# Supplementary material for: SLC26A4-AP-2 mu2 interaction regulates SLC26A4 plasma membrane abundance in the endolymphatic sac
Source: Sci Adv. 2024 Oct 9;10(41):eadm8663. doi: 10.1126/sciadv.adm8663 (PMC11638888; doi:10.1126/sciadv.adm8663)
Supplement: Supplementary file 2 — Data file S1 [file sciadv.adm8663_data_file_s1.zip › adm8663_data_file_s1.xlsx]

## Sheet: Fig. 2B_NanoSPD_Mu2-MID
			Experiment 1			Experiment 2			Experiment 3
		Prey:	Mu2-MID			Mu2-MID			Mu2-MID
		Bait:	No Bait	SLC26A4-Ct		No Bait	SLC26A4-Ct		No Bait	SLC26A4-Ct
			293.47	3389.69		496.74	4095		160.63	3694.75
			389.57	2946.08		450.71	2877.59		118.82	1320.47
			264.67	2864.84		549.65	3245.9		249.38	1617.98
			384.76	3001.26		170.02	2922.62		100.4	1596.08
			245.34	3380.73		374.51	2165.7		162.25	1813.42
			390.54	2120.1		345.84	3114.57		216.66	1829.4
			231.19	3831		224.94	3888.06		121.75	946.55
			318.33	2039		485.08	3783.44		665.74	912.56
			271.83	3079.03		316.63	1854.93		579.51	1286.77
			588.4	3343.08		279.61	1574.94		100	815.2
			950.19	999.07		169.03	2482.18		685.01	716.31
			647.55	1371.77		378.48	3732.12		679.53	658.51
			489.2	450.07		275.63	3639.02		373.28	640.08
			445.24	337.25		425.32	4095		504.24	499.9
			532.42	688.64		91.89	1640.17		698.98	780.15
			340.18	703.96		417.26	2382.14		576.61	1054.04
			325.33	569.63		381.65	569.11		365.53	1084.4
			150.4	336.29		268.42	2209.49		170.91	1516.18
			692.35	725.29		89.07	1847.26		1045.92	291.34
			272.47	436.1		55.46	613.78		1421.37	2493.24
			362.67	1083.76		76.15	569.11		105	1194.09
			130.68	1635.36		123.89	212.81		179.2	1191.94
			271.65	1913.99		38.05	440.95		215.85	2701.83
			215.2	1755.54		57.54	171.05		75.76	1591.02
			196.9	1918.03		76.57	532.63		109.93	1062.78
			161.1	2238.15		125.69	239.9		60.73	341.46
			126.94	1101.17		33.36	86.22		67.25	1524.44
			225.27	534.17		295.8	327.44		124.69	1011.13
			89.64	948.28		365.77	1169.61		187.47	870.51
			142.03	882.15		306.03	855.35		173.68	1227.63
			181	4007.02		417.11	2230.07		259.73	890.04
			220.49	4058.64		326.63	1270.87		146.16	1071.16
			97.04	3500.61		70.14	1266.69		218.85	594.71
			91	4093.76		32.73	1341.44		101.8	523.36
			52.84	4095		38.32	1535.6		400.54	4065.99
			49.79	4046.12		62.07	2532.44		126.31	1215.93
			75.18	3863.54		26.78	4095		142.9	3172.46
			38.24	3435.49		78.58	3934.37		216.4	1393.74
			231.5	1976.79		52.15	4095		161.37	1696.47
			118.13	114.62		60.67	4095		161.93	1425.92
			239.59	175.4		43.58	4095		30.66	2559.84
			179.84	342.31		171.56	3343.73		50.66	538.58
			193.05	217.17		124.98	3687.24		76.44	1139.43
			194.27	273.9		70.29	3053.43		62.78	935.16
			143.48	206.77		132.63	760.32		61.77	1320.32
			114.13	106.39		73.84	827.79		116.68	1044.45
			181.88	224.65		58.19	270.74		64.67	1628.8
			109.73	214.04		65	308.15		95.11	1152.92
			133.81	167.82		138.47	76.73		39.26	1938.44
			140.74	288.52		69.97	175.91		40.43	529.07
			94.7	194.21		85.72	260.85		119.99	1592.16
			105.62	178.03		115.2	168.72		57.52	1772.57
			123.63	175.46		420.36	91.52		203.93	1152.52
			84.76	182.66		267.73	208.34		79.8	1890.09
			115.95	219.52		257.41	1156.78		86.27	985.76
			93.65	279.71		260.79	2226.01		56.29	856.14
			31.04	680.27		253.28	2490.06		68.9	744.8
			38.57	338.9		147.45	2233.01		88.83	956.28
			17.19	208.11		100.34	3548.49		101.85	640.18
			39.33	298.57		87.71	2850.42		52.08	704.93
			36.17	178.17		207.98	2038.67		360.29	323.67
			29.6	105		237.67	1639.06		74.18	642.34
			22.31	345.8		82.21	2571.36		123.2	900.3
			38.48	297.15		172.95	843.79		326.85	562.19
			20.24	314.87		57.84	1330.74		102.69	762.66
			30.05	667.83		627.03	2231.39		317.61	561.31
			104.3	145.67		84.88	777.46		298.58	706.4
			43.19	321.28		106.18	1209.86		240.21	1410.5
			81.22	90.95		108.01	1199.85		124.42	3317.57
			49.33	829.34		134.68	730.86		146.8	1085.29
			62.99	515.63		99.81	1062.73		133.32	1105.57
			38.19	741.71		45.71	467.46		260.99	492.66
			45.54	932.58		175.57	2360.88		141.37	401.93
			69.07	414.7		144.38	4095		243.47	1351.3
			87.58	619.17		65.2	2450.77		368.07	875.63
			49.67	654.95		73.73	4095		345.25	1126.75
			402.42	429.55		73.16	4095		439.58	859.45
			465.45	466.53		47.91	4095		254.67	2283.2
			552.16	234.77		58.71	4081.3		126.76	432.55
			322.65	877.34		64.63	4095		649.06	1512.69
			393.09	876.94		91.43	4095		1275.49	348.98
			579.66	785.16		80.47	4095		772.05	597.09
			430.45	788.85		71.62	4095		587.94	2546.06
			238.75	526.11		67.14	4095		1021.56	2729.74
			266.07	998.11		65.48	4095		1397.44	1168.92
			428.21	775.98		77.53	4083.75		1381.19	635.41
			201.75	402.62		78.48	4095		1007.94	792.33
			155.12	1199.97		41.95	2804.26		1008.71	893.59
			155.94	702.2		54.57	1353.79		276.26	984.83
			165.88	1730.89		257.07	4054		115.19	1501.14
			194.32	2577.18		223.23	2997.78		371.85	1419.34
			179.68	2089.8		287.79	4001.76		83.61	748.7
			82.61	4083.08		183.33	1610.74		233.06	3866.23
			145.48	1602.58		158.21	1069.02		258.2	3681.04
			188.02	1776.72		90.17	3923.05		138.4	3690.95
			120.66	4093.48		127.71	1583.02		115.31	3098.89
			173.78	3565.9		59.02	1270.96		137.97	3412.69
			222.27	3038.69		93.09	2769.18		129.96	4094.92
			184.74	1260.89		109.39				3741.24
			283.33	1191.84		135.91				944.98
			137.35	1382.74		118.76				823.12
			297.93	800.64		67.47				3988.25
			155.21	1910.6		199.26				682.21
			359.11	1791.59		116.97				1294.63
			263.24	1910.1		147.27				551.68
			480.12	938.88		245.83				342.45
			269.29	1390.05		134.08				526.25
			301.28	619.07		50.58				636.63
			357.69	619.84		45.46				628.07
			443.06	268.55						324.22
			283.26	719.25						539.04
			508.95	733.21						451.87
			510.72	424.34
			307.4	521.58
			269.44	931.32
			160.63	739.61
			118.82	406.53
			249.38	3694.75
			100.4	1320.47
			162.25	1617.98
			216.66	1596.08
			121.75	1813.42
			665.74	1829.4
			579.51	946.55
			100	912.56
			685.01	1286.77
			679.53	815.2
			373.28	716.31
			504.24	658.51
			698.98	640.08
			576.61	499.9
			365.53	780.15
			170.91	1054.04
			1045.92	1084.4
			1421.37	1516.18
			105	291.34
			179.2	2493.24
			215.85	1194.09
			75.76	1191.94
			109.93	2701.83
			60.73	1591.02
			67.25	1062.78
			124.69	341.46
			187.47	1524.44
			173.68	1011.13
			259.73	870.51
			146.16	1227.63
			218.85	890.04
			101.8	1071.16
			400.54	594.71
			126.31	523.36
			142.9	4065.99
			216.4	1215.93
			161.37	3172.46
			161.93	1393.74
			30.66	1696.47
			50.66	1425.92
			76.44	2559.84
			62.78	538.58
			61.77	1139.43
			116.68	935.16
			64.67	1320.32
			95.11	1044.45
			39.26	1628.8
			40.43	1152.92
			119.99	1938.44
			57.52	529.07
			203.93	1592.16
			79.8	1772.57
			86.27	1152.52
			56.29	1890.09
			68.9	985.76
			88.83	856.14
			101.85	744.8
			52.08	956.28
			360.29	640.18
			74.18	704.93
			123.2	323.67
			326.85	642.34
			102.69	900.3
			317.61	562.19
			298.58	762.66
			240.21	561.31
			124.42	706.4
			146.8	1410.5
			133.32	3317.57
			260.99	1085.29
			141.37	1105.57
			243.47	492.66
			368.07	401.93
			345.25	1351.3
			439.58	875.63
			254.67	1126.75
			126.76	859.45
			649.06	2283.2
			1275.49	432.55
			772.05	1512.69
			587.94	348.98
			1021.56	597.09
			1397.44	2546.06
			1381.19	2729.74
			1007.94	1168.92
			1008.71	635.41
			276.26	792.33
			115.19	893.59
			371.85	984.83
			83.61	1501.14
			233.06	1419.34
			258.2	748.7
			138.4	3866.23
			115.31	3681.04
			137.97	3690.95
			129.96	3098.89
				3412.69
				4094.92
				3741.24
				944.98
				823.12
				3988.25
				682.21
				1294.63
				551.68
				342.45
				526.25
				636.63
				628.07
				324.22
				539.04
				451.87
		Average	258.853	1305.51		165.156	2215.62		297.709	1346.57
		STDEV	253.907	1093.88		131.624	1422.8		322.893	964.269

## Sheet: Fig. 2B_NanoSPD_Mu2-FL
			Experiment 1			Experiment 2			Experiment 3
		Prey:	Mu2-FL			Mu2-FL			Mu2-FL
		Bait:	No Bait	SLC26A4-Ct		No Bait	SLC26A4-Ct		No Bait	SLC26A4-Ct
			85.15	285.28		126.48	1792.53		40.78	334.85
			97.51	256.26		158.58	1430.1		53	805.62
			93.44	335.95		82.86	1774.81		52.8	971.3
			68.01	340.45		103.1	1834.72		23.48	1104.55
			136.98	272.76		191.81	1908.51		47.76	871.17
			136.72	278		239.74	2126.5		25.4	705.34
			174.65	407.29		187	2406.54		25.08	1064.29
			107.72	240.96		484.32	1542.46		73.69	456.66
			227.67	321.52		330.38	3304.17		28.33	1304.23
			109.59	186.84		185.62	3760.09		25.05	468.46
			310.85	897.24		68.05	114.12		40.62	629.18
			156.32	278.68		97.68	815.56		22.81	484.53
			250.6	843.11		29.41	125.49		42.57	795.96
			225.04	653.01		117.14	425.09		18.06	573.13
			101.25	178.43		217.7	737.31		34.18	904.08
			94.28	266.11		206.27	648.08		28.16	1094.3
			96.96	770.16		260.32	706.68		48.71	588.38
			169.48	898.18		127.79	546.58		27.41	486.06
			90.84	479.45		96.48	275.67		40.05	450.67
			126.88	361.74		115.45	1542.49		27.64	114.39
			191.25	2328.41		428.41	653.24		84.8	149.54
			142.58	2378		418.76	1393.98		94.4	190.83
			268.98	2373.46		252.27	1116.24		137.09	124.72
			119.59	1953.55		423.51	2010.85		108.03	158.67
			142.49	3558.17		65.23	1717.93		61.1	178.72
			196.83	817.3		289.6	1177.59		130.7	107.8
			277.78	1208.23		412.95	1829.07		123.09	155.06
			243.34	2161.97		288.41	804.91		284.21	79.9
			142.32	1972.72		155.5	795.92		101.63	83.26
			93.34	1290.26		149.16	821.84		104.45	324.41
			223.82	761.67		96.02	383.82		37.07	314.73
			213.9	859.49		172.77	474.45		57.16	454.53
			235.44	1047.81		113.29	850.48		48.95	498.85
			251.48	1064.53		201.87	682.27		72.75	658.43
			205.62	1165.45		257.97	537.88		94.81	481.89
			191.51	511.67		408	874.21		42.42	1055.06
			259.36	997.54		274.29	443.79		31.33	742.34
			146.86	260.14		419.74	271.65		26.64	387.42
			434.7	1078.09		682.85	222.46		56.37	158.53
			148.73	1020.42		303.95	256.49		112.49	1247.23
			187.62	492.09		821.75	240.28		121.96	3953.99
			33.17	903.76		323.84	193.05		82.86	3380.28
			50.22	362.32		195.73	208.65		148.43	2395.04
			51.53	1027.17		153.14	333.63		76.25	2385.53
			25.46	310.65		543.01	531.69		162.21	860.79
			27.46	411.43		228	519.98		165.74	1393.82
			40.51	865.51		311.04	473.66		69.62	1971.9
			78.53	685.89		89.5	1469.75		105.78	1510.67
			36.62	567.54		274.31	1121.99		42.15	2565.78
			132.38	3908.91		298.5	1264.34		74.09	64.76
			327.33	2345.8		122.3	954.27		131.67	72.52
			152.05	1773.37		145.71	876.21		121	285.52
			864.19	4004.24		95.16	673.72		99.21	125.25
			105.6	1857.71		130.42	1418.41		65.34	282.82
			118.34	3561.95		100.22	1008.57		101.46	120.92
			132.15	3966.18		107.34	995.68		57.51	93.82
			56.29	4094.43		137.27	781.12		118.6	64.32
			606.51	4095		115.57	1241.29		51.47	64.54
			429.79	597.17		146.81	1425.26		145.41	62.87
			159.21	472.96		167.02	1214.42		193.84	518.47
			278.83	584.96		126.19	925.31		132.58	312.09
			125.96	594.81		117	645.95		134.43	2663.36
			162.01	555.81		211.59	500.9		148.69	448.85
			214.76	324.72		74.15	448.54		52.65	138.73
			187.52	252.31		109.91	372.93		27.49	417.17
			216.32	350.9		162.14	448.6		100.76	554.59
			520.97	202.23		66.68	346.44		185.52	408.38
			134.08	413.98		100.45	1128.42		30.91	470.8
			105.02	550.82		76.15	835.91		80.53	240.75
			39.11	744.93		79.9	314.58		48.57	138.82
			93.72	1550.91		85.15	330.17		90.47	123.09
			75.43	1027.54		183.38	348.2		54.76	264.45
			81.76	1223.11		61.88	168.77		94.22	130.25
			129.22	1291.83		52.42	478.64		30.06	190.39
			114.62	717.34		105.57	688.45		50.54	159.94
			55.42	1784.71		111.52	547.5		60.77	200.86
			49.4	1164.45		44.3	418.84		15.21	374.66
			170.79	1121.14		64.52	524.47		13.08	384.58
			179.31	577.18		58.68	222.31		24.67	427.25
			182.19	2247.28		36.99	409.87		388.48	719.42
			141.84	1335.2		112.98	527.89		183.44	918.46
			307.22	2662.18		648.3	897.94		63.95	829.2
			124.38	1283.45		929.68	413.85		69.88	1100.99
			175	3401.1		1024.14	304.61		53.03	547.23
			115.54	936.19		680.55	257.21		118.22	1536.34
			168.23	698.75		1061.44	196.71		202.42	359.03
			253.58	803.22		594.25	169.95		33.18	1300.05
			199.43	1440.2		483.32	208.91		56.72	597.23
			155.75	1097.28		391.1	428.22		66.89	370.6
			203.03	2034.4		289.5	400.93		85.35	469.76
			116.51	1624.56		397.06	221.06		35.33	1009.52
			437.57	1342.46		130.06	262.77		39.84	805.39
			89.19	2222.4		30.15	460.81		83.37	472.51
			55.15	843.63		97.07	2575.39		58.67	367.77
			97.04	537.72		35.99	1727.71		33.34	511.77
			98.03	1586.01		77.25	2504.19		24.3	695.7
			48.78	1257.28		63.48	2140.67		50.28	376.11
			95.27	1027.36		159.39	1963.82		145.27	608.9
			154.88	1141.43		55.26	1660.87		192.31	630.94
			89.19	1584.03		64.68	2331.04		207.77	757.6
			115.34	1407.12		81.32	1698.45		146.5	490.72
			218.84	810.92		62.4	3516.33		278.9	862.92
			173.24	596.91		39.45	278.4		161.08	2903.58
			79.23	999.75		103.33	328.57		301.93	865.57
			67.16	884.75		73.51	308.14		226.89	648.02
			75.63	804.28		90.04	258.31		66.37	744.18
			81.09			175.13	323.21		125.3	674.72
			44.73			158.69	258.15		24.93	3223.58
			56.29			86.51	271.45		48.53	2227.07
			60.02			89.33	233.81		20.17	862.35
			152.7			60.03	105.05		42.41	1201.05
			74.92						38.54	2664.26
			75.85						16.39	2247.89
			76.77						26.53	2807.06
			182.77						35.88	800.73
			96.27						86.28	1072.37
			123.93						54.48
		Average	158.988	1182.15		216.408	895.692		84.9464	786.744
		STDEV	118.785	964.056		206.018	763.812		66.304	791.61

## Sheet: Fig. 2B_NanoSPD_Mu2-Ct
			Experiment 1			Experiment 2
		Prey:	Mu2-Ct			Mu2-Ct
		Bait:	No Bait	SLC26A4-Ct		No Bait	SLC26A4-Ct
			160.63	3694.75		496.74	4095
			118.82	1320.47		450.71	2877.59
			249.38	1617.98		549.65	3245.9
			100.4	1596.08		170.02	2922.62
			162.25	1813.42		374.51	2165.7
			216.66	1829.4		345.84	3114.57
			121.75	946.55		224.94	3888.06
			665.74	912.56		485.08	3783.44
			579.51	1286.77		316.63	1854.93
			100	815.2		279.61	1574.94
			685.01	716.31		169.03	2482.18
			679.53	658.51		378.48	3732.12
			373.28	640.08		275.63	3639.02
			504.24	499.9		425.32	4095
			698.98	780.15		91.89	1640.17
			576.61	1054.04		417.26	2382.14
			365.53	1084.4		381.65	569.11
			170.91	1516.18		268.42	2209.49
			1045.92	291.34		89.07	1847.26
			1421.37	2493.24		55.46	613.78
			105	1194.09		76.15	569.11
			179.2	1191.94		123.89	212.81
			215.85	2701.83		38.05	440.95
			75.76	1591.02		57.54	171.05
			109.93	1062.78		76.57	532.63
			60.73	341.46		125.69	239.9
			67.25	1524.44		33.36	86.22
			124.69	1011.13		295.8	327.44
			187.47	870.51		365.77	1169.61
			173.68	1227.63		306.03	855.35
			259.73	890.04		417.11	2230.07
			146.16	1071.16		326.63	1270.87
			218.85	594.71		70.14	1266.69
			101.8	523.36		32.73	1341.44
			400.54	4065.99		38.32	1535.6
			126.31	1215.93		62.07	2532.44
			142.9	3172.46		26.78	4095
			216.4	1393.74		78.58	3934.37
			161.37	1696.47		52.15	4095
			161.93	1425.92		60.67	4095
			30.66	2559.84		43.58	4095
			50.66	538.58		171.56	3343.73
			76.44	1139.43		124.98	3687.24
			62.78	935.16		70.29	3053.43
			61.77	1320.32		132.63	760.32
			116.68	1044.45		73.84	827.79
			64.67	1628.8		58.19	270.74
			95.11	1152.92		65	308.15
			39.26	1938.44		138.47	76.73
			40.43	529.07		69.97	175.91
			119.99	1592.16		85.72	260.85
			57.52	1772.57		115.2	168.72
			203.93	1152.52		420.36	91.52
			79.8	1890.09		267.73	208.34
			86.27	985.76		257.41	1156.78
			56.29	856.14		260.79	2226.01
			68.9	744.8		253.28	2490.06
			88.83	956.28		147.45	2233.01
			101.85	640.18		100.34	3548.49
			52.08	704.93		87.71	2850.42
			360.29	323.67		207.98	2038.67
			74.18	642.34		237.67	1639.06
			123.2	900.3		82.21	2571.36
			326.85	562.19		172.95	843.79
			102.69	762.66		57.84	1330.74
			317.61	561.31		627.03	2231.39
			298.58	706.4		84.88	777.46
			240.21	1410.5		106.18	1209.86
			124.42	3317.57		108.01	1199.85
			146.8	1085.29		134.68	730.86
			133.32	1105.57		99.81	1062.73
			260.99	492.66		45.71	467.46
			141.37	401.93		175.57	2360.88
			243.47	1351.3		144.38	4095
			368.07	875.63		65.2	2450.77
			345.25	1126.75		73.73	4095
			439.58	859.45		73.16	4095
			254.67	2283.2		47.91	4095
			126.76	432.55		58.71	4081.3
			649.06	1512.69		64.63	4095
			1275.49	348.98		91.43	4095
			772.05	597.09		80.47	4095
			587.94	2546.06		71.62	4095
			1021.56	2729.74		67.14	4095
			1397.44	1168.92		65.48	4095
			1381.19	635.41		77.53	4083.75
			1007.94	792.33		78.48	4095
			1008.71	893.59		41.95	2804.26
			276.26	984.83		54.57	1353.79
			115.19	1501.14		257.07	4054
			371.85	1419.34		223.23	2997.78
			83.61	748.7		287.79	4001.76
			233.06	3866.23		183.33	1610.74
			258.2	3681.04		158.21	1069.02
			138.4	3690.95		90.17	3923.05
			115.31	3098.89		127.71	1583.02
			137.97	3412.69		59.02	1270.96
			129.96	4094.92		93.09	2769.18
				3741.24		109.39
				944.98		135.91
				823.12		118.76
				3988.25		67.47
				682.21		199.26
				1294.63		116.97
				551.68		147.27
				342.45		245.83
				526.25		134.08
				636.63		50.58
				628.07		45.46
				324.22
				539.04
				451.87
		Average	297.709	1346.57		165.156	2215.62
		STDEV	322.893	964.269		131.624	1422.8

## Sheet: Fig. 2B_NanoSPD_Mu2 Bait
			Experiment 1				Experiment 2
		Bait:	SLC26A4-Ct				SLC26A4-Ct
		Prey:	No Bait	Mu2-MID	Mu2-FL		No Bait	Mu2-MID	Mu2-FL
			282.91	2225.98	3733.34		143.07	4074.55	684.04
			327.38	534.18	2243.76		91.09	3998.74	400.62
			149.08	1124.33	1356.6		266.33	4089.68	979.54
			407.09	1244.12	1032.17		127.53	1020.29	988.57
			494.2	2834	3596.77		244.21	2670.53	698.01
			320.91	2337.64	3317.27		170.95	577.13	1061.91
			154.62	706.81	1495.28		77.32	2340.71	1705.41
			184.85	687.02	2212.48		147.9	3275.14	170.13
			247.14	614.87	839.84		197.15	2598.66	272.07
			285.33	1087.95	722.8		166.56	2980.11	290.62
			385.6	2811.82	846.36		860.78	4095	201.82
			261.56	1620.07	2396.53		621.5	2721.12	575.43
			80.15	914.07	2170.13		578.86	990.4	926.37
			141.27	452.42	345.36		597.78	4083.91	226.73
			104.61	249.27	1990.64		765.99	4078.81	264.12
			106.91	316.08	1858.85		395.86	1288.33	434.75
			317.24	586.39	826.77		275.38	2008.09	395.27
			219.83	702.01	475.31		628.34	2445.43	463.37
			258.57	480.8	641		447.46	4084.33	487.53
			200.93	605.09	405.26		154.45	3812.33	265.35
			356.32	429.95	2389.51		259.45	3061.67	126.12
			912.29	763.7	2179.12		245.09	3913.3	317.61
			569.21	562.34	3476.63		507.08	3687.87	195.72
			876.32	338.96	3507.8		274.71	3785.49	101.19
			405.26	213.41	2299.07		108.15	2228.13	161.78
			260.88	260.66	1412.16		135.88	4087.55	171.66
			481.91	405.33	4095		185.55	1749.46	265.09
			471.65	588.23	3513.73		151.61	361.85	1973.75
			146.32	368.23	1842.5		57.7	361.1	1045.39
			124.13	473.57	976.41		28.55	959.09	1998.8
			183.53	592.47	3481.22		38.45	563.86	941.61
			248.06	512.15	4095		69.98	604.41	3217.56
			223.52	443.63	3925.06		64.04	713.89	637.52
			82.44	1254.49	4053.23		40.7	1292.68	1073.32
			244.92	336.1	3927.72		351.88	1742.86	527.92
			325.54	360.65	4095		100.44	439.05	852.62
			630.73	769.51	2027.49		36.56	2136.42	857.06
			303.29	624.05	4029.03		216.44	371.78	1210.92
			497.14	1054.34	1004.99		488	575.33	662.7
			288.4	4095	1208.87		390.5	415.59	1549.34
			221.32	4095	1254.51		238.13	327.54	877.2
			415.83	4095	1054.62		271.27	252.86	585.22
			140.39	4095	1313.15		279.48	359.21	360.48
			164.95	4075.76	795.13		116.34	442.79	417.94
			194.45	4095	2151.21		513.69	156.57	890.85
			205.41	4095	1352.39		374.6	60.19	532.32
			289.63	2585.57	1088.19		184.67	274.86
			177.99	2880.02	983.77		190.37	307.4
			516.4	1704.98	700.94		207.54	1215.88
			68.26	1134.41	356.36		465.17	455.23
			633.64	279.44	506.27		167.78	431.42
			1299.29	1106.87	752.91		323.52	211.99
			746.01	3132.47	580.84		247.27	408.97
			908.66	522.42	1011.39		513.79	610.11
			616.21	843.84	688.86		299.43	110.71
			755.89	746.39	162.71		282	276.4
			683.38	534.1	260.96		635.56
			395.3	2857.98	180.65		218.9
			378.44	3064.4	1470.95
			283.14	1224.55	375.85
		Average	360.944	1395.83	1784.8		279.979	1717.62	718.334
		STDEV	245.174	1273.27	1261.73		195.656	1470.19	603.167

## Sheet: Fig 3A
Single cell data
cell_ID	cell_groups	Slc26a4	Ap2m1
S061L2A04	E12 Cell	0	5.85943
S061L2A05	E12 Cell	0	8.28263
S061L2A12	E12 Cell	0	8.23572
S061L2B02	E12 Cell	0	6.42864
S061L2B04	E12 Cell	0	8.41128
S061L2B05	E12 Cell	0	0
S061L2B06	E12 Cell	0	6.12013
S061L2B07	E12 Cell	0	9.14088
S032A03	E16.5 ProlC	0	8.50506
S061L2B08	E12 Cell	0	3.69721
S061L2B09	E12 Cell	0	8.35683
S061L2B10	E12 Cell	0	9.13909
S061L2B11	E12 Cell	0	6.54677
S061L2B12	E12 Cell	0	1.00971
S061L2C05	E12 Cell	0	0
S061L2C06	E12 Cell	0	7.49301
S061L2C09	E12 Cell	0	5.40908
S061L2C10	E12 Cell	0	7.66627
S061L2C11	E12 Cell	0	8.89123
S061L2C12	E12 Cell	0	8.10219
S061L2D03	E12 Cell	0	9.28321
S061L2D04	E12 Cell	0	7.93422
S061L2D05	E12 Cell	0	7.94701
S061L2D10	E12 Cell	0	8.86534
S061L2D11	E12 Cell	0	9.10066
S061L2D12	E12 Cell	0	8.56187
S061L2E04	E12 Cell	0	8.38655
S061L2E06	E12 Cell	0	7.49709
S061L2E08	E12 Cell	0	7.24427
S061L2E11	E12 Cell	0	5.54184
S061L2E12	E12 Cell	0	9.45253
S061L2F01	E12 Cell	0	8.38333
S061L2F03	E12 Cell	0	5.22448
S061L2F04	E12 Cell	0	5.14293
S061L2F05	E12 Cell	0	0
S061L2F06	E12 Cell	0	4.60244
S061L2F08	E12 Cell	0	0
S061L2F09	E12 Cell	0	6.63601
S061L2F11	E12 Cell	0	7.87111
S061L2F12	E12 Cell	0	0
S061L2G06	E12 Cell	0	7.65287
S061L2G07	E12 Cell	0	1.38483
S061L2G09	E12 Cell	0	0
S061L2G11	E12 Cell	0	4.79485
S061L2H07	E12 Cell	0	6.99981
S032A05	E16.5 ProlC	0	9.53531
S032B01	E16.5 ProgC	0	7.85062
S034G10	P5 RRC	7.22436	8.31975
S061L1A01	P30 RRC	3.32425	6.7805
S034H01	P5 RRC	9.71133	0
S032A06	E16.5 MRC	10.4637	8.90925
S032B02	E16.5 ProgC	0	7.33292
S032B05	E16.5 ProgC	0	7.91443
S032B06	E16.5 ProgC	6.04597	7.70628
S032B10	E16.5 ProgC	0	10.4752
S032B11	E16.5 ProlC	0	7.95089
S032C03	E16.5 ProlC	0	9.48007
S032C08	E16.5 ProlC	0	9.2161
S032C09	E16.5 ProlC	4.05361	6.53027
S032D04	E16.5 ProgC	3.89357	8.74326
S032D06	E16.5 ProgC	0	8.86545
S032D10	E16.5 ProlC	7.98195	8.79783
S032D12	E16.5 ProgC	0	3.75971
S032E03	E16.5 ProgC	0	3.97583
S032E10	E16.5 MRC	11.1104	7.79995
S032F04	E16.5 ProlC	7.14007	8.68473
S032F06	E16.5 ProgC	0	7.86938
S032F07	E16.5 ProgC	3.24244	9.69316
S032F08	E16.5 ProlC	0	7.03968
S032F12	E16.5 ProgC	0	8.11826
S032G02	E16.5 MRC	11.9314	8.27343
S032G07	E16.5 ProgC	1.70316	7.53473
S032G09	E16.5 ProgC	0	8.7333
S032G10	E16.5 ProlC	0	9.9478
S032G12	E16.5 MRC	9.96854	8.27211
S032H02	E16.5 MRC	10.8434	8.36816
S032H06	E16.5 ProlC	0	7.48546
S032H10	E16.5 ProgC	0	6.53648
S032H11	E16.5 ProgC	0	3.23619
S032H12	E16.5 ProlC	0	8.66659
S034H05	E16.5 ProgC	0	7.25859
S061L2G10	E16.5 MRC	9.41201	6.93195
S061L2H04	E16.5 ProgC	0	8.06916
S061L2H05	E16.5 ProlC	0.433406	6.91083
S061L2H11	E16.5 ProlC	5.60679	8.87305
S061L2H12	E16.5 MRC	11.1352	9.11756
S061L3B06	E16.5 ProlC	0	8.78459
S061L3E06	E16.5 ProlC	0	8.49054
S034A01	P5 MRC	8.52044	7.12696
S034A03	P5 MRC	13.3069	8.62729
S034A05	P5 MRC	12.1946	5.28868
S034A06	P5 RRC	8.36649	2.17223
S034A07	P5 MRC	9.85774	0
S034A08	P5 RRC	9.26744	7.07871
S034A09	P5 MRC	13.0377	2.72944
S034A10	P5 RRC	8.70034	5.62618
S034A11	P5 RRC	0	0
S034A12	P5 MRC	12.6485	4.52091
S034B01	P5 MRC	12.7081	8.40114
S034B03	P5 RRC	9.17997	5.0599
S034B04	P5 MRC	10.0876	4.85118
S034B05	P5 RRC	8.64357	6.08672
S034B06	P5 RRC	7.99358	8.8856
S034B09	P5 RRC	0	7.6772
S034B11	P5 RRC	5.2249	9.03606
S034B12	P5 RRC	5.25001	8.95518
S034C03	P5 RRC	6.98672	0
S034C04	P5 MRC	12.965	8.24867
S034C06	P5 RRC	0.300805	3.38399
S034C07	P5 MRC	10.9593	8.12745
S034C08	P5 RRC	4.42663	8.01505
S034C09	P5 RRC	7.71186	5.55828
S034C11	P5 MRC	12.6182	9.57298
S034C12	P5 RRC	0	10.7875
S034D01	P5 RRC	2.02893	6.30568
S034D02	P5 RRC	0	7.29064
S034D03	P5 MRC	12.2679	6.47138
S034D05	P5 RRC	0	9.63631
S034D06	P5 MRC	11.1516	8.19272
S034D08	P5 RRC	7.92831	7.45348
S034D09	P5 MRC	10.3403	4.70647
S034D10	P5 RRC	7.70005	8.22166
S034D12	P5 RRC	1.8429	8.08679
S034E01	P5 MRC	12.4007	8.34858
S034E02	P5 MRC	8.71449	8.39996
S034E04	P5 RRC	6.17659	7.96569
S034E06	P5 RRC	7.23491	5.45066
S034E07	P5 MRC	12.6739	9.12707
S034E08	P5 MRC	11.9183	8.56592
S034E09	P5 MRC	11.8631	2.4273
S034E10	P5 RRC	1.43694	0
S034E11	P5 MRC	12.6757	0
S034F01	P5 MRC	9.2027	5.7843
S034F02	P5 MRC	12.2262	8.42071
S034F03	P5 RRC	0	8.06022
S034F04	P5 MRC	11.2114	7.59009
S034F08	P5 RRC	8.23297	6.00657
S034F09	P5 MRC	12.2031	6.79057
S034F10	P5 RRC	0.560099	9.14877
S034G02	P5 RRC	6.8722	7.95462
S034G03	P5 MRC	11.4624	3.8238
S034G04	P5 MRC	10.6299	9.54834
S034H03	P5 MRC	12.6454	6.44354
S034H04	P5 RRC	5.49284	8.61344
S034H08	P5 RRC	0	7.7289
S034H09	P5 RRC	0	2.95624
S034H10	P5 MRC	11.2561	8.87005
S061L3A01	P5 MRC	12.0377	0
S061L3A02	P5 RRC	6.35867	7.90089
S061L3A05	P5 RRC	5.99773	0
S061L3A06	P5 MRC	13.5348	0
S061L3B01	P5 RRC	2.35686	8.30507
S061L3B03	P5 RRC	9.04437	3.66333
S061L3C01	P5 RRC	7.97466	4.43057
S061L3C02	P5 MRC	8.3534	10.3962
S061L3C03	P5 RRC	9.6299	0
S061L3D01	P5 RRC	2.16718	8.08515
S061L3D04	P5 RRC	9.52753	6.17425
S061L3F03	P5 RRC	8.48033	0
S061L3F04	P5 MRC	8.32828	0.641514
S061L3F05	P5 MRC	11.1128	0
S061L3G01	P5 RRC	1.65357	0
S061L3G02	P5 MRC	11.6249	9.55843
S061L3G03	P5 RRC	5.81595	8.89135
S061L3H02	P5 MRC	10.369	10.7218
S061L3H03	P5 RRC	0	7.59121
S061L3H04	P5 RRC	5.30408	8.03959
S061L3H05	P5 RRC	0	4.13002
S061L1A06	P30 RRC	0	0
S061L1A07	P30 RRC	7.51445	7.28617
S061L1H11	P30 RRC	0	6.59249
S061L1B11	P30 RRC	7.06597	0
S061L1B02	P30 RRC	7.41363	7.88023
S061L1B03	P30 RRC	7.71438	10.2099
S061L1B04	P30 RRC	0	7.36128
S061L1B07	P30 RRC	6.16114	7.7853
S061L1E10	P30 RRC	0.207423	0
S061L1B09	P30 MRC	11.8511	2.97105
S061L1E08	P30 MRC	12.0006	9.56495
S061L1A12	P30 RRC	8.22807	5.79911
S061L1C04	P30 MRC	12.7084	0
S061L1C09	P30 RRC	2.62712	4.82937
S061L1D09	P30 MRC	10.0897	9.0122
S061L1D11	P30 RRC	0	1.01655
S061L1D03	P30 RRC	6.65412	7.37854
S061L1D04	P30 RRC	6.51063	2.26362
S061L1D05	P30 MRC	11.7841	7.11044
S061L1D07	P30 MRC	11.2395	8.63415
S061L1A08	P30 RRC	0	10.1875
S061L1F08	P30 RRC	3.20783	3.86982
S061L1E09	P30 RRC	0	9.04476
S061L1E03	P30 MRC	11.1511	10.9031
S061L1E06	P30 MRC	11.3835	10.7595
S061L1E07	P30 RRC	0.847715	9.25612
S061L1C12	P30 RRC	8.57571	8.50661
S061L1F01	P30 MRC	13.3327	0
S061L1F02	P30 MRC	13.8117	0.576234
S061L1F07	P30 RRC	1.82854	0
S061L1D12	P30 RRC	6.9666	9.20122
S061L1C08	P30 RRC	2.904	5.06146
S061L1G01	P30 RRC	0	0
S061L1G03	P30 RRC	8.93112	0
S061L1G06	P30 RRC	0	6.64342
S061L1F09	P30 RRC	0	9.64756
S061L1H12	P30 RRC	0	9.70084
S061L1G12	P30 MRC	11.7815	0
S061L1H02	P30 MRC	9.77966	8.84146
S061L1H03	P30 RRC	0	8.88218
S061L1G09	P30 MRC	12.461	7.07567
S061L1H09	P30 RRC	0	6.25413
S061L1C10	P30 MRC	11.3176	0
S061L1D10	P30 MRC	11.2649	0
S061L1A10	P30 RRC	3.44249	7.77282

## Sheet: Fig. 5E NanoSPD_SLC26A4 mutants
			Experiment 1						Experiment 2						Experiment 3
		Prey:	Mu2-MID						Mu2-MID						Mu2-MID
		Bait:	No Bait	SLC26A4-Ct					No Bait	SLC26A4-Ct					No Bait	SLC26A4-Ct
				WT	Y530A, Y536A, Y556A, Y691A	Y536A	Y530A, Y556A, Y691A			WT	Y530A, Y536A, Y556A, Y691A	Y536A	Y530A, Y556A, Y691A			WT	Y530A, Y536A, Y556A, Y691A	Y536A	Y530A, Y556A, Y691A
			47.6	936.01	52.57	167.29	124.9		223.9	3695.05	208.25	168.48	268.51		106.67	3051.84	129.69	272.9	709.25
			57.32	2461.82	50.73	281.45	89.63		228.19	4084.54	245.15	122.89	163.56		194.74	3414.43	128.61	258.68	380.1
			51.24	4071.36	94.79	405.24	103.69		355.48	3876.65	273.17	170.75	467.22		250.31	2181.77	105.31	219.2	309.99
			64.09	4064.88	57.68	307.78	131.97		295.64	4095	315.27	204	606.82		240.47	1963.31	113.07	249.32	567.08
			39.27	2398.76	72.5	417.04	134.71		359.62	4095	223.38	220.77	502.22		76.46	3527.48	114.82	324.51	278.46
			39.82	3433.39	34.41	283.16	91.49		448.89	3048.66	159.17	167.75	769.93		86.29	3826.11	87.73	256.45	276.31
			55.77	2541.15	73.75	310.23	79.88		218.7	3876.07	278.65	168.15	214.52		181.45	3638.07	79.85	168.91	233.53
			51.95	2166.65	50	304.9	164.44		377.35	4081.58	384.36	171.29	144.2		85.3	2758.18	132.69	292.78	458.98
			62.41	2967.57	34.99	193.4	120.65		293.57	4021.98	132.21	171.35	208.04		217.52	1861.56	93.91	167.88	561.61
			91.66	3282.83	56.12	399.88	200		404.62	3058.54	459.4	102.11	254.11		317.28	3905.83	171.77	140.01	319.88
			81.46	4095	553.46	586.12	132.53		335.05	3510.51	82.52	199.41	569.11		61.61	4094	173.72	280.41	199.27
			162.43	4095	566.55	1018.46	158.41		278.55	3187.56	67.78	169.15	687.48		49.93	4083.38	111.45	337.42	224.68
			99.34	2883.18	533.15	787.9	163.29		178.65	2735.8	139.66	141.38	750.89		58.92	2639.72	174.12	411.47	133.6
			75.11	3498.71	520.2	442.35	72.83		332.8	3367.23	152.31	118.54	416.98		132.97	3048.41	137.11	391.21	152.95
			150.87	4095	560.32	795.12	36.72		425.58	2637.95	157.61	257.3	1363.83		219.1	3466.11	112.39	411.97	169.36
			122.86	3670.63	401.03	352.06	83.28		773.52	4095	276.53	188.11	566.74		94.92	1852.93	225.4	141.87	99.72
			155.76	4095	530.49	675.16	71.63		134.04	3600.53	58.19	234.93	547.6		267.55	1658.9	81.63	262.43	168.56
			111.29	3911.53	347.74	124.7	97.84		627.9	3913.6	88.91	311.01	1049.87		106.06	4022.37	203.01	127.19	216.1
			156.84	3407.74	346.26	142.87	43.2		368.08	3526.3	131.83	241.99	817.28		121.15	1744.73	70.04	114.94	162.84
			44.59	3438.72	420.21	164.01	247.91		68.51	3842.52	197.89	69.67	413.18		121.88	2967.43	807.16	110.34	176.19
			92.09	3341.9	103.36	237.82	148.84		80.86	4071.39	244.18	52.88	1578.88		198.43	4095	309.09	126.75	128.72
			88.67	2568.42	72.07	144.18	140.16		36.2	4093.43	192.44	40.95	1324.56		135.91	2700.91	629.9	120.88	284.84
			92.81	3745.05	73.58	100.22	177.08		148.26	4095	394.6	99.86	449.43		156.35	3309.47	610.47	167.13	216.27
			65.09	2568.89	88.98	226.77	139.99		53.23	4095	181.69	87.06	863.1		152.69	2161.78	497.2	117.32	163.25
			40.23	3398.2	89.86	209.5	113.07		52.33	2287.67	105.81	67.53	1597.99		267.42	4052.79	469.96	85.51	155.51
			52.07	2296.6	99.81	269.72	95.23		148.41	1595.56	146.17	52.19	868.15		145.11	3082.95	606.51	148.12	241.99
			87.48	2096.53	118.74	176.59	107.64		68.14	2066.03	152.36	70.36	881.48		246.76	2764.76	374.59	83.84	155.58
			79.75	1443.83	87.8	175.09	60.8		75.97	3607.51	315.09	36.81	918.81		281.01	4045.67	626.27	87.38	346.76
			156.89	1106.94	104.03	60.56	121.42		70.56	4095	166.17	108.13	905.39		181.92	2294.87	760.91	94.53	410.43
			107.13	4095	66.54	143.48	197.9		151.45	2218.26	215.83	73.11	293.53		185.22	1405.22	189.57	197.52	275.12
			111.94	4095	149.88	98.5	156.15		293.93	2771.86	363.83	84.19	253.23		395.01	4095	146.23	164.52	316.23
			198.44	4065.01	63.44	81.43	99.83		295.92	3871.1	335.67	61.26	825.02		255.13	4084.86	292.98	69.51	888.91
			139.43	3898.78	130.57	97.02	118.05		344.26	4086.24	351.03	63.51	255.38		472.74	4095	107.02	109.76	756.26
			192.46	4095	89.47	91.71	181.52		203.22	2228.24	71.2	65.31	243.01		513.72	3595.35	234.56	66.13	465.79
			133.39	3526.66	65.79	123.4	97.51		165.64	2604.12	190.59	64.8	190.82		349.95	1126.94	64.31	65.4	140.29
			110.94	4095	80	37.98	137.61		228.31	3698.61	201.36	124.09	114.08		227.7	2671.11	61.49	68.54	598.59
			94.09	4095	97.62	525.43	136.4		172.94	3616.04	158.1	47.56	201.6		159.2	2683.54	176.7	46.59	390.46
			143.08	3923.22	89.3	358.31	165.99		110.18	3362.99	150.66	130.5	586.52		148.92	3718.25	193.79	188.31	365.93
			113.83	2547.88	106.39	410.83	309.47		155.85	3312.53	185.23	45.62	218.43		392.2	3527.51	131.21	68.32	294.4
			69.58	2409.88	72.98	438.92	1145.08		393.55	2422.86	103.02	58.93	278.98		478.12	2103.57	269.93	151.77	260.88
			40.48	3686.03	47.3	174.34	1153.58		426.67	3369.69	140.05	57.91	171.75		62.66	3840.56	284.3	114.17	469.73
			138.71	3066.42	123.79	243.09	556.37		271.99	3606.41	202.07	57.84	276.81		132.22	4023.06	147.47	103.67	495.11
			69.97	4095	109.99	149.25	332.34		430.99	4095	221.6	88.52	123.86		48.13	3468.14	197.9	76.26	135.02
			48.56	1542.26	78.01	111.8	503.81		415.63	3615.08	192.72	47.04	217.23		168.63	4013.59	202.22	133.56	208.88
			111.52	1537.88	34.36	102.86	448.86		367.3	4032.4	205.56	69.58	190.97		166.35	3690.88	201.09	119.18	285.68
			159.13	1217.74	110.34	143.03	349.73		286.84	2320.32	119.16	49.52	249.11		116.9	4095	191.94	159.58	207.91
			187.75	3022.37	108.51	59.67	473.7		180.73	3671.03	175.33	67.85	308.04		76.9	4095	109.84	98.37	267.42
			204.43	1655.66	70.01	265.92	418.44		299	3898.75	218.78	48.6	140.84		69.35	3077.82	209.02	122.08	227.62
			365.03	3809.35	71.22	72	593.83		373.58	2979.92	158.22	524	1560.63		95.89	4091.89	146.47	269.59	3874.42
			215.95	4045.14	95.26	62.36	1356.31		73.48	795.45	89.17	580.44	1269.37		68.14	4076.8	301.95	192.27	3762.58
			211.57	3436.69	95.74	89.94	2528.75		93.53	2322.11	207.55	341.12	1026.67		258.41	3892.74	285.76	174.42	1697.61
			56.34	3296.22	74.75	86.09	1035.41		131.85	645.77	110.65	506.6	826.31		256.06	2319.94	380.05	201.33	2807.39
			56.31	4095	87.87	120.71	1039.61		55.25	1021.3	276.53	424.35	1713.2		207.44	3934.7	225.2	235.73	2575.41
			111.16	4095	73.27	67.13	1146.12		128.13	969.51	52.08	278.31	1677.99		299.03	810.94	127.99	145.95	1129.24
			84.41	3993.91	125.1	47.28	2144.28		85.86	1091.43	120.13	627.48	1537.82		474.01	2032.43	402.09	137.31	1212.06
			60.07	3979.93	59.37	68.29	1087.21		124.48	3964.46	556.39	613.06	1209.13		352.8	3268.29	329.91	103.98	1046.94
			125.3	970.93	96.38	110.09	871.54		115.92	2743.56	222.54	331.46	1129.31		640.22	4021.35	250.06	203.05	918.64
			88.04	1102.81	204.69	47.32	660.85		327.55	1805.49	514.83	190.73	1276.92		303.95	1957.5	188	134.22	623.13
			83.93	4095	102.94	111.6	212.71		320.85	1805.34	203.61	147.84	158.83		235.88	2011.18	199.61	23.04	699.25
			89.83	3944.23	74.21	67.68	262.64		193.19	1562.11	286.01	126.64	1263.74		83.02	1549.52	74.91	55.67	359.35
			115.5	1853.44	217.2	56.26	218.35		164.16	878.07	373.8	109.93	368.33		319.4	1365.4	89.57	81.57	445.8
			200.57	3691.55	335.05	51.99	317.89		113.31	475.47	193.13	104.56	179.78		164.22	1988.43	170.27	52.73	400.12
			93.21	2064.29	280.6	52.51	387.99		254.2	653.69	96.74	109.81	180.36		416.6	2451.36	94.15	125.94	162.36
			130.18	3760.78	266.23	51.79	597.25		111.74	581.05	133.17	94.14	301.59		212.64	1412.61	179.27	83.73	438.23
			33.69	1816.04	251.47	66.6	456.33		187.69	529.62	249.76	108.41	180.98		100.21	2302.97	260.76	54.03	739.61
			50.35	3990.4	260.36	72.27	247.08		144.36	747.99	120.6	84.51	187.99		325.66	3096.48	134.86	73	777.18
			76.81	4011.1	300.82	38.63	296.06		307.65	683.72	232.75	52.93	371.6		144.24	2859.69	84.24	31.81	823.62
			52.52	4095	254.94	137.74	1642.86		514.4	916.89	290.85	111.05	139.35		248.97	3716.12	201.76	49.01	1841.14
			40.61	4095	249.01	123.64	2387.41		390.16	1028.19	193.27	73.9	110.94		127.26	3082.6	147.54	333.85	682.03
			65.53	4094.05	200.28	108.95	1748.55		363.79	1599.1	165.53	81.18	115.06		197.18	2392.47	500.06	310.81	417.74
			50.08	3959.12	59.14	68.3	485.32		599.37	1537.35	98.22	125.99	174.11		94.98	2298.25	363.71	128.45	707.4
			32.44	4095	103.13	108.25	755.37		376.61	1356.15	159.59	75.58	62.41		71.2	2849.26	280.98	219.57	567.77
			67.78	2631.53	146.53	65.06	1708.62		201.81	577.5	110.21	167.63	157.43		64.81	3241.19	393.83	107.03	637.61
			53.03	4095	53.33	83.24	2040.94		241.6	822.15	126.85	63.81	87.28		79.09	3897.06	402.55	119.99	521.1
			117.04	4095	167.38	80.57	306.46		329.56	784.81	577.06	105.76	107.91		33.08	3485.33	349.56	185.17	538.83
			87.21	4018.86	94.7	57.37	325.3		177.16	411.56	235.67	92.62	143.52		26.91	1533.54	340.17	239.54	374.44
			77.42	3836.36	255.54	73.43	272.37		125.42	433.17	198.69	40.49	70.86		167.49	2127.47	335.52	191.26	362.86
			86.07	4074.67	391.66	26.64	287.7		82.99	341.76	191.37	60.94	41.89		93.72	4054.03	502.78	148.5	304.65
			64.67	4095	486.39	61.56	556.95		115.55	3393.96	245.42	44.58	660.07		31.9	1241.38	230.78	133.31	336.12
			98.27	2383.51	280	256.77	225.72		155.17	4081.93	417.71	49.09	298.21		63.55	3338.93	108.47	303.6	199.45
			64.38	4095	127.21	212.78	372.58		120.34	4095	310.46	83.7	782.72		43.49	4095	140.62	217.93	294.06
			57.76	4095	85.89	259.24	102.5		84.72	1895.2	260.4	57.67	511.64		78.71	4079.09	148.7	251.47	279.41
			96.43	4050.9	211.13	269.1	1397.46		66.26	2747.81	191.94	23.33	474.1		28.85	992.86	160.09	231.62	350.69
			89.55	3295.43	159.73	167.43	536.08		106.31	3560.61	324.22	85.62	294.72		90.55	1387.95	274.72	205.48	263.73
			154.93	3548.51	297.53	96.96	1267.22		52.14	1074.84	110.95	48.52	286.03		39.41	1585.85	182.65	377.67	238.22
			56.23	4024.99	332.89	295.49	1088.24		67.91	1525	135.62	61.43	515.59		113.04	1182.29	93.59	449.68	440.69
			105.3	3801.23	182.97	237.29	705.19		160.86	2298.19	47.54	403.24	235.84		191.1	3182.7	193.73	264.85	453.16
			56.82	2668.39	151.6	213.57	955.76		280.78	3622.36	173.97	546.07	84.75		102.54	4044.65	349.66	213.95	316.84
			48.57	3033.64	113.6	145.68	1317.4		202.74	4074.5	144.82	705.38	455.26		97.51	3659.89	119.18	805.98	1699.69
			65.78	4094.8	209.49	188.37	1322.67		180.73	4005.84	183.04	713.25	158.19		170.57	3311.19	202.18	219.48	1026.98
			181.8	2626.24	147.85	151.2	1829		341.8	3043.32	207.23	287.98	188.62		46.66	4094.95	311.78	187.88	1866.84
			133.14	3835.3	123.24	250.2	300.93		176.23	2297.24	190.92	500.33	238.89		114.65	3879.1	277.41	184.3	1636.85
			61.79	4005	197.51	204.32	884.15		157.89	3052.3	138.54	396.53	304.17		65.91	4074.8	143.03	398.91	723.34
			149.39	4095	173.1	158.95	1460.03		119.56	3793.08	324.05	238.63	416.41		113.49	2556.62	184.72	218.14	881
			149.53	2548.33	118.27	152.99	727.31		201.26	2290.77	168.66	340.83	249.63		228.66	3520.91	200.64	108.57	307.85
			109.14	3515.08	158.3	188.53	1012.92		135.93	3752.97	107.37	403.03	210.76		149.85	946.55	208.78	116.57	1174.74
			92.06	3526.14	165.46	140.85	1485.68		115.91	2869.08	173.75	228.44	166.06		131.27	912.56	273.71	321.44	618.68
			155.37	1776.56	85.16	111.47	1957.25		70.06	2153.91	129.69	122.98	232.61		283.62	1286.77	147.95	305.54	1112.22
			307.83	1674.86	111.88	113.86	1778.99		75.7	4095	150.6	47.31	343.18		164.89	815.2	319.97	357.72	242.78
			251.81	1846.16	60.18	187.89	294.5		63.88	4095	174.22	75.92	314.63		182.47	716.31	270.67	294.72	270.07
			80.81	1957.95	88.9	127.92	1302.27		197.2	3510.05	317	119.46	207.89		208.95	658.51	220.99	294.74	151.24
			289.07	1908.34	77.42	102.21	879.98		254.94	4095	152.75	82.1	303.8		81.11	640.08	227.43	251.49	102.91
			354.57	1509.32	73.39	88.53	103.21		139.87	3205.79	274.55	66.47	335.53		194.76	499.9	217.92	499.78	174.03
			408.15	1396.86	91.66	119.94	90.23		170.4	4095	214.9	74.01	299.78		221.38	780.15	381.19	215.36	121.07
			546.52	2510.17	225.96	120.95	71.95		386.21	3757.88	284.99	194.55	234.31		119.4	1054.04	380.17	241.15	285.23
			441.01	2692.67	111.54	73.35	109.57		242.38	4095	113.14	85.22	153.79		153.84	1084.4	120.97	61.08	151.55
			565.34	4095	597.73	145.84	133.13		240.58	3985.82	202.73	105.79	402.39		184.85	1516.18	171.45	64.1	250.76
			476.09	4095	546.03	180.37	94.18		121.28	4095	135.77	268.03	331.78		62.69	291.34	113.78	152.63	91.3
			305.12	3463.56	790.81	60.64	149.04		205.85	4037.07	486.1	331.88	318.5		105.15	2493.24	52.8	179.26
			557.57	4095	579.81	158.59	147.94		183.22	3928.31	120.37	132.3	439.76		165.29	1194.09	90.8	144.2
			477.61	4095	495.4	66.62	73.35			1782	114.38	144.87	259.94		450.77	1191.94	66.56	172.76
			365.65	4095	653.22	193.51	1324.92			4095	229.1	102.29	849.1		145.47	2701.83	81.42	251.51
				3654.36	568.18	187.9	1017.1			3694.29		207.83	373.82		309.4	1591.02	70.32	162.68
				2936.22	792.21	90.04	555.77			2474.79		177.41	225.13		68.36	1062.78	55.98
				3222.27	595.81	152.29	1412.59			3553.99		54.36	282.44		55.11	341.46	51.89
				4095	537.34	189.58	248.92			3040.95			351.27		183.13	1524.44	95.19
						180.65	1267.94			2594.75					219.72	1011.13
							909.62			3656.27					121.75	870.51
							2079.87								665.74	1227.63
							881.32								579.51	890.04
							1508.18								100	1071.16
															685.01	594.71
															679.53	523.36
															373.28	4065.99
															504.24	1215.93
															698.98	3172.46
															576.61	1393.74
															365.53	1696.47
															170.91	1425.92
															1045.92	2559.84
															1421.37	538.58
															105	1139.43
															179.2	935.16
															215.85	1320.32
															75.76	1044.45
															109.93	1628.8
															60.73	1152.92
															67.25	1938.44
															124.69	529.07
															187.47	1592.16
															173.68	1772.57
															259.73	1152.52
															146.16	1890.09
															218.85	985.76
															101.8	856.14
															400.54	744.8
															126.31	956.28
															142.9	640.18
															216.4	704.93
															161.37	323.67
															161.93	642.34
															30.66	900.3
															50.66	562.19
															76.44	762.66
															62.78	561.31
															61.77	706.4
															116.68	1410.5
															64.67	3317.57
															95.11	1085.29
															39.26	1105.57
															40.43	492.66
															119.99	401.93
															57.52	1351.3
															203.93	875.63
															79.8	1126.75
															86.27	859.45
															56.29	2283.2
															68.9	432.55
															88.83	1512.69
															101.85	348.98
															52.08	597.09
															360.29	2546.06
															74.18	2729.74
															123.2	1168.92
															326.85	635.41
															102.69	792.33
															317.61	893.59
															298.58	984.83
															240.21	1501.14
															124.42	1419.34
															146.8	748.7
															133.32	3866.23
															260.99	3681.04
															141.37	3690.95
															243.47	3098.89
															368.07	3412.69
															345.25	4094.92
															439.58	3741.24
															254.67	944.98
															126.76	823.12
															649.06	3988.25
															1275.49	682.21
															772.05	1294.63
															587.94	551.68
															1021.56	342.45
															1397.44	526.25
															1381.19	636.63
															1007.94	628.07
															1008.71	324.22
															276.26	539.04
															115.19	451.87
															371.85
															83.61
															233.06
															258.2
															138.4
															115.31
															137.97
															129.96
		Average:	136.14	3244.39	204.676	187.98	609.887		223.276	2819.81	207.45	169.446	480.446		234.293	2104.07	226.167	189.086	578.352
		STDEV:	117.469	947.817	181.561	163.079	611.255		137.121	1229.11	104.34	154.205	412.255		244.533	1277.37	150.152	115.618	661.33

## Sheet: Fig. 5G NanoSPD_L539A
		Experiment 1				Experiment 2				Experiment 3
	Prey:	mu2-MID				mu2-MID				mu2-MID
	Bait:	No Bait	SLC26A4-Ct	SLC26A4-Ct (L539A)		No Bait	SLC26A4-Ct	SLC26A4-Ct (L539A)		No Bait	SLC26A4-Ct	SLC26A4-Ct (L539A)
		10811.8	10344.7	861.91		481.9	3932.75	1818.97		2088.49	3904.02	10632.5
		10987.7	13733.9	1663.9		697.71	4179.49	2600.11		1253.78	9256.5	7217.99
		11308.1	1766.7	2102.44		595.61	8010.88	1846.17		1547.26	970.07	8569.78
		7293.34	13640.4	5897.61		1036.11	5888.23	2539.96		1641.32	15856.3	4206.71
		7240.72	8650.19	4210.85		837.29	4273.07	2165.06		1582.09	37483.8	10332
		9245.57	4261.61	2013.89		877.03	5040.62	2228.5		1113.17	726.73	8428.86
		17700.7	14818.7	2100.53		615.65	3609.57	3699.31		687.33	13179.1	1099.24
		12995.6	12723.7	501.62		1024.5	4305.81	3908.7		1181.22	4253.45	1372.57
		306.67	12464	661.22		723.04	6121.56	1969.63		1648.07	19685.9	704.29
		590.57	10939.8	680.26		554.21	5765.41	3562.63		975.15	542.03	1113.79
		424.06	16426.5	1094.14		1081.85	4241.66	885.59		383.4	10453	632.71
		352.08	14057.5	2216.4		1372.53	3809.24	967.24		460.37	16764.4	436.88
		749.15	11763	882.36		1110.43	4316.38	1526.46		363.9	18085.2	1003.56
		231.36	19925.5	1634		680.44	4751.88	1339.56		390.28	24998.7	670.35
		499.78	11364.5	1107.39		676.71	3629.36	2596.24		390.28	13705.8	610.99
		413.59	9876.58	598.24		812.07	4156.04	1195.4		251.37	737.25	587.86
		423.42	14323.7	3518.11		1201.04	4637.99	1530.98		325.8	27446.5	644.63
		530.69	18209.8	438.58		834.99	4254.6	2924.86		420.3	22300	800.26
		1038.19	15646.9	457.84		722.78	4975.16	3117.8		391.59	17580	554.04
		1384.18	7461.7	2049.34		710.87	5310.37	2968.36		394.38	429.04	631.59
		532.71	23519.3	4291.77		1046.99	3892.08	768.97		757.26	25293.8	650.84
		789.19	23389.5	1949.58		1138.91	4174.43	549.44		1383.5	9747.07	438.72
		887.01	16176.2	4234.14		664.55	3544.91	646.04		798.89	15816.8	487.15
		662.86	18432.8	2780.6		605.34	3532.11	500.33		2609.63	19109.4	774.51
		934.49	32713.1	7522.61		537.83	2208.2	755.95		673.85	58348.3	517.73
		719.58	58468.9	679.62		441.3	27549.9	921.95		937.01	52466.9	647.13
		692.39	56405	1492.42		690.47	5152.51	652.58		2217.54	48233.5	686.08
		2315.17	56063.4	1967.49		638.91	57548.1	393.73		1105.96	2009.36	460.76
		1216.99	38394.1	1071.42		1250.4	20657.5	452.51		1587.34	3378.7	357.75
		1190.05	40755.5	677.41		851.94	63901.6	391.15		697.21	1863.29	405.37
		1598.79	26065.2	1628.13		476.59	36358.1	556.19		314.75	1555.62	533.12
		475.93	49764.6	268.64		551.58	48205.8	500.12		290.44	3183.33	3258.24
		943.5	53405.6	1026.42		1322.77	14182.7	617.58		509.82	2097.65	2149.25
		849.5	65027	736.52		709.1	9367.31	555.56		656.45	1342.59	2234
		1182.9	60291.2	374.84		406.07	28545	731.16		529.58	2349.12	2478.36
		1289.9	26685	309.77		685.57	16232.3	809.54		918.07	11980.5	2179.29
		993.66	21168.3	335.24		619.27	14452.5	574.85		533.96	14266	1609.59
		614.42	25171.3	921.81		510.97	16680.8	416.71		452.87	18085.5	1226.95
		2135.93	16015.8	714.24		446.32	10492.4	291.46		579.13	7012.52	2824.76
		627.01	24985.7	575.79		524.91	8444.5	1347.27		353.86	10288.3	1041.8
		1326.79	11808.4	754.6		1102.38	6858.48	400.76		441.06	4336.3	2140.34
		1049.51	16270.2	1204.06		1004.19	6300.12	301.26		430.88	3508.83	1837.96
		3433.05	18102.9	940.26		1264.91	19198.2	760.01		359.02	3786.47	1109.45
		689.02	14856.9	639.94		429.32	7114.41	823.57		507.17	4894.14	1396.78
		456.51	27396	1536.83		1206.27	13002	685.33		336.66	3791.14	1851.12
		3996.09	27752.8	1340.32		1125.13	3250.24	1079.07		423.61	6970.72	2460.72
		1609.73	15255.1	733.82		389.13	8153.31	1319.8		943.86	5571.89	1281.96
		3160.26	15384.5	982.41		425.23	4190.89	427.89		1263.91	2793.37	1035.29
		2978.47	17854.5	2144.8		439.83	11769	674.58		468.15	5256.65	1087.08
		5159.37	28348	1167.71		1309.28	10571.1	759.93		1529.2	8661.12	1512.89
		1459.73	17090.6	4504.28		479.35	19446.5	327.42		3459.49	4497.33	921.91
		1349.83	5923.64	11741.5		479.91	17568	1200.39		1445.37	4814.76	1123.6
		1599.83	3809.9	10613.9		507.31	60986.7	2072.22		2526.53	5620.86	1891.26
		691.29	7329.33	5526.25		374.61	24340.4	2307.48		3657.51	3910.9	2661.77
		1422.94	11662.8	3851.67		496.5	10003.6	1041.8		2050.66	6310.29	1074.68
		1135.16	8503.58	1978.38		457.69	6340.25	473.34		2603.97	6369.93	930.8
		2021.76	10248.2	3766.2		379.72	1558.5	914.32		2441.14	5670.63	826.44
		421.47	61299.4	1989.06		476.38	2519.85	598.47		1201.81	8343.42	629.68
		3380.46	29805.8	3710.44		1779.11	13275.5	466.94		3404.93	7316.32	972.11
		1418.42	36886.8	2676.47		1910.25	16276.8	5290.1		2722.95	8405.54	1246.44
		1859.17	17932.8	4414.12		785.36	6243.69	5290.1		2769.17	3917.81	1164.63
		1886.06	18058.3	506.49		512.63	7866.32	6225.72		2855.61	9951.55	1377.32
		1375.06	14900	375.98		538.62	27732	4110.02		2734.3	5512.74	2339.97
		1958.46	21298.3	547.04		398.29	9196.75	2732.85		3822.57	5666.17	2278.18
		1174.59	13371	633.8		692.96	13219.7	2732.85		1414.43	8983.03	577.1
		2118.67	20407.5	392.31		544.12	12076.1	4045.16		1373.59	4727.39	962.36
		4546.62	16168.5	756.24		771.27	13197.6	6594.79		1410.66	4037.36	633.59
		3224.57	4990.82	535.07		511.63	9175.14	10154.1		992.56	6929.44	509.97
		5101.84	23673.9	5915.33		488.89	13011.4	1757.99		921.33	4930.79	707.1
		3795.22	2299.66	6575.5		565.43	9382.59	552.66		934.99	6408.88	1682.07
		5212.6	2442.15	3725.74		609.67	11132.9	1464.94		1773.23	4178.09	1731.33
		3608.19	16863.1	4474.06		430.5	29819.2	943.38		645.33	7078.85	821.16
		4232.89	8865.29	2956.32		508.48	3894.57	830.16		1542.29	4205.25	720.44
		2997.7	17385.1	3793.75		696.1	18448.1	1078.83		1051.55	5378.61	2175.65
		3078.13	15918.3	3775		478.42	56911.6	1082.96		2303.36	16703.8	1257.71
		1983.72	14626.8	2596.64		1453.54	21473.3	1665.17		1659.94	31356.2	527.18
		2281.44	15395.8	3048.15		761.45	28311.5	374.05		831.01	36694.4	443.2
		1378.01	4625.53	1678.75		489.23	59226.3	426.77		1457.16	10174.1	567.4
		1308.14	15849.8	1853.39		349.34	25813.3	594.98		1542.45	23720.9	675.08
		629.87	13243.7	1371.46		574.92	10501.2	662.96		623.22	9527.66	624.3
		1652.2	3111.58	876.65		559.38	9899.88	745.75		708.54	16822.9	485.43
		1510.23	7770.16	1447.5		1282.33	7004.91	672.7		1583.6	8468.7	457.95
		2657.23	6039.05	281.62		947.28	3910.13	714.39		1730.86	6576.57	540.81
		3283.96	4966	1593.89		2262.84	20085	1070.59		1118.24	5725.52	709.63
		2904.09	8705.66	931.86		1249.67	6286.41	1735.75		658.29	6030.79	905.68
		985.36	5726.63	974.68		1130.31	12121.5	972.76		872.56	3649.11	722.02
		1957.21	5646.64	1078.63		18209.4	14765	794.98		911.69	5388.18	690.2
		733.4	4414.11	740.67		325.73	6893.58	705.92		719.93	4944.86	534.89
		6516.62	5901.13	560.56		714.04	6773.39	856.9		1798.39	4609.18	588.87
		2792.54	6194.06	1380.36		855.5	8376.7	3342.48		449.46	4613.2	611.11
		2739.27	4559.74	1063.55		403.66	6261.82	2925.79		711.93	4138.67	978.66
		2702.84	3839.12	874.23		307.3	2146.39	3026.35		4143.15	6565.42	7792.1
		5069.17	6611.9	1201.08		602.92	2323.61	3591.89		4208.19	8634.42	2630.16
		2332.79	8347.14	1571.8		544.52	3154.23	1038.72		3140.78	8741.89	4002.21
		2647.68	8317.48	1100.43		960.8	4967.68	1974.2		6621.11	4564.96	3396.42
		3135.51	14897.9	2321.31		993.49	1450	849.76		3846.53	6592.86	6344.07
		827.24	15802.7	1940.07		305.57	2856.76	1211.52		3673.28	6244.44	1886.92
		853.82	4175.99	1919.42		876.15	5772.78	1041.5		6003.49	8562.9	5704.61
		1161.02	5812.11	929.47		583.53	5364.83	1030.28		1008.9	16000.7	1106.14
		1174.73	4563.8	1436.13		479.75	11564.1	402.16		1266.63	4500.31	1553.93
		516.66	7612.9	573.25		597.02	12128	1189.9		866.54	6238.56	982.82
		1398.12	40680.8	688.83		1505.18	8840.84	680.64		715.1	5542.84	925.72
		622.04	31818.7	1496.47		953.03	7002.08	751.33		778.23	7298.78	2288.36
		1549.36	12704.4	1425.53		1128.45	15760.6	1133.01		745.08	7139.08	1857.89
		1946.13	35731.2	1296.72		567.05	8922.96	932.91		749.55	12943.8	1419.54
		1277.6	12542.5	1149.45		615.23	7658.5	786.45		1048.72	16052.6	1782.74
		563.82	8794.29	606.76		644.62	15146.9	668.29		1046.19	6782.66	1294.19
		494.42	19484.6	530.54		758.53	15249.9	1183.35		805.19	7319.8	424.26
		251.85	5373.94	3888.06		781.81	7679.45	628.51		885.35	11940.1	901.65
		707.72	10620.6	4485.6		937.81	6189.37	773.71		1167.23	5916.38	508.81
		390.48	9571.5	4688.61		667.78	6189.37	496.35		934.11	8968.09	752.33
		378.28	10812.1	1771.89		989.99	9305.21	1639.42		1093.82	5502.26	807.05
		346.86	12372	3502.84		1020.61	10189.4	836.16		836.13	7644.35	241.24
		1206.14	6210.79	3761.69		353.34	5639.78	678.09		1372.07	3725.59	481.66
		1707.73	31124.5	1596.39		979.41	4635.3	447.51		837.47	12038.5	522.06
		1266.9	18559.8	4605.43		789.52	5091.29	654.09		2098.38	4087.73	858.58
		1449.81	12789.9	3682.48		847.54	3957.76	533.44		1025.73	2911.98	914.82
		2097.14	17018.8	3439.06		842.47	4831.94	635.07		1072.36	2694.77	628.69
		1663.5	20269.4	464.05		972.83	6020.43	864.22		330.64	2594.15	597.94
		976.56	19323.3	421.03		882.28	2535.11	1661.8		893.93	2937.07	778.24
		1729.72	10843.1	374.83		1227.48	15248.7	608.88		1188.98	2481.46	681.12
		1982.56	15723.1	305.29		938.07	5593.83	820.02		976.75	5884.68	935.2
			13703.9	375.84		641.68	6295.15	807.91		754.02	7975.85	552.07
			7981.82	449.79		812.16	4629.79	326.4		538.58	5066.44	1137.12
			3156.41	645.63		1035.55	5421.46	323.76		1416.26	4794	1792.72
			2567.59	599.54		674.56	4128.99	519.86		3837.06	3758.93	1343.71
			2322.63	7610.13		651.04		446.68		685.56	3131.99	972.03
			6322.83	6496.82				310.33		2600.19	5136.75	750.58
			2934.16	3589.14				342.15		1129.91	7547.3	732.45
			6217.93	3038.39						537.36	2716.14	1008.61
			4715.48	2055.25						3092.87	65116.9	1361.83
			2649.23							643.53	59534.8
			3232.95								57046
											54029.3
											25784.6
											65535
											46197
											48655.8
											47280.4
											49961.8
											27440.9
											15576.6
											12495.4
											12315.7
											30785.9
											14539.8
											7554.03
											12248.1
											16604.4
											7570.78
											5354.73
											14773.1
											34235.1
											38972.6
											20770.2
											33224.3
											19463.6
											23359.5
											23291.8
											12883.3
											30996.8
											25207.6
											36393.6
											41912.5
											26158.2
											24665.8
											13520.9
											20269.5
											55917.1
	Average	2293.85	16544.3	2090.2		908.45	11793.3	1422.13		1379.94	13926	1579.07
	STDEV	2733.71	13548.4	2002.12		1583.96	12413	1448.61		1129.43	14729.9	1875.74

## Sheet: Fig. 6B_NanoSPD_Mu2-MID (D176A)
			Experiment 1					Experiment 2					Experiment 3
		Prey:	Mu2-MID		Mu2-MID (D176A)			Mu2-MID		Mu2-MID (D176A)			Mu2-MID		Mu2-MID (D176A)
		Bait:	No Bait	SLC26A4-Ct	No Bait	SLC26A4-Ct		No Bait	SLC26A4-Ct	No Bait	SLC26A4-Ct		No Bait	SLC26A4-Ct	No Bait	SLC26A4-Ct
			179.82	932.68	586.25	656.91		72.12	4043.27	751.63	334.71		98.51	371.09	247.53	210.83
			160.41	527.85	283.15	713.3		99.93	3855.57	266.81	324.15		168.45	1394.01	284.03	162.79
			351.3	509.95	566.04	594.09		157.58	4094.3	683.88	228.78		155.92	784.54	357.58	199.16
			161.89	462.17	539.61	614.55		114.35	4095	665.88	326.52		98.04	3154.41	367.24	228.03
			136.75	242.01	306.12	614.44		178.16	3856.89	258.21	190.04		152.98	666.76	317.22	385.86
			173.62	400	282.36	568.44		168.35	3917.99	213.96	158.97		153.75	1176.59	331.13	247.38
			222.87	240.95	351.98	560.61		31.53	3462.92	308.52	425.36		145.72	3233.96	172.08	316.58
			136.82	1030.04	308.59	613.9		81.28	4000.68	345.43	350.02		179.52	3977.27	207.35	290.42
			133.83	666.66	178.26	518.06		120.51	3347.65	498.4	257.22		110.48	622.31	285.7	409.64
			145.77	901.53	238.21	287.92		110.56	3848.89	274.98	256.86		143.69	1737.55	106.54	590.2
			190.92	865.33	97.33	479.62		200.94	2572.86	146.1	583.95		75.98	3850.88	83.55	260.66
			188.59	626	192.41	380.09		168.84	1535.28	222.46	722.34		171.17	3992.1	138.17	145.61
			279.88	634.81	346.37	283.6		214.8	1729.46	106.89	592.78		141.64	3480	39.94	349.79
			137.92	568.29	194.49	217.41		160.26	1530.16	110.75	555.38		174.5	2955.05	94.61	350.29
			233.67	543.65	224.37	291.32		124.02	2844.03	199.31	389		111.98	3743.77	65.76	379.17
			59.86	604.13	263.48	249.75		134.09	1470.8	131.97	375.51		61.07	3708.78	82.7	422.54
			106.28	705.77	193.58	184.75		133.45	1547.22	236.54	450.62		52.71	2657.14	109.94	311.08
			68.82	969.14	101.47	167.95		154.2	1388.99	112.09	451.85		31.36	4035.92	72.25	361.8
			255.66	876.11	740.1	182.22		141.18	2849.65	163.58	520.33		41.54	3204.18	136.23	333.77
			500.52	1057.1	164.65	80.93		81.46	1868.37	172.28	732.26		93.56	3195.7	70.99	215.44
			468.08	680.29	148.54	117.24		287.98	1233.04	515.59	308.28		437.25	3982.82	117.07	329.21
			691.78	903.32	121.3	114.8		163.04	2174.91	281.92	500.1		490.63	2960.85	101.22	289.86
			524.91	812.02	126.52	125.94		275.49	3028.61	354.06	484.54		442.73	4081.35	143.39	145.94
			525.68	846.8	161.84	195.52		210.88	2488	149.43	630.01		910.92	3695.7	83.12	96.35
			314.59	460.33	93.83	208.87		247.26	2217.29	90.01	297.29		230.97	4043.16	70.06	79.78
			167.45	702.44	158.86	198.59		150.98	3551.56	187.87	688.42		399.8	3708.43	139.34	161.3
			129.79	522.31	77.15	249.81		218.74	1361.44	183.84	892.41		529.51	3221.84	114.69	34.78
			128.86	891.81	158.23	186.44		157.68	1691.66	393.62	1058.01		288.88	3918.61	44.73	31.39
			403.18	582.91	220.62	112.65		208.93	664.6	181.18	895.42		186.61	4042.46	74.7	51.87
			432.67	1442.02	289.75	121.69		272.02	1310.74	257.72	1038.5		142.08	2687.98	54.69	30.89
			566.33	1675.76	131.57	248.38		318.41	3114.39	363.49	735.28		401.51	1846.68	168.12	155.85
			271.8	761.3	148.03	279.18		215.56	1582.11	381.42	372.63		402.28	792.14	74.71	100.54
			156.85	1018.57	79.76	225.19		118.57	3841.83	656.39	433.79		345.79	1152.45	171.64	66.2
			414.32	1897.95	69.79	153.6		243.5	2094.76	1028.44	1064.74		376.31	745.56	89.39	112.06
			415.47	752.33	347.28	156.12		196.14	1454.27	953.87	765.77		379.28	1526.67	68.08	56.08
			416.12	907.31	278.35	305.17		159	2103.29	476.84	324.86		536.94	1308.22	90.58	39
			300.22	863.78	227	147.78		192.25	1611.77	388.03	278.34		395.37	1842.49	92.58	100.02
			612.85	1111.87	197.12	118.4		79.51	1080.58	538.4	291.75		351.43	1486.41	138.23	100.86
			378.28	1178.16	275.75	139.06		178.74	996.48	912.48	285.68		269.79	3104.52	151.56	31.79
			47.55	1887.52	396.49	219.66		169.98	2657.75	333.8	504.56		281.91	2494.02	202.3	327.55
			89.45	803.09	332.38	72.77		405.07	2100.14	150.67	388.07		87.18	4079.5	52.43	253.18
			110.63	418.29	288.23	82.07		449.61	3774.42	206.01	318.76		198.03	1942.89	66.88	156.79
			78.67	1385.03	417.19	54.5		335.25	2685.42	172.52	437.53		92.93	1556.09	88.68	509.8
			83.45	2723.07	407.69	137.02		522.6	3875.69	157.82	355.8		251.97	3113.98	214.64	186.8
			66.38	828.68	272.42	108.86		567.38	2311.1	220.41	604.49		153.19	1001.41	32.37	138.75
			79.96	474.81	422.54	88.03		157.36	1109.83	244.19	614.48		163.75	1543.14	24.39	137.35
			81.14	532.83	413.16	142.37		134.11	2438.62	212.49	531.94		142.3	2271.7	65.67	306.78
			102.35	468.66	434.19	225.25		195.45	2980.95	237.07	737.8		158.69	3344.3	149.68	298.34
			247.22	550.14	307	264.57		227.65	541.6	69.38	698.48		191.23	3961.13	221.33	203.79
			283.69	3542.49	195.95	157.69		331.84	643.9	118.13	435.08		88.45	3653.98	304.75	343.22
			133.37	1463.48	228.29	183.26		269.62	441.78	544.35	422.32		111.83	2940.74	392.14	355.4
			458.12	2276.6	295.7	124.4		164.99	958.07	236.23	536.88		102.82	3981.7	187.16	362.83
			190.66	2664.31	187.69	284.69		121.72	574.84	419.47	533.52		45.48	4080.18	357.96	391.09
			275.8	3631.29	375.84	98.25		136.69	636.04	235.34	1137.96		114.11	2956.5	224.98	465.26
			162.08	1213.91	265.78	157.5		144.34	1100.46	176.13	280.98		74.25	3666.57	169.46	572.88
			287.2	3770.04	319.64	66.5		69.77	807.39	219.57	379.62		102.08	2505.77	121.56	456.89
			222.14	3801.05	268.09	195.64		65.36	522.08	168.69	342.79		63.07	4095	157.33	320.77
			33.06	2066.83	139.85	389.02		64.98	541.46	299.24	269.8		155.26	2445.04	69.55	520.96
			71.17	1228.44	314.73	495.52		68.3	411.93	123.58	412.1		78.52	2659.54	103.75	341.21
			62.05	1812.04	310.75	466.96		62.61	1071.7	170.68	192.69		121.73	2807.57	170.17	294.95
			39.05	1135.34	169.22	287.45		58.42	1347.07	213.45	433.46		100.61	3692.31	198.03	481.21
			43.78	1274.96	166.55	417.76		95.34	801.01	177.04	310.25		97.38	2743.57	262.26	418.32
			47.2	1494.64	236.71	358.88		96.81	307.71	277.08	231.26		225.31	2889.7	122.6	177.14
			34.29	1592.23	204.99	219.64		156.49	594.07	197.9	659.93		168.49	3587.19	144.14	325.36
			35.66	1097.48	174.34	378.83		121.07	452.91	133.96	104.9		115.21	3841.6	300.29	393.11
			57.5	877.35	106.07	307.89		77.83	330.47	244.15	107.12		157.8	4095	300.28	332.07
			69.56	754.78	82.32	420.07		49.89	876.99	187.76	91.34		79.86	4095	253.1	134.01
			143.12	871.61	227.95	154.72		100.67	553.59	250.45	91.44		122.11	4095	655.72	91.89
			171.55	560.56	112.55	195.11		120.44	3259.87	190.43	122.46		170.82	4095	331.11	129.6
			193.36	3873.92	73.47	93.47		42.04	3761.29	140.71	102.21		251.42	4095	361.25	222.58
			136.22	4095*	156.85	134.67		40.13	2233.64	107.82	70.95		264.91	4095	432.05	74.97
			70.84	3267.01	121.79	229.9		627.27	2742.37	76.52	93.53		157.25	4095	461.38	191.11
			194.81	3768.02	127.35	116.65		629.02	3931.48	136.62	127.91		442.27	4095	442.6	271.18
			126.2	3233.06	199.55	178.76		527.85	2846.31	55.02	101.7		165.6	4095	336.47	255.95
			163.64	2474.5	179.96	117.56		872.01	1800.45	202.53	550.72		140.7	4095	671.67	489.41
			211.92	2388.64	291.47	359.44		818.83	2841.74	155.67	789.3		195.17	4056.87	412.29	484.74
			113.52	3077.5	297.61	190.59		424.86	2585.37	110.22	649.04		148.1	4095	196.11	130.98
			297.33	3896.76	220.59	289.6		648.67	3522.94	31.92	644.6		149.37	3746.24	98.49	109.36
			249.46	2008.89	191.13	154.67		433.11	2470.33	228.71	541.34		141.08	3741.07	45.5	131.17
			107.3	520.86	115.07	177.36		559.99	719.86	96.29	645.61		283.04	4024.88	109.55	108.84
			179.12	440.07	306.86	107.19		468.94	2120.76	396.52	716.53		123.91	3918.31	70.92	83.74
			85.34	315.32	179.61	220.46		130.35	848.15	670.91	686.89		144.52	4094.08	94.74	85.44
			103.76	404.81	220.01	575.84		98.39	741.43	307.03	655.53		148.38	3780.2	165.6	113.04
			67.21	429	273.78	210.17		75.36	1327.47	909.09	147.35		136.93	1755.84	108.7	179.69
			94.03	521.16	295.4	246.86		59.72	2723.41	453.14	327.72		302.03	3842.14	54.16	129.7
			122.62	342.56	279.86	217.96		48.7	1775.03	245.47	264.97		269.46	4095	144.91	102.85
			364.75	205.78	156.47	72.96		145.43	852.86	504.79	438.24		53.11	4064.37	221.85	413.11
			368.85	367.76	678.76	41.64		67.7	790.65	716.42	487.93		71.74	1509.31	235.81	394.11
			193.8	1004.26	409.37	85.55		66.14	3973.33	715.3	390.23		75.89	4095	167.8	354.29
			192.12	429.82	270.94	44.27		36.83	2860.56	408.36	232.97		96.83	3695.01	77.42	294.09
			177.92	843.94	257.99	118.96		105.49	3561.22	45.58	298.45		77.95	2990.35	163.19	364.79
			138.43	1166.36	253.79	120.66		352.35	2651.17	105.66	150.07		56.02	3325.05	147.32	341.96
			227.75	1152.31	343.47	204.9		474.21	3529.73	53.56	147.98		98.09	1611.78	251.11	413.05
			156.77	414.68	341.4	109.6		151.87	3647.61	46.07	354.25		114.6	1960.37	129.72	387.79
			151.46	824.39	107.45	183.66		179.17	3929.35	120.84	590.7		73.39	2041.29	135.16	311.55
			86.7	168.69	459.63	95.51		258.49	2997.64	99.26	495.14		87.35	1477.26	177.64	250.35
			90.59	428.5	338.5	104.57		397.94	3216.68	86.34	467.29		90.06	2022.16	232.47	448.75
			132.34	311.55	261.8	155.28		469.98	4009.3	89.38	688.79		108.34	534.8	259.19	391.04
			75.73	2259.64	211.46	105.14		737.48	3743.43	92.6	530.77		96.9	1986.09	197.35	402.8
			126.48	1912.86	80.12	83.11		208.75	2452.54	78.53	480.16		214.16	1604.74	141.14	297.46
			205.08	3372.79	271.73	245.38		170.32	2754.84	152.46	416.54		138.07	3118.4	190.01	333.87
			122.75	2471.79	81.21	90.13		289.37	3400.7	103.57	303.9		185.62	2318.12	129.31	280.92
			153.35	2433.85	322.18	278.29		327.63	3568.96	107.64	759.43		76.21	2896.53	87.41	203.96
			112.67	1458.9	169.57	155.05		843.21	4051.57	102.79	653.72		114.24	3652.87	75.72	232.38
			165.88	3623.1	323.39	152.74		394.04	4048.94	237.97	628.26		55.42	4095	135.91	263.85
			96.29	1809.3	290.85	97.76		536.27	4095	112.47	475.82		122.8	4095	137.81
			97.72	1688.08	241.99			339.13	3997.19	168.24	667.11		44.1	4087.22	111.91
			112.67	1869.26	584.67			141.52	4090.83	208.01	522.41		134.67	4095	99.47
			124.09	1516.83	597.83			681.18	3433.73	75.64	318.81		125.04	4095	93.06
			76.08	1196.61	667.83			205.44	4050.67	53.99	485.9		42.42	3702.1	111.49
			147.29	1470.43	500.52				1935.69	181.3	504.7		49.31	3965.83	91.98
			83.86	1133.61	256.32				1188.8	242.38	336.63		43.83	4095	95.67
			134.43	810.64	337.94				3936.53	103.17			37.74	3970.37	66.75
			122.87	1058.43	281.67				1016	153.56			45.59	3611.61	85.21
			128.46	998.1					2217.9	481.21			61.72		68.58
			123.44						2076.88	171.61
										112.2
										94.23
										299.16
										260.88
		Average	189.307	1297.73	264.681	231.938		237.901	2303.81	263.847	453.593		173.499	3041.76	172.409	258.638
		STDEV	135.362	981.655	137.373	155.075		191.624	1227.85	206.91	229.473		134.248	1108.41	120.072	137.793

## Sheet: Fig. 8_HA-SLC26A4 AAV_Dynasore
			Experiment 1			Experiment 2			Experiment 3
			DMSO	Dynasore		DMSO	Dynasore		DMSO	Dynasore
			14174.7	64875.8		3278.67	27265.8		2911.95	3336.96
			19707.5	60071.2		6438.44	7845.18		6481.87	3849.78
			9904.55	15828.5		1823.51	6145.23		1322.93	1210.35
			10887	27803.7		2685.14	7688.77		2657.7	1403.84
			6973.53	4954.43		9196.89	18137.7		3466.45	19106
			23534.2	13045			5630.9		1650.6	13564.7
			19758.6	16695.2			3851.89		2083.33	37420.7
			4030.19	33940.2			14895.9		6267.59	21780.3
			6172.25	5381.35			7340.9		1460.26	20719.5
							12621.2		5340.56	34901.1
									1669.94	52963.3
									1444.36	43132.7
									1340.21
		Average	12793.6	26955		4684.53	11142.4		2930.6	21115.8
		STDEV	6892.7	22237.9		3065.82	7233.6		1900.6	17621.1

## Sheet: Fig. 9_HA-SLC26A4 mice_Dynasore
			Experiment 1			Experiment 2			Experiment 3
			DMSO	Dynasore		DMSO	Dynasore		DMSO	Dynasore
			6244.9	39224.4		9178.16	12399.2		3019.13	4623.87
			6805.01	28960.2		3697.05	42095.1		2570.25	5857.91
			16571.2	5363.54		4619.54	4962.61		2454.45	13027.8
			3274.56	4815.39		4756.07	2350.23		10199.1	23063.9
			3013.03	9608.58		1468.11	27875.5		5662.11	18738.7
			5282.27	8515.96		5911.78	4108.61		11339.4	32906.4
			5378.94	930.405		715.926	5026.26		3197.94	5936.91
			1921.82	7005.69		1977.31	14078.3		3276.49	1206
			1834.07	1383.63		10404.7	6334.96		13482.7	4204.75
			8427.6	1725.62		9728.41	9814.6		25804.1	4880.79
			8167.14	5255.6		5011.28	2971.36		24876.2	3851.74
			6661.69	8027.18		5307.02	8623.24		3222.84	16365.8
			10469.7	22507.2		1522.23	10476.4		3527.55	4747.13
			4266.59	19740.1		14903.7	4057.73		2965.08	9308.68
			13022.2	10102.1		3024.19	7971.19		4018.54	3912.05
			13185.7	7285.56		3257	6707.13		2809.01	3195.77
			10722.4	3115.85		3283.12	2003.55		1638.42	9250.52
			12167.1	1762.37		1741.12	6716.32		811.959	10902.5
			13139	12563.6		2059.72	4463.03		1603.54	3212.09
			1815.42	12382.9		4630.97	11537.7		1595.35	7650.77
			4434.29						867.3	5488.39
			5581.44							21745.2
			2803.58							21000.2
			7688.16							35922.2
			6303.43							23116.9
										19723.2
										21259.8
										12793.3
										13772.3
										24115.1
										38006.6
										11441.9
										19307.1
		Average	7167.25	10513.8		4859.87	9728.65		6140.07	13773.8
		STDEV	4129.09	10014.5		3633.86	9561.13		7235.32	9988

[truncated: 5 more sheets: Fig. S8B, Fig. S8D, Response_intracellular SLC26A4, Sheet1, Sheet3]
