# Supplementary material for: SLC26A4-AP-2 mu2 interaction regulates SLC26A4 plasma membrane abundance in the endolymphatic sac
Source: Sci Adv. 2024 Oct 9;10(41):eadm8663. doi: 10.1126/sciadv.adm8663 (PMC11638888; doi:10.1126/sciadv.adm8663)
Supplement: Supplementary file 3 — Structural models of mouse SLC26A4-μ2 [file sciadv.adm8663_structural_models_of_mouse_slc26a4-u2.zip › sciadv.adm8663_structural_models_of_mouse_slc26a4-μ2.pdb]

ATOM      1  N   CYS A  18      13.745   2.875 -58.018  1.00 15.00      A    N  
ATOM      2  CA  CYS A  18      12.611   2.549 -58.871  1.00 15.00      A    C  
ATOM      3  C   CYS A  18      11.359   3.287 -58.404  1.00 15.00      A    C  
ATOM      4  O   CYS A  18      11.386   3.990 -57.390  1.00 15.00      A    O  
ATOM      5  CB  CYS A  18      12.374   1.038 -58.884  1.00 15.00      A    C  
ATOM      6  SG  CYS A  18      12.533   0.255 -57.264  1.00 15.00      A    S  
ATOM      7  HN  CYS A  18      13.683   3.653 -57.425  1.00 15.00      A    H  
ATOM      8  HG  CYS A  18      12.404   1.200 -56.343  1.00 15.00      A    H  
ATOM      9  N   SER A  19      10.269   3.124 -59.137  1.00 15.00      A    N  
ATOM     10  CA  SER A  19       9.022   3.781 -58.796  1.00 15.00      A    C  
ATOM     11  C   SER A  19       7.985   2.767 -58.334  1.00 15.00      A    C  
ATOM     12  O   SER A  19       7.839   1.699 -58.930  1.00 15.00      A    O  
ATOM     13  CB  SER A  19       8.491   4.567 -59.998  1.00 15.00      A    C  
ATOM     14  OG  SER A  19       7.761   5.708 -59.583  1.00 15.00      A    O  
ATOM     15  HN  SER A  19      10.299   2.536 -59.920  1.00 15.00      A    H  
ATOM     16  HG  SER A  19       6.836   5.474 -59.465  1.00 15.00      A    H  
ATOM     17  N   TYR A  20       7.282   3.105 -57.267  1.00 15.00      A    N  
ATOM     18  CA  TYR A  20       6.252   2.248 -56.719  1.00 15.00      A    C  
ATOM     19  C   TYR A  20       4.921   2.549 -57.396  1.00 15.00      A    C  
ATOM     20  O   TYR A  20       4.567   3.710 -57.595  1.00 15.00      A    O  
ATOM     21  CB  TYR A  20       6.153   2.457 -55.201  1.00 15.00      A    C  
ATOM     22  CG  TYR A  20       4.823   2.074 -54.591  1.00 15.00      A    C  
ATOM     23  CD1 TYR A  20       4.466   0.742 -54.431  1.00 15.00      A    C  
ATOM     24  CD2 TYR A  20       3.926   3.048 -54.173  1.00 15.00      A    C  
ATOM     25  CE1 TYR A  20       3.253   0.391 -53.874  1.00 15.00      A    C  
ATOM     26  CE2 TYR A  20       2.711   2.706 -53.613  1.00 15.00      A    C  
ATOM     27  CZ  TYR A  20       2.380   1.377 -53.467  1.00 15.00      A    C  
ATOM     28  OH  TYR A  20       1.175   1.029 -52.911  1.00 15.00      A    O  
ATOM     29  HN  TYR A  20       7.454   3.972 -56.834  1.00 15.00      A    H  
ATOM     30  HH  TYR A  20       0.608   1.803 -52.861  1.00 15.00      A    H  
ATOM     31  N   THR A  21       4.211   1.500 -57.773  1.00 15.00      A    N  
ATOM     32  CA  THR A  21       2.918   1.628 -58.421  1.00 15.00      A    C  
ATOM     33  C   THR A  21       2.261   0.250 -58.510  1.00 15.00      A    C  
ATOM     34  O   THR A  21       2.877  -0.712 -58.976  1.00 15.00      A    O  
ATOM     35  CB  THR A  21       3.039   2.292 -59.817  1.00 15.00      A    C  
ATOM     36  CG2 THR A  21       3.831   1.431 -60.796  1.00 15.00      A    C  
ATOM     37  OG1 THR A  21       1.741   2.582 -60.355  1.00 15.00      A    O  
ATOM     38  HN  THR A  21       4.570   0.604 -57.620  1.00 15.00      A    H  
ATOM     39  HG1 THR A  21       1.664   3.533 -60.509  1.00 15.00      A    H  
ATOM     40  N   VAL A  22       1.041   0.145 -58.012  1.00 15.00      A    N  
ATOM     41  CA  VAL A  22       0.319  -1.120 -58.026  1.00 15.00      A    C  
ATOM     42  C   VAL A  22      -1.158  -0.901 -58.336  1.00 15.00      A    C  
ATOM     43  O   VAL A  22      -1.715   0.169 -58.085  1.00 15.00      A    O  
ATOM     44  CB  VAL A  22       0.446  -1.892 -56.687  1.00 15.00      A    C  
ATOM     45  CG1 VAL A  22       1.843  -2.469 -56.501  1.00 15.00      A    C  
ATOM     46  CG2 VAL A  22       0.069  -1.005 -55.511  1.00 15.00      A    C  
ATOM     47  HN  VAL A  22       0.604   0.938 -57.633  1.00 15.00      A    H  
ATOM     48  N   SER A  23      -1.782  -1.917 -58.898  1.00 15.00      A    N  
ATOM     49  CA  SER A  23      -3.189  -1.849 -59.240  1.00 15.00      A    C  
ATOM     50  C   SER A  23      -3.873  -3.142 -58.831  1.00 15.00      A    C  
ATOM     51  O   SER A  23      -3.315  -4.226 -59.009  1.00 15.00      A    O  
ATOM     52  CB  SER A  23      -3.355  -1.614 -60.739  1.00 15.00      A    C  
ATOM     53  OG  SER A  23      -2.697  -0.425 -61.145  1.00 15.00      A    O  
ATOM     54  HN  SER A  23      -1.287  -2.744 -59.084  1.00 15.00      A    H  
ATOM     55  HG  SER A  23      -2.217  -0.051 -60.396  1.00 15.00      A    H  
ATOM     56  N   ARG A  24      -5.056  -3.021 -58.256  1.00 15.00      A    N  
ATOM     57  CA  ARG A  24      -5.820  -4.175 -57.814  1.00 15.00      A    C  
ATOM     58  C   ARG A  24      -7.263  -3.765 -57.572  1.00 15.00      A    C  
ATOM     59  O   ARG A  24      -7.542  -2.580 -57.383  1.00 15.00      A    O  
ATOM     60  CB  ARG A  24      -5.234  -4.728 -56.506  1.00 15.00      A    C  
ATOM     61  CG  ARG A  24      -4.915  -3.662 -55.465  1.00 15.00      A    C  
ATOM     62  CD  ARG A  24      -5.035  -4.214 -54.050  1.00 15.00      A    C  
ATOM     63  NE  ARG A  24      -4.431  -3.331 -53.054  1.00 15.00      A    N  
ATOM     64  CZ  ARG A  24      -5.123  -2.496 -52.275  1.00 15.00      A    C  
ATOM     65  NH1 ARG A  24      -6.452  -2.427 -52.372  1.00 15.00      A    N1+
ATOM     66  NH2 ARG A  24      -4.481  -1.724 -51.404  1.00 15.00      A    N  
ATOM     67  HN  ARG A  24      -5.436  -2.126 -58.122  1.00 15.00      A    H  
ATOM     68  HE  ARG A  24      -3.451  -3.366 -52.955  1.00 15.00      A    H  
ATOM     69 HH11 ARG A  24      -6.992  -1.757 -51.756  1.00 15.00      A    H  
ATOM     70 HH12 ARG A  24      -6.963  -3.028 -53.049  1.00 15.00      A    H  
ATOM     71 HH21 ARG A  24      -3.438  -1.766 -51.327  1.00 15.00      A    H  
ATOM     72 HH22 ARG A  24      -5.021  -1.062 -50.792  1.00 15.00      A    H  
ATOM     73  N   PRO A  25      -8.194  -4.729 -57.585  1.00 15.00      A    N  
ATOM     74  CA  PRO A  25      -9.610  -4.460 -57.333  1.00 15.00      A    C  
ATOM     75  C   PRO A  25      -9.833  -4.033 -55.884  1.00 15.00      A    C  
ATOM     76  O   PRO A  25      -8.962  -4.216 -55.030  1.00 15.00      A    O  
ATOM     77  CB  PRO A  25     -10.291  -5.813 -57.583  1.00 15.00      A    C  
ATOM     78  CG  PRO A  25      -9.292  -6.632 -58.320  1.00 15.00      A    C  
ATOM     79  CD  PRO A  25      -7.950  -6.152 -57.866  1.00 15.00      A    C  
ATOM     80  N   VAL A  26     -10.989  -3.445 -55.617  1.00 15.00      A    N  
ATOM     81  CA  VAL A  26     -11.329  -2.993 -54.275  1.00 15.00      A    C  
ATOM     82  C   VAL A  26     -11.459  -4.188 -53.335  1.00 15.00      A    C  
ATOM     83  O   VAL A  26     -12.426  -4.949 -53.404  1.00 15.00      A    O  
ATOM     84  CB  VAL A  26     -12.644  -2.179 -54.257  1.00 15.00      A    C  
ATOM     85  CG1 VAL A  26     -12.898  -1.595 -52.876  1.00 15.00      A    C  
ATOM     86  CG2 VAL A  26     -12.606  -1.076 -55.301  1.00 15.00      A    C  
ATOM     87  HN  VAL A  26     -11.632  -3.318 -56.337  1.00 15.00      A    H  
ATOM     88  N   TYR A  27     -10.469  -4.363 -52.480  1.00 15.00      A    N  
ATOM     89  CA  TYR A  27     -10.464  -5.461 -51.528  1.00 15.00      A    C  
ATOM     90  C   TYR A  27     -10.452  -4.934 -50.101  1.00 15.00      A    C  
ATOM     91  O   TYR A  27      -9.415  -4.511 -49.600  1.00 15.00      A    O  
ATOM     92  CB  TYR A  27      -9.246  -6.366 -51.746  1.00 15.00      A    C  
ATOM     93  CG  TYR A  27      -9.323  -7.263 -52.964  1.00 15.00      A    C  
ATOM     94  CD1 TYR A  27     -10.528  -7.817 -53.378  1.00 15.00      A    C  
ATOM     95  CD2 TYR A  27      -8.180  -7.565 -53.690  1.00 15.00      A    C  
ATOM     96  CE1 TYR A  27     -10.590  -8.646 -54.482  1.00 15.00      A    C  
ATOM     97  CE2 TYR A  27      -8.233  -8.390 -54.796  1.00 15.00      A    C  
ATOM     98  CZ  TYR A  27      -9.439  -8.928 -55.187  1.00 15.00      A    C  
ATOM     99  OH  TYR A  27      -9.497  -9.756 -56.284  1.00 15.00      A    O  
ATOM    100  HN  TYR A  27      -9.719  -3.734 -52.486  1.00 15.00      A    H  
ATOM    101  HH  TYR A  27     -10.127  -9.404 -56.921  1.00 15.00      A    H  
ATOM    102  N   SER A  28     -11.610  -4.933 -49.462  1.00 15.00      A    N  
ATOM    103  CA  SER A  28     -11.713  -4.472 -48.088  1.00 15.00      A    C  
ATOM    104  C   SER A  28     -11.266  -5.575 -47.133  1.00 15.00      A    C  
ATOM    105  O   SER A  28     -10.215  -5.481 -46.503  1.00 15.00      A    O  
ATOM    106  CB  SER A  28     -13.156  -4.057 -47.794  1.00 15.00      A    C  
ATOM    107  OG  SER A  28     -14.067  -4.799 -48.594  1.00 15.00      A    O  
ATOM    108  HN  SER A  28     -12.416  -5.241 -49.923  1.00 15.00      A    H  
ATOM    109  HG  SER A  28     -14.861  -4.268 -48.743  1.00 15.00      A    H  
ATOM    110  N   GLU A  29     -12.063  -6.632 -47.064  1.00 15.00      A    N  
ATOM    111  CA  GLU A  29     -11.773  -7.774 -46.203  1.00 15.00      A    C  
ATOM    112  C   GLU A  29     -12.652  -8.954 -46.615  1.00 15.00      A    C  
ATOM    113  O   GLU A  29     -12.165 -10.054 -46.877  1.00 15.00      A    O  
ATOM    114  CB  GLU A  29     -11.969  -7.393 -44.720  1.00 15.00      A    C  
ATOM    115  CG  GLU A  29     -12.709  -8.410 -43.856  1.00 15.00      A    C  
ATOM    116  CD  GLU A  29     -11.873  -9.613 -43.460  1.00 15.00      A    C  
ATOM    117  OE1 GLU A  29     -10.686  -9.668 -43.828  1.00 15.00      A    O  
ATOM    118  OE2 GLU A  29     -12.418 -10.508 -42.779  1.00 15.00      A    O1-
ATOM    119  HN  GLU A  29     -12.876  -6.642 -47.606  1.00 15.00      A    H  
ATOM    120  N   LEU A  30     -13.953  -8.702 -46.724  1.00 15.00      A    N  
ATOM    121  CA  LEU A  30     -14.899  -9.739 -47.114  1.00 15.00      A    C  
ATOM    122  C   LEU A  30     -14.628 -10.218 -48.536  1.00 15.00      A    C  
ATOM    123  O   LEU A  30     -14.751 -11.401 -48.834  1.00 15.00      A    O  
ATOM    124  CB  LEU A  30     -16.348  -9.254 -46.975  1.00 15.00      A    C  
ATOM    125  CG  LEU A  30     -16.772  -8.081 -47.865  1.00 15.00      A    C  
ATOM    126  CD1 LEU A  30     -18.235  -8.215 -48.256  1.00 15.00      A    C  
ATOM    127  CD2 LEU A  30     -16.534  -6.755 -47.158  1.00 15.00      A    C  
ATOM    128  HN  LEU A  30     -14.282  -7.801 -46.525  1.00 15.00      A    H  
ATOM    129  N   ALA A  31     -14.224  -9.294 -49.400  1.00 15.00      A    N  
ATOM    130  CA  ALA A  31     -13.935  -9.615 -50.794  1.00 15.00      A    C  
ATOM    131  C   ALA A  31     -12.527 -10.182 -50.952  1.00 15.00      A    C  
ATOM    132  O   ALA A  31     -12.051 -10.397 -52.063  1.00 15.00      A    O  
ATOM    133  CB  ALA A  31     -14.113  -8.380 -51.666  1.00 15.00      A    C  
ATOM    134  HN  ALA A  31     -14.119  -8.371 -49.094  1.00 15.00      A    H  
ATOM    135  N   PHE A  32     -11.860 -10.410 -49.831  1.00 15.00      A    N  
ATOM    136  CA  PHE A  32     -10.514 -10.956 -49.844  1.00 15.00      A    C  
ATOM    137  C   PHE A  32     -10.512 -12.368 -49.270  1.00 15.00      A    C  
ATOM    138  O   PHE A  32      -9.808 -13.247 -49.765  1.00 15.00      A    O  
ATOM    139  CB  PHE A  32      -9.567 -10.052 -49.045  1.00 15.00      A    C  
ATOM    140  CG  PHE A  32      -8.141 -10.527 -49.011  1.00 15.00      A    C  
ATOM    141  CD1 PHE A  32      -7.334 -10.421 -50.132  1.00 15.00      A    C  
ATOM    142  CD2 PHE A  32      -7.608 -11.077 -47.856  1.00 15.00      A    C  
ATOM    143  CE1 PHE A  32      -6.022 -10.856 -50.102  1.00 15.00      A    C  
ATOM    144  CE2 PHE A  32      -6.298 -11.514 -47.819  1.00 15.00      A    C  
ATOM    145  CZ  PHE A  32      -5.503 -11.404 -48.944  1.00 15.00      A    C  
ATOM    146  HN  PHE A  32     -12.284 -10.208 -48.971  1.00 15.00      A    H  
ATOM    147  N   GLN A  33     -11.315 -12.573 -48.233  1.00 15.00      A    N  
ATOM    148  CA  GLN A  33     -11.413 -13.867 -47.566  1.00 15.00      A    C  
ATOM    149  C   GLN A  33     -12.313 -14.848 -48.316  1.00 15.00      A    C  
ATOM    150  O   GLN A  33     -12.197 -16.060 -48.137  1.00 15.00      A    O  
ATOM    151  CB  GLN A  33     -11.934 -13.678 -46.140  1.00 15.00      A    C  
ATOM    152  CG  GLN A  33     -10.912 -13.967 -45.052  1.00 15.00      A    C  
ATOM    153  CD  GLN A  33      -9.605 -13.226 -45.259  1.00 15.00      A    C  
ATOM    154  NE2 GLN A  33      -9.523 -12.013 -44.739  1.00 15.00      A    N  
ATOM    155  OE1 GLN A  33      -8.677 -13.742 -45.880  1.00 15.00      A    O  
ATOM    156  HN  GLN A  33     -11.847 -11.823 -47.889  1.00 15.00      A    H  
ATOM    157 HE21 GLN A  33     -10.303 -11.653 -44.251  1.00 15.00      A    H  
ATOM    158 HE22 GLN A  33      -8.693 -11.514 -44.859  1.00 15.00      A    H  
ATOM    159  N   GLN A  34     -13.197 -14.324 -49.158  1.00 15.00      A    N  
ATOM    160  CA  GLN A  34     -14.130 -15.158 -49.920  1.00 15.00      A    C  
ATOM    161  C   GLN A  34     -13.416 -16.159 -50.815  1.00 15.00      A    C  
ATOM    162  O   GLN A  34     -13.888 -17.279 -51.014  1.00 15.00      A    O  
ATOM    163  CB  GLN A  34     -15.068 -14.294 -50.763  1.00 15.00      A    C  
ATOM    164  CG  GLN A  34     -16.311 -13.826 -50.029  1.00 15.00      A    C  
ATOM    165  CD  GLN A  34     -17.162 -12.881 -50.856  1.00 15.00      A    C  
ATOM    166  NE2 GLN A  34     -17.838 -11.960 -50.187  1.00 15.00      A    N  
ATOM    167  OE1 GLN A  34     -17.212 -12.974 -52.081  1.00 15.00      A    O  
ATOM    168  HN  GLN A  34     -13.224 -13.352 -49.274  1.00 15.00      A    H  
ATOM    169 HE21 GLN A  34     -17.753 -11.944 -49.212  1.00 15.00      A    H  
ATOM    170 HE22 GLN A  34     -18.395 -11.338 -50.695  1.00 15.00      A    H  
ATOM    171  N   GLN A  35     -12.281 -15.757 -51.357  1.00 15.00      A    N  
ATOM    172  CA  GLN A  35     -11.523 -16.614 -52.245  1.00 15.00      A    C  
ATOM    173  C   GLN A  35     -10.135 -16.910 -51.693  1.00 15.00      A    C  
ATOM    174  O   GLN A  35      -9.209 -17.203 -52.448  1.00 15.00      A    O  
ATOM    175  CB  GLN A  35     -11.436 -15.990 -53.646  1.00 15.00      A    C  
ATOM    176  CG  GLN A  35     -10.622 -14.702 -53.737  1.00 15.00      A    C  
ATOM    177  CD  GLN A  35     -11.439 -13.440 -53.511  1.00 15.00      A    C  
ATOM    178  NE2 GLN A  35     -11.111 -12.387 -54.246  1.00 15.00      A    N  
ATOM    179  OE1 GLN A  35     -12.356 -13.409 -52.695  1.00 15.00      A    O  
ATOM    180  HN  GLN A  35     -11.953 -14.855 -51.166  1.00 15.00      A    H  
ATOM    181 HE21 GLN A  35     -10.375 -12.476 -54.886  1.00 15.00      A    H  
ATOM    182 HE22 GLN A  35     -11.623 -11.559 -54.118  1.00 15.00      A    H  
ATOM    183  N   ARG A  36      -9.997 -16.846 -50.378  1.00 15.00      A    N  
ATOM    184  CA  ARG A  36      -8.713 -17.097 -49.744  1.00 15.00      A    C  
ATOM    185  C   ARG A  36      -8.745 -18.341 -48.872  1.00 15.00      A    C  
ATOM    186  O   ARG A  36      -9.645 -18.518 -48.045  1.00 15.00      A    O  
ATOM    187  CB  ARG A  36      -8.252 -15.888 -48.930  1.00 15.00      A    C  
ATOM    188  CG  ARG A  36      -6.763 -15.617 -49.039  1.00 15.00      A    C  
ATOM    189  CD  ARG A  36      -6.327 -15.550 -50.493  1.00 15.00      A    C  
ATOM    190  NE  ARG A  36      -6.921 -14.413 -51.197  1.00 15.00      A    N  
ATOM    191  CZ  ARG A  36      -7.098 -14.371 -52.520  1.00 15.00      A    C  
ATOM    192  NH1 ARG A  36      -6.741 -15.400 -53.280  1.00 15.00      A    N1+
ATOM    193  NH2 ARG A  36      -7.622 -13.296 -53.087  1.00 15.00      A    N  
ATOM    194  HN  ARG A  36     -10.780 -16.643 -49.821  1.00 15.00      A    H  
ATOM    195  HE  ARG A  36      -7.216 -13.650 -50.650  1.00 15.00      A    H  
ATOM    196 HH11 ARG A  36      -6.878 -15.359 -54.329  1.00 15.00      A    H  
ATOM    197 HH12 ARG A  36      -6.332 -16.256 -52.850  1.00 15.00      A    H  
ATOM    198 HH21 ARG A  36      -7.756 -13.270 -54.122  1.00 15.00      A    H  
ATOM    199 HH22 ARG A  36      -7.903 -12.480 -52.508  1.00 15.00      A    H  
ATOM    200  N   GLU A  37      -7.751 -19.191 -49.055  1.00 15.00      A    N  
ATOM    201  CA  GLU A  37      -7.640 -20.427 -48.303  1.00 15.00      A    C  
ATOM    202  C   GLU A  37      -7.049 -20.191 -46.912  1.00 15.00      A    C  
ATOM    203  O   GLU A  37      -5.833 -20.251 -46.711  1.00 15.00      A    O  
ATOM    204  CB  GLU A  37      -6.842 -21.486 -49.083  1.00 15.00      A    C  
ATOM    205  CG  GLU A  37      -5.470 -21.039 -49.582  1.00 15.00      A    C  
ATOM    206  CD  GLU A  37      -5.536 -20.160 -50.818  1.00 15.00      A    C  
ATOM    207  OE1 GLU A  37      -5.643 -18.921 -50.664  1.00 15.00      A    O  
ATOM    208  OE2 GLU A  37      -5.479 -20.704 -51.935  1.00 15.00      A    O1-
ATOM    209  HN  GLU A  37      -7.058 -18.977 -49.727  1.00 15.00      A    H  
ATOM    210  N   ARG A  38      -7.918 -19.894 -45.954  1.00 15.00      A    N  
ATOM    211  CA  ARG A  38      -7.489 -19.662 -44.581  1.00 15.00      A    C  
ATOM    212  C   ARG A  38      -6.906 -20.942 -43.989  1.00 15.00      A    C  
ATOM    213  O   ARG A  38      -7.592 -21.959 -43.901  1.00 15.00      A    O  
ATOM    214  CB  ARG A  38      -8.649 -19.153 -43.720  1.00 15.00      A    C  
ATOM    215  CG  ARG A  38      -9.043 -17.708 -43.994  1.00 15.00      A    C  
ATOM    216  CD  ARG A  38     -10.332 -17.335 -43.275  1.00 15.00      A    C  
ATOM    217  NE  ARG A  38     -10.122 -17.024 -41.858  1.00 15.00      A    N  
ATOM    218  CZ  ARG A  38     -10.689 -17.691 -40.851  1.00 15.00      A    C  
ATOM    219  NH1 ARG A  38     -11.502 -18.714 -41.097  1.00 15.00      A    N1+
ATOM    220  NH2 ARG A  38     -10.459 -17.321 -39.600  1.00 15.00      A    N  
ATOM    221  HN  ARG A  38      -8.869 -19.827 -46.181  1.00 15.00      A    H  
ATOM    222  HE  ARG A  38      -9.525 -16.268 -41.643  1.00 15.00      A    H  
ATOM    223 HH11 ARG A  38     -11.944 -19.232 -40.310  1.00 15.00      A    H  
ATOM    224 HH12 ARG A  38     -11.698 -19.000 -42.077  1.00 15.00      A    H  
ATOM    225 HH21 ARG A  38     -10.894 -17.831 -38.805  1.00 15.00      A    H  
ATOM    226 HH22 ARG A  38      -9.831 -16.491 -39.396  1.00 15.00      A    H  
ATOM    227  N   ARG A  39      -5.635 -20.881 -43.607  1.00 15.00      A    N  
ATOM    228  CA  ARG A  39      -4.944 -22.031 -43.033  1.00 15.00      A    C  
ATOM    229  C   ARG A  39      -5.634 -22.530 -41.771  1.00 15.00      A    C  
ATOM    230  O   ARG A  39      -5.937 -21.752 -40.867  1.00 15.00      A    O  
ATOM    231  CB  ARG A  39      -3.483 -21.685 -42.724  1.00 15.00      A    C  
ATOM    232  CG  ARG A  39      -2.749 -22.761 -41.935  1.00 15.00      A    C  
ATOM    233  CD  ARG A  39      -1.470 -22.224 -41.315  1.00 15.00      A    C  
ATOM    234  NE  ARG A  39      -0.908 -23.146 -40.329  1.00 15.00      A    N  
ATOM    235  CZ  ARG A  39       0.244 -23.796 -40.485  1.00 15.00      A    C  
ATOM    236  NH1 ARG A  39       0.961 -23.636 -41.594  1.00 15.00      A    N1+
ATOM    237  NH2 ARG A  39       0.686 -24.593 -39.525  1.00 15.00      A    N  
ATOM    238  HN  ARG A  39      -5.149 -20.040 -43.714  1.00 15.00      A    H  
ATOM    239  HE  ARG A  39      -1.422 -23.292 -39.499  1.00 15.00      A    H  
ATOM    240 HH11 ARG A  39       1.859 -24.144 -41.714  1.00 15.00      A    H  
ATOM    241 HH12 ARG A  39       0.624 -23.000 -42.345  1.00 15.00      A    H  
ATOM    242 HH21 ARG A  39       0.131 -24.714 -38.633  1.00 15.00      A    H  
ATOM    243 HH22 ARG A  39       1.583 -25.106 -39.633  1.00 15.00      A    H  
ATOM    244  N   LEU A  40      -5.881 -23.830 -41.725  1.00 15.00      A    N  
ATOM    245  CA  LEU A  40      -6.512 -24.447 -40.573  1.00 15.00      A    C  
ATOM    246  C   LEU A  40      -5.472 -24.669 -39.481  1.00 15.00      A    C  
ATOM    247  O   LEU A  40      -4.315 -24.978 -39.776  1.00 15.00      A    O  
ATOM    248  CB  LEU A  40      -7.170 -25.779 -40.960  1.00 15.00      A    C  
ATOM    249  CG  LEU A  40      -6.236 -26.899 -41.436  1.00 15.00      A    C  
ATOM    250  CD1 LEU A  40      -6.797 -28.259 -41.052  1.00 15.00      A    C  
ATOM    251  CD2 LEU A  40      -6.019 -26.821 -42.941  1.00 15.00      A    C  
ATOM    252  HN  LEU A  40      -5.632 -24.390 -42.487  1.00 15.00      A    H  
ATOM    253  N   PRO A  41      -5.859 -24.483 -38.212  1.00 15.00      A    N  
ATOM    254  CA  PRO A  41      -4.952 -24.674 -37.078  1.00 15.00      A    C  
ATOM    255  C   PRO A  41      -4.571 -26.140 -36.910  1.00 15.00      A    C  
ATOM    256  O   PRO A  41      -5.404 -27.032 -37.092  1.00 15.00      A    O  
ATOM    257  CB  PRO A  41      -5.774 -24.204 -35.867  1.00 15.00      A    C  
ATOM    258  CG  PRO A  41      -6.926 -23.448 -36.441  1.00 15.00      A    C  
ATOM    259  CD  PRO A  41      -7.197 -24.064 -37.779  1.00 15.00      A    C  
ATOM    260  N   GLU A  42      -3.308 -26.380 -36.584  1.00 15.00      A    N  
ATOM    261  CA  GLU A  42      -2.809 -27.733 -36.383  1.00 15.00      A    C  
ATOM    262  C   GLU A  42      -3.561 -28.452 -35.266  1.00 15.00      A    C  
ATOM    263  O   GLU A  42      -3.983 -27.839 -34.281  1.00 15.00      A    O  
ATOM    264  CB  GLU A  42      -1.304 -27.736 -36.092  1.00 15.00      A    C  
ATOM    265  CG  GLU A  42      -0.750 -26.409 -35.593  1.00 15.00      A    C  
ATOM    266  CD  GLU A  42      -0.251 -25.535 -36.725  1.00 15.00      A    C  
ATOM    267  OE1 GLU A  42       0.935 -25.645 -37.082  1.00 15.00      A    O  
ATOM    268  OE2 GLU A  42      -1.050 -24.745 -37.275  1.00 15.00      A    O1-
ATOM    269  HN  GLU A  42      -2.685 -25.624 -36.493  1.00 15.00      A    H  
ATOM    270  N   ARG A  43      -3.728 -29.756 -35.434  1.00 15.00      A    N  
ATOM    271  CA  ARG A  43      -4.421 -30.580 -34.455  1.00 15.00      A    C  
ATOM    272  C   ARG A  43      -3.593 -30.706 -33.178  1.00 15.00      A    C  
ATOM    273  O   ARG A  43      -2.666 -31.512 -33.111  1.00 15.00      A    O  
ATOM    274  CB  ARG A  43      -4.711 -31.963 -35.047  1.00 15.00      A    C  
ATOM    275  CG  ARG A  43      -5.596 -32.846 -34.183  1.00 15.00      A    C  
ATOM    276  CD  ARG A  43      -5.677 -34.256 -34.746  1.00 15.00      A    C  
ATOM    277  NE  ARG A  43      -6.242 -35.202 -33.783  1.00 15.00      A    N  
ATOM    278  CZ  ARG A  43      -6.529 -36.474 -34.064  1.00 15.00      A    C  
ATOM    279  NH1 ARG A  43      -6.304 -36.957 -35.283  1.00 15.00      A    N1+
ATOM    280  NH2 ARG A  43      -7.045 -37.263 -33.125  1.00 15.00      A    N  
ATOM    281  HN  ARG A  43      -3.372 -30.177 -36.241  1.00 15.00      A    H  
ATOM    282  HE  ARG A  43      -6.404 -34.868 -32.874  1.00 15.00      A    H  
ATOM    283 HH11 ARG A  43      -6.527 -37.950 -35.505  1.00 15.00      A    H  
ATOM    284 HH12 ARG A  43      -5.900 -36.343 -36.021  1.00 15.00      A    H  
ATOM    285 HH21 ARG A  43      -7.224 -36.892 -32.168  1.00 15.00      A    H  
ATOM    286 HH22 ARG A  43      -7.270 -38.257 -33.341  1.00 15.00      A    H  
ATOM    287  N   ARG A  44      -3.937 -29.885 -32.183  1.00 15.00      A    N  
ATOM    288  CA  ARG A  44      -3.250 -29.861 -30.888  1.00 15.00      A    C  
ATOM    289  C   ARG A  44      -2.977 -31.263 -30.339  1.00 15.00      A    C  
ATOM    290  O   ARG A  44      -1.826 -31.624 -30.112  1.00 15.00      A    O  
ATOM    291  CB  ARG A  44      -4.059 -29.038 -29.879  1.00 15.00      A    C  
ATOM    292  CG  ARG A  44      -3.394 -28.869 -28.522  1.00 15.00      A    C  
ATOM    293  CD  ARG A  44      -4.280 -28.074 -27.576  1.00 15.00      A    C  
ATOM    294  NE  ARG A  44      -3.746 -28.040 -26.213  1.00 15.00      A    N  
ATOM    295  CZ  ARG A  44      -4.431 -27.606 -25.151  1.00 15.00      A    C  
ATOM    296  NH1 ARG A  44      -5.679 -27.167 -25.293  1.00 15.00      A    N1+
ATOM    297  NH2 ARG A  44      -3.865 -27.612 -23.948  1.00 15.00      A    N  
ATOM    298  HN  ARG A  44      -4.667 -29.249 -32.338  1.00 15.00      A    H  
ATOM    299  HE  ARG A  44      -2.824 -28.357 -26.087  1.00 15.00      A    H  
ATOM    300 HH11 ARG A  44      -6.214 -26.827 -24.464  1.00 15.00      A    H  
ATOM    301 HH12 ARG A  44      -6.129 -27.158 -26.232  1.00 15.00      A    H  
ATOM    302 HH21 ARG A  44      -4.394 -27.274 -23.117  1.00 15.00      A    H  
ATOM    303 HH22 ARG A  44      -2.887 -27.955 -23.829  1.00 15.00      A    H  
ATOM    304  N   THR A  45      -4.042 -32.038 -30.127  1.00 15.00      A    N  
ATOM    305  CA  THR A  45      -3.923 -33.404 -29.611  1.00 15.00      A    C  
ATOM    306  C   THR A  45      -3.107 -33.450 -28.316  1.00 15.00      A    C  
ATOM    307  O   THR A  45      -1.933 -33.818 -28.324  1.00 15.00      A    O  
ATOM    308  CB  THR A  45      -3.298 -34.345 -30.659  1.00 15.00      A    C  
ATOM    309  CG2 THR A  45      -3.728 -35.783 -30.407  1.00 15.00      A    C  
ATOM    310  OG1 THR A  45      -3.739 -33.947 -31.963  1.00 15.00      A    O  
ATOM    311  HN  THR A  45      -4.929 -31.686 -30.333  1.00 15.00      A    H  
ATOM    312  HG1 THR A  45      -3.091 -33.333 -32.342  1.00 15.00      A    H  
ATOM    313  N   LEU A  46      -3.751 -33.087 -27.209  1.00 15.00      A    N  
ATOM    314  CA  LEU A  46      -3.105 -33.046 -25.895  1.00 15.00      A    C  
ATOM    315  C   LEU A  46      -2.338 -34.330 -25.556  1.00 15.00      A    C  
ATOM    316  O   LEU A  46      -1.212 -34.269 -25.067  1.00 15.00      A    O  
ATOM    317  CB  LEU A  46      -4.140 -32.732 -24.805  1.00 15.00      A    C  
ATOM    318  CG  LEU A  46      -3.637 -31.983 -23.562  1.00 15.00      A    C  
ATOM    319  CD1 LEU A  46      -3.091 -32.949 -22.520  1.00 15.00      A    C  
ATOM    320  CD2 LEU A  46      -2.591 -30.943 -23.936  1.00 15.00      A    C  
ATOM    321  HN  LEU A  46      -4.693 -32.832 -27.277  1.00 15.00      A    H  
ATOM    322  N   ARG A  47      -2.939 -35.482 -25.835  1.00 15.00      A    N  
ATOM    323  CA  ARG A  47      -2.308 -36.765 -25.529  1.00 15.00      A    C  
ATOM    324  C   ARG A  47      -1.006 -36.979 -26.301  1.00 15.00      A    C  
ATOM    325  O   ARG A  47      -0.059 -37.565 -25.781  1.00 15.00      A    O  
ATOM    326  CB  ARG A  47      -3.272 -37.931 -25.773  1.00 15.00      A    C  
ATOM    327  CG  ARG A  47      -2.741 -39.276 -25.299  1.00 15.00      A    C  
ATOM    328  CD  ARG A  47      -3.781 -40.377 -25.442  1.00 15.00      A    C  
ATOM    329  NE  ARG A  47      -3.279 -41.663 -24.949  1.00 15.00      A    N  
ATOM    330  CZ  ARG A  47      -4.045 -42.733 -24.727  1.00 15.00      A    C  
ATOM    331  NH1 ARG A  47      -5.354 -42.682 -24.954  1.00 15.00      A    N1+
ATOM    332  NH2 ARG A  47      -3.497 -43.858 -24.275  1.00 15.00      A    N  
ATOM    333  HN  ARG A  47      -3.822 -35.470 -26.253  1.00 15.00      A    H  
ATOM    334  HE  ARG A  47      -2.314 -41.726 -24.774  1.00 15.00      A    H  
ATOM    335 HH11 ARG A  47      -5.790 -41.804 -25.307  1.00 15.00      A    H  
ATOM    336 HH12 ARG A  47      -5.952 -43.519 -24.781  1.00 15.00      A    H  
ATOM    337 HH21 ARG A  47      -2.471 -43.906 -24.092  1.00 15.00      A    H  
ATOM    338 HH22 ARG A  47      -4.089 -44.698 -24.099  1.00 15.00      A    H  
ATOM    339  N   ASP A  48      -0.957 -36.493 -27.530  1.00 15.00      A    N  
ATOM    340  CA  ASP A  48       0.229 -36.658 -28.361  1.00 15.00      A    C  
ATOM    341  C   ASP A  48       1.293 -35.618 -28.039  1.00 15.00      A    C  
ATOM    342  O   ASP A  48       2.480 -35.935 -27.982  1.00 15.00      A    O  
ATOM    343  CB  ASP A  48      -0.134 -36.619 -29.845  1.00 15.00      A    C  
ATOM    344  CG  ASP A  48       1.086 -36.550 -30.742  1.00 15.00      A    C  
ATOM    345  OD1 ASP A  48       1.786 -37.574 -30.889  1.00 15.00      A    O  
ATOM    346  OD2 ASP A  48       1.347 -35.466 -31.300  1.00 15.00      A    O1-
ATOM    347  HN  ASP A  48      -1.722 -35.995 -27.882  1.00 15.00      A    H  
ATOM    348  N   SER A  49       0.867 -34.382 -27.796  1.00 15.00      A    N  
ATOM    349  CA  SER A  49       1.803 -33.307 -27.485  1.00 15.00      A    C  
ATOM    350  C   SER A  49       2.616 -33.609 -26.228  1.00 15.00      A    C  
ATOM    351  O   SER A  49       3.816 -33.348 -26.184  1.00 15.00      A    O  
ATOM    352  CB  SER A  49       1.099 -31.952 -27.384  1.00 15.00      A    C  
ATOM    353  OG  SER A  49      -0.282 -32.117 -27.134  1.00 15.00      A    O  
ATOM    354  HN  SER A  49      -0.094 -34.191 -27.829  1.00 15.00      A    H  
ATOM    355  HG  SER A  49      -0.687 -32.573 -27.883  1.00 15.00      A    H  
ATOM    356  N   LEU A  50       1.974 -34.186 -25.215  1.00 15.00      A    N  
ATOM    357  CA  LEU A  50       2.674 -34.519 -23.979  1.00 15.00      A    C  
ATOM    358  C   LEU A  50       3.664 -35.662 -24.202  1.00 15.00      A    C  
ATOM    359  O   LEU A  50       4.719 -35.719 -23.573  1.00 15.00      A    O  
ATOM    360  CB  LEU A  50       1.699 -34.829 -22.829  1.00 15.00      A    C  
ATOM    361  CG  LEU A  50       0.821 -36.082 -22.960  1.00 15.00      A    C  
ATOM    362  CD1 LEU A  50       1.510 -37.297 -22.352  1.00 15.00      A    C  
ATOM    363  CD2 LEU A  50      -0.527 -35.854 -22.294  1.00 15.00      A    C  
ATOM    364  HN  LEU A  50       1.017 -34.389 -25.302  1.00 15.00      A    H  
ATOM    365  N   ALA A  51       3.323 -36.555 -25.123  1.00 15.00      A    N  
ATOM    366  CA  ALA A  51       4.170 -37.698 -25.437  1.00 15.00      A    C  
ATOM    367  C   ALA A  51       5.331 -37.290 -26.337  1.00 15.00      A    C  
ATOM    368  O   ALA A  51       6.470 -37.692 -26.114  1.00 15.00      A    O  
ATOM    369  CB  ALA A  51       3.349 -38.803 -26.086  1.00 15.00      A    C  
ATOM    370  HN  ALA A  51       2.479 -36.442 -25.609  1.00 15.00      A    H  
ATOM    371  N   ARG A  52       5.037 -36.478 -27.348  1.00 15.00      A    N  
ATOM    372  CA  ARG A  52       6.057 -36.011 -28.283  1.00 15.00      A    C  
ATOM    373  C   ARG A  52       7.065 -35.096 -27.595  1.00 15.00      A    C  
ATOM    374  O   ARG A  52       8.228 -35.029 -27.993  1.00 15.00      A    O  
ATOM    375  CB  ARG A  52       5.422 -35.317 -29.492  1.00 15.00      A    C  
ATOM    376  CG  ARG A  52       5.438 -36.163 -30.757  1.00 15.00      A    C  
ATOM    377  CD  ARG A  52       4.309 -35.785 -31.703  1.00 15.00      A    C  
ATOM    378  NE  ARG A  52       4.707 -34.787 -32.699  1.00 15.00      A    N  
ATOM    379  CZ  ARG A  52       3.842 -34.000 -33.344  1.00 15.00      A    C  
ATOM    380  NH1 ARG A  52       2.542 -34.089 -33.094  1.00 15.00      A    N1+
ATOM    381  NH2 ARG A  52       4.280 -33.123 -34.244  1.00 15.00      A    N  
ATOM    382  HN  ARG A  52       4.100 -36.196 -27.479  1.00 15.00      A    H  
ATOM    383  HE  ARG A  52       5.663 -34.707 -32.895  1.00 15.00      A    H  
ATOM    384 HH11 ARG A  52       1.865 -33.481 -33.591  1.00 15.00      A    H  
ATOM    385 HH12 ARG A  52       2.183 -34.785 -32.378  1.00 15.00      A    H  
ATOM    386 HH21 ARG A  52       5.296 -33.049 -34.449  1.00 15.00      A    H  
ATOM    387 HH22 ARG A  52       3.606 -32.507 -34.744  1.00 15.00      A    H  
ATOM    388  N   SER A  53       6.616 -34.397 -26.557  1.00 15.00      A    N  
ATOM    389  CA  SER A  53       7.489 -33.505 -25.805  1.00 15.00      A    C  
ATOM    390  C   SER A  53       8.357 -34.300 -24.838  1.00 15.00      A    C  
ATOM    391  O   SER A  53       9.278 -33.760 -24.220  1.00 15.00      A    O  
ATOM    392  CB  SER A  53       6.673 -32.456 -25.053  1.00 15.00      A    C  
ATOM    393  OG  SER A  53       5.841 -31.741 -25.948  1.00 15.00      A    O  
ATOM    394  HN  SER A  53       5.673 -34.476 -26.299  1.00 15.00      A    H  
ATOM    395  HG  SER A  53       5.065 -32.274 -26.158  1.00 15.00      A    H  
ATOM    396  N   CYS A  54       8.056 -35.584 -24.714  1.00 15.00      A    N  
ATOM    397  CA  CYS A  54       8.803 -36.470 -23.841  1.00 15.00      A    C  
ATOM    398  C   CYS A  54       9.864 -37.205 -24.654  1.00 15.00      A    C  
ATOM    399  O   CYS A  54       9.752 -38.402 -24.918  1.00 15.00      A    O  
ATOM    400  CB  CYS A  54       7.861 -37.463 -23.152  1.00 15.00      A    C  
ATOM    401  SG  CYS A  54       8.605 -38.390 -21.787  1.00 15.00      A    S  
ATOM    402  HN  CYS A  54       7.308 -35.951 -25.232  1.00 15.00      A    H  
ATOM    403  HG  CYS A  54       9.086 -39.522 -22.281  1.00 15.00      A    H  
ATOM    404  N   SER A  55      10.880 -36.464 -25.075  1.00 15.00      A    N  
ATOM    405  CA  SER A  55      11.965 -37.021 -25.864  1.00 15.00      A    C  
ATOM    406  C   SER A  55      12.827 -37.960 -25.031  1.00 15.00      A    C  
ATOM    407  O   SER A  55      13.653 -37.516 -24.233  1.00 15.00      A    O  
ATOM    408  CB  SER A  55      12.824 -35.892 -26.433  1.00 15.00      A    C  
ATOM    409  OG  SER A  55      12.159 -34.644 -26.310  1.00 15.00      A    O  
ATOM    410  HN  SER A  55      10.897 -35.513 -24.851  1.00 15.00      A    H  
ATOM    411  HG  SER A  55      11.534 -34.545 -27.037  1.00 15.00      A    H  
ATOM    412  N   CYS A  56      12.629 -39.257 -25.227  1.00 15.00      A    N  
ATOM    413  CA  CYS A  56      13.385 -40.277 -24.506  1.00 15.00      A    C  
ATOM    414  C   CYS A  56      14.729 -40.557 -25.188  1.00 15.00      A    C  
ATOM    415  O   CYS A  56      15.343 -41.607 -24.986  1.00 15.00      A    O  
ATOM    416  CB  CYS A  56      12.551 -41.559 -24.396  1.00 15.00      A    C  
ATOM    417  SG  CYS A  56      13.115 -42.723 -23.132  1.00 15.00      A    S  
ATOM    418  HN  CYS A  56      11.937 -39.540 -25.858  1.00 15.00      A    H  
ATOM    419  HG  CYS A  56      14.396 -42.974 -23.362  1.00 15.00      A    H  
ATOM    420  N   SER A  57      15.182 -39.611 -25.995  1.00 15.00      A    N  
ATOM    421  CA  SER A  57      16.442 -39.741 -26.697  1.00 15.00      A    C  
ATOM    422  C   SER A  57      17.591 -39.217 -25.837  1.00 15.00      A    C  
ATOM    423  O   SER A  57      17.460 -38.191 -25.164  1.00 15.00      A    O  
ATOM    424  CB  SER A  57      16.364 -38.968 -28.014  1.00 15.00      A    C  
ATOM    425  OG  SER A  57      15.310 -38.017 -27.975  1.00 15.00      A    O  
ATOM    426  HN  SER A  57      14.653 -38.796 -26.120  1.00 15.00      A    H  
ATOM    427  HG  SER A  57      15.079 -37.762 -28.874  1.00 15.00      A    H  
ATOM    428  N   ARG A  58      18.721 -39.916 -25.867  1.00 15.00      A    N  
ATOM    429  CA  ARG A  58      19.889 -39.516 -25.085  1.00 15.00      A    C  
ATOM    430  C   ARG A  58      20.425 -38.161 -25.545  1.00 15.00      A    C  
ATOM    431  O   ARG A  58      21.130 -37.478 -24.804  1.00 15.00      A    O  
ATOM    432  CB  ARG A  58      20.993 -40.576 -25.165  1.00 15.00      A    C  
ATOM    433  CG  ARG A  58      22.167 -40.316 -24.229  1.00 15.00      A    C  
ATOM    434  CD  ARG A  58      23.266 -41.352 -24.399  1.00 15.00      A    C  
ATOM    435  NE  ARG A  58      24.443 -41.030 -23.589  1.00 15.00      A    N  
ATOM    436  CZ  ARG A  58      25.583 -41.721 -23.616  1.00 15.00      A    C  
ATOM    437  NH1 ARG A  58      25.708 -42.782 -24.410  1.00 15.00      A    N1+
ATOM    438  NH2 ARG A  58      26.600 -41.349 -22.847  1.00 15.00      A    N  
ATOM    439  HN  ARG A  58      18.768 -40.723 -26.421  1.00 15.00      A    H  
ATOM    440  HE  ARG A  58      24.376 -40.252 -22.991  1.00 15.00      A    H  
ATOM    441 HH11 ARG A  58      26.599 -43.323 -24.431  1.00 15.00      A    H  
ATOM    442 HH12 ARG A  58      24.915 -43.077 -25.015  1.00 15.00      A    H  
ATOM    443 HH21 ARG A  58      26.511 -40.518 -22.225  1.00 15.00      A    H  
ATOM    444 HH22 ARG A  58      27.493 -41.885 -22.863  1.00 15.00      A    H  
ATOM    445  N   LYS A  59      20.073 -37.776 -26.767  1.00 15.00      A    N  
ATOM    446  CA  LYS A  59      20.511 -36.508 -27.336  1.00 15.00      A    C  
ATOM    447  C   LYS A  59      20.060 -35.331 -26.475  1.00 15.00      A    C  
ATOM    448  O   LYS A  59      20.796 -34.360 -26.303  1.00 15.00      A    O  
ATOM    449  CB  LYS A  59      19.974 -36.354 -28.763  1.00 15.00      A    C  
ATOM    450  CG  LYS A  59      20.587 -35.202 -29.544  1.00 15.00      A    C  
ATOM    451  CD  LYS A  59      22.083 -35.401 -29.737  1.00 15.00      A    C  
ATOM    452  CE  LYS A  59      22.713 -34.221 -30.460  1.00 15.00      A    C  
ATOM    453  NZ  LYS A  59      22.133 -34.026 -31.817  1.00 15.00      A    N1+
ATOM    454  HN  LYS A  59      19.498 -38.362 -27.301  1.00 15.00      A    H  
ATOM    455  HZ1 LYS A  59      21.112 -33.838 -31.744  1.00 15.00      A    H  
ATOM    456  HZ2 LYS A  59      22.277 -34.880 -32.394  1.00 15.00      A    H  
ATOM    457  HZ3 LYS A  59      22.591 -33.221 -32.288  1.00 15.00      A    H  
ATOM    458  N   ARG A  60      18.853 -35.427 -25.933  1.00 15.00      A    N  
ATOM    459  CA  ARG A  60      18.314 -34.369 -25.092  1.00 15.00      A    C  
ATOM    460  C   ARG A  60      18.857 -34.485 -23.673  1.00 15.00      A    C  
ATOM    461  O   ARG A  60      19.108 -33.479 -23.009  1.00 15.00      A    O  
ATOM    462  CB  ARG A  60      16.785 -34.411 -25.089  1.00 15.00      A    C  
ATOM    463  CG  ARG A  60      16.134 -33.323 -24.252  1.00 15.00      A    C  
ATOM    464  CD  ARG A  60      14.628 -33.310 -24.435  1.00 15.00      A    C  
ATOM    465  NE  ARG A  60      13.965 -32.459 -23.446  1.00 15.00      A    N  
ATOM    466  CZ  ARG A  60      12.643 -32.356 -23.328  1.00 15.00      A    C  
ATOM    467  NH1 ARG A  60      11.849 -33.044 -24.137  1.00 15.00      A    N1+
ATOM    468  NH2 ARG A  60      12.115 -31.564 -22.399  1.00 15.00      A    N  
ATOM    469  HN  ARG A  60      18.314 -36.231 -26.097  1.00 15.00      A    H  
ATOM    470  HE  ARG A  60      14.540 -31.941 -22.842  1.00 15.00      A    H  
ATOM    471 HH11 ARG A  60      10.806 -32.973 -24.048  1.00 15.00      A    H  
ATOM    472 HH12 ARG A  60      12.258 -33.665 -24.876  1.00 15.00      A    H  
ATOM    473 HH21 ARG A  60      11.080 -31.485 -22.308  1.00 15.00      A    H  
ATOM    474 HH22 ARG A  60      12.732 -31.020 -21.760  1.00 15.00      A    H  
ATOM    475  N   ALA A  61      19.049 -35.721 -23.222  1.00 15.00      A    N  
ATOM    476  CA  ALA A  61      19.564 -35.982 -21.884  1.00 15.00      A    C  
ATOM    477  C   ALA A  61      20.978 -35.429 -21.727  1.00 15.00      A    C  
ATOM    478  O   ALA A  61      21.320 -34.860 -20.696  1.00 15.00      A    O  
ATOM    479  CB  ALA A  61      19.530 -37.473 -21.582  1.00 15.00      A    C  
ATOM    480  HN  ALA A  61      18.836 -36.479 -23.806  1.00 15.00      A    H  
ATOM    481  N   PHE A  62      21.788 -35.592 -22.763  1.00 15.00      A    N  
ATOM    482  CA  PHE A  62      23.159 -35.101 -22.742  1.00 15.00      A    C  
ATOM    483  C   PHE A  62      23.183 -33.576 -22.796  1.00 15.00      A    C  
ATOM    484  O   PHE A  62      24.044 -32.933 -22.192  1.00 15.00      A    O  
ATOM    485  CB  PHE A  62      23.949 -35.689 -23.918  1.00 15.00      A    C  
ATOM    486  CG  PHE A  62      25.386 -35.248 -23.981  1.00 15.00      A    C  
ATOM    487  CD1 PHE A  62      26.312 -35.720 -23.065  1.00 15.00      A    C  
ATOM    488  CD2 PHE A  62      25.810 -34.361 -24.958  1.00 15.00      A    C  
ATOM    489  CE1 PHE A  62      27.633 -35.317 -23.123  1.00 15.00      A    C  
ATOM    490  CE2 PHE A  62      27.128 -33.955 -25.021  1.00 15.00      A    C  
ATOM    491  CZ  PHE A  62      28.042 -34.433 -24.102  1.00 15.00      A    C  
ATOM    492  HN  PHE A  62      21.457 -36.059 -23.561  1.00 15.00      A    H  
ATOM    493  N   GLY A  63      22.219 -33.007 -23.511  1.00 15.00      A    N  
ATOM    494  CA  GLY A  63      22.136 -31.567 -23.646  1.00 15.00      A    C  
ATOM    495  C   GLY A  63      21.836 -30.865 -22.335  1.00 15.00      A    C  
ATOM    496  O   GLY A  63      22.527 -29.916 -21.966  1.00 15.00      A    O  
ATOM    497  HN  GLY A  63      21.554 -33.575 -23.952  1.00 15.00      A    H  
ATOM    498  N   VAL A  64      20.823 -31.346 -21.619  1.00 15.00      A    N  
ATOM    499  CA  VAL A  64      20.436 -30.738 -20.347  1.00 15.00      A    C  
ATOM    500  C   VAL A  64      21.553 -30.812 -19.306  1.00 15.00      A    C  
ATOM    501  O   VAL A  64      21.720 -29.897 -18.500  1.00 15.00      A    O  
ATOM    502  CB  VAL A  64      19.116 -31.306 -19.775  1.00 15.00      A    C  
ATOM    503  CG1 VAL A  64      17.947 -30.964 -20.686  1.00 15.00      A    C  
ATOM    504  CG2 VAL A  64      19.205 -32.809 -19.555  1.00 15.00      A    C  
ATOM    505  HN  VAL A  64      20.329 -32.126 -21.951  1.00 15.00      A    H  
ATOM    506  N   VAL A  65      22.324 -31.894 -19.337  1.00 15.00      A    N  
ATOM    507  CA  VAL A  65      23.429 -32.067 -18.402  1.00 15.00      A    C  
ATOM    508  C   VAL A  65      24.559 -31.094 -18.737  1.00 15.00      A    C  
ATOM    509  O   VAL A  65      25.221 -30.559 -17.847  1.00 15.00      A    O  
ATOM    510  CB  VAL A  65      23.961 -33.519 -18.407  1.00 15.00      A    C  
ATOM    511  CG1 VAL A  65      25.190 -33.657 -17.518  1.00 15.00      A    C  
ATOM    512  CG2 VAL A  65      22.873 -34.482 -17.953  1.00 15.00      A    C  
ATOM    513  HN  VAL A  65      22.143 -32.592 -20.001  1.00 15.00      A    H  
ATOM    514  N   LYS A  66      24.754 -30.852 -20.029  1.00 15.00      A    N  
ATOM    515  CA  LYS A  66      25.795 -29.942 -20.489  1.00 15.00      A    C  
ATOM    516  C   LYS A  66      25.507 -28.513 -20.043  1.00 15.00      A    C  
ATOM    517  O   LYS A  66      26.412 -27.791 -19.627  1.00 15.00      A    O  
ATOM    518  CB  LYS A  66      25.937 -30.008 -22.015  1.00 15.00      A    C  
ATOM    519  CG  LYS A  66      27.010 -29.090 -22.586  1.00 15.00      A    C  
ATOM    520  CD  LYS A  66      28.395 -29.462 -22.076  1.00 15.00      A    C  
ATOM    521  CE  LYS A  66      28.919 -30.713 -22.760  1.00 15.00      A    C  
ATOM    522  NZ  LYS A  66      30.099 -31.276 -22.053  1.00 15.00      A    N1+
ATOM    523  HN  LYS A  66      24.179 -31.294 -20.690  1.00 15.00      A    H  
ATOM    524  HZ1 LYS A  66      30.822 -30.537 -21.912  1.00 15.00      A    H  
ATOM    525  HZ2 LYS A  66      30.517 -32.048 -22.609  1.00 15.00      A    H  
ATOM    526  HZ3 LYS A  66      29.816 -31.647 -21.124  1.00 15.00      A    H  
ATOM    527  N   THR A  67      24.246 -28.110 -20.133  1.00 15.00      A    N  
ATOM    528  CA  THR A  67      23.845 -26.772 -19.733  1.00 15.00      A    C  
ATOM    529  C   THR A  67      23.899 -26.614 -18.215  1.00 15.00      A    C  
ATOM    530  O   THR A  67      24.367 -25.596 -17.708  1.00 15.00      A    O  
ATOM    531  CB  THR A  67      22.422 -26.450 -20.229  1.00 15.00      A    C  
ATOM    532  CG2 THR A  67      22.163 -24.950 -20.182  1.00 15.00      A    C  
ATOM    533  OG1 THR A  67      22.276 -26.910 -21.579  1.00 15.00      A    O  
ATOM    534  HN  THR A  67      23.568 -28.728 -20.488  1.00 15.00      A    H  
ATOM    535  HG1 THR A  67      22.802 -26.358 -22.162  1.00 15.00      A    H  
ATOM    536  N   LEU A  68      23.434 -27.638 -17.500  1.00 15.00      A    N  
ATOM    537  CA  LEU A  68      23.414 -27.613 -16.041  1.00 15.00      A    C  
ATOM    538  C   LEU A  68      24.822 -27.546 -15.454  1.00 15.00      A    C  
ATOM    539  O   LEU A  68      25.051 -26.867 -14.453  1.00 15.00      A    O  
ATOM    540  CB  LEU A  68      22.663 -28.830 -15.492  1.00 15.00      A    C  
ATOM    541  CG  LEU A  68      22.382 -28.832 -13.987  1.00 15.00      A    C  
ATOM    542  CD1 LEU A  68      21.472 -27.672 -13.607  1.00 15.00      A    C  
ATOM    543  CD2 LEU A  68      21.774 -30.157 -13.558  1.00 15.00      A    C  
ATOM    544  HN  LEU A  68      23.092 -28.429 -17.968  1.00 15.00      A    H  
ATOM    545  N   LEU A  69      25.757 -28.254 -16.072  1.00 15.00      A    N  
ATOM    546  CA  LEU A  69      27.137 -28.260 -15.606  1.00 15.00      A    C  
ATOM    547  C   LEU A  69      28.082 -27.749 -16.691  1.00 15.00      A    C  
ATOM    548  O   LEU A  69      28.703 -28.537 -17.411  1.00 15.00      A    O  
ATOM    549  CB  LEU A  69      27.562 -29.657 -15.141  1.00 15.00      A    C  
ATOM    550  CG  LEU A  69      26.888 -30.188 -13.872  1.00 15.00      A    C  
ATOM    551  CD1 LEU A  69      25.698 -31.070 -14.218  1.00 15.00      A    C  
ATOM    552  CD2 LEU A  69      27.888 -30.941 -13.009  1.00 15.00      A    C  
ATOM    553  HN  LEU A  69      25.516 -28.784 -16.863  1.00 15.00      A    H  
ATOM    554  N   PRO A  70      28.213 -26.414 -16.813  1.00 15.00      A    N  
ATOM    555  CA  PRO A  70      29.076 -25.781 -17.819  1.00 15.00      A    C  
ATOM    556  C   PRO A  70      30.551 -26.104 -17.602  1.00 15.00      A    C  
ATOM    557  O   PRO A  70      31.372 -25.954 -18.508  1.00 15.00      A    O  
ATOM    558  CB  PRO A  70      28.829 -24.279 -17.624  1.00 15.00      A    C  
ATOM    559  CG  PRO A  70      27.553 -24.196 -16.859  1.00 15.00      A    C  
ATOM    560  CD  PRO A  70      27.522 -25.413 -15.986  1.00 15.00      A    C  
ATOM    561  N   ILE A  71      30.884 -26.557 -16.397  1.00 15.00      A    N  
ATOM    562  CA  ILE A  71      32.258 -26.913 -16.065  1.00 15.00      A    C  
ATOM    563  C   ILE A  71      32.751 -28.042 -16.971  1.00 15.00      A    C  
ATOM    564  O   ILE A  71      33.931 -28.114 -17.313  1.00 15.00      A    O  
ATOM    565  CB  ILE A  71      32.407 -27.319 -14.578  1.00 15.00      A    C  
ATOM    566  CG1 ILE A  71      33.865 -27.671 -14.256  1.00 15.00      A    C  
ATOM    567  CG2 ILE A  71      31.474 -28.471 -14.225  1.00 15.00      A    C  
ATOM    568  CD1 ILE A  71      34.122 -27.976 -12.797  1.00 15.00      A    C  
ATOM    569  HN  ILE A  71      30.186 -26.654 -15.716  1.00 15.00      A    H  
ATOM    570  N   LEU A  72      31.825 -28.890 -17.403  1.00 15.00      A    N  
ATOM    571  CA  LEU A  72      32.155 -30.013 -18.268  1.00 15.00      A    C  
ATOM    572  C   LEU A  72      32.243 -29.574 -19.728  1.00 15.00      A    C  
ATOM    573  O   LEU A  72      32.242 -30.405 -20.639  1.00 15.00      A    O  
ATOM    574  CB  LEU A  72      31.114 -31.125 -18.115  1.00 15.00      A    C  
ATOM    575  CG  LEU A  72      30.951 -31.711 -16.709  1.00 15.00      A    C  
ATOM    576  CD1 LEU A  72      29.797 -32.701 -16.673  1.00 15.00      A    C  
ATOM    577  CD2 LEU A  72      32.241 -32.373 -16.248  1.00 15.00      A    C  
ATOM    578  HN  LEU A  72      30.890 -28.751 -17.137  1.00 15.00      A    H  
ATOM    579  N   ASP A  73      32.305 -28.268 -19.951  1.00 15.00      A    N  
ATOM    580  CA  ASP A  73      32.397 -27.731 -21.301  1.00 15.00      A    C  
ATOM    581  C   ASP A  73      33.744 -27.066 -21.558  1.00 15.00      A    C  
ATOM    582  O   ASP A  73      34.440 -27.409 -22.517  1.00 15.00      A    O  
ATOM    583  CB  ASP A  73      31.271 -26.736 -21.590  1.00 15.00      A    C  
ATOM    584  CG  ASP A  73      31.513 -25.983 -22.883  1.00 15.00      A    C  
ATOM    585  OD1 ASP A  73      31.258 -26.555 -23.961  1.00 15.00      A    O  
ATOM    586  OD2 ASP A  73      32.014 -24.836 -22.833  1.00 15.00      A    O1-
ATOM    587  HN  ASP A  73      32.278 -27.649 -19.187  1.00 15.00      A    H  
ATOM    588  N   TRP A  74      34.112 -26.118 -20.705  1.00 15.00      A    N  
ATOM    589  CA  TRP A  74      35.372 -25.397 -20.871  1.00 15.00      A    C  
ATOM    590  C   TRP A  74      36.581 -26.167 -20.348  1.00 15.00      A    C  
ATOM    591  O   TRP A  74      37.715 -25.860 -20.708  1.00 15.00      A    O  
ATOM    592  CB  TRP A  74      35.308 -23.979 -20.286  1.00 15.00      A    C  
ATOM    593  CG  TRP A  74      34.671 -23.879 -18.929  1.00 15.00      A    C  
ATOM    594  CD1 TRP A  74      33.374 -23.549 -18.656  1.00 15.00      A    C  
ATOM    595  CD2 TRP A  74      35.304 -24.092 -17.660  1.00 15.00      A    C  
ATOM    596  CE2 TRP A  74      34.329 -23.881 -16.666  1.00 15.00      A    C  
ATOM    597  CE3 TRP A  74      36.599 -24.447 -17.269  1.00 15.00      A    C  
ATOM    598  NE1 TRP A  74      33.160 -23.549 -17.299  1.00 15.00      A    N  
ATOM    599  CZ2 TRP A  74      34.608 -24.010 -15.308  1.00 15.00      A    C  
ATOM    600  CZ3 TRP A  74      36.874 -24.573 -15.921  1.00 15.00      A    C  
ATOM    601  CH2 TRP A  74      35.883 -24.357 -14.957  1.00 15.00      A    C  
ATOM    602  HN  TRP A  74      33.523 -25.892 -19.953  1.00 15.00      A    H  
ATOM    603  HE1 TRP A  74      32.307 -23.347 -16.856  1.00 15.00      A    H  
ATOM    604  N   LEU A  75      36.334 -27.168 -19.512  1.00 15.00      A    N  
ATOM    605  CA  LEU A  75      37.414 -27.975 -18.949  1.00 15.00      A    C  
ATOM    606  C   LEU A  75      38.140 -28.825 -20.006  1.00 15.00      A    C  
ATOM    607  O   LEU A  75      39.365 -28.779 -20.091  1.00 15.00      A    O  
ATOM    608  CB  LEU A  75      36.918 -28.840 -17.785  1.00 15.00      A    C  
ATOM    609  CG  LEU A  75      37.997 -29.511 -16.931  1.00 15.00      A    C  
ATOM    610  CD1 LEU A  75      38.827 -28.469 -16.195  1.00 15.00      A    C  
ATOM    611  CD2 LEU A  75      37.369 -30.490 -15.951  1.00 15.00      A    C  
ATOM    612  HN  LEU A  75      35.409 -27.366 -19.263  1.00 15.00      A    H  
ATOM    613  N   PRO A  76      37.411 -29.622 -20.825  1.00 15.00      A    N  
ATOM    614  CA  PRO A  76      38.033 -30.467 -21.861  1.00 15.00      A    C  
ATOM    615  C   PRO A  76      38.823 -29.667 -22.898  1.00 15.00      A    C  
ATOM    616  O   PRO A  76      39.771 -30.176 -23.491  1.00 15.00      A    O  
ATOM    617  CB  PRO A  76      36.842 -31.163 -22.531  1.00 15.00      A    C  
ATOM    618  CG  PRO A  76      35.750 -31.095 -21.523  1.00 15.00      A    C  
ATOM    619  CD  PRO A  76      35.947 -29.799 -20.796  1.00 15.00      A    C  
ATOM    620  N   LYS A  77      38.433 -28.417 -23.115  1.00 15.00      A    N  
ATOM    621  CA  LYS A  77      39.114 -27.568 -24.086  1.00 15.00      A    C  
ATOM    622  C   LYS A  77      39.926 -26.479 -23.392  1.00 15.00      A    C  
ATOM    623  O   LYS A  77      39.992 -25.335 -23.853  1.00 15.00      A    O  
ATOM    624  CB  LYS A  77      38.129 -26.970 -25.102  1.00 15.00      A    C  
ATOM    625  CG  LYS A  77      36.921 -26.266 -24.499  1.00 15.00      A    C  
ATOM    626  CD  LYS A  77      36.122 -25.544 -25.576  1.00 15.00      A    C  
ATOM    627  CE  LYS A  77      34.866 -24.896 -25.011  1.00 15.00      A    C  
ATOM    628  NZ  LYS A  77      33.797 -25.893 -24.742  1.00 15.00      A    N1+
ATOM    629  HN  LYS A  77      37.685 -28.053 -22.598  1.00 15.00      A    H  
ATOM    630  HZ1 LYS A  77      34.144 -26.624 -24.085  1.00 15.00      A    H  
ATOM    631  HZ2 LYS A  77      33.496 -26.350 -25.623  1.00 15.00      A    H  
ATOM    632  HZ3 LYS A  77      32.966 -25.424 -24.308  1.00 15.00      A    H  
ATOM    633  N   TYR A  78      40.552 -26.851 -22.285  1.00 15.00      A    N  
ATOM    634  CA  TYR A  78      41.361 -25.925 -21.510  1.00 15.00      A    C  
ATOM    635  C   TYR A  78      42.798 -25.908 -22.017  1.00 15.00      A    C  
ATOM    636  O   TYR A  78      43.423 -26.954 -22.188  1.00 15.00      A    O  
ATOM    637  CB  TYR A  78      41.336 -26.313 -20.028  1.00 15.00      A    C  
ATOM    638  CG  TYR A  78      41.901 -25.259 -19.104  1.00 15.00      A    C  
ATOM    639  CD1 TYR A  78      41.110 -24.213 -18.655  1.00 15.00      A    C  
ATOM    640  CD2 TYR A  78      43.223 -25.309 -18.681  1.00 15.00      A    C  
ATOM    641  CE1 TYR A  78      41.620 -23.246 -17.813  1.00 15.00      A    C  
ATOM    642  CE2 TYR A  78      43.741 -24.345 -17.836  1.00 15.00      A    C  
ATOM    643  CZ  TYR A  78      42.934 -23.314 -17.407  1.00 15.00      A    C  
ATOM    644  OH  TYR A  78      43.442 -22.351 -16.569  1.00 15.00      A    O  
ATOM    645  HN  TYR A  78      40.469 -27.780 -21.980  1.00 15.00      A    H  
ATOM    646  HH  TYR A  78      42.718 -21.841 -16.187  1.00 15.00      A    H  
ATOM    647  N   ARG A  79      43.320 -24.714 -22.256  1.00 15.00      A    N  
ATOM    648  CA  ARG A  79      44.685 -24.564 -22.729  1.00 15.00      A    C  
ATOM    649  C   ARG A  79      45.637 -24.452 -21.547  1.00 15.00      A    C  
ATOM    650  O   ARG A  79      45.960 -23.359 -21.095  1.00 15.00      A    O  
ATOM    651  CB  ARG A  79      44.811 -23.343 -23.639  1.00 15.00      A    C  
ATOM    652  CG  ARG A  79      44.150 -23.516 -24.994  1.00 15.00      A    C  
ATOM    653  CD  ARG A  79      44.017 -22.187 -25.717  1.00 15.00      A    C  
ATOM    654  NE  ARG A  79      43.207 -22.305 -26.931  1.00 15.00      A    N  
ATOM    655  CZ  ARG A  79      41.875 -22.309 -26.940  1.00 15.00      A    C  
ATOM    656  NH1 ARG A  79      41.201 -22.202 -25.800  1.00 15.00      A    N1+
ATOM    657  NH2 ARG A  79      41.216 -22.423 -28.088  1.00 15.00      A    N  
ATOM    658  HN  ARG A  79      42.776 -23.916 -22.098  1.00 15.00      A    H  
ATOM    659  HE  ARG A  79      43.691 -22.383 -27.780  1.00 15.00      A    H  
ATOM    660 HH11 ARG A  79      41.716 -22.114 -24.897  1.00 15.00      A    H  
ATOM    661 HH12 ARG A  79      40.161 -22.207 -25.800  1.00 15.00      A    H  
ATOM    662 HH21 ARG A  79      41.739 -22.510 -28.983  1.00 15.00      A    H  
ATOM    663 HH22 ARG A  79      40.175 -22.427 -28.096  1.00 15.00      A    H  
ATOM    664  N   VAL A  80      46.083 -25.598 -21.051  1.00 15.00      A    N  
ATOM    665  CA  VAL A  80      46.987 -25.649 -19.900  1.00 15.00      A    C  
ATOM    666  C   VAL A  80      48.405 -25.192 -20.262  1.00 15.00      A    C  
ATOM    667  O   VAL A  80      49.326 -25.304 -19.458  1.00 15.00      A    O  
ATOM    668  CB  VAL A  80      47.049 -27.068 -19.288  1.00 15.00      A    C  
ATOM    669  CG1 VAL A  80      47.261 -26.999 -17.783  1.00 15.00      A    C  
ATOM    670  CG2 VAL A  80      45.795 -27.867 -19.617  1.00 15.00      A    C  
ATOM    671  HN  VAL A  80      45.790 -26.438 -21.463  1.00 15.00      A    H  
ATOM    672  N   LYS A  81      48.571 -24.670 -21.468  1.00 15.00      A    N  
ATOM    673  CA  LYS A  81      49.871 -24.206 -21.920  1.00 15.00      A    C  
ATOM    674  C   LYS A  81      50.122 -22.760 -21.502  1.00 15.00      A    C  
ATOM    675  O   LYS A  81      51.121 -22.458 -20.850  1.00 15.00      A    O  
ATOM    676  CB  LYS A  81      49.991 -24.353 -23.442  1.00 15.00      A    C  
ATOM    677  CG  LYS A  81      51.260 -23.755 -24.031  1.00 15.00      A    C  
ATOM    678  CD  LYS A  81      52.502 -24.478 -23.538  1.00 15.00      A    C  
ATOM    679  CE  LYS A  81      53.748 -23.627 -23.726  1.00 15.00      A    C  
ATOM    680  NZ  LYS A  81      53.900 -23.168 -25.134  1.00 15.00      A    N1+
ATOM    681  HN  LYS A  81      47.798 -24.583 -22.061  1.00 15.00      A    H  
ATOM    682  HZ1 LYS A  81      53.986 -23.987 -25.769  1.00 15.00      A    H  
ATOM    683  HZ2 LYS A  81      54.752 -22.579 -25.228  1.00 15.00      A    H  
ATOM    684  HZ3 LYS A  81      53.071 -22.607 -25.419  1.00 15.00      A    H  
ATOM    685  N   GLU A  82      49.222 -21.872 -21.891  1.00 15.00      A    N  
ATOM    686  CA  GLU A  82      49.351 -20.461 -21.576  1.00 15.00      A    C  
ATOM    687  C   GLU A  82      48.376 -20.015 -20.484  1.00 15.00      A    C  
ATOM    688  O   GLU A  82      48.721 -19.182 -19.642  1.00 15.00      A    O  
ATOM    689  CB  GLU A  82      49.192 -19.608 -22.846  1.00 15.00      A    C  
ATOM    690  CG  GLU A  82      47.757 -19.414 -23.334  1.00 15.00      A    C  
ATOM    691  CD  GLU A  82      47.193 -20.594 -24.115  1.00 15.00      A    C  
ATOM    692  OE1 GLU A  82      47.528 -21.756 -23.792  1.00 15.00      A    O  
ATOM    693  OE2 GLU A  82      46.389 -20.357 -25.038  1.00 15.00      A    O1-
ATOM    694  HN  GLU A  82      48.451 -22.169 -22.435  1.00 15.00      A    H  
ATOM    695  N   TRP A  83      47.174 -20.594 -20.478  1.00 15.00      A    N  
ATOM    696  CA  TRP A  83      46.151 -20.234 -19.493  1.00 15.00      A    C  
ATOM    697  C   TRP A  83      46.612 -20.528 -18.073  1.00 15.00      A    C  
ATOM    698  O   TRP A  83      46.160 -19.888 -17.122  1.00 15.00      A    O  
ATOM    699  CB  TRP A  83      44.818 -20.936 -19.775  1.00 15.00      A    C  
ATOM    700  CG  TRP A  83      44.119 -20.464 -21.015  1.00 15.00      A    C  
ATOM    701  CD1 TRP A  83      44.644 -19.703 -22.015  1.00 15.00      A    C  
ATOM    702  CD2 TRP A  83      42.760 -20.723 -21.384  1.00 15.00      A    C  
ATOM    703  CE2 TRP A  83      42.535 -20.091 -22.621  1.00 15.00      A    C  
ATOM    704  CE3 TRP A  83      41.712 -21.430 -20.789  1.00 15.00      A    C  
ATOM    705  NE1 TRP A  83      43.703 -19.478 -22.987  1.00 15.00      A    N  
ATOM    706  CZ2 TRP A  83      41.305 -20.143 -23.273  1.00 15.00      A    C  
ATOM    707  CZ3 TRP A  83      40.492 -21.482 -21.436  1.00 15.00      A    C  
ATOM    708  CH2 TRP A  83      40.299 -20.843 -22.665  1.00 15.00      A    C  
ATOM    709  HN  TRP A  83      46.969 -21.276 -21.155  1.00 15.00      A    H  
ATOM    710  HE1 TRP A  83      43.850 -18.962 -23.808  1.00 15.00      A    H  
ATOM    711  N   LEU A  84      47.528 -21.484 -17.939  1.00 15.00      A    N  
ATOM    712  CA  LEU A  84      48.064 -21.858 -16.637  1.00 15.00      A    C  
ATOM    713  C   LEU A  84      48.697 -20.645 -15.962  1.00 15.00      A    C  
ATOM    714  O   LEU A  84      48.605 -20.480 -14.750  1.00 15.00      A    O  
ATOM    715  CB  LEU A  84      49.106 -22.972 -16.787  1.00 15.00      A    C  
ATOM    716  CG  LEU A  84      48.970 -24.174 -15.844  1.00 15.00      A    C  
ATOM    717  CD1 LEU A  84      50.093 -25.171 -16.084  1.00 15.00      A    C  
ATOM    718  CD2 LEU A  84      48.947 -23.734 -14.387  1.00 15.00      A    C  
ATOM    719  HN  LEU A  84      47.849 -21.949 -18.739  1.00 15.00      A    H  
ATOM    720  N   LEU A  85      49.319 -19.789 -16.760  1.00 15.00      A    N  
ATOM    721  CA  LEU A  85      49.968 -18.595 -16.239  1.00 15.00      A    C  
ATOM    722  C   LEU A  85      48.974 -17.441 -16.118  1.00 15.00      A    C  
ATOM    723  O   LEU A  85      49.060 -16.628 -15.196  1.00 15.00      A    O  
ATOM    724  CB  LEU A  85      51.149 -18.190 -17.129  1.00 15.00      A    C  
ATOM    725  CG  LEU A  85      52.032 -17.056 -16.605  1.00 15.00      A    C  
ATOM    726  CD1 LEU A  85      52.788 -17.490 -15.360  1.00 15.00      A    C  
ATOM    727  CD2 LEU A  85      52.995 -16.585 -17.684  1.00 15.00      A    C  
ATOM    728  HN  LEU A  85      49.340 -19.964 -17.724  1.00 15.00      A    H  
ATOM    729  N   SER A  86      48.021 -17.387 -17.040  1.00 15.00      A    N  
ATOM    730  CA  SER A  86      47.013 -16.332 -17.044  1.00 15.00      A    C  
ATOM    731  C   SER A  86      46.087 -16.435 -15.836  1.00 15.00      A    C  
ATOM    732  O   SER A  86      45.937 -15.482 -15.063  1.00 15.00      A    O  
ATOM    733  CB  SER A  86      46.203 -16.395 -18.340  1.00 15.00      A    C  
ATOM    734  OG  SER A  86      47.060 -16.500 -19.466  1.00 15.00      A    O  
ATOM    735  HN  SER A  86      47.993 -18.073 -17.738  1.00 15.00      A    H  
ATOM    736  HG  SER A  86      47.726 -15.822 -19.425  1.00 15.00      A    H  
ATOM    737  N   ASP A  87      45.490 -17.603 -15.660  1.00 15.00      A    N  
ATOM    738  CA  ASP A  87      44.556 -17.825 -14.562  1.00 15.00      A    C  
ATOM    739  C   ASP A  87      45.254 -17.821 -13.202  1.00 15.00      A    C  
ATOM    740  O   ASP A  87      44.669 -17.414 -12.201  1.00 15.00      A    O  
ATOM    741  CB  ASP A  87      43.740 -19.113 -14.763  1.00 15.00      A    C  
ATOM    742  CG  ASP A  87      42.385 -18.867 -15.412  1.00 15.00      A    C  
ATOM    743  OD1 ASP A  87      41.492 -19.733 -15.283  1.00 15.00      A    O  
ATOM    744  OD2 ASP A  87      42.200 -17.806 -16.043  1.00 15.00      A    O1-
ATOM    745  HN  ASP A  87      45.683 -18.341 -16.283  1.00 15.00      A    H  
ATOM    746  N   ILE A  88      46.514 -18.254 -13.163  1.00 15.00      A    N  
ATOM    747  CA  ILE A  88      47.256 -18.288 -11.905  1.00 15.00      A    C  
ATOM    748  C   ILE A  88      47.581 -16.881 -11.400  1.00 15.00      A    C  
ATOM    749  O   ILE A  88      47.436 -16.592 -10.211  1.00 15.00      A    O  
ATOM    750  CB  ILE A  88      48.529 -19.178 -11.955  1.00 15.00      A    C  
ATOM    751  CG1 ILE A  88      48.907 -19.666 -10.554  1.00 15.00      A    C  
ATOM    752  CG2 ILE A  88      49.705 -18.459 -12.598  1.00 15.00      A    C  
ATOM    753  CD1 ILE A  88      48.085 -20.840 -10.070  1.00 15.00      A    C  
ATOM    754  HN  ILE A  88      46.945 -18.562 -13.988  1.00 15.00      A    H  
ATOM    755  N   ILE A  89      47.987 -15.997 -12.311  1.00 15.00      A    N  
ATOM    756  CA  ILE A  89      48.325 -14.628 -11.941  1.00 15.00      A    C  
ATOM    757  C   ILE A  89      47.062 -13.848 -11.577  1.00 15.00      A    C  
ATOM    758  O   ILE A  89      47.072 -12.999 -10.686  1.00 15.00      A    O  
ATOM    759  CB  ILE A  89      49.156 -13.910 -13.039  1.00 15.00      A    C  
ATOM    760  CG1 ILE A  89      49.999 -12.760 -12.460  1.00 15.00      A    C  
ATOM    761  CG2 ILE A  89      48.297 -13.448 -14.210  1.00 15.00      A    C  
ATOM    762  CD1 ILE A  89      49.285 -11.425 -12.363  1.00 15.00      A    C  
ATOM    763  HN  ILE A  89      48.064 -16.274 -13.251  1.00 15.00      A    H  
ATOM    764  N   SER A  90      45.964 -14.171 -12.248  1.00 15.00      A    N  
ATOM    765  CA  SER A  90      44.697 -13.518 -11.981  1.00 15.00      A    C  
ATOM    766  C   SER A  90      44.114 -14.038 -10.671  1.00 15.00      A    C  
ATOM    767  O   SER A  90      43.490 -13.295  -9.915  1.00 15.00      A    O  
ATOM    768  CB  SER A  90      43.729 -13.752 -13.140  1.00 15.00      A    C  
ATOM    769  OG  SER A  90      44.300 -13.306 -14.359  1.00 15.00      A    O  
ATOM    770  HN  SER A  90      46.012 -14.859 -12.944  1.00 15.00      A    H  
ATOM    771  HG  SER A  90      45.027 -13.887 -14.608  1.00 15.00      A    H  
ATOM    772  N   GLY A  91      44.350 -15.319 -10.401  1.00 15.00      A    N  
ATOM    773  CA  GLY A  91      43.854 -15.934  -9.186  1.00 15.00      A    C  
ATOM    774  C   GLY A  91      44.468 -15.339  -7.937  1.00 15.00      A    C  
ATOM    775  O   GLY A  91      43.753 -14.983  -7.001  1.00 15.00      A    O  
ATOM    776  HN  GLY A  91      44.859 -15.859 -11.044  1.00 15.00      A    H  
ATOM    777  N   VAL A  92      45.791 -15.213  -7.922  1.00 15.00      A    N  
ATOM    778  CA  VAL A  92      46.482 -14.653  -6.764  1.00 15.00      A    C  
ATOM    779  C   VAL A  92      46.108 -13.188  -6.542  1.00 15.00      A    C  
ATOM    780  O   VAL A  92      46.007 -12.730  -5.403  1.00 15.00      A    O  
ATOM    781  CB  VAL A  92      48.020 -14.816  -6.841  1.00 15.00      A    C  
ATOM    782  CG1 VAL A  92      48.403 -16.288  -6.811  1.00 15.00      A    C  
ATOM    783  CG2 VAL A  92      48.592 -14.137  -8.076  1.00 15.00      A    C  
ATOM    784  HN  VAL A  92      46.312 -15.506  -8.701  1.00 15.00      A    H  
ATOM    785  N   SER A  93      45.883 -12.465  -7.632  1.00 15.00      A    N  
ATOM    786  CA  SER A  93      45.513 -11.060  -7.554  1.00 15.00      A    C  
ATOM    787  C   SER A  93      44.088 -10.914  -7.024  1.00 15.00      A    C  
ATOM    788  O   SER A  93      43.836 -10.152  -6.085  1.00 15.00      A    O  
ATOM    789  CB  SER A  93      45.647 -10.397  -8.927  1.00 15.00      A    C  
ATOM    790  OG  SER A  93      45.784  -8.992  -8.809  1.00 15.00      A    O  
ATOM    791  HN  SER A  93      45.975 -12.886  -8.513  1.00 15.00      A    H  
ATOM    792  HG  SER A  93      45.669  -8.584  -9.671  1.00 15.00      A    H  
ATOM    793  N   THR A  94      43.161 -11.666  -7.612  1.00 15.00      A    N  
ATOM    794  CA  THR A  94      41.766 -11.622  -7.198  1.00 15.00      A    C  
ATOM    795  C   THR A  94      41.616 -12.092  -5.753  1.00 15.00      A    C  
ATOM    796  O   THR A  94      40.766 -11.593  -5.018  1.00 15.00      A    O  
ATOM    797  CB  THR A  94      40.871 -12.479  -8.119  1.00 15.00      A    C  
ATOM    798  CG2 THR A  94      39.398 -12.215  -7.838  1.00 15.00      A    C  
ATOM    799  OG1 THR A  94      41.146 -12.150  -9.487  1.00 15.00      A    O  
ATOM    800  HN  THR A  94      43.423 -12.265  -8.345  1.00 15.00      A    H  
ATOM    801  HG1 THR A  94      41.969 -12.576  -9.760  1.00 15.00      A    H  
ATOM    802  N   GLY A  95      42.461 -13.038  -5.350  1.00 15.00      A    N  
ATOM    803  CA  GLY A  95      42.413 -13.553  -3.995  1.00 15.00      A    C  
ATOM    804  C   GLY A  95      42.677 -12.475  -2.967  1.00 15.00      A    C  
ATOM    805  O   GLY A  95      41.965 -12.371  -1.967  1.00 15.00      A    O  
ATOM    806  HN  GLY A  95      43.118 -13.398  -5.986  1.00 15.00      A    H  
ATOM    807  N   LEU A  96      43.691 -11.657  -3.227  1.00 15.00      A    N  
ATOM    808  CA  LEU A  96      44.052 -10.573  -2.324  1.00 15.00      A    C  
ATOM    809  C   LEU A  96      42.934  -9.540  -2.245  1.00 15.00      A    C  
ATOM    810  O   LEU A  96      42.545  -9.111  -1.161  1.00 15.00      A    O  
ATOM    811  CB  LEU A  96      45.354  -9.909  -2.777  1.00 15.00      A    C  
ATOM    812  CG  LEU A  96      46.607 -10.789  -2.750  1.00 15.00      A    C  
ATOM    813  CD1 LEU A  96      47.785 -10.062  -3.379  1.00 15.00      A    C  
ATOM    814  CD2 LEU A  96      46.935 -11.213  -1.326  1.00 15.00      A    C  
ATOM    815  HN  LEU A  96      44.211 -11.787  -4.049  1.00 15.00      A    H  
ATOM    816  N   VAL A  97      42.412  -9.154  -3.402  1.00 15.00      A    N  
ATOM    817  CA  VAL A  97      41.335  -8.174  -3.465  1.00 15.00      A    C  
ATOM    818  C   VAL A  97      40.058  -8.738  -2.842  1.00 15.00      A    C  
ATOM    819  O   VAL A  97      39.349  -8.046  -2.112  1.00 15.00      A    O  
ATOM    820  CB  VAL A  97      41.053  -7.737  -4.920  1.00 15.00      A    C  
ATOM    821  CG1 VAL A  97      39.953  -6.685  -4.970  1.00 15.00      A    C  
ATOM    822  CG2 VAL A  97      42.321  -7.211  -5.574  1.00 15.00      A    C  
ATOM    823  HN  VAL A  97      42.763  -9.538  -4.236  1.00 15.00      A    H  
ATOM    824  N   GLY A  98      39.787 -10.008  -3.121  1.00 15.00      A    N  
ATOM    825  CA  GLY A  98      38.603 -10.660  -2.600  1.00 15.00      A    C  
ATOM    826  C   GLY A  98      38.602 -10.775  -1.090  1.00 15.00      A    C  
ATOM    827  O   GLY A  98      37.610 -10.438  -0.443  1.00 15.00      A    O  
ATOM    828  HN  GLY A  98      40.405 -10.514  -3.698  1.00 15.00      A    H  
ATOM    829  N   THR A  99      39.712 -11.236  -0.524  1.00 15.00      A    N  
ATOM    830  CA  THR A  99      39.819 -11.396   0.921  1.00 15.00      A    C  
ATOM    831  C   THR A  99      39.705 -10.051   1.650  1.00 15.00      A    C  
ATOM    832  O   THR A  99      39.074  -9.959   2.705  1.00 15.00      A    O  
ATOM    833  CB  THR A  99      41.097 -12.169   1.342  1.00 15.00      A    C  
ATOM    834  CG2 THR A  99      42.354 -11.325   1.179  1.00 15.00      A    C  
ATOM    835  OG1 THR A  99      40.989 -12.602   2.703  1.00 15.00      A    O  
ATOM    836  HN  THR A  99      40.478 -11.482  -1.092  1.00 15.00      A    H  
ATOM    837  HG1 THR A  99      41.352 -11.929   3.285  1.00 15.00      A    H  
ATOM    838  N   LEU A 100      40.284  -9.004   1.066  1.00 15.00      A    N  
ATOM    839  CA  LEU A 100      40.230  -7.678   1.666  1.00 15.00      A    C  
ATOM    840  C   LEU A 100      38.827  -7.096   1.561  1.00 15.00      A    C  
ATOM    841  O   LEU A 100      38.317  -6.499   2.507  1.00 15.00      A    O  
ATOM    842  CB  LEU A 100      41.250  -6.741   1.020  1.00 15.00      A    C  
ATOM    843  CG  LEU A 100      42.721  -7.070   1.283  1.00 15.00      A    C  
ATOM    844  CD1 LEU A 100      43.622  -6.072   0.579  1.00 15.00      A    C  
ATOM    845  CD2 LEU A 100      43.011  -7.095   2.775  1.00 15.00      A    C  
ATOM    846  HN  LEU A 100      40.762  -9.129   0.218  1.00 15.00      A    H  
ATOM    847  N   GLN A 101      38.202  -7.283   0.407  1.00 15.00      A    N  
ATOM    848  CA  GLN A 101      36.851  -6.792   0.194  1.00 15.00      A    C  
ATOM    849  C   GLN A 101      35.877  -7.533   1.099  1.00 15.00      A    C  
ATOM    850  O   GLN A 101      34.986  -6.931   1.694  1.00 15.00      A    O  
ATOM    851  CB  GLN A 101      36.441  -6.952  -1.270  1.00 15.00      A    C  
ATOM    852  CG  GLN A 101      36.558  -5.676  -2.089  1.00 15.00      A    C  
ATOM    853  CD  GLN A 101      36.128  -5.865  -3.531  1.00 15.00      A    C  
ATOM    854  NE2 GLN A 101      36.640  -5.024  -4.415  1.00 15.00      A    N  
ATOM    855  OE1 GLN A 101      35.333  -6.753  -3.845  1.00 15.00      A    O  
ATOM    856  HN  GLN A 101      38.663  -7.757  -0.319  1.00 15.00      A    H  
ATOM    857 HE21 GLN A 101      37.257  -4.334  -4.092  1.00 15.00      A    H  
ATOM    858 HE22 GLN A 101      36.378  -5.119  -5.351  1.00 15.00      A    H  
ATOM    859  N   GLY A 102      36.074  -8.841   1.214  1.00 15.00      A    N  
ATOM    860  CA  GLY A 102      35.216  -9.659   2.046  1.00 15.00      A    C  
ATOM    861  C   GLY A 102      35.257  -9.250   3.503  1.00 15.00      A    C  
ATOM    862  O   GLY A 102      34.215  -9.111   4.141  1.00 15.00      A    O  
ATOM    863  HN  GLY A 102      36.816  -9.260   0.721  1.00 15.00      A    H  
ATOM    864  N   MET A 103      36.461  -9.037   4.023  1.00 15.00      A    N  
ATOM    865  CA  MET A 103      36.630  -8.643   5.417  1.00 15.00      A    C  
ATOM    866  C   MET A 103      36.056  -7.253   5.685  1.00 15.00      A    C  
ATOM    867  O   MET A 103      35.657  -6.943   6.807  1.00 15.00      A    O  
ATOM    868  CB  MET A 103      38.101  -8.723   5.845  1.00 15.00      A    C  
ATOM    869  CG  MET A 103      38.995  -7.624   5.294  1.00 15.00      A    C  
ATOM    870  SD  MET A 103      40.731  -7.851   5.733  1.00 15.00      A    S  
ATOM    871  CE  MET A 103      40.657  -7.693   7.516  1.00 15.00      A    C  
ATOM    872  HN  MET A 103      37.256  -9.157   3.458  1.00 15.00      A    H  
ATOM    873  N   ALA A 104      36.009  -6.425   4.649  1.00 15.00      A    N  
ATOM    874  CA  ALA A 104      35.479  -5.075   4.774  1.00 15.00      A    C  
ATOM    875  C   ALA A 104      33.954  -5.081   4.724  1.00 15.00      A    C  
ATOM    876  O   ALA A 104      33.293  -4.440   5.541  1.00 15.00      A    O  
ATOM    877  CB  ALA A 104      36.046  -4.181   3.681  1.00 15.00      A    C  
ATOM    878  HN  ALA A 104      36.343  -6.729   3.778  1.00 15.00      A    H  
ATOM    879  N   TYR A 105      33.400  -5.832   3.777  1.00 15.00      A    N  
ATOM    880  CA  TYR A 105      31.950  -5.915   3.618  1.00 15.00      A    C  
ATOM    881  C   TYR A 105      31.296  -6.658   4.778  1.00 15.00      A    C  
ATOM    882  O   TYR A 105      30.092  -6.535   5.005  1.00 15.00      A    O  
ATOM    883  CB  TYR A 105      31.573  -6.553   2.277  1.00 15.00      A    C  
ATOM    884  CG  TYR A 105      32.074  -5.780   1.074  1.00 15.00      A    C  
ATOM    885  CD1 TYR A 105      32.109  -4.392   1.081  1.00 15.00      A    C  
ATOM    886  CD2 TYR A 105      32.518  -6.440  -0.064  1.00 15.00      A    C  
ATOM    887  CE1 TYR A 105      32.573  -3.684  -0.010  1.00 15.00      A    C  
ATOM    888  CE2 TYR A 105      32.983  -5.741  -1.159  1.00 15.00      A    C  
ATOM    889  CZ  TYR A 105      33.009  -4.362  -1.126  1.00 15.00      A    C  
ATOM    890  OH  TYR A 105      33.475  -3.660  -2.214  1.00 15.00      A    O  
ATOM    891  HN  TYR A 105      33.980  -6.338   3.165  1.00 15.00      A    H  
ATOM    892  HH  TYR A 105      33.389  -4.197  -3.005  1.00 15.00      A    H  
ATOM    893  N   ALA A 106      32.096  -7.421   5.517  1.00 15.00      A    N  
ATOM    894  CA  ALA A 106      31.597  -8.167   6.667  1.00 15.00      A    C  
ATOM    895  C   ALA A 106      31.067  -7.210   7.730  1.00 15.00      A    C  
ATOM    896  O   ALA A 106      30.129  -7.531   8.463  1.00 15.00      A    O  
ATOM    897  CB  ALA A 106      32.694  -9.047   7.245  1.00 15.00      A    C  
ATOM    898  HN  ALA A 106      33.046  -7.490   5.278  1.00 15.00      A    H  
ATOM    899  N   LEU A 107      31.657  -6.018   7.782  1.00 15.00      A    N  
ATOM    900  CA  LEU A 107      31.257  -5.000   8.745  1.00 15.00      A    C  
ATOM    901  C   LEU A 107      29.863  -4.466   8.426  1.00 15.00      A    C  
ATOM    902  O   LEU A 107      29.161  -3.966   9.303  1.00 15.00      A    O  
ATOM    903  CB  LEU A 107      32.267  -3.849   8.757  1.00 15.00      A    C  
ATOM    904  CG  LEU A 107      33.722  -4.224   9.052  1.00 15.00      A    C  
ATOM    905  CD1 LEU A 107      34.629  -3.014   8.887  1.00 15.00      A    C  
ATOM    906  CD2 LEU A 107      33.856  -4.808  10.451  1.00 15.00      A    C  
ATOM    907  HN  LEU A 107      32.384  -5.819   7.153  1.00 15.00      A    H  
ATOM    908  N   LEU A 108      29.468  -4.583   7.162  1.00 15.00      A    N  
ATOM    909  CA  LEU A 108      28.158  -4.119   6.720  1.00 15.00      A    C  
ATOM    910  C   LEU A 108      27.083  -5.134   7.077  1.00 15.00      A    C  
ATOM    911  O   LEU A 108      25.922  -4.782   7.268  1.00 15.00      A    O  
ATOM    912  CB  LEU A 108      28.157  -3.864   5.211  1.00 15.00      A    C  
ATOM    913  CG  LEU A 108      28.734  -2.525   4.750  1.00 15.00      A    C  
ATOM    914  CD1 LEU A 108      28.958  -2.532   3.245  1.00 15.00      A    C  
ATOM    915  CD2 LEU A 108      27.807  -1.385   5.145  1.00 15.00      A    C  
ATOM    916  HN  LEU A 108      30.072  -4.999   6.510  1.00 15.00      A    H  
ATOM    917  N   ALA A 109      27.483  -6.395   7.172  1.00 15.00      A    N  
ATOM    918  CA  ALA A 109      26.557  -7.468   7.511  1.00 15.00      A    C  
ATOM    919  C   ALA A 109      26.499  -7.667   9.021  1.00 15.00      A    C  
ATOM    920  O   ALA A 109      25.744  -8.505   9.518  1.00 15.00      A    O  
ATOM    921  CB  ALA A 109      26.963  -8.757   6.813  1.00 15.00      A    C  
ATOM    922  HN  ALA A 109      28.426  -6.611   7.016  1.00 15.00      A    H  
ATOM    923  N   ALA A 110      27.311  -6.886   9.735  1.00 15.00      A    N  
ATOM    924  CA  ALA A 110      27.384  -6.938  11.194  1.00 15.00      A    C  
ATOM    925  C   ALA A 110      27.866  -8.297  11.696  1.00 15.00      A    C  
ATOM    926  O   ALA A 110      27.445  -8.763  12.757  1.00 15.00      A    O  
ATOM    927  CB  ALA A 110      26.052  -6.551  11.828  1.00 15.00      A    C  
ATOM    928  HN  ALA A 110      27.882  -6.249   9.260  1.00 15.00      A    H  
ATOM    929  N   VAL A 111      28.764  -8.913  10.935  1.00 15.00      A    N  
ATOM    930  CA  VAL A 111      29.314 -10.216  11.293  1.00 15.00      A    C  
ATOM    931  C   VAL A 111      30.839 -10.151  11.370  1.00 15.00      A    C  
ATOM    932  O   VAL A 111      31.455  -9.261  10.778  1.00 15.00      A    O  
ATOM    933  CB  VAL A 111      28.896 -11.316  10.287  1.00 15.00      A    C  
ATOM    934  CG1 VAL A 111      27.404 -11.603  10.388  1.00 15.00      A    C  
ATOM    935  CG2 VAL A 111      29.278 -10.932   8.864  1.00 15.00      A    C  
ATOM    936  HN  VAL A 111      29.078  -8.474  10.116  1.00 15.00      A    H  
ATOM    937  N   PRO A 112      31.464 -11.077  12.120  1.00 15.00      A    N  
ATOM    938  CA  PRO A 112      32.923 -11.129  12.272  1.00 15.00      A    C  
ATOM    939  C   PRO A 112      33.661 -11.198  10.935  1.00 15.00      A    C  
ATOM    940  O   PRO A 112      33.154 -11.746   9.953  1.00 15.00      A    O  
ATOM    941  CB  PRO A 112      33.158 -12.416  13.066  1.00 15.00      A    C  
ATOM    942  CG  PRO A 112      31.889 -12.630  13.809  1.00 15.00      A    C  
ATOM    943  CD  PRO A 112      30.794 -12.126  12.911  1.00 15.00      A    C  
ATOM    944  N   VAL A 113      34.875 -10.655  10.930  1.00 15.00      A    N  
ATOM    945  CA  VAL A 113      35.730 -10.611   9.744  1.00 15.00      A    C  
ATOM    946  C   VAL A 113      35.861 -11.973   9.050  1.00 15.00      A    C  
ATOM    947  O   VAL A 113      35.823 -12.057   7.822  1.00 15.00      A    O  
ATOM    948  CB  VAL A 113      37.134 -10.056  10.099  1.00 15.00      A    C  
ATOM    949  CG1 VAL A 113      37.701 -10.745  11.332  1.00 15.00      A    C  
ATOM    950  CG2 VAL A 113      38.096 -10.177   8.927  1.00 15.00      A    C  
ATOM    951  HN  VAL A 113      35.208 -10.255  11.760  1.00 15.00      A    H  
ATOM    952  N   GLN A 114      35.985 -13.036   9.840  1.00 15.00      A    N  
ATOM    953  CA  GLN A 114      36.137 -14.386   9.302  1.00 15.00      A    C  
ATOM    954  C   GLN A 114      34.979 -14.790   8.391  1.00 15.00      A    C  
ATOM    955  O   GLN A 114      35.182 -15.486   7.398  1.00 15.00      A    O  
ATOM    956  CB  GLN A 114      36.313 -15.412  10.426  1.00 15.00      A    C  
ATOM    957  CG  GLN A 114      35.292 -15.291  11.546  1.00 15.00      A    C  
ATOM    958  CD  GLN A 114      35.380 -16.420  12.554  1.00 15.00      A    C  
ATOM    959  NE2 GLN A 114      35.603 -17.637  12.080  1.00 15.00      A    N  
ATOM    960  OE1 GLN A 114      35.232 -16.201  13.752  1.00 15.00      A    O  
ATOM    961  HN  GLN A 114      35.974 -12.908  10.811  1.00 15.00      A    H  
ATOM    962 HE21 GLN A 114      35.700 -17.753  11.109  1.00 15.00      A    H  
ATOM    963 HE22 GLN A 114      35.657 -18.378  12.719  1.00 15.00      A    H  
ATOM    964  N   PHE A 115      33.774 -14.335   8.714  1.00 15.00      A    N  
ATOM    965  CA  PHE A 115      32.599 -14.677   7.924  1.00 15.00      A    C  
ATOM    966  C   PHE A 115      32.611 -13.992   6.565  1.00 15.00      A    C  
ATOM    967  O   PHE A 115      32.067 -14.513   5.592  1.00 15.00      A    O  
ATOM    968  CB  PHE A 115      31.308 -14.402   8.693  1.00 15.00      A    C  
ATOM    969  CG  PHE A 115      31.081 -15.382   9.810  1.00 15.00      A    C  
ATOM    970  CD1 PHE A 115      30.493 -16.611   9.561  1.00 15.00      A    C  
ATOM    971  CD2 PHE A 115      31.471 -15.083  11.102  1.00 15.00      A    C  
ATOM    972  CE1 PHE A 115      30.299 -17.522  10.581  1.00 15.00      A    C  
ATOM    973  CE2 PHE A 115      31.278 -15.987  12.129  1.00 15.00      A    C  
ATOM    974  CZ  PHE A 115      30.691 -17.210  11.867  1.00 15.00      A    C  
ATOM    975  HN  PHE A 115      33.674 -13.741   9.491  1.00 15.00      A    H  
ATOM    976  N   GLY A 116      33.256 -12.835   6.500  1.00 15.00      A    N  
ATOM    977  CA  GLY A 116      33.353 -12.116   5.248  1.00 15.00      A    C  
ATOM    978  C   GLY A 116      34.254 -12.851   4.279  1.00 15.00      A    C  
ATOM    979  O   GLY A 116      34.083 -12.769   3.062  1.00 15.00      A    O  
ATOM    980  HN  GLY A 116      33.673 -12.468   7.309  1.00 15.00      A    H  
ATOM    981  N   LEU A 117      35.209 -13.587   4.835  1.00 15.00      A    N  
ATOM    982  CA  LEU A 117      36.148 -14.364   4.040  1.00 15.00      A    C  
ATOM    983  C   LEU A 117      35.495 -15.654   3.559  1.00 15.00      A    C  
ATOM    984  O   LEU A 117      35.814 -16.160   2.486  1.00 15.00      A    O  
ATOM    985  CB  LEU A 117      37.408 -14.681   4.854  1.00 15.00      A    C  
ATOM    986  CG  LEU A 117      38.552 -13.663   4.775  1.00 15.00      A    C  
ATOM    987  CD1 LEU A 117      38.132 -12.320   5.351  1.00 15.00      A    C  
ATOM    988  CD2 LEU A 117      39.786 -14.189   5.488  1.00 15.00      A    C  
ATOM    989  HN  LEU A 117      35.287 -13.602   5.812  1.00 15.00      A    H  
ATOM    990  N   TYR A 118      34.568 -16.178   4.357  1.00 15.00      A    N  
ATOM    991  CA  TYR A 118      33.865 -17.409   4.007  1.00 15.00      A    C  
ATOM    992  C   TYR A 118      33.037 -17.215   2.741  1.00 15.00      A    C  
ATOM    993  O   TYR A 118      32.961 -18.106   1.891  1.00 15.00      A    O  
ATOM    994  CB  TYR A 118      32.983 -17.893   5.163  1.00 15.00      A    C  
ATOM    995  CG  TYR A 118      33.755 -18.313   6.396  1.00 15.00      A    C  
ATOM    996  CD1 TYR A 118      34.949 -19.018   6.289  1.00 15.00      A    C  
ATOM    997  CD2 TYR A 118      33.294 -18.000   7.666  1.00 15.00      A    C  
ATOM    998  CE1 TYR A 118      35.657 -19.397   7.414  1.00 15.00      A    C  
ATOM    999  CE2 TYR A 118      33.994 -18.376   8.795  1.00 15.00      A    C  
ATOM   1000  CZ  TYR A 118      35.175 -19.074   8.663  1.00 15.00      A    C  
ATOM   1001  OH  TYR A 118      35.878 -19.444   9.790  1.00 15.00      A    O  
ATOM   1002  HN  TYR A 118      34.354 -15.727   5.200  1.00 15.00      A    H  
ATOM   1003  HH  TYR A 118      36.780 -19.687   9.545  1.00 15.00      A    H  
ATOM   1004  N   SER A 119      32.440 -16.032   2.608  1.00 15.00      A    N  
ATOM   1005  CA  SER A 119      31.632 -15.706   1.438  1.00 15.00      A    C  
ATOM   1006  C   SER A 119      32.509 -15.474   0.205  1.00 15.00      A    C  
ATOM   1007  O   SER A 119      32.007 -15.290  -0.901  1.00 15.00      A    O  
ATOM   1008  CB  SER A 119      30.751 -14.485   1.709  1.00 15.00      A    C  
ATOM   1009  OG  SER A 119      29.735 -14.791   2.650  1.00 15.00      A    O  
ATOM   1010  HN  SER A 119      32.536 -15.365   3.322  1.00 15.00      A    H  
ATOM   1011  HG  SER A 119      28.919 -15.004   2.179  1.00 15.00      A    H  
ATOM   1012  N   ALA A 120      33.819 -15.485   0.407  1.00 15.00      A    N  
ATOM   1013  CA  ALA A 120      34.765 -15.299  -0.681  1.00 15.00      A    C  
ATOM   1014  C   ALA A 120      35.536 -16.593  -0.914  1.00 15.00      A    C  
ATOM   1015  O   ALA A 120      36.598 -16.599  -1.532  1.00 15.00      A    O  
ATOM   1016  CB  ALA A 120      35.720 -14.157  -0.361  1.00 15.00      A    C  
ATOM   1017  HN  ALA A 120      34.163 -15.624   1.315  1.00 15.00      A    H  
ATOM   1018  N   PHE A 121      34.985 -17.691  -0.410  1.00 15.00      A    N  
ATOM   1019  CA  PHE A 121      35.616 -18.995  -0.550  1.00 15.00      A    C  
ATOM   1020  C   PHE A 121      34.598 -20.065  -0.947  1.00 15.00      A    C  
ATOM   1021  O   PHE A 121      34.685 -20.645  -2.029  1.00 15.00      A    O  
ATOM   1022  CB  PHE A 121      36.321 -19.379   0.757  1.00 15.00      A    C  
ATOM   1023  CG  PHE A 121      36.916 -20.760   0.762  1.00 15.00      A    C  
ATOM   1024  CD1 PHE A 121      37.924 -21.099  -0.126  1.00 15.00      A    C  
ATOM   1025  CD2 PHE A 121      36.469 -21.717   1.657  1.00 15.00      A    C  
ATOM   1026  CE1 PHE A 121      38.475 -22.366  -0.122  1.00 15.00      A    C  
ATOM   1027  CE2 PHE A 121      37.014 -22.986   1.667  1.00 15.00      A    C  
ATOM   1028  CZ  PHE A 121      38.018 -23.312   0.775  1.00 15.00      A    C  
ATOM   1029  HN  PHE A 121      34.137 -17.619   0.074  1.00 15.00      A    H  
ATOM   1030  N   PHE A 122      33.623 -20.300  -0.073  1.00 15.00      A    N  
ATOM   1031  CA  PHE A 122      32.595 -21.314  -0.314  1.00 15.00      A    C  
ATOM   1032  C   PHE A 122      31.779 -21.075  -1.593  1.00 15.00      A    C  
ATOM   1033  O   PHE A 122      31.673 -21.974  -2.429  1.00 15.00      A    O  
ATOM   1034  CB  PHE A 122      31.692 -21.506   0.908  1.00 15.00      A    C  
ATOM   1035  CG  PHE A 122      32.407 -22.079   2.099  1.00 15.00      A    C  
ATOM   1036  CD1 PHE A 122      32.768 -23.417   2.128  1.00 15.00      A    C  
ATOM   1037  CD2 PHE A 122      32.723 -21.281   3.187  1.00 15.00      A    C  
ATOM   1038  CE1 PHE A 122      33.431 -23.947   3.219  1.00 15.00      A    C  
ATOM   1039  CE2 PHE A 122      33.384 -21.805   4.281  1.00 15.00      A    C  
ATOM   1040  CZ  PHE A 122      33.739 -23.140   4.297  1.00 15.00      A    C  
ATOM   1041  HN  PHE A 122      33.588 -19.774   0.755  1.00 15.00      A    H  
ATOM   1042  N   PRO A 123      31.184 -19.873  -1.776  1.00 15.00      A    N  
ATOM   1043  CA  PRO A 123      30.395 -19.564  -2.977  1.00 15.00      A    C  
ATOM   1044  C   PRO A 123      31.182 -19.794  -4.264  1.00 15.00      A    C  
ATOM   1045  O   PRO A 123      30.624 -20.230  -5.269  1.00 15.00      A    O  
ATOM   1046  CB  PRO A 123      30.070 -18.077  -2.821  1.00 15.00      A    C  
ATOM   1047  CG  PRO A 123      30.112 -17.844  -1.354  1.00 15.00      A    C  
ATOM   1048  CD  PRO A 123      31.198 -18.738  -0.830  1.00 15.00      A    C  
ATOM   1049  N   ILE A 124      32.482 -19.518  -4.221  1.00 15.00      A    N  
ATOM   1050  CA  ILE A 124      33.340 -19.693  -5.388  1.00 15.00      A    C  
ATOM   1051  C   ILE A 124      33.426 -21.161  -5.789  1.00 15.00      A    C  
ATOM   1052  O   ILE A 124      33.316 -21.497  -6.967  1.00 15.00      A    O  
ATOM   1053  CB  ILE A 124      34.762 -19.137  -5.153  1.00 15.00      A    C  
ATOM   1054  CG1 ILE A 124      34.699 -17.648  -4.796  1.00 15.00      A    C  
ATOM   1055  CG2 ILE A 124      35.628 -19.358  -6.386  1.00 15.00      A    C  
ATOM   1056  CD1 ILE A 124      36.053 -16.980  -4.680  1.00 15.00      A    C  
ATOM   1057  HN  ILE A 124      32.874 -19.198  -3.383  1.00 15.00      A    H  
ATOM   1058  N   LEU A 125      33.599 -22.031  -4.800  1.00 15.00      A    N  
ATOM   1059  CA  LEU A 125      33.697 -23.465  -5.045  1.00 15.00      A    C  
ATOM   1060  C   LEU A 125      32.418 -23.991  -5.691  1.00 15.00      A    C  
ATOM   1061  O   LEU A 125      32.463 -24.760  -6.650  1.00 15.00      A    O  
ATOM   1062  CB  LEU A 125      33.963 -24.213  -3.735  1.00 15.00      A    C  
ATOM   1063  CG  LEU A 125      35.161 -23.734  -2.911  1.00 15.00      A    C  
ATOM   1064  CD1 LEU A 125      35.195 -24.436  -1.563  1.00 15.00      A    C  
ATOM   1065  CD2 LEU A 125      36.462 -23.961  -3.667  1.00 15.00      A    C  
ATOM   1066  HN  LEU A 125      33.662 -21.698  -3.878  1.00 15.00      A    H  
ATOM   1067  N   THR A 126      31.284 -23.555  -5.163  1.00 15.00      A    N  
ATOM   1068  CA  THR A 126      29.986 -23.971  -5.675  1.00 15.00      A    C  
ATOM   1069  C   THR A 126      29.738 -23.417  -7.080  1.00 15.00      A    C  
ATOM   1070  O   THR A 126      29.215 -24.109  -7.955  1.00 15.00      A    O  
ATOM   1071  CB  THR A 126      28.861 -23.503  -4.734  1.00 15.00      A    C  
ATOM   1072  CG2 THR A 126      27.678 -24.458  -4.807  1.00 15.00      A    C  
ATOM   1073  OG1 THR A 126      29.354 -23.469  -3.385  1.00 15.00      A    O  
ATOM   1074  HN  THR A 126      31.320 -22.942  -4.400  1.00 15.00      A    H  
ATOM   1075  HG1 THR A 126      29.854 -22.661  -3.242  1.00 15.00      A    H  
ATOM   1076  N   TYR A 127      30.134 -22.169  -7.295  1.00 15.00      A    N  
ATOM   1077  CA  TYR A 127      29.953 -21.514  -8.584  1.00 15.00      A    C  
ATOM   1078  C   TYR A 127      30.893 -22.095  -9.640  1.00 15.00      A    C  
ATOM   1079  O   TYR A 127      30.592 -22.077 -10.828  1.00 15.00      A    O  
ATOM   1080  CB  TYR A 127      30.179 -20.004  -8.439  1.00 15.00      A    C  
ATOM   1081  CG  TYR A 127      29.922 -19.207  -9.696  1.00 15.00      A    C  
ATOM   1082  CD1 TYR A 127      28.631 -19.012 -10.166  1.00 15.00      A    C  
ATOM   1083  CD2 TYR A 127      30.973 -18.648 -10.413  1.00 15.00      A    C  
ATOM   1084  CE1 TYR A 127      28.393 -18.286 -11.314  1.00 15.00      A    C  
ATOM   1085  CE2 TYR A 127      30.744 -17.919 -11.563  1.00 15.00      A    C  
ATOM   1086  CZ  TYR A 127      29.452 -17.742 -12.009  1.00 15.00      A    C  
ATOM   1087  OH  TYR A 127      29.219 -17.022 -13.153  1.00 15.00      A    O  
ATOM   1088  HN  TYR A 127      30.553 -21.668  -6.560  1.00 15.00      A    H  
ATOM   1089  HH  TYR A 127      28.255 -16.880 -13.253  1.00 15.00      A    H  
ATOM   1090  N   PHE A 128      32.018 -22.632  -9.193  1.00 15.00      A    N  
ATOM   1091  CA  PHE A 128      33.014 -23.209 -10.090  1.00 15.00      A    C  
ATOM   1092  C   PHE A 128      32.464 -24.391 -10.894  1.00 15.00      A    C  
ATOM   1093  O   PHE A 128      32.919 -24.658 -12.005  1.00 15.00      A    O  
ATOM   1094  CB  PHE A 128      34.252 -23.635  -9.291  1.00 15.00      A    C  
ATOM   1095  CG  PHE A 128      35.378 -24.188 -10.118  1.00 15.00      A    C  
ATOM   1096  CD1 PHE A 128      36.135 -23.358 -10.930  1.00 15.00      A    C  
ATOM   1097  CD2 PHE A 128      35.684 -25.538 -10.081  1.00 15.00      A    C  
ATOM   1098  CE1 PHE A 128      37.173 -23.864 -11.688  1.00 15.00      A    C  
ATOM   1099  CE2 PHE A 128      36.720 -26.052 -10.837  1.00 15.00      A    C  
ATOM   1100  CZ  PHE A 128      37.467 -25.213 -11.641  1.00 15.00      A    C  
ATOM   1101  HN  PHE A 128      32.193 -22.635  -8.226  1.00 15.00      A    H  
ATOM   1102  N   VAL A 129      31.475 -25.084 -10.345  1.00 15.00      A    N  
ATOM   1103  CA  VAL A 129      30.910 -26.246 -11.022  1.00 15.00      A    C  
ATOM   1104  C   VAL A 129      29.546 -25.981 -11.664  1.00 15.00      A    C  
ATOM   1105  O   VAL A 129      29.029 -26.831 -12.388  1.00 15.00      A    O  
ATOM   1106  CB  VAL A 129      30.819 -27.475 -10.089  1.00 15.00      A    C  
ATOM   1107  CG1 VAL A 129      32.207 -27.941  -9.679  1.00 15.00      A    C  
ATOM   1108  CG2 VAL A 129      29.976 -27.166  -8.861  1.00 15.00      A    C  
ATOM   1109  HN  VAL A 129      31.121 -24.814  -9.472  1.00 15.00      A    H  
ATOM   1110  N   PHE A 130      28.963 -24.811 -11.421  1.00 15.00      A    N  
ATOM   1111  CA  PHE A 130      27.647 -24.505 -11.987  1.00 15.00      A    C  
ATOM   1112  C   PHE A 130      27.605 -23.184 -12.756  1.00 15.00      A    C  
ATOM   1113  O   PHE A 130      26.631 -22.903 -13.455  1.00 15.00      A    O  
ATOM   1114  CB  PHE A 130      26.563 -24.529 -10.904  1.00 15.00      A    C  
ATOM   1115  CG  PHE A 130      26.240 -25.905 -10.390  1.00 15.00      A    C  
ATOM   1116  CD1 PHE A 130      25.695 -26.864 -11.230  1.00 15.00      A    C  
ATOM   1117  CD2 PHE A 130      26.478 -26.239  -9.067  1.00 15.00      A    C  
ATOM   1118  CE1 PHE A 130      25.396 -28.129 -10.761  1.00 15.00      A    C  
ATOM   1119  CE2 PHE A 130      26.182 -27.503  -8.591  1.00 15.00      A    C  
ATOM   1120  CZ  PHE A 130      25.639 -28.450  -9.439  1.00 15.00      A    C  
ATOM   1121  HN  PHE A 130      29.414 -24.154 -10.852  1.00 15.00      A    H  
ATOM   1122  N   GLY A 131      28.652 -22.381 -12.632  1.00 15.00      A    N  
ATOM   1123  CA  GLY A 131      28.694 -21.099 -13.315  1.00 15.00      A    C  
ATOM   1124  C   GLY A 131      28.954 -21.227 -14.802  1.00 15.00      A    C  
ATOM   1125  O   GLY A 131      29.738 -22.076 -15.232  1.00 15.00      A    O  
ATOM   1126  HN  GLY A 131      29.409 -22.655 -12.071  1.00 15.00      A    H  
ATOM   1127  N   THR A 132      28.298 -20.382 -15.588  1.00 15.00      A    N  
ATOM   1128  CA  THR A 132      28.459 -20.407 -17.032  1.00 15.00      A    C  
ATOM   1129  C   THR A 132      29.391 -19.287 -17.504  1.00 15.00      A    C  
ATOM   1130  O   THR A 132      29.760 -19.219 -18.680  1.00 15.00      A    O  
ATOM   1131  CB  THR A 132      27.094 -20.341 -17.760  1.00 15.00      A    C  
ATOM   1132  CG2 THR A 132      26.606 -18.907 -17.925  1.00 15.00      A    C  
ATOM   1133  OG1 THR A 132      27.193 -20.964 -19.049  1.00 15.00      A    O  
ATOM   1134  HN  THR A 132      27.678 -19.721 -15.181  1.00 15.00      A    H  
ATOM   1135  HG1 THR A 132      26.638 -21.746 -19.066  1.00 15.00      A    H  
ATOM   1136  N   SER A 133      29.770 -18.413 -16.579  1.00 15.00      A    N  
ATOM   1137  CA  SER A 133      30.664 -17.308 -16.886  1.00 15.00      A    C  
ATOM   1138  C   SER A 133      32.122 -17.767 -16.799  1.00 15.00      A    C  
ATOM   1139  O   SER A 133      32.402 -18.930 -16.497  1.00 15.00      A    O  
ATOM   1140  CB  SER A 133      30.410 -16.136 -15.927  1.00 15.00      A    C  
ATOM   1141  OG  SER A 133      31.191 -14.996 -16.264  1.00 15.00      A    O  
ATOM   1142  HN  SER A 133      29.440 -18.518 -15.663  1.00 15.00      A    H  
ATOM   1143  HG  SER A 133      30.687 -14.198 -16.075  1.00 15.00      A    H  
ATOM   1144  N   ARG A 134      33.045 -16.863 -17.100  1.00 15.00      A    N  
ATOM   1145  CA  ARG A 134      34.468 -17.168 -17.045  1.00 15.00      A    C  
ATOM   1146  C   ARG A 134      35.250 -15.985 -16.485  1.00 15.00      A    C  
ATOM   1147  O   ARG A 134      36.474 -15.950 -16.569  1.00 15.00      A    O  
ATOM   1148  CB  ARG A 134      34.994 -17.539 -18.436  1.00 15.00      A    C  
ATOM   1149  CG  ARG A 134      34.560 -18.915 -18.917  1.00 15.00      A    C  
ATOM   1150  CD  ARG A 134      34.176 -18.888 -20.387  1.00 15.00      A    C  
ATOM   1151  NE  ARG A 134      33.591 -20.155 -20.836  1.00 15.00      A    N  
ATOM   1152  CZ  ARG A 134      32.289 -20.335 -21.070  1.00 15.00      A    C  
ATOM   1153  NH1 ARG A 134      31.435 -19.333 -20.889  1.00 15.00      A    N1+
ATOM   1154  NH2 ARG A 134      31.841 -21.517 -21.487  1.00 15.00      A    N  
ATOM   1155  HN  ARG A 134      32.760 -15.960 -17.368  1.00 15.00      A    H  
ATOM   1156  HE  ARG A 134      34.205 -20.911 -20.964  1.00 15.00      A    H  
ATOM   1157 HH11 ARG A 134      30.416 -19.469 -21.067  1.00 15.00      A    H  
ATOM   1158 HH12 ARG A 134      31.776 -18.409 -20.554  1.00 15.00      A    H  
ATOM   1159 HH21 ARG A 134      30.824 -21.657 -21.671  1.00 15.00      A    H  
ATOM   1160 HH22 ARG A 134      32.499 -22.311 -21.632  1.00 15.00      A    H  
ATOM   1161  N   HIS A 135      34.533 -15.020 -15.912  1.00 15.00      A    N  
ATOM   1162  CA  HIS A 135      35.167 -13.829 -15.349  1.00 15.00      A    C  
ATOM   1163  C   HIS A 135      34.449 -13.338 -14.098  1.00 15.00      A    C  
ATOM   1164  O   HIS A 135      34.876 -12.368 -13.472  1.00 15.00      A    O  
ATOM   1165  CB  HIS A 135      35.190 -12.697 -16.384  1.00 15.00      A    C  
ATOM   1166  CG  HIS A 135      36.272 -12.815 -17.408  1.00 15.00      A    C  
ATOM   1167  CD2 HIS A 135      37.617 -12.848 -17.236  1.00 15.00      A    C  
ATOM   1168  ND1 HIS A 135      35.985 -12.902 -18.751  1.00 15.00      A    N  
ATOM   1169  CE1 HIS A 135      37.153 -12.983 -19.362  1.00 15.00      A    C  
ATOM   1170  NE2 HIS A 135      38.164 -12.955 -18.486  1.00 15.00      A    N  
ATOM   1171  HN  HIS A 135      33.560 -15.113 -15.863  1.00 15.00      A    H  
ATOM   1172  HE2 HIS A 135      39.123 -13.012 -18.696  1.00 15.00      A    H  
ATOM   1173  N   ILE A 136      33.366 -14.005 -13.721  1.00 15.00      A    N  
ATOM   1174  CA  ILE A 136      32.597 -13.589 -12.557  1.00 15.00      A    C  
ATOM   1175  C   ILE A 136      33.252 -14.003 -11.242  1.00 15.00      A    C  
ATOM   1176  O   ILE A 136      33.390 -15.190 -10.935  1.00 15.00      A    O  
ATOM   1177  CB  ILE A 136      31.118 -14.045 -12.612  1.00 15.00      A    C  
ATOM   1178  CG1 ILE A 136      30.352 -13.211 -13.646  1.00 15.00      A    C  
ATOM   1179  CG2 ILE A 136      30.456 -13.931 -11.242  1.00 15.00      A    C  
ATOM   1180  CD1 ILE A 136      28.874 -13.532 -13.737  1.00 15.00      A    C  
ATOM   1181  HN  ILE A 136      33.096 -14.806 -14.216  1.00 15.00      A    H  
ATOM   1182  N   SER A 137      33.671 -13.005 -10.478  1.00 15.00      A    N  
ATOM   1183  CA  SER A 137      34.290 -13.237  -9.187  1.00 15.00      A    C  
ATOM   1184  C   SER A 137      33.233 -13.189  -8.088  1.00 15.00      A    C  
ATOM   1185  O   SER A 137      33.017 -12.148  -7.459  1.00 15.00      A    O  
ATOM   1186  CB  SER A 137      35.390 -12.204  -8.929  1.00 15.00      A    C  
ATOM   1187  OG  SER A 137      34.983 -10.907  -9.341  1.00 15.00      A    O  
ATOM   1188  HN  SER A 137      33.567 -12.087 -10.800  1.00 15.00      A    H  
ATOM   1189  HG  SER A 137      34.046 -10.919  -9.563  1.00 15.00      A    H  
ATOM   1190  N   VAL A 138      32.554 -14.310  -7.888  1.00 15.00      A    N  
ATOM   1191  CA  VAL A 138      31.508 -14.407  -6.880  1.00 15.00      A    C  
ATOM   1192  C   VAL A 138      32.066 -14.218  -5.465  1.00 15.00      A    C  
ATOM   1193  O   VAL A 138      33.098 -14.784  -5.108  1.00 15.00      A    O  
ATOM   1194  CB  VAL A 138      30.722 -15.736  -6.997  1.00 15.00      A    C  
ATOM   1195  CG1 VAL A 138      31.636 -16.940  -6.834  1.00 15.00      A    C  
ATOM   1196  CG2 VAL A 138      29.562 -15.786  -6.014  1.00 15.00      A    C  
ATOM   1197  HN  VAL A 138      32.764 -15.097  -8.435  1.00 15.00      A    H  
ATOM   1198  N   GLY A 139      31.392 -13.386  -4.685  1.00 15.00      A    N  
ATOM   1199  CA  GLY A 139      31.810 -13.112  -3.327  1.00 15.00      A    C  
ATOM   1200  C   GLY A 139      30.976 -12.003  -2.711  1.00 15.00      A    C  
ATOM   1201  O   GLY A 139      29.872 -11.736  -3.178  1.00 15.00      A    O  
ATOM   1202  HN  GLY A 139      30.591 -12.939  -5.044  1.00 15.00      A    H  
ATOM   1203  N   PRO A 140      31.481 -11.329  -1.671  1.00 15.00      A    N  
ATOM   1204  CA  PRO A 140      30.756 -10.240  -0.996  1.00 15.00      A    C  
ATOM   1205  C   PRO A 140      30.513  -9.033  -1.908  1.00 15.00      A    C  
ATOM   1206  O   PRO A 140      31.279  -8.776  -2.842  1.00 15.00      A    O  
ATOM   1207  CB  PRO A 140      31.687  -9.850   0.160  1.00 15.00      A    C  
ATOM   1208  CG  PRO A 140      32.603 -11.014   0.324  1.00 15.00      A    C  
ATOM   1209  CD  PRO A 140      32.789 -11.579  -1.051  1.00 15.00      A    C  
ATOM   1210  N   PHE A 141      29.444  -8.294  -1.625  1.00 15.00      A    N  
ATOM   1211  CA  PHE A 141      29.085  -7.111  -2.402  1.00 15.00      A    C  
ATOM   1212  C   PHE A 141      28.561  -6.020  -1.467  1.00 15.00      A    C  
ATOM   1213  O   PHE A 141      27.726  -6.293  -0.610  1.00 15.00      A    O  
ATOM   1214  CB  PHE A 141      28.029  -7.465  -3.456  1.00 15.00      A    C  
ATOM   1215  CG  PHE A 141      27.823  -6.397  -4.492  1.00 15.00      A    C  
ATOM   1216  CD1 PHE A 141      28.721  -6.243  -5.535  1.00 15.00      A    C  
ATOM   1217  CD2 PHE A 141      26.734  -5.544  -4.422  1.00 15.00      A    C  
ATOM   1218  CE1 PHE A 141      28.540  -5.257  -6.486  1.00 15.00      A    C  
ATOM   1219  CE2 PHE A 141      26.547  -4.558  -5.369  1.00 15.00      A    C  
ATOM   1220  CZ  PHE A 141      27.451  -4.413  -6.404  1.00 15.00      A    C  
ATOM   1221  HN  PHE A 141      28.879  -8.547  -0.864  1.00 15.00      A    H  
ATOM   1222  N   PRO A 142      29.030  -4.768  -1.641  1.00 15.00      A    N  
ATOM   1223  CA  PRO A 142      28.643  -3.627  -0.792  1.00 15.00      A    C  
ATOM   1224  C   PRO A 142      27.134  -3.474  -0.591  1.00 15.00      A    C  
ATOM   1225  O   PRO A 142      26.649  -3.511   0.540  1.00 15.00      A    O  
ATOM   1226  CB  PRO A 142      29.214  -2.403  -1.527  1.00 15.00      A    C  
ATOM   1227  CG  PRO A 142      29.636  -2.904  -2.869  1.00 15.00      A    C  
ATOM   1228  CD  PRO A 142      29.971  -4.354  -2.688  1.00 15.00      A    C  
ATOM   1229  N   VAL A 143      26.399  -3.310  -1.686  1.00 15.00      A    N  
ATOM   1230  CA  VAL A 143      24.948  -3.135  -1.624  1.00 15.00      A    C  
ATOM   1231  C   VAL A 143      24.265  -4.325  -0.948  1.00 15.00      A    C  
ATOM   1232  O   VAL A 143      23.410  -4.150  -0.079  1.00 15.00      A    O  
ATOM   1233  CB  VAL A 143      24.341  -2.912  -3.027  1.00 15.00      A    C  
ATOM   1234  CG1 VAL A 143      22.833  -2.713  -2.944  1.00 15.00      A    C  
ATOM   1235  CG2 VAL A 143      24.999  -1.721  -3.709  1.00 15.00      A    C  
ATOM   1236  HN  VAL A 143      26.842  -3.305  -2.559  1.00 15.00      A    H  
ATOM   1237  N   VAL A 144      24.665  -5.528  -1.336  1.00 15.00      A    N  
ATOM   1238  CA  VAL A 144      24.090  -6.744  -0.774  1.00 15.00      A    C  
ATOM   1239  C   VAL A 144      24.356  -6.842   0.727  1.00 15.00      A    C  
ATOM   1240  O   VAL A 144      23.435  -7.070   1.512  1.00 15.00      A    O  
ATOM   1241  CB  VAL A 144      24.607  -8.005  -1.496  1.00 15.00      A    C  
ATOM   1242  CG1 VAL A 144      24.076  -9.268  -0.833  1.00 15.00      A    C  
ATOM   1243  CG2 VAL A 144      24.203  -7.966  -2.961  1.00 15.00      A    C  
ATOM   1244  HN  VAL A 144      25.365  -5.602  -2.014  1.00 15.00      A    H  
ATOM   1245  N   SER A 145      25.611  -6.649   1.124  1.00 15.00      A    N  
ATOM   1246  CA  SER A 145      25.985  -6.709   2.531  1.00 15.00      A    C  
ATOM   1247  C   SER A 145      25.218  -5.667   3.343  1.00 15.00      A    C  
ATOM   1248  O   SER A 145      24.819  -5.927   4.478  1.00 15.00      A    O  
ATOM   1249  CB  SER A 145      27.496  -6.528   2.693  1.00 15.00      A    C  
ATOM   1250  OG  SER A 145      28.202  -7.519   1.962  1.00 15.00      A    O  
ATOM   1251  HN  SER A 145      26.307  -6.464   0.452  1.00 15.00      A    H  
ATOM   1252  HG  SER A 145      27.738  -8.356   2.034  1.00 15.00      A    H  
ATOM   1253  N   LEU A 146      25.001  -4.497   2.745  1.00 15.00      A    N  
ATOM   1254  CA  LEU A 146      24.262  -3.424   3.400  1.00 15.00      A    C  
ATOM   1255  C   LEU A 146      22.829  -3.868   3.671  1.00 15.00      A    C  
ATOM   1256  O   LEU A 146      22.302  -3.676   4.767  1.00 15.00      A    O  
ATOM   1257  CB  LEU A 146      24.261  -2.166   2.525  1.00 15.00      A    C  
ATOM   1258  CG  LEU A 146      23.439  -0.982   3.043  1.00 15.00      A    C  
ATOM   1259  CD1 LEU A 146      24.179  -0.251   4.152  1.00 15.00      A    C  
ATOM   1260  CD2 LEU A 146      23.084  -0.034   1.908  1.00 15.00      A    C  
ATOM   1261  HN  LEU A 146      25.351  -4.351   1.838  1.00 15.00      A    H  
ATOM   1262  N   MET A 147      22.207  -4.477   2.665  1.00 15.00      A    N  
ATOM   1263  CA  MET A 147      20.838  -4.960   2.792  1.00 15.00      A    C  
ATOM   1264  C   MET A 147      20.759  -6.062   3.840  1.00 15.00      A    C  
ATOM   1265  O   MET A 147      19.823  -6.102   4.641  1.00 15.00      A    O  
ATOM   1266  CB  MET A 147      20.302  -5.463   1.449  1.00 15.00      A    C  
ATOM   1267  CG  MET A 147      20.130  -4.374   0.402  1.00 15.00      A    C  
ATOM   1268  SD  MET A 147      19.250  -4.944  -1.064  1.00 15.00      A    S  
ATOM   1269  CE  MET A 147      17.582  -5.091  -0.424  1.00 15.00      A    C  
ATOM   1270  HN  MET A 147      22.684  -4.601   1.814  1.00 15.00      A    H  
ATOM   1271  N   VAL A 148      21.754  -6.946   3.832  1.00 15.00      A    N  
ATOM   1272  CA  VAL A 148      21.815  -8.041   4.791  1.00 15.00      A    C  
ATOM   1273  C   VAL A 148      21.893  -7.486   6.209  1.00 15.00      A    C  
ATOM   1274  O   VAL A 148      21.100  -7.854   7.073  1.00 15.00      A    O  
ATOM   1275  CB  VAL A 148      23.029  -8.965   4.528  1.00 15.00      A    C  
ATOM   1276  CG1 VAL A 148      23.189  -9.990   5.645  1.00 15.00      A    C  
ATOM   1277  CG2 VAL A 148      22.885  -9.667   3.186  1.00 15.00      A    C  
ATOM   1278  HN  VAL A 148      22.464  -6.859   3.158  1.00 15.00      A    H  
ATOM   1279  N   GLY A 149      22.832  -6.574   6.431  1.00 15.00      A    N  
ATOM   1280  CA  GLY A 149      22.992  -5.975   7.740  1.00 15.00      A    C  
ATOM   1281  C   GLY A 149      21.745  -5.240   8.187  1.00 15.00      A    C  
ATOM   1282  O   GLY A 149      21.352  -5.325   9.350  1.00 15.00      A    O  
ATOM   1283  HN  GLY A 149      23.428  -6.305   5.695  1.00 15.00      A    H  
ATOM   1284  N   SER A 150      21.111  -4.539   7.255  1.00 15.00      A    N  
ATOM   1285  CA  SER A 150      19.901  -3.783   7.547  1.00 15.00      A    C  
ATOM   1286  C   SER A 150      18.786  -4.683   8.076  1.00 15.00      A    C  
ATOM   1287  O   SER A 150      18.204  -4.404   9.127  1.00 15.00      A    O  
ATOM   1288  CB  SER A 150      19.426  -3.013   6.310  1.00 15.00      A    C  
ATOM   1289  OG  SER A 150      18.291  -2.215   6.607  1.00 15.00      A    O  
ATOM   1290  HN  SER A 150      21.475  -4.522   6.341  1.00 15.00      A    H  
ATOM   1291  HG  SER A 150      17.681  -2.233   5.862  1.00 15.00      A    H  
ATOM   1292  N   VAL A 151      18.498  -5.771   7.363  1.00 15.00      A    N  
ATOM   1293  CA  VAL A 151      17.440  -6.687   7.778  1.00 15.00      A    C  
ATOM   1294  C   VAL A 151      17.798  -7.423   9.068  1.00 15.00      A    C  
ATOM   1295  O   VAL A 151      16.926  -7.732   9.880  1.00 15.00      A    O  
ATOM   1296  CB  VAL A 151      17.020  -7.678   6.669  1.00 15.00      A    C  
ATOM   1297  CG1 VAL A 151      16.530  -6.922   5.442  1.00 15.00      A    C  
ATOM   1298  CG2 VAL A 151      18.152  -8.622   6.304  1.00 15.00      A    C  
ATOM   1299  HN  VAL A 151      19.009  -5.960   6.544  1.00 15.00      A    H  
ATOM   1300  N   VAL A 152      19.086  -7.687   9.261  1.00 15.00      A    N  
ATOM   1301  CA  VAL A 152      19.549  -8.362  10.466  1.00 15.00      A    C  
ATOM   1302  C   VAL A 152      19.386  -7.438  11.675  1.00 15.00      A    C  
ATOM   1303  O   VAL A 152      19.121  -7.889  12.791  1.00 15.00      A    O  
ATOM   1304  CB  VAL A 152      21.019  -8.833  10.327  1.00 15.00      A    C  
ATOM   1305  CG1 VAL A 152      21.588  -9.291  11.661  1.00 15.00      A    C  
ATOM   1306  CG2 VAL A 152      21.116  -9.960   9.309  1.00 15.00      A    C  
ATOM   1307  HN  VAL A 152      19.738  -7.433   8.571  1.00 15.00      A    H  
ATOM   1308  N   LEU A 153      19.523  -6.137  11.436  1.00 15.00      A    N  
ATOM   1309  CA  LEU A 153      19.383  -5.143  12.492  1.00 15.00      A    C  
ATOM   1310  C   LEU A 153      17.921  -4.938  12.876  1.00 15.00      A    C  
ATOM   1311  O   LEU A 153      17.601  -4.783  14.051  1.00 15.00      A    O  
ATOM   1312  CB  LEU A 153      19.998  -3.806  12.064  1.00 15.00      A    C  
ATOM   1313  CG  LEU A 153      21.526  -3.736  12.038  1.00 15.00      A    C  
ATOM   1314  CD1 LEU A 153      21.987  -2.432  11.404  1.00 15.00      A    C  
ATOM   1315  CD2 LEU A 153      22.096  -3.881  13.440  1.00 15.00      A    C  
ATOM   1316  HN  LEU A 153      19.731  -5.840  10.523  1.00 15.00      A    H  
ATOM   1317  N   SER A 154      17.036  -4.944  11.884  1.00 15.00      A    N  
ATOM   1318  CA  SER A 154      15.614  -4.747  12.135  1.00 15.00      A    C  
ATOM   1319  C   SER A 154      14.982  -5.966  12.800  1.00 15.00      A    C  
ATOM   1320  O   SER A 154      14.152  -5.830  13.698  1.00 15.00      A    O  
ATOM   1321  CB  SER A 154      14.883  -4.392  10.840  1.00 15.00      A    C  
ATOM   1322  OG  SER A 154      15.473  -5.046   9.728  1.00 15.00      A    O  
ATOM   1323  HN  SER A 154      17.344  -5.083  10.962  1.00 15.00      A    H  
ATOM   1324  HG  SER A 154      15.607  -4.411   9.017  1.00 15.00      A    H  
ATOM   1325  N   MET A 155      15.371  -7.155  12.352  1.00 15.00      A    N  
ATOM   1326  CA  MET A 155      14.842  -8.392  12.918  1.00 15.00      A    C  
ATOM   1327  C   MET A 155      15.431  -8.643  14.301  1.00 15.00      A    C  
ATOM   1328  O   MET A 155      14.748  -9.117  15.207  1.00 15.00      A    O  
ATOM   1329  CB  MET A 155      15.124  -9.579  11.990  1.00 15.00      A    C  
ATOM   1330  CG  MET A 155      14.648 -10.922  12.529  1.00 15.00      A    C  
ATOM   1331  SD  MET A 155      12.874 -10.961  12.854  1.00 15.00      A    S  
ATOM   1332  CE  MET A 155      12.221 -10.876  11.188  1.00 15.00      A    C  
ATOM   1333  HN  MET A 155      16.021  -7.202  11.615  1.00 15.00      A    H  
ATOM   1334  N   ALA A 156      16.703  -8.312  14.461  1.00 15.00      A    N  
ATOM   1335  CA  ALA A 156      17.381  -8.497  15.731  1.00 15.00      A    C  
ATOM   1336  C   ALA A 156      18.060  -7.205  16.168  1.00 15.00      A    C  
ATOM   1337  O   ALA A 156      19.205  -6.938  15.793  1.00 15.00      A    O  
ATOM   1338  CB  ALA A 156      18.387  -9.635  15.642  1.00 15.00      A    C  
ATOM   1339  HN  ALA A 156      17.198  -7.927  13.707  1.00 15.00      A    H  
ATOM   1340  N   PRO A 157      17.352  -6.371  16.942  1.00 15.00      A    N  
ATOM   1341  CA  PRO A 157      17.893  -5.103  17.436  1.00 15.00      A    C  
ATOM   1342  C   PRO A 157      19.036  -5.339  18.422  1.00 15.00      A    C  
ATOM   1343  O   PRO A 157      19.038  -6.324  19.161  1.00 15.00      A    O  
ATOM   1344  CB  PRO A 157      16.700  -4.446  18.138  1.00 15.00      A    C  
ATOM   1345  CG  PRO A 157      15.778  -5.569  18.466  1.00 15.00      A    C  
ATOM   1346  CD  PRO A 157      15.965  -6.595  17.386  1.00 15.00      A    C  
ATOM   1347  N   ASP A 158      20.010  -4.437  18.431  1.00 15.00      A    N  
ATOM   1348  CA  ASP A 158      21.163  -4.571  19.321  1.00 15.00      A    C  
ATOM   1349  C   ASP A 158      20.765  -4.350  20.773  1.00 15.00      A    C  
ATOM   1350  O   ASP A 158      21.377  -4.893  21.691  1.00 15.00      A    O  
ATOM   1351  CB  ASP A 158      22.289  -3.619  18.913  1.00 15.00      A    C  
ATOM   1352  CG  ASP A 158      23.500  -4.361  18.383  1.00 15.00      A    C  
ATOM   1353  OD1 ASP A 158      23.661  -4.451  17.146  1.00 15.00      A    O  
ATOM   1354  OD2 ASP A 158      24.287  -4.878  19.190  1.00 15.00      A    O1-
ATOM   1355  HN  ASP A 158      19.946  -3.659  17.839  1.00 15.00      A    H  
ATOM   1356  N   ASP A 159      19.710  -3.572  20.963  1.00 15.00      A    N  
ATOM   1357  CA  ASP A 159      19.189  -3.263  22.290  1.00 15.00      A    C  
ATOM   1358  C   ASP A 159      18.457  -4.463  22.879  1.00 15.00      A    C  
ATOM   1359  O   ASP A 159      18.057  -4.452  24.039  1.00 15.00      A    O  
ATOM   1360  CB  ASP A 159      18.242  -2.063  22.211  1.00 15.00      A    C  
ATOM   1361  CG  ASP A 159      17.299  -2.152  21.026  1.00 15.00      A    C  
ATOM   1362  OD1 ASP A 159      17.783  -2.023  19.877  1.00 15.00      A    O  
ATOM   1363  OD2 ASP A 159      16.090  -2.363  21.239  1.00 15.00      A    O1-
ATOM   1364  HN  ASP A 159      19.254  -3.184  20.179  1.00 15.00      A    H  
ATOM   1365  N   HIS A 160      18.295  -5.503  22.070  1.00 15.00      A    N  
ATOM   1366  CA  HIS A 160      17.623  -6.719  22.503  1.00 15.00      A    C  
ATOM   1367  C   HIS A 160      18.640  -7.697  23.087  1.00 15.00      A    C  
ATOM   1368  O   HIS A 160      18.280  -8.715  23.675  1.00 15.00      A    O  
ATOM   1369  CB  HIS A 160      16.901  -7.357  21.310  1.00 15.00      A    C  
ATOM   1370  CG  HIS A 160      15.904  -8.416  21.669  1.00 15.00      A    C  
ATOM   1371  CD2 HIS A 160      14.858  -8.361  22.531  1.00 15.00      A    C  
ATOM   1372  ND1 HIS A 160      15.945  -9.662  21.088  1.00 15.00      A    N  
ATOM   1373  CE1 HIS A 160      14.933 -10.335  21.603  1.00 15.00      A    C  
ATOM   1374  NE2 HIS A 160      14.248  -9.589  22.479  1.00 15.00      A    N  
ATOM   1375  HN  HIS A 160      18.630  -5.446  21.151  1.00 15.00      A    H  
ATOM   1376  HE2 HIS A 160      13.462  -9.867  22.988  1.00 15.00      A    H  
ATOM   1377  N   PHE A 161      19.918  -7.368  22.936  1.00 15.00      A    N  
ATOM   1378  CA  PHE A 161      20.989  -8.221  23.429  1.00 15.00      A    C  
ATOM   1379  C   PHE A 161      21.775  -7.538  24.543  1.00 15.00      A    C  
ATOM   1380  O   PHE A 161      23.000  -7.645  24.619  1.00 15.00      A    O  
ATOM   1381  CB  PHE A 161      21.919  -8.627  22.284  1.00 15.00      A    C  
ATOM   1382  CG  PHE A 161      21.213  -9.319  21.153  1.00 15.00      A    C  
ATOM   1383  CD1 PHE A 161      21.148  -8.735  19.899  1.00 15.00      A    C  
ATOM   1384  CD2 PHE A 161      20.607 -10.550  21.346  1.00 15.00      A    C  
ATOM   1385  CE1 PHE A 161      20.493  -9.365  18.858  1.00 15.00      A    C  
ATOM   1386  CE2 PHE A 161      19.951 -11.186  20.310  1.00 15.00      A    C  
ATOM   1387  CZ  PHE A 161      19.894 -10.592  19.065  1.00 15.00      A    C  
ATOM   1388  HN  PHE A 161      20.145  -6.524  22.489  1.00 15.00      A    H  
ATOM   1389  N   LEU A 162      21.061  -6.830  25.404  1.00 15.00      A    N  
ATOM   1390  CA  LEU A 162      21.683  -6.137  26.523  1.00 15.00      A    C  
ATOM   1391  C   LEU A 162      21.736  -7.044  27.754  1.00 15.00      A    C  
ATOM   1392  O   LEU A 162      20.713  -7.549  28.216  1.00 15.00      A    O  
ATOM   1393  CB  LEU A 162      20.981  -4.796  26.815  1.00 15.00      A    C  
ATOM   1394  CG  LEU A 162      19.635  -4.818  27.561  1.00 15.00      A    C  
ATOM   1395  CD1 LEU A 162      19.119  -3.401  27.757  1.00 15.00      A    C  
ATOM   1396  CD2 LEU A 162      18.594  -5.658  26.834  1.00 15.00      A    C  
ATOM   1397  HN  LEU A 162      20.089  -6.776  25.288  1.00 15.00      A    H  
ATOM   1398  N   VAL A 163      22.935  -7.267  28.271  1.00 15.00      A    N  
ATOM   1399  CA  VAL A 163      23.112  -8.131  29.430  1.00 15.00      A    C  
ATOM   1400  C   VAL A 163      23.377  -7.330  30.707  1.00 15.00      A    C  
ATOM   1401  O   VAL A 163      24.348  -6.578  30.796  1.00 15.00      A    O  
ATOM   1402  CB  VAL A 163      24.215  -9.196  29.200  1.00 15.00      A    C  
ATOM   1403  CG1 VAL A 163      25.535  -8.558  28.784  1.00 15.00      A    C  
ATOM   1404  CG2 VAL A 163      24.395 -10.081  30.426  1.00 15.00      A    C  
ATOM   1405  HN  VAL A 163      23.722  -6.834  27.868  1.00 15.00      A    H  
ATOM   1406  N   PRO A 164      22.494  -7.469  31.709  1.00 15.00      A    N  
ATOM   1407  CA  PRO A 164      22.628  -6.768  32.988  1.00 15.00      A    C  
ATOM   1408  C   PRO A 164      23.706  -7.391  33.878  1.00 15.00      A    C  
ATOM   1409  O   PRO A 164      23.415  -8.164  34.791  1.00 15.00      A    O  
ATOM   1410  CB  PRO A 164      21.244  -6.919  33.621  1.00 15.00      A    C  
ATOM   1411  CG  PRO A 164      20.707  -8.187  33.049  1.00 15.00      A    C  
ATOM   1412  CD  PRO A 164      21.284  -8.313  31.665  1.00 15.00      A    C  
ATOM   1413  N   SER A 165      24.954  -7.060  33.594  1.00 15.00      A    N  
ATOM   1414  CA  SER A 165      26.085  -7.565  34.355  1.00 15.00      A    C  
ATOM   1415  C   SER A 165      27.192  -6.517  34.388  1.00 15.00      A    C  
ATOM   1416  O   SER A 165      27.415  -5.815  33.402  1.00 15.00      A    O  
ATOM   1417  CB  SER A 165      26.608  -8.866  33.738  1.00 15.00      A    C  
ATOM   1418  OG  SER A 165      25.613  -9.875  33.758  1.00 15.00      A    O  
ATOM   1419  HN  SER A 165      25.124  -6.445  32.842  1.00 15.00      A    H  
ATOM   1420  HG  SER A 165      24.766  -9.484  34.003  1.00 15.00      A    H  
ATOM   1421  N   GLY A 166      27.870  -6.405  35.522  1.00 15.00      A    N  
ATOM   1422  CA  GLY A 166      28.937  -5.430  35.647  1.00 15.00      A    C  
ATOM   1423  C   GLY A 166      28.689  -4.434  36.763  1.00 15.00      A    C  
ATOM   1424  O   GLY A 166      29.403  -3.444  36.869  1.00 15.00      A    O  
ATOM   1425  HN  GLY A 166      27.656  -6.995  36.273  1.00 15.00      A    H  
ATOM   1426  N   ASN A 167      27.671  -4.716  37.587  1.00 15.00      A    N  
ATOM   1427  CA  ASN A 167      27.290  -3.867  38.731  1.00 15.00      A    C  
ATOM   1428  C   ASN A 167      27.249  -2.367  38.428  1.00 15.00      A    C  
ATOM   1429  O   ASN A 167      28.244  -1.656  38.575  1.00 15.00      A    O  
ATOM   1430  CB  ASN A 167      28.075  -4.178  40.020  1.00 15.00      A    C  
ATOM   1431  CG  ASN A 167      29.570  -4.351  39.821  1.00 15.00      A    C  
ATOM   1432  ND2 ASN A 167      30.300  -3.248  39.803  1.00 15.00      A    N  
ATOM   1433  OD1 ASN A 167      30.061  -5.470  39.678  1.00 15.00      A    O  
ATOM   1434  HN  ASN A 167      27.153  -5.524  37.419  1.00 15.00      A    H  
ATOM   1435 HD21 ASN A 167      29.842  -2.387  39.914  1.00 15.00      A    H  
ATOM   1436 HD22 ASN A 167      31.265  -3.336  39.670  1.00 15.00      A    H  
ATOM   1437  N   GLY A 168      26.073  -1.892  38.035  1.00 15.00      A    N  
ATOM   1438  CA  GLY A 168      25.902  -0.487  37.716  1.00 15.00      A    C  
ATOM   1439  C   GLY A 168      26.054   0.407  38.932  1.00 15.00      A    C  
ATOM   1440  O   GLY A 168      25.867  -0.038  40.064  1.00 15.00      A    O  
ATOM   1441  HN  GLY A 168      25.311  -2.496  37.976  1.00 15.00      A    H  
ATOM   1442  N   SER A 169      26.375   1.670  38.692  1.00 15.00      A    N  
ATOM   1443  CA  SER A 169      26.569   2.637  39.764  1.00 15.00      A    C  
ATOM   1444  C   SER A 169      25.245   3.195  40.284  1.00 15.00      A    C  
ATOM   1445  O   SER A 169      25.226   4.025  41.192  1.00 15.00      A    O  
ATOM   1446  CB  SER A 169      27.450   3.772  39.245  1.00 15.00      A    C  
ATOM   1447  OG  SER A 169      27.539   3.717  37.827  1.00 15.00      A    O  
ATOM   1448  HN  SER A 169      26.498   1.965  37.767  1.00 15.00      A    H  
ATOM   1449  HG  SER A 169      28.437   3.487  37.571  1.00 15.00      A    H  
ATOM   1450  N   ALA A 170      24.142   2.735  39.707  1.00 15.00      A    N  
ATOM   1451  CA  ALA A 170      22.816   3.189  40.108  1.00 15.00      A    C  
ATOM   1452  C   ALA A 170      21.760   2.186  39.670  1.00 15.00      A    C  
ATOM   1453  O   ALA A 170      20.988   1.680  40.483  1.00 15.00      A    O  
ATOM   1454  CB  ALA A 170      22.519   4.561  39.515  1.00 15.00      A    C  
ATOM   1455  HN  ALA A 170      24.222   2.056  39.008  1.00 15.00      A    H  
ATOM   1456  N   LEU A 171      21.735   1.900  38.378  1.00 15.00      A    N  
ATOM   1457  CA  LEU A 171      20.782   0.952  37.827  1.00 15.00      A    C  
ATOM   1458  C   LEU A 171      21.507  -0.295  37.343  1.00 15.00      A    C  
ATOM   1459  O   LEU A 171      22.716  -0.431  37.540  1.00 15.00      A    O  
ATOM   1460  CB  LEU A 171      19.979   1.586  36.681  1.00 15.00      A    C  
ATOM   1461  CG  LEU A 171      20.751   1.927  35.401  1.00 15.00      A    C  
ATOM   1462  CD1 LEU A 171      19.836   1.836  34.189  1.00 15.00      A    C  
ATOM   1463  CD2 LEU A 171      21.369   3.314  35.494  1.00 15.00      A    C  
ATOM   1464  HN  LEU A 171      22.375   2.334  37.781  1.00 15.00      A    H  
ATOM   1465  N   ASN A 172      20.772  -1.200  36.715  1.00 15.00      A    N  
ATOM   1466  CA  ASN A 172      21.355  -2.431  36.203  1.00 15.00      A    C  
ATOM   1467  C   ASN A 172      22.323  -2.128  35.072  1.00 15.00      A    C  
ATOM   1468  O   ASN A 172      22.006  -1.358  34.167  1.00 15.00      A    O  
ATOM   1469  CB  ASN A 172      20.269  -3.397  35.723  1.00 15.00      A    C  
ATOM   1470  CG  ASN A 172      19.878  -4.405  36.785  1.00 15.00      A    C  
ATOM   1471  ND2 ASN A 172      18.747  -4.175  37.440  1.00 15.00      A    N  
ATOM   1472  OD1 ASN A 172      20.579  -5.388  37.008  1.00 15.00      A    O  
ATOM   1473  HN  ASN A 172      19.818  -1.031  36.581  1.00 15.00      A    H  
ATOM   1474 HD21 ASN A 172      18.230  -3.379  37.207  1.00 15.00      A    H  
ATOM   1475 HD22 ASN A 172      18.478  -4.816  38.131  1.00 15.00      A    H  
ATOM   1476  N   SER A 173      23.505  -2.719  35.133  1.00 15.00      A    N  
ATOM   1477  CA  SER A 173      24.511  -2.501  34.109  1.00 15.00      A    C  
ATOM   1478  C   SER A 173      24.204  -3.334  32.874  1.00 15.00      A    C  
ATOM   1479  O   SER A 173      24.769  -4.409  32.681  1.00 15.00      A    O  
ATOM   1480  CB  SER A 173      25.910  -2.821  34.641  1.00 15.00      A    C  
ATOM   1481  OG  SER A 173      26.914  -2.347  33.763  1.00 15.00      A    O  
ATOM   1482  HN  SER A 173      23.702  -3.319  35.878  1.00 15.00      A    H  
ATOM   1483  HG  SER A 173      26.922  -2.885  32.960  1.00 15.00      A    H  
ATOM   1484  N   THR A 174      23.278  -2.850  32.064  1.00 15.00      A    N  
ATOM   1485  CA  THR A 174      22.899  -3.535  30.845  1.00 15.00      A    C  
ATOM   1486  C   THR A 174      23.923  -3.257  29.749  1.00 15.00      A    C  
ATOM   1487  O   THR A 174      23.698  -2.442  28.852  1.00 15.00      A    O  
ATOM   1488  CB  THR A 174      21.498  -3.097  30.393  1.00 15.00      A    C  
ATOM   1489  CG2 THR A 174      20.438  -3.930  31.100  1.00 15.00      A    C  
ATOM   1490  OG1 THR A 174      21.308  -1.714  30.728  1.00 15.00      A    O  
ATOM   1491  HN  THR A 174      22.829  -2.007  32.295  1.00 15.00      A    H  
ATOM   1492  HG1 THR A 174      21.696  -1.166  30.040  1.00 15.00      A    H  
ATOM   1493  N   THR A 175      25.058  -3.926  29.855  1.00 15.00      A    N  
ATOM   1494  CA  THR A 175      26.147  -3.771  28.909  1.00 15.00      A    C  
ATOM   1495  C   THR A 175      25.878  -4.557  27.626  1.00 15.00      A    C  
ATOM   1496  O   THR A 175      25.010  -5.431  27.592  1.00 15.00      A    O  
ATOM   1497  CB  THR A 175      27.463  -4.255  29.550  1.00 15.00      A    C  
ATOM   1498  CG2 THR A 175      28.639  -3.436  29.038  1.00 15.00      A    C  
ATOM   1499  OG1 THR A 175      27.370  -4.099  30.975  1.00 15.00      A    O  
ATOM   1500  HN  THR A 175      25.170  -4.555  30.602  1.00 15.00      A    H  
ATOM   1501  HG1 THR A 175      27.606  -4.928  31.408  1.00 15.00      A    H  
ATOM   1502  N   LEU A 176      26.618  -4.232  26.571  1.00 15.00      A    N  
ATOM   1503  CA  LEU A 176      26.461  -4.909  25.292  1.00 15.00      A    C  
ATOM   1504  C   LEU A 176      27.154  -6.266  25.314  1.00 15.00      A    C  
ATOM   1505  O   LEU A 176      28.258  -6.402  25.844  1.00 15.00      A    O  
ATOM   1506  CB  LEU A 176      27.014  -4.051  24.152  1.00 15.00      A    C  
ATOM   1507  CG  LEU A 176      26.797  -4.595  22.736  1.00 15.00      A    C  
ATOM   1508  CD1 LEU A 176      25.322  -4.560  22.365  1.00 15.00      A    C  
ATOM   1509  CD2 LEU A 176      27.629  -3.821  21.726  1.00 15.00      A    C  
ATOM   1510  HN  LEU A 176      27.290  -3.527  26.657  1.00 15.00      A    H  
ATOM   1511  N   ASP A 177      26.494  -7.259  24.740  1.00 15.00      A    N  
ATOM   1512  CA  ASP A 177      27.027  -8.612  24.686  1.00 15.00      A    C  
ATOM   1513  C   ASP A 177      27.983  -8.774  23.501  1.00 15.00      A    C  
ATOM   1514  O   ASP A 177      27.754  -8.217  22.423  1.00 15.00      A    O  
ATOM   1515  CB  ASP A 177      25.866  -9.614  24.606  1.00 15.00      A    C  
ATOM   1516  CG  ASP A 177      26.300 -11.035  24.312  1.00 15.00      A    C  
ATOM   1517  OD1 ASP A 177      26.235 -11.890  25.216  1.00 15.00      A    O  
ATOM   1518  OD2 ASP A 177      26.692 -11.306  23.163  1.00 15.00      A    O1-
ATOM   1519  HN  ASP A 177      25.621  -7.076  24.335  1.00 15.00      A    H  
ATOM   1520  N   THR A 178      29.055  -9.529  23.707  1.00 15.00      A    N  
ATOM   1521  CA  THR A 178      30.047  -9.759  22.667  1.00 15.00      A    C  
ATOM   1522  C   THR A 178      30.211 -11.252  22.372  1.00 15.00      A    C  
ATOM   1523  O   THR A 178      31.304 -11.715  22.045  1.00 15.00      A    O  
ATOM   1524  CB  THR A 178      31.414  -9.171  23.076  1.00 15.00      A    C  
ATOM   1525  CG2 THR A 178      31.842  -8.079  22.107  1.00 15.00      A    C  
ATOM   1526  OG1 THR A 178      31.324  -8.623  24.401  1.00 15.00      A    O  
ATOM   1527  HN  THR A 178      29.188  -9.938  24.586  1.00 15.00      A    H  
ATOM   1528  HG1 THR A 178      31.618  -7.710  24.390  1.00 15.00      A    H  
ATOM   1529  N   GLY A 179      29.122 -12.003  22.490  1.00 15.00      A    N  
ATOM   1530  CA  GLY A 179      29.170 -13.429  22.230  1.00 15.00      A    C  
ATOM   1531  C   GLY A 179      27.844 -13.967  21.729  1.00 15.00      A    C  
ATOM   1532  O   GLY A 179      27.731 -14.396  20.578  1.00 15.00      A    O  
ATOM   1533  HN  GLY A 179      28.267 -11.581  22.759  1.00 15.00      A    H  
ATOM   1534  N   THR A 180      26.836 -13.928  22.586  1.00 15.00      A    N  
ATOM   1535  CA  THR A 180      25.506 -14.407  22.245  1.00 15.00      A    C  
ATOM   1536  C   THR A 180      24.881 -13.519  21.168  1.00 15.00      A    C  
ATOM   1537  O   THR A 180      24.150 -13.993  20.296  1.00 15.00      A    O  
ATOM   1538  CB  THR A 180      24.605 -14.404  23.494  1.00 15.00      A    C  
ATOM   1539  CG2 THR A 180      23.664 -15.600  23.474  1.00 15.00      A    C  
ATOM   1540  OG1 THR A 180      25.432 -14.471  24.668  1.00 15.00      A    O  
ATOM   1541  HN  THR A 180      26.984 -13.548  23.481  1.00 15.00      A    H  
ATOM   1542  HG1 THR A 180      25.657 -13.569  24.958  1.00 15.00      A    H  
ATOM   1543  N   ARG A 181      25.192 -12.230  21.234  1.00 15.00      A    N  
ATOM   1544  CA  ARG A 181      24.688 -11.255  20.278  1.00 15.00      A    C  
ATOM   1545  C   ARG A 181      25.235 -11.555  18.890  1.00 15.00      A    C  
ATOM   1546  O   ARG A 181      24.531 -11.421  17.888  1.00 15.00      A    O  
ATOM   1547  CB  ARG A 181      25.108  -9.844  20.712  1.00 15.00      A    C  
ATOM   1548  CG  ARG A 181      24.838  -8.751  19.691  1.00 15.00      A    C  
ATOM   1549  CD  ARG A 181      26.117  -8.014  19.325  1.00 15.00      A    C  
ATOM   1550  NE  ARG A 181      25.852  -6.848  18.485  1.00 15.00      A    N  
ATOM   1551  CZ  ARG A 181      26.441  -6.611  17.315  1.00 15.00      A    C  
ATOM   1552  NH1 ARG A 181      27.349  -7.456  16.832  1.00 15.00      A    N1+
ATOM   1553  NH2 ARG A 181      26.090  -5.540  16.611  1.00 15.00      A    N  
ATOM   1554  HN  ARG A 181      25.785 -11.919  21.965  1.00 15.00      A    H  
ATOM   1555  HE  ARG A 181      25.196  -6.179  18.833  1.00 15.00      A    H  
ATOM   1556 HH11 ARG A 181      27.809  -7.270  15.917  1.00 15.00      A    H  
ATOM   1557 HH12 ARG A 181      27.607  -8.310  17.371  1.00 15.00      A    H  
ATOM   1558 HH21 ARG A 181      25.346  -4.889  16.982  1.00 15.00      A    H  
ATOM   1559 HH22 ARG A 181      26.543  -5.335  15.699  1.00 15.00      A    H  
ATOM   1560  N   ASP A 182      26.490 -11.979  18.846  1.00 15.00      A    N  
ATOM   1561  CA  ASP A 182      27.146 -12.295  17.586  1.00 15.00      A    C  
ATOM   1562  C   ASP A 182      26.531 -13.534  16.954  1.00 15.00      A    C  
ATOM   1563  O   ASP A 182      26.114 -13.508  15.795  1.00 15.00      A    O  
ATOM   1564  CB  ASP A 182      28.644 -12.496  17.789  1.00 15.00      A    C  
ATOM   1565  CG  ASP A 182      29.380 -12.583  16.471  1.00 15.00      A    C  
ATOM   1566  OD1 ASP A 182      29.773 -13.699  16.080  1.00 15.00      A    O  
ATOM   1567  OD2 ASP A 182      29.550 -11.528  15.823  1.00 15.00      A    O1-
ATOM   1568  HN  ASP A 182      26.986 -12.094  19.684  1.00 15.00      A    H  
ATOM   1569  N   ALA A 183      26.445 -14.607  17.736  1.00 15.00      A    N  
ATOM   1570  CA  ALA A 183      25.872 -15.863  17.264  1.00 15.00      A    C  
ATOM   1571  C   ALA A 183      24.456 -15.655  16.733  1.00 15.00      A    C  
ATOM   1572  O   ALA A 183      24.059 -16.256  15.734  1.00 15.00      A    O  
ATOM   1573  CB  ALA A 183      25.877 -16.900  18.376  1.00 15.00      A    C  
ATOM   1574  HN  ALA A 183      26.790 -14.554  18.655  1.00 15.00      A    H  
ATOM   1575  N   ALA A 184      23.704 -14.785  17.402  1.00 15.00      A    N  
ATOM   1576  CA  ALA A 184      22.335 -14.484  17.000  1.00 15.00      A    C  
ATOM   1577  C   ALA A 184      22.303 -13.809  15.630  1.00 15.00      A    C  
ATOM   1578  O   ALA A 184      21.389 -14.033  14.839  1.00 15.00      A    O  
ATOM   1579  CB  ALA A 184      21.655 -13.611  18.042  1.00 15.00      A    C  
ATOM   1580  HN  ALA A 184      24.079 -14.338  18.191  1.00 15.00      A    H  
ATOM   1581  N   ARG A 185      23.308 -12.988  15.354  1.00 15.00      A    N  
ATOM   1582  CA  ARG A 185      23.390 -12.292  14.076  1.00 15.00      A    C  
ATOM   1583  C   ARG A 185      23.846 -13.245  12.979  1.00 15.00      A    C  
ATOM   1584  O   ARG A 185      23.328 -13.217  11.863  1.00 15.00      A    O  
ATOM   1585  CB  ARG A 185      24.336 -11.091  14.161  1.00 15.00      A    C  
ATOM   1586  CG  ARG A 185      23.853  -9.979  15.077  1.00 15.00      A    C  
ATOM   1587  CD  ARG A 185      24.232  -8.611  14.531  1.00 15.00      A    C  
ATOM   1588  NE  ARG A 185      23.670  -7.514  15.326  1.00 15.00      A    N  
ATOM   1589  CZ  ARG A 185      22.371  -7.202  15.365  1.00 15.00      A    C  
ATOM   1590  NH1 ARG A 185      21.490  -7.900  14.661  1.00 15.00      A    N1+
ATOM   1591  NH2 ARG A 185      21.956  -6.171  16.083  1.00 15.00      A    N  
ATOM   1592  HN  ARG A 185      24.018 -12.855  16.020  1.00 15.00      A    H  
ATOM   1593  HE  ARG A 185      24.298  -6.982  15.864  1.00 15.00      A    H  
ATOM   1594 HH11 ARG A 185      20.472  -7.647  14.699  1.00 15.00      A    H  
ATOM   1595 HH12 ARG A 185      21.800  -8.694  14.067  1.00 15.00      A    H  
ATOM   1596 HH21 ARG A 185      22.647  -5.583  16.622  1.00 15.00      A    H  
ATOM   1597 HH22 ARG A 185      20.940  -5.934  16.117  1.00 15.00      A    H  
ATOM   1598  N   VAL A 186      24.806 -14.097  13.314  1.00 15.00      A    N  
ATOM   1599  CA  VAL A 186      25.342 -15.070  12.371  1.00 15.00      A    C  
ATOM   1600  C   VAL A 186      24.262 -16.050  11.913  1.00 15.00      A    C  
ATOM   1601  O   VAL A 186      24.116 -16.317  10.719  1.00 15.00      A    O  
ATOM   1602  CB  VAL A 186      26.525 -15.851  12.987  1.00 15.00      A    C  
ATOM   1603  CG1 VAL A 186      26.985 -16.965  12.060  1.00 15.00      A    C  
ATOM   1604  CG2 VAL A 186      27.678 -14.910  13.300  1.00 15.00      A    C  
ATOM   1605  HN  VAL A 186      25.175 -14.063  14.226  1.00 15.00      A    H  
ATOM   1606  N   LEU A 187      23.487 -16.558  12.867  1.00 15.00      A    N  
ATOM   1607  CA  LEU A 187      22.422 -17.511  12.563  1.00 15.00      A    C  
ATOM   1608  C   LEU A 187      21.294 -16.870  11.758  1.00 15.00      A    C  
ATOM   1609  O   LEU A 187      20.500 -17.565  11.124  1.00 15.00      A    O  
ATOM   1610  CB  LEU A 187      21.873 -18.146  13.843  1.00 15.00      A    C  
ATOM   1611  CG  LEU A 187      22.416 -19.536  14.195  1.00 15.00      A    C  
ATOM   1612  CD1 LEU A 187      23.909 -19.483  14.489  1.00 15.00      A    C  
ATOM   1613  CD2 LEU A 187      21.655 -20.128  15.370  1.00 15.00      A    C  
ATOM   1614  HN  LEU A 187      23.638 -16.291  13.801  1.00 15.00      A    H  
ATOM   1615  N   LEU A 188      21.228 -15.546  11.790  1.00 15.00      A    N  
ATOM   1616  CA  LEU A 188      20.203 -14.813  11.058  1.00 15.00      A    C  
ATOM   1617  C   LEU A 188      20.658 -14.553   9.624  1.00 15.00      A    C  
ATOM   1618  O   LEU A 188      19.844 -14.420   8.711  1.00 15.00      A    O  
ATOM   1619  CB  LEU A 188      19.884 -13.495  11.767  1.00 15.00      A    C  
ATOM   1620  CG  LEU A 188      18.634 -12.751  11.295  1.00 15.00      A    C  
ATOM   1621  CD1 LEU A 188      17.400 -13.629  11.436  1.00 15.00      A    C  
ATOM   1622  CD2 LEU A 188      18.459 -11.458  12.074  1.00 15.00      A    C  
ATOM   1623  HN  LEU A 188      21.882 -15.047  12.321  1.00 15.00      A    H  
ATOM   1624  N   ALA A 189      21.969 -14.494   9.433  1.00 15.00      A    N  
ATOM   1625  CA  ALA A 189      22.535 -14.258   8.115  1.00 15.00      A    C  
ATOM   1626  C   ALA A 189      22.461 -15.521   7.264  1.00 15.00      A    C  
ATOM   1627  O   ALA A 189      22.189 -15.459   6.066  1.00 15.00      A    O  
ATOM   1628  CB  ALA A 189      23.972 -13.773   8.231  1.00 15.00      A    C  
ATOM   1629  HN  ALA A 189      22.570 -14.611  10.198  1.00 15.00      A    H  
ATOM   1630  N   SER A 190      22.688 -16.666   7.898  1.00 15.00      A    N  
ATOM   1631  CA  SER A 190      22.651 -17.946   7.206  1.00 15.00      A    C  
ATOM   1632  C   SER A 190      21.242 -18.263   6.712  1.00 15.00      A    C  
ATOM   1633  O   SER A 190      21.059 -18.758   5.598  1.00 15.00      A    O  
ATOM   1634  CB  SER A 190      23.152 -19.052   8.133  1.00 15.00      A    C  
ATOM   1635  OG  SER A 190      22.665 -18.863   9.451  1.00 15.00      A    O  
ATOM   1636  HN  SER A 190      22.885 -16.651   8.862  1.00 15.00      A    H  
ATOM   1637  HG  SER A 190      22.935 -19.604   9.999  1.00 15.00      A    H  
ATOM   1638  N   THR A 191      20.250 -17.960   7.542  1.00 15.00      A    N  
ATOM   1639  CA  THR A 191      18.857 -18.208   7.197  1.00 15.00      A    C  
ATOM   1640  C   THR A 191      18.430 -17.325   6.029  1.00 15.00      A    C  
ATOM   1641  O   THR A 191      17.745 -17.780   5.110  1.00 15.00      A    O  
ATOM   1642  CB  THR A 191      17.941 -17.935   8.402  1.00 15.00      A    C  
ATOM   1643  CG2 THR A 191      17.591 -19.231   9.114  1.00 15.00      A    C  
ATOM   1644  OG1 THR A 191      18.613 -17.058   9.314  1.00 15.00      A    O  
ATOM   1645  HN  THR A 191      20.460 -17.552   8.410  1.00 15.00      A    H  
ATOM   1646  HG1 THR A 191      19.106 -17.576   9.964  1.00 15.00      A    H  
ATOM   1647  N   LEU A 192      18.855 -16.067   6.072  1.00 15.00      A    N  
ATOM   1648  CA  LEU A 192      18.538 -15.108   5.025  1.00 15.00      A    C  
ATOM   1649  C   LEU A 192      19.086 -15.578   3.682  1.00 15.00      A    C  
ATOM   1650  O   LEU A 192      18.352 -15.659   2.695  1.00 15.00      A    O  
ATOM   1651  CB  LEU A 192      19.117 -13.736   5.376  1.00 15.00      A    C  
ATOM   1652  CG  LEU A 192      18.846 -12.610   4.378  1.00 15.00      A    C  
ATOM   1653  CD1 LEU A 192      17.409 -12.124   4.490  1.00 15.00      A    C  
ATOM   1654  CD2 LEU A 192      19.822 -11.466   4.588  1.00 15.00      A    C  
ATOM   1655  HN  LEU A 192      19.395 -15.772   6.839  1.00 15.00      A    H  
ATOM   1656  N   THR A 193      20.377 -15.896   3.660  1.00 15.00      A    N  
ATOM   1657  CA  THR A 193      21.039 -16.364   2.447  1.00 15.00      A    C  
ATOM   1658  C   THR A 193      20.395 -17.646   1.927  1.00 15.00      A    C  
ATOM   1659  O   THR A 193      20.193 -17.802   0.720  1.00 15.00      A    O  
ATOM   1660  CB  THR A 193      22.539 -16.606   2.699  1.00 15.00      A    C  
ATOM   1661  CG2 THR A 193      23.259 -16.942   1.404  1.00 15.00      A    C  
ATOM   1662  OG1 THR A 193      23.120 -15.425   3.264  1.00 15.00      A    O  
ATOM   1663  HN  THR A 193      20.907 -15.806   4.484  1.00 15.00      A    H  
ATOM   1664  HG1 THR A 193      24.037 -15.606   3.491  1.00 15.00      A    H  
ATOM   1665  N   LEU A 194      20.061 -18.550   2.844  1.00 15.00      A    N  
ATOM   1666  CA  LEU A 194      19.428 -19.810   2.481  1.00 15.00      A    C  
ATOM   1667  C   LEU A 194      18.134 -19.549   1.722  1.00 15.00      A    C  
ATOM   1668  O   LEU A 194      17.897 -20.127   0.661  1.00 15.00      A    O  
ATOM   1669  CB  LEU A 194      19.139 -20.646   3.732  1.00 15.00      A    C  
ATOM   1670  CG  LEU A 194      18.575 -22.048   3.492  1.00 15.00      A    C  
ATOM   1671  CD1 LEU A 194      19.654 -22.979   2.960  1.00 15.00      A    C  
ATOM   1672  CD2 LEU A 194      17.957 -22.605   4.765  1.00 15.00      A    C  
ATOM   1673  HN  LEU A 194      20.251 -18.364   3.791  1.00 15.00      A    H  
ATOM   1674  N   LEU A 195      17.312 -18.656   2.262  1.00 15.00      A    N  
ATOM   1675  CA  LEU A 195      16.045 -18.305   1.638  1.00 15.00      A    C  
ATOM   1676  C   LEU A 195      16.278 -17.650   0.279  1.00 15.00      A    C  
ATOM   1677  O   LEU A 195      15.568 -17.938  -0.685  1.00 15.00      A    O  
ATOM   1678  CB  LEU A 195      15.225 -17.388   2.549  1.00 15.00      A    C  
ATOM   1679  CG  LEU A 195      13.782 -17.117   2.116  1.00 15.00      A    C  
ATOM   1680  CD1 LEU A 195      13.014 -18.421   1.950  1.00 15.00      A    C  
ATOM   1681  CD2 LEU A 195      13.087 -16.210   3.119  1.00 15.00      A    C  
ATOM   1682  HN  LEU A 195      17.565 -18.222   3.110  1.00 15.00      A    H  
ATOM   1683  N   VAL A 196      17.285 -16.780   0.211  1.00 15.00      A    N  
ATOM   1684  CA  VAL A 196      17.629 -16.095  -1.034  1.00 15.00      A    C  
ATOM   1685  C   VAL A 196      17.949 -17.118  -2.122  1.00 15.00      A    C  
ATOM   1686  O   VAL A 196      17.442 -17.027  -3.243  1.00 15.00      A    O  
ATOM   1687  CB  VAL A 196      18.836 -15.145  -0.847  1.00 15.00      A    C  
ATOM   1688  CG1 VAL A 196      19.355 -14.643  -2.188  1.00 15.00      A    C  
ATOM   1689  CG2 VAL A 196      18.458 -13.970   0.041  1.00 15.00      A    C  
ATOM   1690  HN  VAL A 196      17.812 -16.595   1.019  1.00 15.00      A    H  
ATOM   1691  N   GLY A 197      18.771 -18.102  -1.769  1.00 15.00      A    N  
ATOM   1692  CA  GLY A 197      19.144 -19.139  -2.711  1.00 15.00      A    C  
ATOM   1693  C   GLY A 197      17.945 -19.934  -3.181  1.00 15.00      A    C  
ATOM   1694  O   GLY A 197      17.821 -20.240  -4.366  1.00 15.00      A    O  
ATOM   1695  HN  GLY A 197      19.131 -18.122  -0.854  1.00 15.00      A    H  
ATOM   1696  N   ILE A 198      17.054 -20.262  -2.247  1.00 15.00      A    N  
ATOM   1697  CA  ILE A 198      15.849 -21.017  -2.568  1.00 15.00      A    C  
ATOM   1698  C   ILE A 198      14.983 -20.242  -3.560  1.00 15.00      A    C  
ATOM   1699  O   ILE A 198      14.535 -20.791  -4.566  1.00 15.00      A    O  
ATOM   1700  CB  ILE A 198      15.024 -21.345  -1.301  1.00 15.00      A    C  
ATOM   1701  CG1 ILE A 198      15.830 -22.248  -0.362  1.00 15.00      A    C  
ATOM   1702  CG2 ILE A 198      13.702 -22.007  -1.670  1.00 15.00      A    C  
ATOM   1703  CD1 ILE A 198      15.200 -22.432   1.004  1.00 15.00      A    C  
ATOM   1704  HN  ILE A 198      17.216 -19.989  -1.318  1.00 15.00      A    H  
ATOM   1705  N   ILE A 199      14.774 -18.959  -3.279  1.00 15.00      A    N  
ATOM   1706  CA  ILE A 199      13.970 -18.104  -4.146  1.00 15.00      A    C  
ATOM   1707  C   ILE A 199      14.577 -18.033  -5.547  1.00 15.00      A    C  
ATOM   1708  O   ILE A 199      13.865 -18.134  -6.550  1.00 15.00      A    O  
ATOM   1709  CB  ILE A 199      13.818 -16.681  -3.561  1.00 15.00      A    C  
ATOM   1710  CG1 ILE A 199      13.072 -16.736  -2.224  1.00 15.00      A    C  
ATOM   1711  CG2 ILE A 199      13.091 -15.765  -4.537  1.00 15.00      A    C  
ATOM   1712  CD1 ILE A 199      13.005 -15.410  -1.498  1.00 15.00      A    C  
ATOM   1713  HN  ILE A 199      15.172 -18.577  -2.463  1.00 15.00      A    H  
ATOM   1714  N   GLN A 200      15.897 -17.887  -5.608  1.00 15.00      A    N  
ATOM   1715  CA  GLN A 200      16.603 -17.817  -6.882  1.00 15.00      A    C  
ATOM   1716  C   GLN A 200      16.456 -19.125  -7.655  1.00 15.00      A    C  
ATOM   1717  O   GLN A 200      16.246 -19.121  -8.871  1.00 15.00      A    O  
ATOM   1718  CB  GLN A 200      18.079 -17.478  -6.666  1.00 15.00      A    C  
ATOM   1719  CG  GLN A 200      18.323 -16.029  -6.273  1.00 15.00      A    C  
ATOM   1720  CD  GLN A 200      19.782 -15.727  -5.990  1.00 15.00      A    C  
ATOM   1721  NE2 GLN A 200      20.199 -14.505  -6.288  1.00 15.00      A    N  
ATOM   1722  OE1 GLN A 200      20.528 -16.580  -5.508  1.00 15.00      A    O  
ATOM   1723  HN  GLN A 200      16.411 -17.823  -4.771  1.00 15.00      A    H  
ATOM   1724 HE21 GLN A 200      19.551 -13.873  -6.666  1.00 15.00      A    H  
ATOM   1725 HE22 GLN A 200      21.137 -14.284  -6.120  1.00 15.00      A    H  
ATOM   1726  N   LEU A 201      16.549 -20.240  -6.937  1.00 15.00      A    N  
ATOM   1727  CA  LEU A 201      16.412 -21.557  -7.544  1.00 15.00      A    C  
ATOM   1728  C   LEU A 201      15.008 -21.749  -8.103  1.00 15.00      A    C  
ATOM   1729  O   LEU A 201      14.833 -22.294  -9.192  1.00 15.00      A    O  
ATOM   1730  CB  LEU A 201      16.731 -22.658  -6.530  1.00 15.00      A    C  
ATOM   1731  CG  LEU A 201      18.209 -22.867  -6.204  1.00 15.00      A    C  
ATOM   1732  CD1 LEU A 201      18.374 -23.910  -5.111  1.00 15.00      A    C  
ATOM   1733  CD2 LEU A 201      18.977 -23.272  -7.452  1.00 15.00      A    C  
ATOM   1734  HN  LEU A 201      16.721 -20.174  -5.971  1.00 15.00      A    H  
ATOM   1735  N   VAL A 202      14.013 -21.291  -7.353  1.00 15.00      A    N  
ATOM   1736  CA  VAL A 202      12.621 -21.400  -7.772  1.00 15.00      A    C  
ATOM   1737  C   VAL A 202      12.383 -20.596  -9.048  1.00 15.00      A    C  
ATOM   1738  O   VAL A 202      11.786 -21.092 -10.003  1.00 15.00      A    O  
ATOM   1739  CB  VAL A 202      11.652 -20.926  -6.663  1.00 15.00      A    C  
ATOM   1740  CG1 VAL A 202      10.225 -20.832  -7.182  1.00 15.00      A    C  
ATOM   1741  CG2 VAL A 202      11.715 -21.866  -5.468  1.00 15.00      A    C  
ATOM   1742  HN  VAL A 202      14.221 -20.872  -6.487  1.00 15.00      A    H  
ATOM   1743  N   PHE A 203      12.876 -19.363  -9.064  1.00 15.00      A    N  
ATOM   1744  CA  PHE A 203      12.719 -18.489 -10.221  1.00 15.00      A    C  
ATOM   1745  C   PHE A 203      13.371 -19.087 -11.464  1.00 15.00      A    C  
ATOM   1746  O   PHE A 203      12.758 -19.146 -12.531  1.00 15.00      A    O  
ATOM   1747  CB  PHE A 203      13.304 -17.102  -9.940  1.00 15.00      A    C  
ATOM   1748  CG  PHE A 203      12.422 -16.210  -9.110  1.00 15.00      A    C  
ATOM   1749  CD1 PHE A 203      11.071 -16.482  -8.964  1.00 15.00      A    C  
ATOM   1750  CD2 PHE A 203      12.946 -15.093  -8.482  1.00 15.00      A    C  
ATOM   1751  CE1 PHE A 203      10.260 -15.659  -8.208  1.00 15.00      A    C  
ATOM   1752  CE2 PHE A 203      12.143 -14.265  -7.723  1.00 15.00      A    C  
ATOM   1753  CZ  PHE A 203      10.798 -14.549  -7.586  1.00 15.00      A    C  
ATOM   1754  HN  PHE A 203      13.356 -19.028  -8.273  1.00 15.00      A    H  
ATOM   1755  N   GLY A 204      14.608 -19.540 -11.314  1.00 15.00      A    N  
ATOM   1756  CA  GLY A 204      15.326 -20.119 -12.432  1.00 15.00      A    C  
ATOM   1757  C   GLY A 204      14.755 -21.452 -12.875  1.00 15.00      A    C  
ATOM   1758  O   GLY A 204      14.706 -21.744 -14.069  1.00 15.00      A    O  
ATOM   1759  HN  GLY A 204      15.041 -19.478 -10.432  1.00 15.00      A    H  
ATOM   1760  N   GLY A 205      14.314 -22.255 -11.914  1.00 15.00      A    N  
ATOM   1761  CA  GLY A 205      13.763 -23.562 -12.223  1.00 15.00      A    C  
ATOM   1762  C   GLY A 205      12.393 -23.503 -12.873  1.00 15.00      A    C  
ATOM   1763  O   GLY A 205      12.059 -24.350 -13.697  1.00 15.00      A    O  
ATOM   1764  HN  GLY A 205      14.369 -21.960 -10.978  1.00 15.00      A    H  
ATOM   1765  N   LEU A 206      11.597 -22.507 -12.505  1.00 15.00      A    N  
ATOM   1766  CA  LEU A 206      10.258 -22.362 -13.064  1.00 15.00      A    C  
ATOM   1767  C   LEU A 206      10.262 -21.532 -14.343  1.00 15.00      A    C  
ATOM   1768  O   LEU A 206       9.204 -21.227 -14.892  1.00 15.00      A    O  
ATOM   1769  CB  LEU A 206       9.295 -21.757 -12.039  1.00 15.00      A    C  
ATOM   1770  CG  LEU A 206       8.937 -22.639 -10.840  1.00 15.00      A    C  
ATOM   1771  CD1 LEU A 206       7.946 -21.927  -9.933  1.00 15.00      A    C  
ATOM   1772  CD2 LEU A 206       8.376 -23.976 -11.302  1.00 15.00      A    C  
ATOM   1773  HN  LEU A 206      11.914 -21.858 -11.839  1.00 15.00      A    H  
ATOM   1774  N   GLN A 207      11.461 -21.155 -14.794  1.00 15.00      A    N  
ATOM   1775  CA  GLN A 207      11.633 -20.361 -16.014  1.00 15.00      A    C  
ATOM   1776  C   GLN A 207      11.020 -18.963 -15.879  1.00 15.00      A    C  
ATOM   1777  O   GLN A 207      10.904 -18.221 -16.857  1.00 15.00      A    O  
ATOM   1778  CB  GLN A 207      11.050 -21.097 -17.230  1.00 15.00      A    C  
ATOM   1779  CG  GLN A 207      11.697 -20.738 -18.558  1.00 15.00      A    C  
ATOM   1780  CD  GLN A 207      13.152 -21.156 -18.632  1.00 15.00      A    C  
ATOM   1781  NE2 GLN A 207      13.945 -20.399 -19.371  1.00 15.00      A    N  
ATOM   1782  OE1 GLN A 207      13.560 -22.144 -18.028  1.00 15.00      A    O  
ATOM   1783  HN  GLN A 207      12.258 -21.428 -14.293  1.00 15.00      A    H  
ATOM   1784 HE21 GLN A 207      13.557 -19.625 -19.824  1.00 15.00      A    H  
ATOM   1785 HE22 GLN A 207      14.894 -20.641 -19.426  1.00 15.00      A    H  
ATOM   1786  N   ILE A 208      10.666 -18.587 -14.657  1.00 15.00      A    N  
ATOM   1787  CA  ILE A 208      10.062 -17.288 -14.401  1.00 15.00      A    C  
ATOM   1788  C   ILE A 208      11.136 -16.212 -14.189  1.00 15.00      A    C  
ATOM   1789  O   ILE A 208      11.224 -15.570 -13.142  1.00 15.00      A    O  
ATOM   1790  CB  ILE A 208       9.034 -17.339 -13.239  1.00 15.00      A    C  
ATOM   1791  CG1 ILE A 208       8.354 -15.981 -13.015  1.00 15.00      A    C  
ATOM   1792  CG2 ILE A 208       9.654 -17.879 -11.957  1.00 15.00      A    C  
ATOM   1793  CD1 ILE A 208       7.224 -16.014 -12.008  1.00 15.00      A    C  
ATOM   1794  HN  ILE A 208      10.826 -19.198 -13.906  1.00 15.00      A    H  
ATOM   1795  N   GLY A 209      11.962 -16.028 -15.207  1.00 15.00      A    N  
ATOM   1796  CA  GLY A 209      13.019 -15.039 -15.137  1.00 15.00      A    C  
ATOM   1797  C   GLY A 209      12.606 -13.723 -15.762  1.00 15.00      A    C  
ATOM   1798  O   GLY A 209      13.361 -12.755 -15.747  1.00 15.00      A    O  
ATOM   1799  HN  GLY A 209      11.860 -16.581 -16.013  1.00 15.00      A    H  
ATOM   1800  N   PHE A 210      11.389 -13.677 -16.290  1.00 15.00      A    N  
ATOM   1801  CA  PHE A 210      10.880 -12.469 -16.932  1.00 15.00      A    C  
ATOM   1802  C   PHE A 210      10.508 -11.396 -15.910  1.00 15.00      A    C  
ATOM   1803  O   PHE A 210      10.195 -10.265 -16.273  1.00 15.00      A    O  
ATOM   1804  CB  PHE A 210       9.693 -12.783 -17.853  1.00 15.00      A    C  
ATOM   1805  CG  PHE A 210       8.467 -13.305 -17.153  1.00 15.00      A    C  
ATOM   1806  CD1 PHE A 210       8.308 -14.661 -16.921  1.00 15.00      A    C  
ATOM   1807  CD2 PHE A 210       7.469 -12.437 -16.735  1.00 15.00      A    C  
ATOM   1808  CE1 PHE A 210       7.179 -15.143 -16.285  1.00 15.00      A    C  
ATOM   1809  CE2 PHE A 210       6.338 -12.912 -16.098  1.00 15.00      A    C  
ATOM   1810  CZ  PHE A 210       6.194 -14.267 -15.873  1.00 15.00      A    C  
ATOM   1811  HN  PHE A 210      10.821 -14.474 -16.247  1.00 15.00      A    H  
ATOM   1812  N   ILE A 211      10.562 -11.756 -14.635  1.00 15.00      A    N  
ATOM   1813  CA  ILE A 211      10.228 -10.828 -13.561  1.00 15.00      A    C  
ATOM   1814  C   ILE A 211      11.277  -9.717 -13.439  1.00 15.00      A    C  
ATOM   1815  O   ILE A 211      10.976  -8.611 -12.994  1.00 15.00      A    O  
ATOM   1816  CB  ILE A 211      10.057 -11.565 -12.209  1.00 15.00      A    C  
ATOM   1817  CG1 ILE A 211       9.560 -10.610 -11.118  1.00 15.00      A    C  
ATOM   1818  CG2 ILE A 211      11.351 -12.254 -11.789  1.00 15.00      A    C  
ATOM   1819  CD1 ILE A 211       9.155 -11.301  -9.834  1.00 15.00      A    C  
ATOM   1820  HN  ILE A 211      10.833 -12.670 -14.409  1.00 15.00      A    H  
ATOM   1821  N   VAL A 212      12.499 -10.003 -13.874  1.00 15.00      A    N  
ATOM   1822  CA  VAL A 212      13.577  -9.022 -13.799  1.00 15.00      A    C  
ATOM   1823  C   VAL A 212      13.548  -8.054 -14.980  1.00 15.00      A    C  
ATOM   1824  O   VAL A 212      14.350  -7.126 -15.052  1.00 15.00      A    O  
ATOM   1825  CB  VAL A 212      14.968  -9.681 -13.688  1.00 15.00      A    C  
ATOM   1826  CG1 VAL A 212      15.024 -10.610 -12.485  1.00 15.00      A    C  
ATOM   1827  CG2 VAL A 212      15.330 -10.423 -14.967  1.00 15.00      A    C  
ATOM   1828  HN  VAL A 212      12.681 -10.889 -14.252  1.00 15.00      A    H  
ATOM   1829  N   ARG A 213      12.598  -8.258 -15.888  1.00 15.00      A    N  
ATOM   1830  CA  ARG A 213      12.461  -7.403 -17.065  1.00 15.00      A    C  
ATOM   1831  C   ARG A 213      11.849  -6.057 -16.694  1.00 15.00      A    C  
ATOM   1832  O   ARG A 213      11.675  -5.191 -17.546  1.00 15.00      A    O  
ATOM   1833  CB  ARG A 213      11.587  -8.077 -18.124  1.00 15.00      A    C  
ATOM   1834  CG  ARG A 213      12.297  -9.112 -18.981  1.00 15.00      A    C  
ATOM   1835  CD  ARG A 213      11.314  -9.776 -19.932  1.00 15.00      A    C  
ATOM   1836  NE  ARG A 213      11.968 -10.646 -20.904  1.00 15.00      A    N  
ATOM   1837  CZ  ARG A 213      11.392 -11.707 -21.463  1.00 15.00      A    C  
ATOM   1838  NH1 ARG A 213      10.141 -12.030 -21.149  1.00 15.00      A    N1+
ATOM   1839  NH2 ARG A 213      12.067 -12.445 -22.334  1.00 15.00      A    N  
ATOM   1840  HN  ARG A 213      11.968  -8.998 -15.760  1.00 15.00      A    H  
ATOM   1841  HE  ARG A 213      12.900 -10.412 -21.175  1.00 15.00      A    H  
ATOM   1842 HH11 ARG A 213       9.688 -12.858 -21.584  1.00 15.00      A    H  
ATOM   1843 HH12 ARG A 213       9.609 -11.450 -20.467  1.00 15.00      A    H  
ATOM   1844 HH21 ARG A 213      13.063 -12.188 -22.585  1.00 15.00      A    H  
ATOM   1845 HH22 ARG A 213      11.627 -13.273 -22.777  1.00 15.00      A    H  
ATOM   1846  N   TYR A 214      11.511  -5.892 -15.422  1.00 15.00      A    N  
ATOM   1847  CA  TYR A 214      10.913  -4.652 -14.950  1.00 15.00      A    C  
ATOM   1848  C   TYR A 214      11.965  -3.716 -14.369  1.00 15.00      A    C  
ATOM   1849  O   TYR A 214      11.675  -2.563 -14.042  1.00 15.00      A    O  
ATOM   1850  CB  TYR A 214       9.816  -4.935 -13.924  1.00 15.00      A    C  
ATOM   1851  CG  TYR A 214       8.712  -5.824 -14.452  1.00 15.00      A    C  
ATOM   1852  CD1 TYR A 214       8.106  -5.560 -15.674  1.00 15.00      A    C  
ATOM   1853  CD2 TYR A 214       8.279  -6.928 -13.730  1.00 15.00      A    C  
ATOM   1854  CE1 TYR A 214       7.102  -6.371 -16.164  1.00 15.00      A    C  
ATOM   1855  CE2 TYR A 214       7.275  -7.745 -14.212  1.00 15.00      A    C  
ATOM   1856  CZ  TYR A 214       6.690  -7.462 -15.428  1.00 15.00      A    C  
ATOM   1857  OH  TYR A 214       5.692  -8.273 -15.910  1.00 15.00      A    O  
ATOM   1858  HN  TYR A 214      11.665  -6.622 -14.788  1.00 15.00      A    H  
ATOM   1859  HH  TYR A 214       5.023  -8.397 -15.233  1.00 15.00      A    H  
ATOM   1860  N   LEU A 215      13.190  -4.208 -14.251  1.00 15.00      A    N  
ATOM   1861  CA  LEU A 215      14.276  -3.404 -13.715  1.00 15.00      A    C  
ATOM   1862  C   LEU A 215      14.925  -2.584 -14.822  1.00 15.00      A    C  
ATOM   1863  O   LEU A 215      15.937  -2.979 -15.398  1.00 15.00      A    O  
ATOM   1864  CB  LEU A 215      15.312  -4.270 -12.990  1.00 15.00      A    C  
ATOM   1865  CG  LEU A 215      14.939  -4.727 -11.575  1.00 15.00      A    C  
ATOM   1866  CD1 LEU A 215      14.041  -5.955 -11.614  1.00 15.00      A    C  
ATOM   1867  CD2 LEU A 215      16.184  -4.992 -10.745  1.00 15.00      A    C  
ATOM   1868  HN  LEU A 215      13.371  -5.126 -14.544  1.00 15.00      A    H  
ATOM   1869  N   ALA A 216      14.309  -1.449 -15.127  1.00 15.00      A    N  
ATOM   1870  CA  ALA A 216      14.803  -0.556 -16.167  1.00 15.00      A    C  
ATOM   1871  C   ALA A 216      16.159   0.028 -15.795  1.00 15.00      A    C  
ATOM   1872  O   ALA A 216      16.499   0.125 -14.615  1.00 15.00      A    O  
ATOM   1873  CB  ALA A 216      13.803   0.563 -16.414  1.00 15.00      A    C  
ATOM   1874  HN  ALA A 216      13.492  -1.210 -14.641  1.00 15.00      A    H  
ATOM   1875  N   ASP A 217      16.917   0.427 -16.811  1.00 15.00      A    N  
ATOM   1876  CA  ASP A 217      18.243   1.013 -16.614  1.00 15.00      A    C  
ATOM   1877  C   ASP A 217      18.216   2.204 -15.646  1.00 15.00      A    C  
ATOM   1878  O   ASP A 217      18.924   2.191 -14.641  1.00 15.00      A    O  
ATOM   1879  CB  ASP A 217      18.888   1.391 -17.951  1.00 15.00      A    C  
ATOM   1880  CG  ASP A 217      20.224   2.086 -17.789  1.00 15.00      A    C  
ATOM   1881  OD1 ASP A 217      21.234   1.391 -17.576  1.00 15.00      A    O  
ATOM   1882  OD2 ASP A 217      20.266   3.327 -17.911  1.00 15.00      A    O1-
ATOM   1883  HN  ASP A 217      16.582   0.315 -17.724  1.00 15.00      A    H  
ATOM   1884  N   PRO A 218      17.388   3.246 -15.904  1.00 15.00      A    N  
ATOM   1885  CA  PRO A 218      17.302   4.409 -15.009  1.00 15.00      A    C  
ATOM   1886  C   PRO A 218      16.863   4.003 -13.603  1.00 15.00      A    C  
ATOM   1887  O   PRO A 218      17.237   4.631 -12.613  1.00 15.00      A    O  
ATOM   1888  CB  PRO A 218      16.227   5.290 -15.658  1.00 15.00      A    C  
ATOM   1889  CG  PRO A 218      16.204   4.868 -17.083  1.00 15.00      A    C  
ATOM   1890  CD  PRO A 218      16.508   3.399 -17.078  1.00 15.00      A    C  
ATOM   1891  N   LEU A 219      16.080   2.933 -13.529  1.00 15.00      A    N  
ATOM   1892  CA  LEU A 219      15.584   2.429 -12.256  1.00 15.00      A    C  
ATOM   1893  C   LEU A 219      16.723   1.815 -11.449  1.00 15.00      A    C  
ATOM   1894  O   LEU A 219      16.959   2.195 -10.303  1.00 15.00      A    O  
ATOM   1895  CB  LEU A 219      14.473   1.399 -12.493  1.00 15.00      A    C  
ATOM   1896  CG  LEU A 219      13.695   0.922 -11.262  1.00 15.00      A    C  
ATOM   1897  CD1 LEU A 219      12.238   0.689 -11.623  1.00 15.00      A    C  
ATOM   1898  CD2 LEU A 219      14.305  -0.350 -10.694  1.00 15.00      A    C  
ATOM   1899  HN  LEU A 219      15.845   2.460 -14.352  1.00 15.00      A    H  
ATOM   1900  N   VAL A 220      17.441   0.878 -12.061  1.00 15.00      A    N  
ATOM   1901  CA  VAL A 220      18.553   0.216 -11.392  1.00 15.00      A    C  
ATOM   1902  C   VAL A 220      19.710   1.190 -11.159  1.00 15.00      A    C  
ATOM   1903  O   VAL A 220      20.446   1.072 -10.176  1.00 15.00      A    O  
ATOM   1904  CB  VAL A 220      19.029  -1.055 -12.142  1.00 15.00      A    C  
ATOM   1905  CG1 VAL A 220      19.678  -0.717 -13.477  1.00 15.00      A    C  
ATOM   1906  CG2 VAL A 220      19.961  -1.888 -11.275  1.00 15.00      A    C  
ATOM   1907  HN  VAL A 220      17.219   0.630 -12.988  1.00 15.00      A    H  
ATOM   1908  N   GLY A 221      19.849   2.160 -12.059  1.00 15.00      A    N  
ATOM   1909  CA  GLY A 221      20.891   3.159 -11.933  1.00 15.00      A    C  
ATOM   1910  C   GLY A 221      20.674   4.022 -10.709  1.00 15.00      A    C  
ATOM   1911  O   GLY A 221      21.556   4.140  -9.862  1.00 15.00      A    O  
ATOM   1912  HN  GLY A 221      19.239   2.191 -12.832  1.00 15.00      A    H  
ATOM   1913  N   GLY A 222      19.483   4.605 -10.605  1.00 15.00      A    N  
ATOM   1914  CA  GLY A 222      19.165   5.435  -9.458  1.00 15.00      A    C  
ATOM   1915  C   GLY A 222      19.227   4.638  -8.170  1.00 15.00      A    C  
ATOM   1916  O   GLY A 222      19.594   5.162  -7.117  1.00 15.00      A    O  
ATOM   1917  HN  GLY A 222      18.818   4.477 -11.317  1.00 15.00      A    H  
ATOM   1918  N   PHE A 223      18.880   3.359  -8.267  1.00 15.00      A    N  
ATOM   1919  CA  PHE A 223      18.902   2.466  -7.121  1.00 15.00      A    C  
ATOM   1920  C   PHE A 223      20.323   2.292  -6.593  1.00 15.00      A    C  
ATOM   1921  O   PHE A 223      20.547   2.300  -5.383  1.00 15.00      A    O  
ATOM   1922  CB  PHE A 223      18.303   1.106  -7.492  1.00 15.00      A    C  
ATOM   1923  CG  PHE A 223      18.185   0.155  -6.336  1.00 15.00      A    C  
ATOM   1924  CD1 PHE A 223      17.193   0.320  -5.385  1.00 15.00      A    C  
ATOM   1925  CD2 PHE A 223      19.069  -0.905  -6.200  1.00 15.00      A    C  
ATOM   1926  CE1 PHE A 223      17.081  -0.553  -4.321  1.00 15.00      A    C  
ATOM   1927  CE2 PHE A 223      18.963  -1.781  -5.138  1.00 15.00      A    C  
ATOM   1928  CZ  PHE A 223      17.968  -1.605  -4.196  1.00 15.00      A    C  
ATOM   1929  HN  PHE A 223      18.593   3.011  -9.138  1.00 15.00      A    H  
ATOM   1930  N   THR A 224      21.286   2.149  -7.500  1.00 15.00      A    N  
ATOM   1931  CA  THR A 224      22.673   1.977  -7.096  1.00 15.00      A    C  
ATOM   1932  C   THR A 224      23.249   3.274  -6.531  1.00 15.00      A    C  
ATOM   1933  O   THR A 224      24.079   3.245  -5.621  1.00 15.00      A    O  
ATOM   1934  CB  THR A 224      23.570   1.414  -8.217  1.00 15.00      A    C  
ATOM   1935  CG2 THR A 224      23.779  -0.081  -8.024  1.00 15.00      A    C  
ATOM   1936  OG1 THR A 224      22.971   1.646  -9.500  1.00 15.00      A    O  
ATOM   1937  HN  THR A 224      21.060   2.173  -8.454  1.00 15.00      A    H  
ATOM   1938  HG1 THR A 224      22.109   1.210  -9.541  1.00 15.00      A    H  
ATOM   1939  N   THR A 225      22.795   4.409  -7.059  1.00 15.00      A    N  
ATOM   1940  CA  THR A 225      23.252   5.705  -6.576  1.00 15.00      A    C  
ATOM   1941  C   THR A 225      22.803   5.895  -5.130  1.00 15.00      A    C  
ATOM   1942  O   THR A 225      23.590   6.278  -4.261  1.00 15.00      A    O  
ATOM   1943  CB  THR A 225      22.680   6.857  -7.424  1.00 15.00      A    C  
ATOM   1944  CG2 THR A 225      23.393   8.162  -7.100  1.00 15.00      A    C  
ATOM   1945  OG1 THR A 225      22.847   6.562  -8.818  1.00 15.00      A    O  
ATOM   1946  HN  THR A 225      22.144   4.371  -7.795  1.00 15.00      A    H  
ATOM   1947  HG1 THR A 225      23.410   5.781  -8.920  1.00 15.00      A    H  
ATOM   1948  N   ALA A 226      21.531   5.603  -4.882  1.00 15.00      A    N  
ATOM   1949  CA  ALA A 226      20.961   5.730  -3.550  1.00 15.00      A    C  
ATOM   1950  C   ALA A 226      21.612   4.738  -2.598  1.00 15.00      A    C  
ATOM   1951  O   ALA A 226      21.910   5.068  -1.450  1.00 15.00      A    O  
ATOM   1952  CB  ALA A 226      19.460   5.513  -3.596  1.00 15.00      A    C  
ATOM   1953  HN  ALA A 226      20.957   5.295  -5.620  1.00 15.00      A    H  
ATOM   1954  N   ALA A 227      21.839   3.525  -3.088  1.00 15.00      A    N  
ATOM   1955  CA  ALA A 227      22.465   2.480  -2.291  1.00 15.00      A    C  
ATOM   1956  C   ALA A 227      23.876   2.887  -1.888  1.00 15.00      A    C  
ATOM   1957  O   ALA A 227      24.258   2.756  -0.726  1.00 15.00      A    O  
ATOM   1958  CB  ALA A 227      22.487   1.165  -3.054  1.00 15.00      A    C  
ATOM   1959  HN  ALA A 227      21.571   3.325  -4.014  1.00 15.00      A    H  
ATOM   1960  N   ALA A 228      24.638   3.399  -2.850  1.00 15.00      A    N  
ATOM   1961  CA  ALA A 228      26.007   3.836  -2.598  1.00 15.00      A    C  
ATOM   1962  C   ALA A 228      26.038   4.928  -1.539  1.00 15.00      A    C  
ATOM   1963  O   ALA A 228      26.909   4.939  -0.668  1.00 15.00      A    O  
ATOM   1964  CB  ALA A 228      26.655   4.327  -3.882  1.00 15.00      A    C  
ATOM   1965  HN  ALA A 228      24.270   3.483  -3.761  1.00 15.00      A    H  
ATOM   1966  N   PHE A 229      25.072   5.838  -1.612  1.00 15.00      A    N  
ATOM   1967  CA  PHE A 229      24.976   6.932  -0.657  1.00 15.00      A    C  
ATOM   1968  C   PHE A 229      24.734   6.392   0.750  1.00 15.00      A    C  
ATOM   1969  O   PHE A 229      25.315   6.875   1.723  1.00 15.00      A    O  
ATOM   1970  CB  PHE A 229      23.858   7.897  -1.062  1.00 15.00      A    C  
ATOM   1971  CG  PHE A 229      23.970   9.257  -0.433  1.00 15.00      A    C  
ATOM   1972  CD1 PHE A 229      23.093   9.647   0.566  1.00 15.00      A    C  
ATOM   1973  CD2 PHE A 229      24.951  10.144  -0.842  1.00 15.00      A    C  
ATOM   1974  CE1 PHE A 229      23.194  10.897   1.147  1.00 15.00      A    C  
ATOM   1975  CE2 PHE A 229      25.058  11.396  -0.267  1.00 15.00      A    C  
ATOM   1976  CZ  PHE A 229      24.178  11.774   0.730  1.00 15.00      A    C  
ATOM   1977  HN  PHE A 229      24.408   5.772  -2.334  1.00 15.00      A    H  
ATOM   1978  N   GLN A 230      23.885   5.375   0.849  1.00 15.00      A    N  
ATOM   1979  CA  GLN A 230      23.574   4.758   2.132  1.00 15.00      A    C  
ATOM   1980  C   GLN A 230      24.785   4.007   2.677  1.00 15.00      A    C  
ATOM   1981  O   GLN A 230      25.037   4.000   3.886  1.00 15.00      A    O  
ATOM   1982  CB  GLN A 230      22.358   3.839   2.016  1.00 15.00      A    C  
ATOM   1983  CG  GLN A 230      21.081   4.583   1.660  1.00 15.00      A    C  
ATOM   1984  CD  GLN A 230      19.858   3.692   1.605  1.00 15.00      A    C  
ATOM   1985  NE2 GLN A 230      18.900   4.069   0.775  1.00 15.00      A    N  
ATOM   1986  OE1 GLN A 230      19.770   2.685   2.302  1.00 15.00      A    O  
ATOM   1987  HN  GLN A 230      23.455   5.030   0.034  1.00 15.00      A    H  
ATOM   1988 HE21 GLN A 230      19.038   4.885   0.250  1.00 15.00      A    H  
ATOM   1989 HE22 GLN A 230      18.085   3.523   0.725  1.00 15.00      A    H  
ATOM   1990  N   VAL A 231      25.539   3.381   1.778  1.00 15.00      A    N  
ATOM   1991  CA  VAL A 231      26.742   2.657   2.166  1.00 15.00      A    C  
ATOM   1992  C   VAL A 231      27.771   3.650   2.701  1.00 15.00      A    C  
ATOM   1993  O   VAL A 231      28.422   3.398   3.713  1.00 15.00      A    O  
ATOM   1994  CB  VAL A 231      27.351   1.866   0.984  1.00 15.00      A    C  
ATOM   1995  CG1 VAL A 231      28.669   1.219   1.383  1.00 15.00      A    C  
ATOM   1996  CG2 VAL A 231      26.378   0.808   0.489  1.00 15.00      A    C  
ATOM   1997  HN  VAL A 231      25.272   3.400   0.831  1.00 15.00      A    H  
ATOM   1998  N   LEU A 232      27.881   4.788   2.019  1.00 15.00      A    N  
ATOM   1999  CA  LEU A 232      28.808   5.847   2.406  1.00 15.00      A    C  
ATOM   2000  C   LEU A 232      28.579   6.272   3.853  1.00 15.00      A    C  
ATOM   2001  O   LEU A 232      29.517   6.330   4.648  1.00 15.00      A    O  
ATOM   2002  CB  LEU A 232      28.645   7.053   1.475  1.00 15.00      A    C  
ATOM   2003  CG  LEU A 232      29.367   8.339   1.888  1.00 15.00      A    C  
ATOM   2004  CD1 LEU A 232      30.866   8.213   1.676  1.00 15.00      A    C  
ATOM   2005  CD2 LEU A 232      28.811   9.535   1.131  1.00 15.00      A    C  
ATOM   2006  HN  LEU A 232      27.320   4.919   1.221  1.00 15.00      A    H  
ATOM   2007  N   VAL A 233      27.323   6.555   4.186  1.00 15.00      A    N  
ATOM   2008  CA  VAL A 233      26.961   6.970   5.537  1.00 15.00      A    C  
ATOM   2009  C   VAL A 233      27.318   5.880   6.545  1.00 15.00      A    C  
ATOM   2010  O   VAL A 233      27.909   6.152   7.593  1.00 15.00      A    O  
ATOM   2011  CB  VAL A 233      25.452   7.292   5.640  1.00 15.00      A    C  
ATOM   2012  CG1 VAL A 233      25.082   7.720   7.053  1.00 15.00      A    C  
ATOM   2013  CG2 VAL A 233      25.069   8.373   4.640  1.00 15.00      A    C  
ATOM   2014  HN  VAL A 233      26.622   6.486   3.502  1.00 15.00      A    H  
ATOM   2015  N   SER A 234      26.981   4.645   6.205  1.00 15.00      A    N  
ATOM   2016  CA  SER A 234      27.257   3.507   7.067  1.00 15.00      A    C  
ATOM   2017  C   SER A 234      28.758   3.306   7.275  1.00 15.00      A    C  
ATOM   2018  O   SER A 234      29.197   2.962   8.374  1.00 15.00      A    O  
ATOM   2019  CB  SER A 234      26.613   2.245   6.494  1.00 15.00      A    C  
ATOM   2020  OG  SER A 234      25.221   2.431   6.312  1.00 15.00      A    O  
ATOM   2021  HN  SER A 234      26.527   4.494   5.347  1.00 15.00      A    H  
ATOM   2022  HG  SER A 234      25.054   2.819   5.445  1.00 15.00      A    H  
ATOM   2023  N   GLN A 235      29.539   3.533   6.222  1.00 15.00      A    N  
ATOM   2024  CA  GLN A 235      30.988   3.378   6.292  1.00 15.00      A    C  
ATOM   2025  C   GLN A 235      31.620   4.510   7.092  1.00 15.00      A    C  
ATOM   2026  O   GLN A 235      32.457   4.270   7.963  1.00 15.00      A    O  
ATOM   2027  CB  GLN A 235      31.603   3.300   4.894  1.00 15.00      A    C  
ATOM   2028  CG  GLN A 235      31.234   2.044   4.121  1.00 15.00      A    C  
ATOM   2029  CD  GLN A 235      31.595   0.771   4.861  1.00 15.00      A    C  
ATOM   2030  NE2 GLN A 235      30.665   0.258   5.649  1.00 15.00      A    N  
ATOM   2031  OE1 GLN A 235      32.694   0.250   4.723  1.00 15.00      A    O  
ATOM   2032  HN  GLN A 235      29.127   3.812   5.371  1.00 15.00      A    H  
ATOM   2033 HE21 GLN A 235      29.806   0.720   5.712  1.00 15.00      A    H  
ATOM   2034 HE22 GLN A 235      30.879  -0.565   6.134  1.00 15.00      A    H  
ATOM   2035  N   LEU A 236      31.202   5.740   6.806  1.00 15.00      A    N  
ATOM   2036  CA  LEU A 236      31.718   6.911   7.511  1.00 15.00      A    C  
ATOM   2037  C   LEU A 236      31.441   6.775   9.005  1.00 15.00      A    C  
ATOM   2038  O   LEU A 236      32.256   7.154   9.844  1.00 15.00      A    O  
ATOM   2039  CB  LEU A 236      31.067   8.186   6.968  1.00 15.00      A    C  
ATOM   2040  CG  LEU A 236      31.554   9.509   7.566  1.00 15.00      A    C  
ATOM   2041  CD1 LEU A 236      33.008   9.764   7.198  1.00 15.00      A    C  
ATOM   2042  CD2 LEU A 236      30.670  10.659   7.112  1.00 15.00      A    C  
ATOM   2043  HN  LEU A 236      30.533   5.867   6.095  1.00 15.00      A    H  
ATOM   2044  N   LYS A 237      30.284   6.203   9.314  1.00 15.00      A    N  
ATOM   2045  CA  LYS A 237      29.864   5.972  10.687  1.00 15.00      A    C  
ATOM   2046  C   LYS A 237      30.848   5.044  11.405  1.00 15.00      A    C  
ATOM   2047  O   LYS A 237      31.017   5.119  12.621  1.00 15.00      A    O  
ATOM   2048  CB  LYS A 237      28.462   5.354  10.678  1.00 15.00      A    C  
ATOM   2049  CG  LYS A 237      27.912   4.974  12.041  1.00 15.00      A    C  
ATOM   2050  CD  LYS A 237      26.591   4.233  11.907  1.00 15.00      A    C  
ATOM   2051  CE  LYS A 237      26.757   2.921  11.155  1.00 15.00      A    C  
ATOM   2052  NZ  LYS A 237      27.759   2.033  11.803  1.00 15.00      A    N1+
ATOM   2053  HN  LYS A 237      29.680   5.940   8.585  1.00 15.00      A    H  
ATOM   2054  HZ1 LYS A 237      27.748   1.095  11.354  1.00 15.00      A    H  
ATOM   2055  HZ2 LYS A 237      27.541   1.926  12.814  1.00 15.00      A    H  
ATOM   2056  HZ3 LYS A 237      28.711   2.441  11.707  1.00 15.00      A    H  
ATOM   2057  N   ILE A 238      31.496   4.171  10.638  1.00 15.00      A    N  
ATOM   2058  CA  ILE A 238      32.466   3.233  11.192  1.00 15.00      A    C  
ATOM   2059  C   ILE A 238      33.829   3.905  11.336  1.00 15.00      A    C  
ATOM   2060  O   ILE A 238      34.546   3.663  12.304  1.00 15.00      A    O  
ATOM   2061  CB  ILE A 238      32.596   1.965  10.318  1.00 15.00      A    C  
ATOM   2062  CG1 ILE A 238      31.240   1.262  10.197  1.00 15.00      A    C  
ATOM   2063  CG2 ILE A 238      33.638   1.012  10.893  1.00 15.00      A    C  
ATOM   2064  CD1 ILE A 238      31.226   0.113   9.211  1.00 15.00      A    C  
ATOM   2065  HN  ILE A 238      31.330   4.170   9.670  1.00 15.00      A    H  
ATOM   2066  N   VAL A 239      34.168   4.758  10.372  1.00 15.00      A    N  
ATOM   2067  CA  VAL A 239      35.441   5.479  10.391  1.00 15.00      A    C  
ATOM   2068  C   VAL A 239      35.496   6.429  11.585  1.00 15.00      A    C  
ATOM   2069  O   VAL A 239      36.533   6.583  12.228  1.00 15.00      A    O  
ATOM   2070  CB  VAL A 239      35.657   6.282   9.086  1.00 15.00      A    C  
ATOM   2071  CG1 VAL A 239      36.992   7.013   9.111  1.00 15.00      A    C  
ATOM   2072  CG2 VAL A 239      35.573   5.370   7.872  1.00 15.00      A    C  
ATOM   2073  HN  VAL A 239      33.550   4.903   9.624  1.00 15.00      A    H  
ATOM   2074  N   LEU A 240      34.370   7.068  11.870  1.00 15.00      A    N  
ATOM   2075  CA  LEU A 240      34.279   7.991  12.992  1.00 15.00      A    C  
ATOM   2076  C   LEU A 240      34.102   7.224  14.297  1.00 15.00      A    C  
ATOM   2077  O   LEU A 240      34.500   7.695  15.366  1.00 15.00      A    O  
ATOM   2078  CB  LEU A 240      33.099   8.949  12.793  1.00 15.00      A    C  
ATOM   2079  CG  LEU A 240      33.175   9.877  11.579  1.00 15.00      A    C  
ATOM   2080  CD1 LEU A 240      31.851  10.595  11.376  1.00 15.00      A    C  
ATOM   2081  CD2 LEU A 240      34.307  10.879  11.741  1.00 15.00      A    C  
ATOM   2082  HN  LEU A 240      33.580   6.919  11.306  1.00 15.00      A    H  
ATOM   2083  N   ASN A 241      33.520   6.029  14.185  1.00 15.00      A    N  
ATOM   2084  CA  ASN A 241      33.255   5.166  15.335  1.00 15.00      A    C  
ATOM   2085  C   ASN A 241      32.277   5.846  16.288  1.00 15.00      A    C  
ATOM   2086  O   ASN A 241      32.506   5.928  17.494  1.00 15.00      A    O  
ATOM   2087  CB  ASN A 241      34.553   4.753  16.049  1.00 15.00      A    C  
ATOM   2088  CG  ASN A 241      34.377   3.553  16.968  1.00 15.00      A    C  
ATOM   2089  ND2 ASN A 241      34.157   3.814  18.248  1.00 15.00      A    N  
ATOM   2090  OD1 ASN A 241      34.440   2.401  16.532  1.00 15.00      A    O  
ATOM   2091  HN  ASN A 241      33.267   5.713  13.294  1.00 15.00      A    H  
ATOM   2092 HD21 ASN A 241      34.116   4.755  18.527  1.00 15.00      A    H  
ATOM   2093 HD22 ASN A 241      34.046   3.062  18.862  1.00 15.00      A    H  
ATOM   2094  N   VAL A 242      31.184   6.339  15.722  1.00 15.00      A    N  
ATOM   2095  CA  VAL A 242      30.161   7.023  16.499  1.00 15.00      A    C  
ATOM   2096  C   VAL A 242      29.079   6.054  16.963  1.00 15.00      A    C  
ATOM   2097  O   VAL A 242      28.743   5.092  16.265  1.00 15.00      A    O  
ATOM   2098  CB  VAL A 242      29.517   8.189  15.715  1.00 15.00      A    C  
ATOM   2099  CG1 VAL A 242      30.506   9.331  15.548  1.00 15.00      A    C  
ATOM   2100  CG2 VAL A 242      29.008   7.720  14.358  1.00 15.00      A    C  
ATOM   2101  HN  VAL A 242      31.059   6.234  14.757  1.00 15.00      A    H  
ATOM   2102  N   SER A 243      28.545   6.310  18.146  1.00 15.00      A    N  
ATOM   2103  CA  SER A 243      27.507   5.476  18.720  1.00 15.00      A    C  
ATOM   2104  C   SER A 243      26.137   5.815  18.128  1.00 15.00      A    C  
ATOM   2105  O   SER A 243      25.559   6.859  18.434  1.00 15.00      A    O  
ATOM   2106  CB  SER A 243      27.501   5.670  20.237  1.00 15.00      A    C  
ATOM   2107  OG  SER A 243      28.179   6.872  20.585  1.00 15.00      A    O  
ATOM   2108  HN  SER A 243      28.863   7.087  18.656  1.00 15.00      A    H  
ATOM   2109  HG  SER A 243      28.938   6.668  21.148  1.00 15.00      A    H  
ATOM   2110  N   THR A 244      25.636   4.943  17.260  1.00 15.00      A    N  
ATOM   2111  CA  THR A 244      24.335   5.147  16.638  1.00 15.00      A    C  
ATOM   2112  C   THR A 244      23.304   4.183  17.215  1.00 15.00      A    C  
ATOM   2113  O   THR A 244      23.648   3.076  17.638  1.00 15.00      A    O  
ATOM   2114  CB  THR A 244      24.408   4.961  15.111  1.00 15.00      A    C  
ATOM   2115  CG2 THR A 244      24.991   6.201  14.450  1.00 15.00      A    C  
ATOM   2116  OG1 THR A 244      25.223   3.816  14.805  1.00 15.00      A    O  
ATOM   2117  HN  THR A 244      26.155   4.150  17.029  1.00 15.00      A    H  
ATOM   2118  HG1 THR A 244      25.058   3.131  15.458  1.00 15.00      A    H  
ATOM   2119  N   LYS A 245      22.042   4.589  17.205  1.00 15.00      A    N  
ATOM   2120  CA  LYS A 245      20.964   3.767  17.743  1.00 15.00      A    C  
ATOM   2121  C   LYS A 245      20.275   2.951  16.653  1.00 15.00      A    C  
ATOM   2122  O   LYS A 245      19.082   2.675  16.739  1.00 15.00      A    O  
ATOM   2123  CB  LYS A 245      19.949   4.623  18.502  1.00 15.00      A    C  
ATOM   2124  CG  LYS A 245      20.523   5.316  19.728  1.00 15.00      A    C  
ATOM   2125  CD  LYS A 245      19.430   5.940  20.584  1.00 15.00      A    C  
ATOM   2126  CE  LYS A 245      18.562   6.893  19.779  1.00 15.00      A    C  
ATOM   2127  NZ  LYS A 245      19.336   8.043  19.241  1.00 15.00      A    N1+
ATOM   2128  HN  LYS A 245      21.826   5.476  16.815  1.00 15.00      A    H  
ATOM   2129  HZ1 LYS A 245      18.760   8.567  18.547  1.00 15.00      A    H  
ATOM   2130  HZ2 LYS A 245      20.206   7.706  18.760  1.00 15.00      A    H  
ATOM   2131  HZ3 LYS A 245      19.609   8.687  20.006  1.00 15.00      A    H  
ATOM   2132  N   ASN A 246      21.054   2.573  15.641  1.00 15.00      A    N  
ATOM   2133  CA  ASN A 246      20.583   1.763  14.508  1.00 15.00      A    C  
ATOM   2134  C   ASN A 246      19.199   2.149  13.965  1.00 15.00      A    C  
ATOM   2135  O   ASN A 246      18.280   1.337  13.917  1.00 15.00      A    O  
ATOM   2136  CB  ASN A 246      20.753   0.244  14.744  1.00 15.00      A    C  
ATOM   2137  CG  ASN A 246      19.778  -0.376  15.740  1.00 15.00      A    C  
ATOM   2138  ND2 ASN A 246      20.063  -0.239  17.029  1.00 15.00      A    N  
ATOM   2139  OD1 ASN A 246      18.791  -0.996  15.352  1.00 15.00      A    O  
ATOM   2140  HN  ASN A 246      21.989   2.857  15.652  1.00 15.00      A    H  
ATOM   2141 HD21 ASN A 246      20.874   0.244  17.276  1.00 15.00      A    H  
ATOM   2142 HD22 ASN A 246      19.435  -0.620  17.682  1.00 15.00      A    H  
ATOM   2143  N   TYR A 247      19.067   3.403  13.543  1.00 15.00      A    N  
ATOM   2144  CA  TYR A 247      17.809   3.897  12.990  1.00 15.00      A    C  
ATOM   2145  C   TYR A 247      17.460   3.164  11.698  1.00 15.00      A    C  
ATOM   2146  O   TYR A 247      18.197   3.245  10.713  1.00 15.00      A    O  
ATOM   2147  CB  TYR A 247      17.901   5.397  12.698  1.00 15.00      A    C  
ATOM   2148  CG  TYR A 247      17.852   6.294  13.912  1.00 15.00      A    C  
ATOM   2149  CD1 TYR A 247      16.814   6.209  14.832  1.00 15.00      A    C  
ATOM   2150  CD2 TYR A 247      18.836   7.248  14.124  1.00 15.00      A    C  
ATOM   2151  CE1 TYR A 247      16.762   7.051  15.928  1.00 15.00      A    C  
ATOM   2152  CE2 TYR A 247      18.795   8.089  15.216  1.00 15.00      A    C  
ATOM   2153  CZ  TYR A 247      17.757   7.989  16.115  1.00 15.00      A    C  
ATOM   2154  OH  TYR A 247      17.711   8.837  17.201  1.00 15.00      A    O  
ATOM   2155  HN  TYR A 247      19.831   4.011  13.606  1.00 15.00      A    H  
ATOM   2156  HH  TYR A 247      17.781   9.748  16.891  1.00 15.00      A    H  
ATOM   2157  N   ASN A 248      16.342   2.455  11.702  1.00 15.00      A    N  
ATOM   2158  CA  ASN A 248      15.904   1.721  10.522  1.00 15.00      A    C  
ATOM   2159  C   ASN A 248      14.426   1.982  10.250  1.00 15.00      A    C  
ATOM   2160  O   ASN A 248      13.703   2.459  11.124  1.00 15.00      A    O  
ATOM   2161  CB  ASN A 248      16.168   0.219  10.676  1.00 15.00      A    C  
ATOM   2162  CG  ASN A 248      16.457  -0.463   9.348  1.00 15.00      A    C  
ATOM   2163  ND2 ASN A 248      17.253  -1.520   9.383  1.00 15.00      A    N  
ATOM   2164  OD1 ASN A 248      15.969  -0.044   8.298  1.00 15.00      A    O  
ATOM   2165  HN  ASN A 248      15.796   2.423  12.514  1.00 15.00      A    H  
ATOM   2166 HD21 ASN A 248      17.607  -1.806  10.251  1.00 15.00      A    H  
ATOM   2167 HD22 ASN A 248      17.465  -1.969   8.533  1.00 15.00      A    H  
ATOM   2168  N   GLY A 249      13.987   1.669   9.040  1.00 15.00      A    N  
ATOM   2169  CA  GLY A 249      12.604   1.883   8.670  1.00 15.00      A    C  
ATOM   2170  C   GLY A 249      12.439   3.099   7.786  1.00 15.00      A    C  
ATOM   2171  O   GLY A 249      13.155   3.256   6.796  1.00 15.00      A    O  
ATOM   2172  HN  GLY A 249      14.613   1.281   8.387  1.00 15.00      A    H  
ATOM   2173  N   ILE A 250      11.507   3.966   8.147  1.00 15.00      A    N  
ATOM   2174  CA  ILE A 250      11.252   5.175   7.377  1.00 15.00      A    C  
ATOM   2175  C   ILE A 250      12.304   6.230   7.698  1.00 15.00      A    C  
ATOM   2176  O   ILE A 250      12.527   6.552   8.864  1.00 15.00      A    O  
ATOM   2177  CB  ILE A 250       9.845   5.748   7.663  1.00 15.00      A    C  
ATOM   2178  CG1 ILE A 250       8.769   4.674   7.458  1.00 15.00      A    C  
ATOM   2179  CG2 ILE A 250       9.564   6.965   6.790  1.00 15.00      A    C  
ATOM   2180  CD1 ILE A 250       8.691   4.133   6.044  1.00 15.00      A    C  
ATOM   2181  HN  ILE A 250      10.987   3.799   8.958  1.00 15.00      A    H  
ATOM   2182  N   LEU A 251      12.953   6.742   6.655  1.00 15.00      A    N  
ATOM   2183  CA  LEU A 251      13.991   7.763   6.794  1.00 15.00      A    C  
ATOM   2184  C   LEU A 251      15.151   7.267   7.652  1.00 15.00      A    C  
ATOM   2185  O   LEU A 251      15.766   8.037   8.390  1.00 15.00      A    O  
ATOM   2186  CB  LEU A 251      13.413   9.069   7.351  1.00 15.00      A    C  
ATOM   2187  CG  LEU A 251      12.301   9.721   6.526  1.00 15.00      A    C  
ATOM   2188  CD1 LEU A 251      11.743  10.937   7.249  1.00 15.00      A    C  
ATOM   2189  CD2 LEU A 251      12.809  10.104   5.144  1.00 15.00      A    C  
ATOM   2190  HN  LEU A 251      12.720   6.425   5.752  1.00 15.00      A    H  
ATOM   2191  N   SER A 252      15.452   5.980   7.521  1.00 15.00      A    N  
ATOM   2192  CA  SER A 252      16.528   5.339   8.268  1.00 15.00      A    C  
ATOM   2193  C   SER A 252      17.848   6.085   8.097  1.00 15.00      A    C  
ATOM   2194  O   SER A 252      18.458   6.528   9.073  1.00 15.00      A    O  
ATOM   2195  CB  SER A 252      16.673   3.902   7.769  1.00 15.00      A    C  
ATOM   2196  OG  SER A 252      16.210   3.803   6.430  1.00 15.00      A    O  
ATOM   2197  HN  SER A 252      14.928   5.435   6.896  1.00 15.00      A    H  
ATOM   2198  HG  SER A 252      16.259   2.887   6.141  1.00 15.00      A    H  
ATOM   2199  N   ILE A 253      18.274   6.231   6.848  1.00 15.00      A    N  
ATOM   2200  CA  ILE A 253      19.518   6.922   6.532  1.00 15.00      A    C  
ATOM   2201  C   ILE A 253      19.460   8.384   6.973  1.00 15.00      A    C  
ATOM   2202  O   ILE A 253      20.446   8.934   7.459  1.00 15.00      A    O  
ATOM   2203  CB  ILE A 253      19.862   6.831   5.024  1.00 15.00      A    C  
ATOM   2204  CG1 ILE A 253      21.005   7.789   4.658  1.00 15.00      A    C  
ATOM   2205  CG2 ILE A 253      18.629   7.086   4.165  1.00 15.00      A    C  
ATOM   2206  CD1 ILE A 253      21.388   7.773   3.194  1.00 15.00      A    C  
ATOM   2207  HN  ILE A 253      17.735   5.858   6.118  1.00 15.00      A    H  
ATOM   2208  N   ILE A 254      18.291   8.995   6.830  1.00 15.00      A    N  
ATOM   2209  CA  ILE A 254      18.104  10.388   7.209  1.00 15.00      A    C  
ATOM   2210  C   ILE A 254      18.283  10.564   8.714  1.00 15.00      A    C  
ATOM   2211  O   ILE A 254      19.052  11.411   9.164  1.00 15.00      A    O  
ATOM   2212  CB  ILE A 254      16.710  10.905   6.788  1.00 15.00      A    C  
ATOM   2213  CG1 ILE A 254      16.513  10.755   5.274  1.00 15.00      A    C  
ATOM   2214  CG2 ILE A 254      16.508  12.353   7.219  1.00 15.00      A    C  
ATOM   2215  CD1 ILE A 254      17.525  11.512   4.439  1.00 15.00      A    C  
ATOM   2216  HN  ILE A 254      17.533   8.494   6.466  1.00 15.00      A    H  
ATOM   2217  N   TYR A 255      17.588   9.737   9.485  1.00 15.00      A    N  
ATOM   2218  CA  TYR A 255      17.665   9.800  10.938  1.00 15.00      A    C  
ATOM   2219  C   TYR A 255      19.064   9.460  11.436  1.00 15.00      A    C  
ATOM   2220  O   TYR A 255      19.593  10.133  12.322  1.00 15.00      A    O  
ATOM   2221  CB  TYR A 255      16.631   8.873  11.583  1.00 15.00      A    C  
ATOM   2222  CG  TYR A 255      15.201   9.349  11.446  1.00 15.00      A    C  
ATOM   2223  CD1 TYR A 255      14.892  10.704  11.447  1.00 15.00      A    C  
ATOM   2224  CD2 TYR A 255      14.157   8.441  11.322  1.00 15.00      A    C  
ATOM   2225  CE1 TYR A 255      13.587  11.140  11.327  1.00 15.00      A    C  
ATOM   2226  CE2 TYR A 255      12.849   8.868  11.200  1.00 15.00      A    C  
ATOM   2227  CZ  TYR A 255      12.569  10.219  11.203  1.00 15.00      A    C  
ATOM   2228  OH  TYR A 255      11.268  10.649  11.084  1.00 15.00      A    O  
ATOM   2229  HN  TYR A 255      17.005   9.064   9.064  1.00 15.00      A    H  
ATOM   2230  HH  TYR A 255      11.215  11.323  10.405  1.00 15.00      A    H  
ATOM   2231  N   THR A 256      19.666   8.427  10.854  1.00 15.00      A    N  
ATOM   2232  CA  THR A 256      21.005   8.008  11.248  1.00 15.00      A    C  
ATOM   2233  C   THR A 256      22.039   9.089  10.914  1.00 15.00      A    C  
ATOM   2234  O   THR A 256      23.003   9.291  11.652  1.00 15.00      A    O  
ATOM   2235  CB  THR A 256      21.392   6.630  10.645  1.00 15.00      A    C  
ATOM   2236  CG2 THR A 256      22.079   6.760   9.292  1.00 15.00      A    C  
ATOM   2237  OG1 THR A 256      22.249   5.916  11.545  1.00 15.00      A    O  
ATOM   2238  HN  THR A 256      19.196   7.931  10.147  1.00 15.00      A    H  
ATOM   2239  HG1 THR A 256      22.104   4.974  11.440  1.00 15.00      A    H  
ATOM   2240  N   LEU A 257      21.812   9.808   9.816  1.00 15.00      A    N  
ATOM   2241  CA  LEU A 257      22.712  10.875   9.403  1.00 15.00      A    C  
ATOM   2242  C   LEU A 257      22.653  12.013  10.412  1.00 15.00      A    C  
ATOM   2243  O   LEU A 257      23.679  12.579  10.793  1.00 15.00      A    O  
ATOM   2244  CB  LEU A 257      22.333  11.382   8.009  1.00 15.00      A    C  
ATOM   2245  CG  LEU A 257      23.315  12.351   7.346  1.00 15.00      A    C  
ATOM   2246  CD1 LEU A 257      24.655  11.674   7.097  1.00 15.00      A    C  
ATOM   2247  CD2 LEU A 257      22.735  12.892   6.048  1.00 15.00      A    C  
ATOM   2248  HN  LEU A 257      21.022   9.611   9.268  1.00 15.00      A    H  
ATOM   2249  N   ILE A 258      21.440  12.328  10.855  1.00 15.00      A    N  
ATOM   2250  CA  ILE A 258      21.231  13.382  11.837  1.00 15.00      A    C  
ATOM   2251  C   ILE A 258      21.881  12.993  13.162  1.00 15.00      A    C  
ATOM   2252  O   ILE A 258      22.470  13.831  13.846  1.00 15.00      A    O  
ATOM   2253  CB  ILE A 258      19.728  13.676  12.050  1.00 15.00      A    C  
ATOM   2254  CG1 ILE A 258      19.071  14.118  10.736  1.00 15.00      A    C  
ATOM   2255  CG2 ILE A 258      19.521  14.729  13.131  1.00 15.00      A    C  
ATOM   2256  CD1 ILE A 258      19.705  15.341  10.104  1.00 15.00      A    C  
ATOM   2257  HN  ILE A 258      20.663  11.838  10.507  1.00 15.00      A    H  
ATOM   2258  N   GLU A 259      21.783  11.711  13.509  1.00 15.00      A    N  
ATOM   2259  CA  GLU A 259      22.376  11.203  14.738  1.00 15.00      A    C  
ATOM   2260  C   GLU A 259      23.890  11.384  14.704  1.00 15.00      A    C  
ATOM   2261  O   GLU A 259      24.490  11.849  15.672  1.00 15.00      A    O  
ATOM   2262  CB  GLU A 259      22.011   9.730  14.951  1.00 15.00      A    C  
ATOM   2263  CG  GLU A 259      22.628   9.107  16.196  1.00 15.00      A    C  
ATOM   2264  CD  GLU A 259      21.900   7.860  16.652  1.00 15.00      A    C  
ATOM   2265  OE1 GLU A 259      21.808   6.893  15.869  1.00 15.00      A    O  
ATOM   2266  OE2 GLU A 259      21.411   7.841  17.799  1.00 15.00      A    O1-
ATOM   2267  HN  GLU A 259      21.295  11.093  12.922  1.00 15.00      A    H  
ATOM   2268  N   ILE A 260      24.495  11.035  13.573  1.00 15.00      A    N  
ATOM   2269  CA  ILE A 260      25.936  11.175  13.401  1.00 15.00      A    C  
ATOM   2270  C   ILE A 260      26.342  12.645  13.501  1.00 15.00      A    C  
ATOM   2271  O   ILE A 260      27.331  12.981  14.147  1.00 15.00      A    O  
ATOM   2272  CB  ILE A 260      26.409  10.598  12.046  1.00 15.00      A    C  
ATOM   2273  CG1 ILE A 260      26.110   9.098  11.972  1.00 15.00      A    C  
ATOM   2274  CG2 ILE A 260      27.896  10.854  11.836  1.00 15.00      A    C  
ATOM   2275  CD1 ILE A 260      26.318   8.498  10.599  1.00 15.00      A    C  
ATOM   2276  HN  ILE A 260      23.960  10.661  12.838  1.00 15.00      A    H  
ATOM   2277  N   PHE A 261      25.553  13.516  12.876  1.00 15.00      A    N  
ATOM   2278  CA  PHE A 261      25.825  14.952  12.891  1.00 15.00      A    C  
ATOM   2279  C   PHE A 261      25.717  15.534  14.298  1.00 15.00      A    C  
ATOM   2280  O   PHE A 261      26.371  16.523  14.622  1.00 15.00      A    O  
ATOM   2281  CB  PHE A 261      24.887  15.699  11.939  1.00 15.00      A    C  
ATOM   2282  CG  PHE A 261      25.259  15.576  10.487  1.00 15.00      A    C  
ATOM   2283  CD1 PHE A 261      26.576  15.378  10.106  1.00 15.00      A    C  
ATOM   2284  CD2 PHE A 261      24.288  15.665   9.502  1.00 15.00      A    C  
ATOM   2285  CE1 PHE A 261      26.919  15.271   8.772  1.00 15.00      A    C  
ATOM   2286  CE2 PHE A 261      24.624  15.558   8.166  1.00 15.00      A    C  
ATOM   2287  CZ  PHE A 261      25.942  15.359   7.801  1.00 15.00      A    C  
ATOM   2288  HN  PHE A 261      24.770  13.183  12.385  1.00 15.00      A    H  
ATOM   2289  N   GLN A 262      24.880  14.926  15.125  1.00 15.00      A    N  
ATOM   2290  CA  GLN A 262      24.704  15.385  16.494  1.00 15.00      A    C  
ATOM   2291  C   GLN A 262      25.778  14.793  17.396  1.00 15.00      A    C  
ATOM   2292  O   GLN A 262      26.372  15.490  18.219  1.00 15.00      A    O  
ATOM   2293  CB  GLN A 262      23.316  15.013  17.016  1.00 15.00      A    C  
ATOM   2294  CG  GLN A 262      22.208  15.939  16.543  1.00 15.00      A    C  
ATOM   2295  CD  GLN A 262      20.846  15.537  17.074  1.00 15.00      A    C  
ATOM   2296  NE2 GLN A 262      19.801  15.871  16.332  1.00 15.00      A    N  
ATOM   2297  OE1 GLN A 262      20.730  14.940  18.142  1.00 15.00      A    O  
ATOM   2298  HN  GLN A 262      24.367  14.153  14.806  1.00 15.00      A    H  
ATOM   2299 HE21 GLN A 262      19.964  16.349  15.494  1.00 15.00      A    H  
ATOM   2300 HE22 GLN A 262      18.910  15.625  16.655  1.00 15.00      A    H  
ATOM   2301  N   ASN A 263      26.040  13.507  17.220  1.00 15.00      A    N  
ATOM   2302  CA  ASN A 263      27.035  12.813  18.023  1.00 15.00      A    C  
ATOM   2303  C   ASN A 263      28.428  12.928  17.411  1.00 15.00      A    C  
ATOM   2304  O   ASN A 263      29.102  11.930  17.166  1.00 15.00      A    O  
ATOM   2305  CB  ASN A 263      26.641  11.348  18.232  1.00 15.00      A    C  
ATOM   2306  CG  ASN A 263      27.406  10.701  19.369  1.00 15.00      A    C  
ATOM   2307  ND2 ASN A 263      27.428   9.376  19.390  1.00 15.00      A    N  
ATOM   2308  OD1 ASN A 263      27.955  11.386  20.231  1.00 15.00      A    O  
ATOM   2309  HN  ASN A 263      25.550  13.008  16.527  1.00 15.00      A    H  
ATOM   2310 HD21 ASN A 263      26.954   8.893  18.681  1.00 15.00      A    H  
ATOM   2311 HD22 ASN A 263      27.917   8.931  20.118  1.00 15.00      A    H  
ATOM   2312  N   ILE A 264      28.848  14.159  17.158  1.00 15.00      A    N  
ATOM   2313  CA  ILE A 264      30.168  14.423  16.594  1.00 15.00      A    C  
ATOM   2314  C   ILE A 264      31.214  14.415  17.712  1.00 15.00      A    C  
ATOM   2315  O   ILE A 264      32.405  14.231  17.474  1.00 15.00      A    O  
ATOM   2316  CB  ILE A 264      30.186  15.777  15.833  1.00 15.00      A    C  
ATOM   2317  CG1 ILE A 264      29.423  15.659  14.510  1.00 15.00      A    C  
ATOM   2318  CG2 ILE A 264      31.603  16.287  15.586  1.00 15.00      A    C  
ATOM   2319  CD1 ILE A 264      30.040  14.690  13.521  1.00 15.00      A    C  
ATOM   2320  HN  ILE A 264      28.248  14.914  17.346  1.00 15.00      A    H  
ATOM   2321  N   GLY A 265      30.743  14.588  18.942  1.00 15.00      A    N  
ATOM   2322  CA  GLY A 265      31.635  14.604  20.085  1.00 15.00      A    C  
ATOM   2323  C   GLY A 265      32.269  13.252  20.351  1.00 15.00      A    C  
ATOM   2324  O   GLY A 265      33.463  13.167  20.642  1.00 15.00      A    O  
ATOM   2325  HN  GLY A 265      29.781  14.695  19.073  1.00 15.00      A    H  
ATOM   2326  N   ASP A 266      31.473  12.197  20.240  1.00 15.00      A    N  
ATOM   2327  CA  ASP A 266      31.960  10.842  20.476  1.00 15.00      A    C  
ATOM   2328  C   ASP A 266      32.584  10.264  19.212  1.00 15.00      A    C  
ATOM   2329  O   ASP A 266      31.997   9.414  18.542  1.00 15.00      A    O  
ATOM   2330  CB  ASP A 266      30.822   9.941  20.966  1.00 15.00      A    C  
ATOM   2331  CG  ASP A 266      31.127   9.270  22.292  1.00 15.00      A    C  
ATOM   2332  OD1 ASP A 266      31.172   9.979  23.321  1.00 15.00      A    O  
ATOM   2333  OD2 ASP A 266      31.307   8.032  22.307  1.00 15.00      A    O1-
ATOM   2334  HN  ASP A 266      30.537  12.327  19.986  1.00 15.00      A    H  
ATOM   2335  N   THR A 267      33.772  10.749  18.875  1.00 15.00      A    N  
ATOM   2336  CA  THR A 267      34.480  10.288  17.692  1.00 15.00      A    C  
ATOM   2337  C   THR A 267      35.978  10.188  17.974  1.00 15.00      A    C  
ATOM   2338  O   THR A 267      36.527  10.967  18.758  1.00 15.00      A    O  
ATOM   2339  CB  THR A 267      34.228  11.226  16.481  1.00 15.00      A    C  
ATOM   2340  CG2 THR A 267      34.926  12.568  16.663  1.00 15.00      A    C  
ATOM   2341  OG1 THR A 267      34.692  10.616  15.268  1.00 15.00      A    O  
ATOM   2342  HN  THR A 267      34.183  11.438  19.440  1.00 15.00      A    H  
ATOM   2343  HG1 THR A 267      35.511  10.148  15.437  1.00 15.00      A    H  
ATOM   2344  N   ASN A 268      36.637   9.216  17.356  1.00 15.00      A    N  
ATOM   2345  CA  ASN A 268      38.071   9.045  17.548  1.00 15.00      A    C  
ATOM   2346  C   ASN A 268      38.853   9.808  16.490  1.00 15.00      A    C  
ATOM   2347  O   ASN A 268      38.711   9.554  15.294  1.00 15.00      A    O  
ATOM   2348  CB  ASN A 268      38.477   7.568  17.547  1.00 15.00      A    C  
ATOM   2349  CG  ASN A 268      39.966   7.386  17.798  1.00 15.00      A    C  
ATOM   2350  ND2 ASN A 268      40.516   6.266  17.360  1.00 15.00      A    N  
ATOM   2351  OD1 ASN A 268      40.620   8.259  18.372  1.00 15.00      A    O  
ATOM   2352  HN  ASN A 268      36.150   8.600  16.765  1.00 15.00      A    H  
ATOM   2353 HD21 ASN A 268      39.942   5.606  16.891  1.00 15.00      A    H  
ATOM   2354 HD22 ASN A 268      41.467   6.120  17.538  1.00 15.00      A    H  
ATOM   2355  N   ILE A 269      39.681  10.745  16.938  1.00 15.00      A    N  
ATOM   2356  CA  ILE A 269      40.489  11.550  16.031  1.00 15.00      A    C  
ATOM   2357  C   ILE A 269      41.518  10.698  15.291  1.00 15.00      A    C  
ATOM   2358  O   ILE A 269      41.840  10.970  14.137  1.00 15.00      A    O  
ATOM   2359  CB  ILE A 269      41.199  12.715  16.754  1.00 15.00      A    C  
ATOM   2360  CG1 ILE A 269      41.954  12.214  17.993  1.00 15.00      A    C  
ATOM   2361  CG2 ILE A 269      40.197  13.798  17.131  1.00 15.00      A    C  
ATOM   2362  CD1 ILE A 269      42.869  13.247  18.615  1.00 15.00      A    C  
ATOM   2363  HN  ILE A 269      39.748  10.899  17.904  1.00 15.00      A    H  
ATOM   2364  N   ALA A 270      42.013   9.657  15.954  1.00 15.00      A    N  
ATOM   2365  CA  ALA A 270      43.004   8.771  15.355  1.00 15.00      A    C  
ATOM   2366  C   ALA A 270      42.421   8.046  14.147  1.00 15.00      A    C  
ATOM   2367  O   ALA A 270      42.978   8.103  13.049  1.00 15.00      A    O  
ATOM   2368  CB  ALA A 270      43.526   7.778  16.381  1.00 15.00      A    C  
ATOM   2369  HN  ALA A 270      41.698   9.476  16.867  1.00 15.00      A    H  
ATOM   2370  N   ASP A 271      41.288   7.380  14.355  1.00 15.00      A    N  
ATOM   2371  CA  ASP A 271      40.618   6.646  13.285  1.00 15.00      A    C  
ATOM   2372  C   ASP A 271      40.178   7.592  12.174  1.00 15.00      A    C  
ATOM   2373  O   ASP A 271      40.280   7.264  10.992  1.00 15.00      A    O  
ATOM   2374  CB  ASP A 271      39.411   5.868  13.821  1.00 15.00      A    C  
ATOM   2375  CG  ASP A 271      39.781   4.520  14.409  1.00 15.00      A    C  
ATOM   2376  OD1 ASP A 271      40.152   3.609  13.638  1.00 15.00      A    O  
ATOM   2377  OD2 ASP A 271      39.697   4.366  15.646  1.00 15.00      A    O1-
ATOM   2378  HN  ASP A 271      40.897   7.374  15.253  1.00 15.00      A    H  
ATOM   2379  N   PHE A 272      39.707   8.773  12.564  1.00 15.00      A    N  
ATOM   2380  CA  PHE A 272      39.257   9.777  11.606  1.00 15.00      A    C  
ATOM   2381  C   PHE A 272      40.394  10.209  10.681  1.00 15.00      A    C  
ATOM   2382  O   PHE A 272      40.252  10.179   9.458  1.00 15.00      A    O  
ATOM   2383  CB  PHE A 272      38.665  10.992  12.328  1.00 15.00      A    C  
ATOM   2384  CG  PHE A 272      38.349  12.153  11.423  1.00 15.00      A    C  
ATOM   2385  CD1 PHE A 272      37.376  12.041  10.444  1.00 15.00      A    C  
ATOM   2386  CD2 PHE A 272      39.026  13.354  11.555  1.00 15.00      A    C  
ATOM   2387  CE1 PHE A 272      37.084  13.104   9.610  1.00 15.00      A    C  
ATOM   2388  CE2 PHE A 272      38.740  14.422  10.724  1.00 15.00      A    C  
ATOM   2389  CZ  PHE A 272      37.768  14.296   9.751  1.00 15.00      A    C  
ATOM   2390  HN  PHE A 272      39.649   8.969  13.524  1.00 15.00      A    H  
ATOM   2391  N   ILE A 273      41.520  10.602  11.270  1.00 15.00      A    N  
ATOM   2392  CA  ILE A 273      42.675  11.040  10.493  1.00 15.00      A    C  
ATOM   2393  C   ILE A 273      43.191   9.912   9.603  1.00 15.00      A    C  
ATOM   2394  O   ILE A 273      43.467  10.120   8.420  1.00 15.00      A    O  
ATOM   2395  CB  ILE A 273      43.814  11.566  11.398  1.00 15.00      A    C  
ATOM   2396  CG1 ILE A 273      43.364  12.836  12.129  1.00 15.00      A    C  
ATOM   2397  CG2 ILE A 273      45.074  11.840  10.585  1.00 15.00      A    C  
ATOM   2398  CD1 ILE A 273      44.329  13.308  13.196  1.00 15.00      A    C  
ATOM   2399  HN  ILE A 273      41.576  10.595  12.252  1.00 15.00      A    H  
ATOM   2400  N   ALA A 274      43.294   8.715  10.171  1.00 15.00      A    N  
ATOM   2401  CA  ALA A 274      43.768   7.556   9.427  1.00 15.00      A    C  
ATOM   2402  C   ALA A 274      42.835   7.241   8.264  1.00 15.00      A    C  
ATOM   2403  O   ALA A 274      43.285   6.978   7.146  1.00 15.00      A    O  
ATOM   2404  CB  ALA A 274      43.902   6.351  10.345  1.00 15.00      A    C  
ATOM   2405  HN  ALA A 274      43.044   8.609  11.117  1.00 15.00      A    H  
ATOM   2406  N   GLY A 275      41.534   7.283   8.535  1.00 15.00      A    N  
ATOM   2407  CA  GLY A 275      40.545   7.011   7.511  1.00 15.00      A    C  
ATOM   2408  C   GLY A 275      40.580   8.038   6.400  1.00 15.00      A    C  
ATOM   2409  O   GLY A 275      40.544   7.688   5.223  1.00 15.00      A    O  
ATOM   2410  HN  GLY A 275      41.239   7.495   9.451  1.00 15.00      A    H  
ATOM   2411  N   LEU A 276      40.664   9.308   6.773  1.00 15.00      A    N  
ATOM   2412  CA  LEU A 276      40.714  10.389   5.797  1.00 15.00      A    C  
ATOM   2413  C   LEU A 276      41.966  10.272   4.933  1.00 15.00      A    C  
ATOM   2414  O   LEU A 276      41.913  10.452   3.716  1.00 15.00      A    O  
ATOM   2415  CB  LEU A 276      40.686  11.747   6.506  1.00 15.00      A    C  
ATOM   2416  CG  LEU A 276      40.646  12.984   5.603  1.00 15.00      A    C  
ATOM   2417  CD1 LEU A 276      39.343  13.039   4.819  1.00 15.00      A    C  
ATOM   2418  CD2 LEU A 276      40.836  14.250   6.423  1.00 15.00      A    C  
ATOM   2419  HN  LEU A 276      40.688   9.526   7.733  1.00 15.00      A    H  
ATOM   2420  N   LEU A 277      43.084   9.949   5.573  1.00 15.00      A    N  
ATOM   2421  CA  LEU A 277      44.356   9.804   4.878  1.00 15.00      A    C  
ATOM   2422  C   LEU A 277      44.297   8.691   3.836  1.00 15.00      A    C  
ATOM   2423  O   LEU A 277      44.629   8.907   2.670  1.00 15.00      A    O  
ATOM   2424  CB  LEU A 277      45.485   9.533   5.878  1.00 15.00      A    C  
ATOM   2425  CG  LEU A 277      46.897   9.429   5.295  1.00 15.00      A    C  
ATOM   2426  CD1 LEU A 277      47.346  10.767   4.726  1.00 15.00      A    C  
ATOM   2427  CD2 LEU A 277      47.876   8.935   6.350  1.00 15.00      A    C  
ATOM   2428  HN  LEU A 277      43.054   9.811   6.546  1.00 15.00      A    H  
ATOM   2429  N   THR A 278      43.857   7.507   4.254  1.00 15.00      A    N  
ATOM   2430  CA  THR A 278      43.769   6.370   3.345  1.00 15.00      A    C  
ATOM   2431  C   THR A 278      42.765   6.626   2.214  1.00 15.00      A    C  
ATOM   2432  O   THR A 278      42.951   6.151   1.093  1.00 15.00      A    O  
ATOM   2433  CB  THR A 278      43.489   5.032   4.077  1.00 15.00      A    C  
ATOM   2434  CG2 THR A 278      42.153   5.051   4.795  1.00 15.00      A    C  
ATOM   2435  OG1 THR A 278      43.516   3.939   3.151  1.00 15.00      A    O  
ATOM   2436  HN  THR A 278      43.585   7.397   5.192  1.00 15.00      A    H  
ATOM   2437  HG1 THR A 278      43.797   3.141   3.606  1.00 15.00      A    H  
ATOM   2438  N   ILE A 279      41.721   7.403   2.507  1.00 15.00      A    N  
ATOM   2439  CA  ILE A 279      40.711   7.741   1.509  1.00 15.00      A    C  
ATOM   2440  C   ILE A 279      41.355   8.503   0.352  1.00 15.00      A    C  
ATOM   2441  O   ILE A 279      41.158   8.164  -0.818  1.00 15.00      A    O  
ATOM   2442  CB  ILE A 279      39.564   8.588   2.123  1.00 15.00      A    C  
ATOM   2443  CG1 ILE A 279      38.538   7.689   2.815  1.00 15.00      A    C  
ATOM   2444  CG2 ILE A 279      38.885   9.473   1.080  1.00 15.00      A    C  
ATOM   2445  CD1 ILE A 279      37.773   6.791   1.868  1.00 15.00      A    C  
ATOM   2446  HN  ILE A 279      41.624   7.750   3.422  1.00 15.00      A    H  
ATOM   2447  N   ILE A 280      42.143   9.515   0.693  1.00 15.00      A    N  
ATOM   2448  CA  ILE A 280      42.818  10.332  -0.306  1.00 15.00      A    C  
ATOM   2449  C   ILE A 280      43.846   9.507  -1.076  1.00 15.00      A    C  
ATOM   2450  O   ILE A 280      43.896   9.553  -2.305  1.00 15.00      A    O  
ATOM   2451  CB  ILE A 280      43.514  11.551   0.338  1.00 15.00      A    C  
ATOM   2452  CG1 ILE A 280      42.504  12.376   1.142  1.00 15.00      A    C  
ATOM   2453  CG2 ILE A 280      44.182  12.415  -0.725  1.00 15.00      A    C  
ATOM   2454  CD1 ILE A 280      43.135  13.437   2.019  1.00 15.00      A    C  
ATOM   2455  HN  ILE A 280      42.272   9.720   1.645  1.00 15.00      A    H  
ATOM   2456  N   VAL A 281      44.646   8.738  -0.345  1.00 15.00      A    N  
ATOM   2457  CA  VAL A 281      45.683   7.908  -0.952  1.00 15.00      A    C  
ATOM   2458  C   VAL A 281      45.099   6.882  -1.924  1.00 15.00      A    C  
ATOM   2459  O   VAL A 281      45.498   6.827  -3.087  1.00 15.00      A    O  
ATOM   2460  CB  VAL A 281      46.542   7.190   0.114  1.00 15.00      A    C  
ATOM   2461  CG1 VAL A 281      47.559   6.264  -0.538  1.00 15.00      A    C  
ATOM   2462  CG2 VAL A 281      47.247   8.205   1.001  1.00 15.00      A    C  
ATOM   2463  HN  VAL A 281      44.536   8.728   0.632  1.00 15.00      A    H  
ATOM   2464  N   CYS A 282      44.140   6.092  -1.451  1.00 15.00      A    N  
ATOM   2465  CA  CYS A 282      43.517   5.062  -2.275  1.00 15.00      A    C  
ATOM   2466  C   CYS A 282      42.875   5.659  -3.525  1.00 15.00      A    C  
ATOM   2467  O   CYS A 282      43.047   5.141  -4.632  1.00 15.00      A    O  
ATOM   2468  CB  CYS A 282      42.482   4.276  -1.464  1.00 15.00      A    C  
ATOM   2469  SG  CYS A 282      41.935   2.734  -2.236  1.00 15.00      A    S  
ATOM   2470  HN  CYS A 282      43.839   6.207  -0.520  1.00 15.00      A    H  
ATOM   2471  HG  CYS A 282      42.518   1.730  -1.598  1.00 15.00      A    H  
ATOM   2472  N   MET A 283      42.156   6.761  -3.346  1.00 15.00      A    N  
ATOM   2473  CA  MET A 283      41.483   7.424  -4.456  1.00 15.00      A    C  
ATOM   2474  C   MET A 283      42.484   7.967  -5.473  1.00 15.00      A    C  
ATOM   2475  O   MET A 283      42.344   7.734  -6.672  1.00 15.00      A    O  
ATOM   2476  CB  MET A 283      40.591   8.558  -3.941  1.00 15.00      A    C  
ATOM   2477  CG  MET A 283      39.665   9.152  -4.992  1.00 15.00      A    C  
ATOM   2478  SD  MET A 283      38.314   8.044  -5.445  1.00 15.00      A    S  
ATOM   2479  CE  MET A 283      37.439   7.919  -3.886  1.00 15.00      A    C  
ATOM   2480  HN  MET A 283      42.075   7.138  -2.443  1.00 15.00      A    H  
ATOM   2481  N   ALA A 284      43.500   8.671  -4.984  1.00 15.00      A    N  
ATOM   2482  CA  ALA A 284      44.518   9.262  -5.848  1.00 15.00      A    C  
ATOM   2483  C   ALA A 284      45.274   8.208  -6.652  1.00 15.00      A    C  
ATOM   2484  O   ALA A 284      45.477   8.367  -7.856  1.00 15.00      A    O  
ATOM   2485  CB  ALA A 284      45.486  10.111  -5.038  1.00 15.00      A    C  
ATOM   2486  HN  ALA A 284      43.570   8.798  -4.011  1.00 15.00      A    H  
ATOM   2487  N   VAL A 285      45.682   7.134  -5.988  1.00 15.00      A    N  
ATOM   2488  CA  VAL A 285      46.422   6.065  -6.650  1.00 15.00      A    C  
ATOM   2489  C   VAL A 285      45.577   5.392  -7.732  1.00 15.00      A    C  
ATOM   2490  O   VAL A 285      46.059   5.133  -8.836  1.00 15.00      A    O  
ATOM   2491  CB  VAL A 285      46.949   5.016  -5.646  1.00 15.00      A    C  
ATOM   2492  CG1 VAL A 285      47.609   3.853  -6.372  1.00 15.00      A    C  
ATOM   2493  CG2 VAL A 285      47.936   5.660  -4.685  1.00 15.00      A    C  
ATOM   2494  HN  VAL A 285      45.484   7.059  -5.027  1.00 15.00      A    H  
ATOM   2495  N   LYS A 286      44.313   5.129  -7.420  1.00 15.00      A    N  
ATOM   2496  CA  LYS A 286      43.410   4.497  -8.374  1.00 15.00      A    C  
ATOM   2497  C   LYS A 286      43.179   5.419  -9.568  1.00 15.00      A    C  
ATOM   2498  O   LYS A 286      43.280   5.001 -10.723  1.00 15.00      A    O  
ATOM   2499  CB  LYS A 286      42.073   4.167  -7.703  1.00 15.00      A    C  
ATOM   2500  CG  LYS A 286      41.178   3.243  -8.514  1.00 15.00      A    C  
ATOM   2501  CD  LYS A 286      41.665   1.802  -8.457  1.00 15.00      A    C  
ATOM   2502  CE  LYS A 286      41.428   1.193  -7.085  1.00 15.00      A    C  
ATOM   2503  NZ  LYS A 286      41.882  -0.221  -7.017  1.00 15.00      A    N1+
ATOM   2504  HN  LYS A 286      43.979   5.369  -6.526  1.00 15.00      A    H  
ATOM   2505  HZ1 LYS A 286      42.919  -0.269  -7.028  1.00 15.00      A    H  
ATOM   2506  HZ2 LYS A 286      41.511  -0.758  -7.821  1.00 15.00      A    H  
ATOM   2507  HZ3 LYS A 286      41.538  -0.665  -6.129  1.00 15.00      A    H  
ATOM   2508  N   GLU A 287      42.900   6.682  -9.263  1.00 15.00      A    N  
ATOM   2509  CA  GLU A 287      42.649   7.705 -10.271  1.00 15.00      A    C  
ATOM   2510  C   GLU A 287      43.860   7.883 -11.192  1.00 15.00      A    C  
ATOM   2511  O   GLU A 287      43.719   8.110 -12.394  1.00 15.00      A    O  
ATOM   2512  CB  GLU A 287      42.340   9.026  -9.554  1.00 15.00      A    C  
ATOM   2513  CG  GLU A 287      41.862  10.157 -10.445  1.00 15.00      A    C  
ATOM   2514  CD  GLU A 287      40.491   9.904 -11.033  1.00 15.00      A    C  
ATOM   2515  OE1 GLU A 287      39.526   9.744 -10.255  1.00 15.00      A    O  
ATOM   2516  OE2 GLU A 287      40.377   9.877 -12.274  1.00 15.00      A    O1-
ATOM   2517  HN  GLU A 287      42.856   6.938  -8.314  1.00 15.00      A    H  
ATOM   2518  N   LEU A 288      45.050   7.767 -10.620  1.00 15.00      A    N  
ATOM   2519  CA  LEU A 288      46.286   7.930 -11.373  1.00 15.00      A    C  
ATOM   2520  C   LEU A 288      46.647   6.679 -12.173  1.00 15.00      A    C  
ATOM   2521  O   LEU A 288      47.319   6.766 -13.202  1.00 15.00      A    O  
ATOM   2522  CB  LEU A 288      47.434   8.291 -10.427  1.00 15.00      A    C  
ATOM   2523  CG  LEU A 288      48.680   8.899 -11.071  1.00 15.00      A    C  
ATOM   2524  CD1 LEU A 288      48.404  10.322 -11.532  1.00 15.00      A    C  
ATOM   2525  CD2 LEU A 288      49.854   8.863 -10.104  1.00 15.00      A    C  
ATOM   2526  HN  LEU A 288      45.099   7.573  -9.656  1.00 15.00      A    H  
ATOM   2527  N   ASN A 289      46.205   5.521 -11.704  1.00 15.00      A    N  
ATOM   2528  CA  ASN A 289      46.505   4.261 -12.378  1.00 15.00      A    C  
ATOM   2529  C   ASN A 289      45.592   4.011 -13.569  1.00 15.00      A    C  
ATOM   2530  O   ASN A 289      46.052   3.616 -14.640  1.00 15.00      A    O  
ATOM   2531  CB  ASN A 289      46.428   3.079 -11.402  1.00 15.00      A    C  
ATOM   2532  CG  ASN A 289      46.561   1.729 -12.093  1.00 15.00      A    C  
ATOM   2533  ND2 ASN A 289      47.785   1.232 -12.200  1.00 15.00      A    N  
ATOM   2534  OD1 ASN A 289      45.571   1.132 -12.517  1.00 15.00      A    O  
ATOM   2535  HN  ASN A 289      45.665   5.511 -10.882  1.00 15.00      A    H  
ATOM   2536 HD21 ASN A 289      48.529   1.751 -11.833  1.00 15.00      A    H  
ATOM   2537 HD22 ASN A 289      47.899   0.367 -12.657  1.00 15.00      A    H  
ATOM   2538  N   ASP A 290      44.300   4.244 -13.386  1.00 15.00      A    N  
ATOM   2539  CA  ASP A 290      43.333   4.005 -14.451  1.00 15.00      A    C  
ATOM   2540  C   ASP A 290      43.443   5.005 -15.592  1.00 15.00      A    C  
ATOM   2541  O   ASP A 290      43.450   4.620 -16.761  1.00 15.00      A    O  
ATOM   2542  CB  ASP A 290      41.906   3.910 -13.919  1.00 15.00      A    C  
ATOM   2543  CG  ASP A 290      41.316   2.537 -14.170  1.00 15.00      A    C  
ATOM   2544  OD1 ASP A 290      41.755   1.572 -13.502  1.00 15.00      A    O  
ATOM   2545  OD2 ASP A 290      40.450   2.411 -15.052  1.00 15.00      A    O1-
ATOM   2546  HN  ASP A 290      43.987   4.582 -12.517  1.00 15.00      A    H  
ATOM   2547  N   ARG A 291      43.551   6.284 -15.257  1.00 15.00      A    N  
ATOM   2548  CA  ARG A 291      43.659   7.325 -16.274  1.00 15.00      A    C  
ATOM   2549  C   ARG A 291      44.960   7.191 -17.064  1.00 15.00      A    C  
ATOM   2550  O   ARG A 291      45.034   7.573 -18.230  1.00 15.00      A    O  
ATOM   2551  CB  ARG A 291      43.554   8.716 -15.646  1.00 15.00      A    C  
ATOM   2552  CG  ARG A 291      43.575   9.857 -16.653  1.00 15.00      A    C  
ATOM   2553  CD  ARG A 291      43.289  11.193 -15.987  1.00 15.00      A    C  
ATOM   2554  NE  ARG A 291      44.273  11.517 -14.953  1.00 15.00      A    N  
ATOM   2555  CZ  ARG A 291      43.999  11.518 -13.647  1.00 15.00      A    C  
ATOM   2556  NH1 ARG A 291      42.781  11.210 -13.224  1.00 15.00      A    N1+
ATOM   2557  NH2 ARG A 291      44.949  11.818 -12.764  1.00 15.00      A    N  
ATOM   2558  HN  ARG A 291      43.546   6.535 -14.308  1.00 15.00      A    H  
ATOM   2559  HE  ARG A 291      45.178  11.748 -15.252  1.00 15.00      A    H  
ATOM   2560 HH11 ARG A 291      42.559  11.205 -12.207  1.00 15.00      A    H  
ATOM   2561 HH12 ARG A 291      42.031  10.965 -13.905  1.00 15.00      A    H  
ATOM   2562 HH21 ARG A 291      45.909  12.056 -13.087  1.00 15.00      A    H  
ATOM   2563 HH22 ARG A 291      44.733  11.815 -11.744  1.00 15.00      A    H  
ATOM   2564  N   PHE A 292      45.981   6.638 -16.426  1.00 15.00      A    N  
ATOM   2565  CA  PHE A 292      47.271   6.456 -17.074  1.00 15.00      A    C  
ATOM   2566  C   PHE A 292      47.509   4.985 -17.398  1.00 15.00      A    C  
ATOM   2567  O   PHE A 292      48.607   4.460 -17.201  1.00 15.00      A    O  
ATOM   2568  CB  PHE A 292      48.403   7.005 -16.201  1.00 15.00      A    C  
ATOM   2569  CG  PHE A 292      48.465   8.508 -16.139  1.00 15.00      A    C  
ATOM   2570  CD1 PHE A 292      47.845   9.288 -17.102  1.00 15.00      A    C  
ATOM   2571  CD2 PHE A 292      49.150   9.140 -15.115  1.00 15.00      A    C  
ATOM   2572  CE1 PHE A 292      47.906  10.668 -17.046  1.00 15.00      A    C  
ATOM   2573  CE2 PHE A 292      49.215  10.519 -15.051  1.00 15.00      A    C  
ATOM   2574  CZ  PHE A 292      48.592  11.284 -16.018  1.00 15.00      A    C  
ATOM   2575  HN  PHE A 292      45.860   6.331 -15.504  1.00 15.00      A    H  
ATOM   2576  N   LYS A 293      46.475   4.332 -17.914  1.00 15.00      A    N  
ATOM   2577  CA  LYS A 293      46.554   2.919 -18.270  1.00 15.00      A    C  
ATOM   2578  C   LYS A 293      47.513   2.694 -19.438  1.00 15.00      A    C  
ATOM   2579  O   LYS A 293      47.954   1.573 -19.683  1.00 15.00      A    O  
ATOM   2580  CB  LYS A 293      45.162   2.380 -18.617  1.00 15.00      A    C  
ATOM   2581  CG  LYS A 293      45.007   0.878 -18.430  1.00 15.00      A    C  
ATOM   2582  CD  LYS A 293      45.044   0.490 -16.959  1.00 15.00      A    C  
ATOM   2583  CE  LYS A 293      43.816   0.997 -16.219  1.00 15.00      A    C  
ATOM   2584  NZ  LYS A 293      43.863   0.671 -14.769  1.00 15.00      A    N1+
ATOM   2585  HN  LYS A 293      45.629   4.811 -18.050  1.00 15.00      A    H  
ATOM   2586  HZ1 LYS A 293      44.664   1.154 -14.315  1.00 15.00      A    H  
ATOM   2587  HZ2 LYS A 293      43.969  -0.351 -14.635  1.00 15.00      A    H  
ATOM   2588  HZ3 LYS A 293      42.975   0.981 -14.301  1.00 15.00      A    H  
ATOM   2589  N   HIS A 294      47.836   3.768 -20.150  1.00 15.00      A    N  
ATOM   2590  CA  HIS A 294      48.744   3.692 -21.287  1.00 15.00      A    C  
ATOM   2591  C   HIS A 294      50.186   3.477 -20.833  1.00 15.00      A    C  
ATOM   2592  O   HIS A 294      51.028   3.024 -21.605  1.00 15.00      A    O  
ATOM   2593  CB  HIS A 294      48.628   4.941 -22.173  1.00 15.00      A    C  
ATOM   2594  CG  HIS A 294      49.034   6.226 -21.511  1.00 15.00      A    C  
ATOM   2595  CD2 HIS A 294      50.053   7.067 -21.819  1.00 15.00      A    C  
ATOM   2596  ND1 HIS A 294      48.343   6.730 -20.433  1.00 15.00      A    N  
ATOM   2597  CE1 HIS A 294      48.947   7.858 -20.112  1.00 15.00      A    C  
ATOM   2598  NE2 HIS A 294      49.985   8.102 -20.922  1.00 15.00      A    N  
ATOM   2599  HN  HIS A 294      47.452   4.637 -19.905  1.00 15.00      A    H  
ATOM   2600  HE2 HIS A 294      50.578   8.882 -20.891  1.00 15.00      A    H  
ATOM   2601  N   ARG A 295      50.466   3.813 -19.579  1.00 15.00      A    N  
ATOM   2602  CA  ARG A 295      51.805   3.640 -19.031  1.00 15.00      A    C  
ATOM   2603  C   ARG A 295      51.830   2.485 -18.036  1.00 15.00      A    C  
ATOM   2604  O   ARG A 295      52.829   1.781 -17.910  1.00 15.00      A    O  
ATOM   2605  CB  ARG A 295      52.326   4.930 -18.384  1.00 15.00      A    C  
ATOM   2606  CG  ARG A 295      51.511   5.412 -17.197  1.00 15.00      A    C  
ATOM   2607  CD  ARG A 295      52.339   6.273 -16.258  1.00 15.00      A    C  
ATOM   2608  NE  ARG A 295      51.621   6.559 -15.014  1.00 15.00      A    N  
ATOM   2609  CZ  ARG A 295      52.182   6.538 -13.804  1.00 15.00      A    C  
ATOM   2610  NH1 ARG A 295      53.471   6.242 -13.669  1.00 15.00      A    N1+
ATOM   2611  NH2 ARG A 295      51.448   6.804 -12.728  1.00 15.00      A    N  
ATOM   2612  HN  ARG A 295      49.755   4.175 -19.011  1.00 15.00      A    H  
ATOM   2613  HE  ARG A 295      50.665   6.777 -15.090  1.00 15.00      A    H  
ATOM   2614 HH11 ARG A 295      54.049   6.027 -14.509  1.00 15.00      A    H  
ATOM   2615 HH12 ARG A 295      53.911   6.224 -12.725  1.00 15.00      A    H  
ATOM   2616 HH21 ARG A 295      50.433   7.031 -12.827  1.00 15.00      A    H  
ATOM   2617 HH22 ARG A 295      51.880   6.791 -11.779  1.00 15.00      A    H  
ATOM   2618  N   ILE A 296      50.722   2.301 -17.326  1.00 15.00      A    N  
ATOM   2619  CA  ILE A 296      50.604   1.227 -16.349  1.00 15.00      A    C  
ATOM   2620  C   ILE A 296      49.354   0.403 -16.652  1.00 15.00      A    C  
ATOM   2621  O   ILE A 296      48.266   0.706 -16.161  1.00 15.00      A    O  
ATOM   2622  CB  ILE A 296      50.522   1.758 -14.897  1.00 15.00      A    C  
ATOM   2623  CG1 ILE A 296      51.605   2.813 -14.625  1.00 15.00      A    C  
ATOM   2624  CG2 ILE A 296      50.635   0.613 -13.901  1.00 15.00      A    C  
ATOM   2625  CD1 ILE A 296      53.018   2.266 -14.588  1.00 15.00      A    C  
ATOM   2626  HN  ILE A 296      49.956   2.896 -17.471  1.00 15.00      A    H  
ATOM   2627  N   PRO A 297      49.494  -0.640 -17.487  1.00 15.00      A    N  
ATOM   2628  CA  PRO A 297      48.372  -1.505 -17.872  1.00 15.00      A    C  
ATOM   2629  C   PRO A 297      47.839  -2.326 -16.700  1.00 15.00      A    C  
ATOM   2630  O   PRO A 297      46.655  -2.658 -16.648  1.00 15.00      A    O  
ATOM   2631  CB  PRO A 297      48.976  -2.426 -18.938  1.00 15.00      A    C  
ATOM   2632  CG  PRO A 297      50.442  -2.416 -18.665  1.00 15.00      A    C  
ATOM   2633  CD  PRO A 297      50.755  -1.048 -18.131  1.00 15.00      A    C  
ATOM   2634  N   VAL A 298      48.717  -2.642 -15.760  1.00 15.00      A    N  
ATOM   2635  CA  VAL A 298      48.337  -3.424 -14.596  1.00 15.00      A    C  
ATOM   2636  C   VAL A 298      47.829  -2.521 -13.471  1.00 15.00      A    C  
ATOM   2637  O   VAL A 298      48.519  -1.593 -13.041  1.00 15.00      A    O  
ATOM   2638  CB  VAL A 298      49.498  -4.324 -14.099  1.00 15.00      A    C  
ATOM   2639  CG1 VAL A 298      50.770  -3.519 -13.865  1.00 15.00      A    C  
ATOM   2640  CG2 VAL A 298      49.103  -5.101 -12.850  1.00 15.00      A    C  
ATOM   2641  HN  VAL A 298      49.640  -2.329 -15.846  1.00 15.00      A    H  
ATOM   2642  N   PRO A 299      46.594  -2.753 -13.008  1.00 15.00      A    N  
ATOM   2643  CA  PRO A 299      45.997  -1.969 -11.928  1.00 15.00      A    C  
ATOM   2644  C   PRO A 299      46.700  -2.235 -10.604  1.00 15.00      A    C  
ATOM   2645  O   PRO A 299      46.584  -3.324 -10.040  1.00 15.00      A    O  
ATOM   2646  CB  PRO A 299      44.544  -2.466 -11.867  1.00 15.00      A    C  
ATOM   2647  CG  PRO A 299      44.336  -3.223 -13.135  1.00 15.00      A    C  
ATOM   2648  CD  PRO A 299      45.676  -3.787 -13.502  1.00 15.00      A    C  
ATOM   2649  N   ILE A 300      47.447  -1.247 -10.129  1.00 15.00      A    N  
ATOM   2650  CA  ILE A 300      48.170  -1.368  -8.871  1.00 15.00      A    C  
ATOM   2651  C   ILE A 300      47.199  -1.602  -7.711  1.00 15.00      A    C  
ATOM   2652  O   ILE A 300      46.284  -0.804  -7.478  1.00 15.00      A    O  
ATOM   2653  CB  ILE A 300      49.062  -0.129  -8.599  1.00 15.00      A    C  
ATOM   2654  CG1 ILE A 300      49.762  -0.225  -7.238  1.00 15.00      A    C  
ATOM   2655  CG2 ILE A 300      48.274   1.167  -8.718  1.00 15.00      A    C  
ATOM   2656  CD1 ILE A 300      50.954  -1.160  -7.226  1.00 15.00      A    C  
ATOM   2657  HN  ILE A 300      47.514  -0.415 -10.640  1.00 15.00      A    H  
ATOM   2658  N   PRO A 301      47.364  -2.724  -6.995  1.00 15.00      A    N  
ATOM   2659  CA  PRO A 301      46.513  -3.077  -5.858  1.00 15.00      A    C  
ATOM   2660  C   PRO A 301      46.787  -2.191  -4.645  1.00 15.00      A    C  
ATOM   2661  O   PRO A 301      47.380  -2.633  -3.655  1.00 15.00      A    O  
ATOM   2662  CB  PRO A 301      46.891  -4.537  -5.552  1.00 15.00      A    C  
ATOM   2663  CG  PRO A 301      47.723  -4.986  -6.707  1.00 15.00      A    C  
ATOM   2664  CD  PRO A 301      48.379  -3.753  -7.248  1.00 15.00      A    C  
ATOM   2665  N   ILE A 302      46.358  -0.937  -4.732  1.00 15.00      A    N  
ATOM   2666  CA  ILE A 302      46.544   0.020  -3.650  1.00 15.00      A    C  
ATOM   2667  C   ILE A 302      45.844  -0.452  -2.378  1.00 15.00      A    C  
ATOM   2668  O   ILE A 302      46.372  -0.300  -1.280  1.00 15.00      A    O  
ATOM   2669  CB  ILE A 302      46.082   1.449  -4.039  1.00 15.00      A    C  
ATOM   2670  CG1 ILE A 302      46.145   2.407  -2.844  1.00 15.00      A    C  
ATOM   2671  CG2 ILE A 302      44.690   1.442  -4.657  1.00 15.00      A    C  
ATOM   2672  CD1 ILE A 302      47.552   2.712  -2.374  1.00 15.00      A    C  
ATOM   2673  HN  ILE A 302      45.908  -0.648  -5.556  1.00 15.00      A    H  
ATOM   2674  N   GLU A 303      44.671  -1.056  -2.541  1.00 15.00      A    N  
ATOM   2675  CA  GLU A 303      43.905  -1.565  -1.412  1.00 15.00      A    C  
ATOM   2676  C   GLU A 303      44.710  -2.605  -0.639  1.00 15.00      A    C  
ATOM   2677  O   GLU A 303      44.611  -2.700   0.582  1.00 15.00      A    O  
ATOM   2678  CB  GLU A 303      42.582  -2.175  -1.890  1.00 15.00      A    C  
ATOM   2679  CG  GLU A 303      41.663  -1.197  -2.608  1.00 15.00      A    C  
ATOM   2680  CD  GLU A 303      41.824  -1.226  -4.117  1.00 15.00      A    C  
ATOM   2681  OE1 GLU A 303      42.975  -1.258  -4.606  1.00 15.00      A    O  
ATOM   2682  OE2 GLU A 303      40.798  -1.199  -4.828  1.00 15.00      A    O1-
ATOM   2683  HN  GLU A 303      44.300  -1.153  -3.452  1.00 15.00      A    H  
ATOM   2684  N   VAL A 304      45.525  -3.365  -1.355  1.00 15.00      A    N  
ATOM   2685  CA  VAL A 304      46.343  -4.396  -0.736  1.00 15.00      A    C  
ATOM   2686  C   VAL A 304      47.523  -3.783   0.011  1.00 15.00      A    C  
ATOM   2687  O   VAL A 304      47.708  -4.028   1.203  1.00 15.00      A    O  
ATOM   2688  CB  VAL A 304      46.857  -5.419  -1.774  1.00 15.00      A    C  
ATOM   2689  CG1 VAL A 304      47.672  -6.513  -1.098  1.00 15.00      A    C  
ATOM   2690  CG2 VAL A 304      45.694  -6.023  -2.547  1.00 15.00      A    C  
ATOM   2691  HN  VAL A 304      45.583  -3.222  -2.322  1.00 15.00      A    H  
ATOM   2692  N   ILE A 305      48.300  -2.957  -0.683  1.00 15.00      A    N  
ATOM   2693  CA  ILE A 305      49.470  -2.326  -0.082  1.00 15.00      A    C  
ATOM   2694  C   ILE A 305      49.098  -1.385   1.071  1.00 15.00      A    C  
ATOM   2695  O   ILE A 305      49.805  -1.325   2.081  1.00 15.00      A    O  
ATOM   2696  CB  ILE A 305      50.365  -1.610  -1.124  1.00 15.00      A    C  
ATOM   2697  CG1 ILE A 305      51.671  -1.119  -0.489  1.00 15.00      A    C  
ATOM   2698  CG2 ILE A 305      49.631  -0.463  -1.804  1.00 15.00      A    C  
ATOM   2699  CD1 ILE A 305      52.587  -2.234  -0.031  1.00 15.00      A    C  
ATOM   2700  HN  ILE A 305      48.079  -2.767  -1.622  1.00 15.00      A    H  
ATOM   2701  N   VAL A 306      47.978  -0.678   0.935  1.00 15.00      A    N  
ATOM   2702  CA  VAL A 306      47.536   0.247   1.974  1.00 15.00      A    C  
ATOM   2703  C   VAL A 306      47.131  -0.503   3.244  1.00 15.00      A    C  
ATOM   2704  O   VAL A 306      47.258   0.017   4.351  1.00 15.00      A    O  
ATOM   2705  CB  VAL A 306      46.404   1.192   1.499  1.00 15.00      A    C  
ATOM   2706  CG1 VAL A 306      45.034   0.531   1.575  1.00 15.00      A    C  
ATOM   2707  CG2 VAL A 306      46.426   2.497   2.280  1.00 15.00      A    C  
ATOM   2708  HN  VAL A 306      47.440  -0.775   0.117  1.00 15.00      A    H  
ATOM   2709  N   THR A 307      46.661  -1.731   3.077  1.00 15.00      A    N  
ATOM   2710  CA  THR A 307      46.265  -2.546   4.209  1.00 15.00      A    C  
ATOM   2711  C   THR A 307      47.506  -3.109   4.901  1.00 15.00      A    C  
ATOM   2712  O   THR A 307      47.598  -3.104   6.127  1.00 15.00      A    O  
ATOM   2713  CB  THR A 307      45.324  -3.691   3.781  1.00 15.00      A    C  
ATOM   2714  CG2 THR A 307      44.884  -4.512   4.985  1.00 15.00      A    C  
ATOM   2715  OG1 THR A 307      44.165  -3.134   3.147  1.00 15.00      A    O  
ATOM   2716  HN  THR A 307      46.577  -2.095   2.172  1.00 15.00      A    H  
ATOM   2717  HG1 THR A 307      44.335  -3.019   2.203  1.00 15.00      A    H  
ATOM   2718  N   ILE A 308      48.471  -3.555   4.099  1.00 15.00      A    N  
ATOM   2719  CA  ILE A 308      49.715  -4.110   4.622  1.00 15.00      A    C  
ATOM   2720  C   ILE A 308      50.447  -3.082   5.484  1.00 15.00      A    C  
ATOM   2721  O   ILE A 308      50.843  -3.375   6.616  1.00 15.00      A    O  
ATOM   2722  CB  ILE A 308      50.651  -4.584   3.486  1.00 15.00      A    C  
ATOM   2723  CG1 ILE A 308      49.986  -5.700   2.675  1.00 15.00      A    C  
ATOM   2724  CG2 ILE A 308      51.988  -5.056   4.046  1.00 15.00      A    C  
ATOM   2725  CD1 ILE A 308      50.739  -6.077   1.417  1.00 15.00      A    C  
ATOM   2726  HN  ILE A 308      48.340  -3.512   3.127  1.00 15.00      A    H  
ATOM   2727  N   ILE A 309      50.602  -1.873   4.952  1.00 15.00      A    N  
ATOM   2728  CA  ILE A 309      51.288  -0.807   5.671  1.00 15.00      A    C  
ATOM   2729  C   ILE A 309      50.509  -0.385   6.920  1.00 15.00      A    C  
ATOM   2730  O   ILE A 309      51.100   0.014   7.924  1.00 15.00      A    O  
ATOM   2731  CB  ILE A 309      51.594   0.416   4.769  1.00 15.00      A    C  
ATOM   2732  CG1 ILE A 309      52.573   1.375   5.456  1.00 15.00      A    C  
ATOM   2733  CG2 ILE A 309      50.323   1.146   4.360  1.00 15.00      A    C  
ATOM   2734  CD1 ILE A 309      53.958   0.798   5.655  1.00 15.00      A    C  
ATOM   2735  HN  ILE A 309      50.248  -1.695   4.051  1.00 15.00      A    H  
ATOM   2736  N   ALA A 310      49.185  -0.502   6.861  1.00 15.00      A    N  
ATOM   2737  CA  ALA A 310      48.339  -0.141   7.990  1.00 15.00      A    C  
ATOM   2738  C   ALA A 310      48.637  -1.035   9.187  1.00 15.00      A    C  
ATOM   2739  O   ALA A 310      48.873  -0.545  10.292  1.00 15.00      A    O  
ATOM   2740  CB  ALA A 310      46.868  -0.221   7.611  1.00 15.00      A    C  
ATOM   2741  HN  ALA A 310      48.769  -0.838   6.039  1.00 15.00      A    H  
ATOM   2742  N   THR A 311      48.652  -2.345   8.954  1.00 15.00      A    N  
ATOM   2743  CA  THR A 311      48.933  -3.306  10.014  1.00 15.00      A    C  
ATOM   2744  C   THR A 311      50.332  -3.101  10.584  1.00 15.00      A    C  
ATOM   2745  O   THR A 311      50.562  -3.313  11.772  1.00 15.00      A    O  
ATOM   2746  CB  THR A 311      48.794  -4.753   9.513  1.00 15.00      A    C  
ATOM   2747  CG2 THR A 311      47.537  -5.390  10.082  1.00 15.00      A    C  
ATOM   2748  OG1 THR A 311      48.724  -4.758   8.081  1.00 15.00      A    O  
ATOM   2749  HN  THR A 311      48.456  -2.677   8.048  1.00 15.00      A    H  
ATOM   2750  HG1 THR A 311      49.582  -4.519   7.714  1.00 15.00      A    H  
ATOM   2751  N   ALA A 312      51.259  -2.674   9.732  1.00 15.00      A    N  
ATOM   2752  CA  ALA A 312      52.632  -2.433  10.153  1.00 15.00      A    C  
ATOM   2753  C   ALA A 312      52.689  -1.302  11.174  1.00 15.00      A    C  
ATOM   2754  O   ALA A 312      53.385  -1.398  12.184  1.00 15.00      A    O  
ATOM   2755  CB  ALA A 312      53.510  -2.116   8.951  1.00 15.00      A    C  
ATOM   2756  HN  ALA A 312      51.011  -2.518   8.795  1.00 15.00      A    H  
ATOM   2757  N   ILE A 313      51.936  -0.241  10.914  1.00 15.00      A    N  
ATOM   2758  CA  ILE A 313      51.895   0.908  11.811  1.00 15.00      A    C  
ATOM   2759  C   ILE A 313      51.179   0.548  13.112  1.00 15.00      A    C  
ATOM   2760  O   ILE A 313      51.635   0.896  14.202  1.00 15.00      A    O  
ATOM   2761  CB  ILE A 313      51.195   2.120  11.152  1.00 15.00      A    C  
ATOM   2762  CG1 ILE A 313      51.902   2.515   9.849  1.00 15.00      A    C  
ATOM   2763  CG2 ILE A 313      51.126   3.303  12.109  1.00 15.00      A    C  
ATOM   2764  CD1 ILE A 313      53.362   2.883  10.021  1.00 15.00      A    C  
ATOM   2765  HN  ILE A 313      51.390  -0.230  10.096  1.00 15.00      A    H  
ATOM   2766  N   SER A 314      50.071  -0.173  12.986  1.00 15.00      A    N  
ATOM   2767  CA  SER A 314      49.283  -0.582  14.142  1.00 15.00      A    C  
ATOM   2768  C   SER A 314      50.007  -1.626  14.995  1.00 15.00      A    C  
ATOM   2769  O   SER A 314      49.641  -1.856  16.147  1.00 15.00      A    O  
ATOM   2770  CB  SER A 314      47.921  -1.105  13.688  1.00 15.00      A    C  
ATOM   2771  OG  SER A 314      47.287  -0.175  12.823  1.00 15.00      A    O  
ATOM   2772  HN  SER A 314      49.768  -0.434  12.088  1.00 15.00      A    H  
ATOM   2773  HG  SER A 314      47.570   0.714  13.051  1.00 15.00      A    H  
ATOM   2774  N   TYR A 315      51.020  -2.266  14.423  1.00 15.00      A    N  
ATOM   2775  CA  TYR A 315      51.787  -3.270  15.151  1.00 15.00      A    C  
ATOM   2776  C   TYR A 315      53.051  -2.657  15.744  1.00 15.00      A    C  
ATOM   2777  O   TYR A 315      53.477  -3.029  16.836  1.00 15.00      A    O  
ATOM   2778  CB  TYR A 315      52.139  -4.458  14.251  1.00 15.00      A    C  
ATOM   2779  CG  TYR A 315      52.649  -5.663  15.008  1.00 15.00      A    C  
ATOM   2780  CD1 TYR A 315      51.781  -6.472  15.728  1.00 15.00      A    C  
ATOM   2781  CD2 TYR A 315      54.000  -5.989  15.007  1.00 15.00      A    C  
ATOM   2782  CE1 TYR A 315      52.241  -7.572  16.426  1.00 15.00      A    C  
ATOM   2783  CE2 TYR A 315      54.469  -7.088  15.701  1.00 15.00      A    C  
ATOM   2784  CZ  TYR A 315      53.586  -7.875  16.408  1.00 15.00      A    C  
ATOM   2785  OH  TYR A 315      54.050  -8.970  17.103  1.00 15.00      A    O  
ATOM   2786  HN  TYR A 315      51.249  -2.070  13.491  1.00 15.00      A    H  
ATOM   2787  HH  TYR A 315      54.808  -8.713  17.634  1.00 15.00      A    H  
ATOM   2788  N   GLY A 316      53.645  -1.716  15.014  1.00 15.00      A    N  
ATOM   2789  CA  GLY A 316      54.851  -1.057  15.485  1.00 15.00      A    C  
ATOM   2790  C   GLY A 316      54.574  -0.194  16.697  1.00 15.00      A    C  
ATOM   2791  O   GLY A 316      55.437  -0.004  17.553  1.00 15.00      A    O  
ATOM   2792  HN  GLY A 316      53.265  -1.471  14.143  1.00 15.00      A    H  
ATOM   2793  N   ALA A 317      53.363   0.333  16.761  1.00 15.00      A    N  
ATOM   2794  CA  ALA A 317      52.944   1.165  17.872  1.00 15.00      A    C  
ATOM   2795  C   ALA A 317      51.587   0.693  18.366  1.00 15.00      A    C  
ATOM   2796  O   ALA A 317      50.686   0.443  17.569  1.00 15.00      A    O  
ATOM   2797  CB  ALA A 317      52.884   2.626  17.449  1.00 15.00      A    C  
ATOM   2798  HN  ALA A 317      52.724   0.149  16.039  1.00 15.00      A    H  
ATOM   2799  N   ASN A 318      51.447   0.555  19.677  1.00 15.00      A    N  
ATOM   2800  CA  ASN A 318      50.192   0.103  20.270  1.00 15.00      A    C  
ATOM   2801  C   ASN A 318      49.112   1.177  20.153  1.00 15.00      A    C  
ATOM   2802  O   ASN A 318      48.858   1.926  21.095  1.00 15.00      A    O  
ATOM   2803  CB  ASN A 318      50.401  -0.310  21.734  1.00 15.00      A    C  
ATOM   2804  CG  ASN A 318      49.224  -1.074  22.322  1.00 15.00      A    C  
ATOM   2805  ND2 ASN A 318      49.518  -2.073  23.141  1.00 15.00      A    N  
ATOM   2806  OD1 ASN A 318      48.064  -0.774  22.048  1.00 15.00      A    O  
ATOM   2807  HN  ASN A 318      52.206   0.757  20.259  1.00 15.00      A    H  
ATOM   2808 HD21 ASN A 318      50.462  -2.262  23.321  1.00 15.00      A    H  
ATOM   2809 HD22 ASN A 318      48.776  -2.587  23.526  1.00 15.00      A    H  
ATOM   2810  N   LEU A 319      48.491   1.250  18.983  1.00 15.00      A    N  
ATOM   2811  CA  LEU A 319      47.439   2.225  18.718  1.00 15.00      A    C  
ATOM   2812  C   LEU A 319      46.188   1.928  19.540  1.00 15.00      A    C  
ATOM   2813  O   LEU A 319      45.421   2.831  19.868  1.00 15.00      A    O  
ATOM   2814  CB  LEU A 319      47.099   2.253  17.223  1.00 15.00      A    C  
ATOM   2815  CG  LEU A 319      47.815   3.311  16.372  1.00 15.00      A    C  
ATOM   2816  CD1 LEU A 319      49.324   3.216  16.527  1.00 15.00      A    C  
ATOM   2817  CD2 LEU A 319      47.426   3.174  14.910  1.00 15.00      A    C  
ATOM   2818  HN  LEU A 319      48.765   0.637  18.263  1.00 15.00      A    H  
ATOM   2819  N   GLU A 320      46.009   0.661  19.885  1.00 15.00      A    N  
ATOM   2820  CA  GLU A 320      44.858   0.217  20.666  1.00 15.00      A    C  
ATOM   2821  C   GLU A 320      44.801   0.900  22.036  1.00 15.00      A    C  
ATOM   2822  O   GLU A 320      43.859   1.630  22.337  1.00 15.00      A    O  
ATOM   2823  CB  GLU A 320      44.903  -1.314  20.823  1.00 15.00      A    C  
ATOM   2824  CG  GLU A 320      44.233  -1.863  22.078  1.00 15.00      A    C  
ATOM   2825  CD  GLU A 320      42.797  -2.289  21.859  1.00 15.00      A    C  
ATOM   2826  OE1 GLU A 320      42.190  -1.879  20.846  1.00 15.00      A    O  
ATOM   2827  OE2 GLU A 320      42.261  -3.046  22.699  1.00 15.00      A    O1-
ATOM   2828  HN  GLU A 320      46.671  -0.003  19.605  1.00 15.00      A    H  
ATOM   2829  N   LYS A 321      45.833   0.698  22.842  1.00 15.00      A    N  
ATOM   2830  CA  LYS A 321      45.869   1.252  24.188  1.00 15.00      A    C  
ATOM   2831  C   LYS A 321      46.416   2.679  24.242  1.00 15.00      A    C  
ATOM   2832  O   LYS A 321      46.359   3.326  25.289  1.00 15.00      A    O  
ATOM   2833  CB  LYS A 321      46.690   0.340  25.111  1.00 15.00      A    C  
ATOM   2834  CG  LYS A 321      46.540   0.647  26.596  1.00 15.00      A    C  
ATOM   2835  CD  LYS A 321      47.859   0.481  27.341  1.00 15.00      A    C  
ATOM   2836  CE  LYS A 321      48.934   1.417  26.801  1.00 15.00      A    C  
ATOM   2837  NZ  LYS A 321      48.525   2.849  26.866  1.00 15.00      A    N1+
ATOM   2838  HN  LYS A 321      46.588   0.153  22.524  1.00 15.00      A    H  
ATOM   2839  HZ1 LYS A 321      48.551   3.188  27.846  1.00 15.00      A    H  
ATOM   2840  HZ2 LYS A 321      47.556   2.964  26.494  1.00 15.00      A    H  
ATOM   2841  HZ3 LYS A 321      49.171   3.431  26.287  1.00 15.00      A    H  
ATOM   2842  N   ASN A 322      46.958   3.175  23.142  1.00 15.00      A    N  
ATOM   2843  CA  ASN A 322      47.517   4.527  23.143  1.00 15.00      A    C  
ATOM   2844  C   ASN A 322      46.628   5.549  22.450  1.00 15.00      A    C  
ATOM   2845  O   ASN A 322      46.661   6.728  22.792  1.00 15.00      A    O  
ATOM   2846  CB  ASN A 322      48.931   4.570  22.555  1.00 15.00      A    C  
ATOM   2847  CG  ASN A 322      49.992   4.027  23.495  1.00 15.00      A    C  
ATOM   2848  ND2 ASN A 322      51.164   3.732  22.952  1.00 15.00      A    N  
ATOM   2849  OD1 ASN A 322      49.770   3.882  24.699  1.00 15.00      A    O  
ATOM   2850  HN  ASN A 322      46.987   2.633  22.324  1.00 15.00      A    H  
ATOM   2851 HD21 ASN A 322      51.277   3.878  21.989  1.00 15.00      A    H  
ATOM   2852 HD22 ASN A 322      51.872   3.389  23.535  1.00 15.00      A    H  
ATOM   2853  N   TYR A 323      45.835   5.114  21.479  1.00 15.00      A    N  
ATOM   2854  CA  TYR A 323      44.977   6.040  20.751  1.00 15.00      A    C  
ATOM   2855  C   TYR A 323      43.512   5.623  20.764  1.00 15.00      A    C  
ATOM   2856  O   TYR A 323      42.667   6.335  20.222  1.00 15.00      A    O  
ATOM   2857  CB  TYR A 323      45.467   6.206  19.308  1.00 15.00      A    C  
ATOM   2858  CG  TYR A 323      46.890   6.707  19.196  1.00 15.00      A    C  
ATOM   2859  CD1 TYR A 323      47.180   8.063  19.292  1.00 15.00      A    C  
ATOM   2860  CD2 TYR A 323      47.944   5.825  18.999  1.00 15.00      A    C  
ATOM   2861  CE1 TYR A 323      48.480   8.523  19.194  1.00 15.00      A    C  
ATOM   2862  CE2 TYR A 323      49.245   6.275  18.900  1.00 15.00      A    C  
ATOM   2863  CZ  TYR A 323      49.508   7.624  18.998  1.00 15.00      A    C  
ATOM   2864  OH  TYR A 323      50.804   8.076  18.902  1.00 15.00      A    O  
ATOM   2865  HN  TYR A 323      45.824   4.161  21.247  1.00 15.00      A    H  
ATOM   2866  HH  TYR A 323      50.958   8.752  19.566  1.00 15.00      A    H  
ATOM   2867  N   ASN A 324      43.217   4.478  21.382  1.00 15.00      A    N  
ATOM   2868  CA  ASN A 324      41.845   3.966  21.457  1.00 15.00      A    C  
ATOM   2869  C   ASN A 324      41.271   3.796  20.051  1.00 15.00      A    C  
ATOM   2870  O   ASN A 324      40.182   4.281  19.738  1.00 15.00      A    O  
ATOM   2871  CB  ASN A 324      40.963   4.900  22.301  1.00 15.00      A    C  
ATOM   2872  CG  ASN A 324      39.617   4.296  22.663  1.00 15.00      A    C  
ATOM   2873  ND2 ASN A 324      38.589   5.130  22.696  1.00 15.00      A    N  
ATOM   2874  OD1 ASN A 324      39.501   3.097  22.912  1.00 15.00      A    O  
ATOM   2875  HN  ASN A 324      43.936   3.960  21.795  1.00 15.00      A    H  
ATOM   2876 HD21 ASN A 324      38.752   6.072  22.488  1.00 15.00      A    H  
ATOM   2877 HD22 ASN A 324      37.709   4.767  22.922  1.00 15.00      A    H  
ATOM   2878  N   ALA A 325      42.030   3.114  19.205  1.00 15.00      A    N  
ATOM   2879  CA  ALA A 325      41.632   2.889  17.823  1.00 15.00      A    C  
ATOM   2880  C   ALA A 325      40.683   1.703  17.695  1.00 15.00      A    C  
ATOM   2881  O   ALA A 325      40.810   0.705  18.411  1.00 15.00      A    O  
ATOM   2882  CB  ALA A 325      42.859   2.684  16.951  1.00 15.00      A    C  
ATOM   2883  HN  ALA A 325      42.877   2.743  19.522  1.00 15.00      A    H  
ATOM   2884  N   GLY A 326      39.738   1.818  16.775  1.00 15.00      A    N  
ATOM   2885  CA  GLY A 326      38.777   0.758  16.555  1.00 15.00      A    C  
ATOM   2886  C   GLY A 326      39.340  -0.372  15.715  1.00 15.00      A    C  
ATOM   2887  O   GLY A 326      39.007  -0.506  14.535  1.00 15.00      A    O  
ATOM   2888  HN  GLY A 326      39.692   2.645  16.232  1.00 15.00      A    H  
ATOM   2889  N   ILE A 327      40.196  -1.186  16.320  1.00 15.00      A    N  
ATOM   2890  CA  ILE A 327      40.808  -2.313  15.624  1.00 15.00      A    C  
ATOM   2891  C   ILE A 327      39.867  -3.520  15.567  1.00 15.00      A    C  
ATOM   2892  O   ILE A 327      38.770  -3.491  16.134  1.00 15.00      A    O  
ATOM   2893  CB  ILE A 327      42.162  -2.718  16.244  1.00 15.00      A    C  
ATOM   2894  CG1 ILE A 327      41.981  -3.228  17.675  1.00 15.00      A    C  
ATOM   2895  CG2 ILE A 327      43.129  -1.541  16.214  1.00 15.00      A    C  
ATOM   2896  CD1 ILE A 327      43.225  -3.869  18.255  1.00 15.00      A    C  
ATOM   2897  HN  ILE A 327      40.436  -1.013  17.258  1.00 15.00      A    H  
ATOM   2898  N   VAL A 328      40.300  -4.571  14.878  1.00 15.00      A    N  
ATOM   2899  CA  VAL A 328      39.499  -5.782  14.726  1.00 15.00      A    C  
ATOM   2900  C   VAL A 328      39.574  -6.685  15.958  1.00 15.00      A    C  
ATOM   2901  O   VAL A 328      38.565  -6.901  16.629  1.00 15.00      A    O  
ATOM   2902  CB  VAL A 328      39.909  -6.585  13.470  1.00 15.00      A    C  
ATOM   2903  CG1 VAL A 328      39.030  -7.818  13.305  1.00 15.00      A    C  
ATOM   2904  CG2 VAL A 328      39.837  -5.712  12.226  1.00 15.00      A    C  
ATOM   2905  HN  VAL A 328      41.187  -4.530  14.457  1.00 15.00      A    H  
ATOM   2906  N   LYS A 329      40.774  -7.205  16.237  1.00 15.00      A    N  
ATOM   2907  CA  LYS A 329      41.024  -8.105  17.377  1.00 15.00      A    C  
ATOM   2908  C   LYS A 329      39.974  -9.213  17.531  1.00 15.00      A    C  
ATOM   2909  O   LYS A 329      39.588  -9.570  18.642  1.00 15.00      A    O  
ATOM   2910  CB  LYS A 329      41.268  -7.345  18.694  1.00 15.00      A    C  
ATOM   2911  CG  LYS A 329      40.123  -6.467  19.174  1.00 15.00      A    C  
ATOM   2912  CD  LYS A 329      40.581  -5.511  20.262  1.00 15.00      A    C  
ATOM   2913  CE  LYS A 329      39.524  -4.458  20.550  1.00 15.00      A    C  
ATOM   2914  NZ  LYS A 329      40.066  -3.332  21.356  1.00 15.00      A    N1+
ATOM   2915  HN  LYS A 329      41.536  -6.965  15.659  1.00 15.00      A    H  
ATOM   2916  HZ1 LYS A 329      40.610  -3.696  22.171  1.00 15.00      A    H  
ATOM   2917  HZ2 LYS A 329      39.300  -2.734  21.709  1.00 15.00      A    H  
ATOM   2918  HZ3 LYS A 329      40.712  -2.745  20.776  1.00 15.00      A    H  
ATOM   2919  N   SER A 330      39.524  -9.765  16.407  1.00 15.00      A    N  
ATOM   2920  CA  SER A 330      38.522 -10.825  16.421  1.00 15.00      A    C  
ATOM   2921  C   SER A 330      38.817 -11.883  15.356  1.00 15.00      A    C  
ATOM   2922  O   SER A 330      38.012 -12.110  14.452  1.00 15.00      A    O  
ATOM   2923  CB  SER A 330      37.125 -10.238  16.194  1.00 15.00      A    C  
ATOM   2924  OG  SER A 330      36.881  -9.132  17.046  1.00 15.00      A    O  
ATOM   2925  HN  SER A 330      39.875  -9.450  15.549  1.00 15.00      A    H  
ATOM   2926  HG  SER A 330      37.670  -8.579  17.092  1.00 15.00      A    H  
ATOM   2927  N   ILE A 331      39.975 -12.522  15.455  1.00 15.00      A    N  
ATOM   2928  CA  ILE A 331      40.358 -13.550  14.493  1.00 15.00      A    C  
ATOM   2929  C   ILE A 331      40.810 -14.820  15.210  1.00 15.00      A    C  
ATOM   2930  O   ILE A 331      41.914 -14.874  15.744  1.00 15.00      A    O  
ATOM   2931  CB  ILE A 331      41.484 -13.061  13.554  1.00 15.00      A    C  
ATOM   2932  CG1 ILE A 331      41.093 -11.731  12.901  1.00 15.00      A    C  
ATOM   2933  CG2 ILE A 331      41.787 -14.108  12.489  1.00 15.00      A    C  
ATOM   2934  CD1 ILE A 331      42.225 -11.039  12.177  1.00 15.00      A    C  
ATOM   2935  HN  ILE A 331      40.584 -12.302  16.192  1.00 15.00      A    H  
ATOM   2936  N   PRO A 332      39.955 -15.853  15.243  1.00 15.00      A    N  
ATOM   2937  CA  PRO A 332      40.281 -17.124  15.903  1.00 15.00      A    C  
ATOM   2938  C   PRO A 332      41.239 -17.988  15.082  1.00 15.00      A    C  
ATOM   2939  O   PRO A 332      41.932 -18.844  15.630  1.00 15.00      A    O  
ATOM   2940  CB  PRO A 332      38.918 -17.810  16.021  1.00 15.00      A    C  
ATOM   2941  CG  PRO A 332      38.129 -17.273  14.875  1.00 15.00      A    C  
ATOM   2942  CD  PRO A 332      38.598 -15.858  14.664  1.00 15.00      A    C  
ATOM   2943  N   SER A 333      41.282 -17.737  13.772  1.00 15.00      A    N  
ATOM   2944  CA  SER A 333      42.133 -18.491  12.848  1.00 15.00      A    C  
ATOM   2945  C   SER A 333      41.723 -19.967  12.775  1.00 15.00      A    C  
ATOM   2946  O   SER A 333      42.323 -20.826  13.420  1.00 15.00      A    O  
ATOM   2947  CB  SER A 333      43.621 -18.347  13.200  1.00 15.00      A    C  
ATOM   2948  OG  SER A 333      43.932 -17.010  13.558  1.00 15.00      A    O  
ATOM   2949  HN  SER A 333      40.734 -17.012  13.418  1.00 15.00      A    H  
ATOM   2950  HG  SER A 333      43.578 -16.820  14.427  1.00 15.00      A    H  
ATOM   2951  N   GLY A 334      40.684 -20.249  11.997  1.00 15.00      A    N  
ATOM   2952  CA  GLY A 334      40.219 -21.612  11.853  1.00 15.00      A    C  
ATOM   2953  C   GLY A 334      38.907 -21.697  11.103  1.00 15.00      A    C  
ATOM   2954  O   GLY A 334      38.406 -20.694  10.588  1.00 15.00      A    O  
ATOM   2955  HN  GLY A 334      40.232 -19.530  11.513  1.00 15.00      A    H  
ATOM   2956  N   PHE A 335      38.343 -22.890  11.048  1.00 15.00      A    N  
ATOM   2957  CA  PHE A 335      37.090 -23.109  10.354  1.00 15.00      A    C  
ATOM   2958  C   PHE A 335      36.052 -23.697  11.298  1.00 15.00      A    C  
ATOM   2959  O   PHE A 335      36.373 -24.085  12.423  1.00 15.00      A    O  
ATOM   2960  CB  PHE A 335      37.305 -24.040   9.159  1.00 15.00      A    C  
ATOM   2961  CG  PHE A 335      37.846 -23.354   7.934  1.00 15.00      A    C  
ATOM   2962  CD1 PHE A 335      39.213 -23.220   7.734  1.00 15.00      A    C  
ATOM   2963  CD2 PHE A 335      36.982 -22.854   6.975  1.00 15.00      A    C  
ATOM   2964  CE1 PHE A 335      39.702 -22.599   6.601  1.00 15.00      A    C  
ATOM   2965  CE2 PHE A 335      37.465 -22.231   5.842  1.00 15.00      A    C  
ATOM   2966  CZ  PHE A 335      38.826 -22.104   5.654  1.00 15.00      A    C  
ATOM   2967  HN  PHE A 335      38.773 -23.646  11.498  1.00 15.00      A    H  
ATOM   2968  N   LEU A 336      34.814 -23.762  10.828  1.00 15.00      A    N  
ATOM   2969  CA  LEU A 336      33.716 -24.296  11.612  1.00 15.00      A    C  
ATOM   2970  C   LEU A 336      32.898 -25.285  10.782  1.00 15.00      A    C  
ATOM   2971  O   LEU A 336      32.837 -25.171   9.556  1.00 15.00      A    O  
ATOM   2972  CB  LEU A 336      32.813 -23.161  12.129  1.00 15.00      A    C  
ATOM   2973  CG  LEU A 336      31.863 -22.504  11.116  1.00 15.00      A    C  
ATOM   2974  CD1 LEU A 336      30.681 -21.871  11.834  1.00 15.00      A    C  
ATOM   2975  CD2 LEU A 336      32.591 -21.461  10.280  1.00 15.00      A    C  
ATOM   2976  HN  LEU A 336      34.633 -23.445   9.921  1.00 15.00      A    H  
ATOM   2977  N   PRO A 337      32.288 -26.281  11.443  1.00 15.00      A    N  
ATOM   2978  CA  PRO A 337      31.458 -27.290  10.778  1.00 15.00      A    C  
ATOM   2979  C   PRO A 337      30.141 -26.684  10.296  1.00 15.00      A    C  
ATOM   2980  O   PRO A 337      29.720 -25.637  10.790  1.00 15.00      A    O  
ATOM   2981  CB  PRO A 337      31.177 -28.321  11.887  1.00 15.00      A    C  
ATOM   2982  CG  PRO A 337      32.118 -27.983  12.994  1.00 15.00      A    C  
ATOM   2983  CD  PRO A 337      32.365 -26.511  12.890  1.00 15.00      A    C  
ATOM   2984  N   PRO A 338      29.481 -27.330   9.320  1.00 15.00      A    N  
ATOM   2985  CA  PRO A 338      28.203 -26.853   8.780  1.00 15.00      A    C  
ATOM   2986  C   PRO A 338      27.131 -26.753   9.864  1.00 15.00      A    C  
ATOM   2987  O   PRO A 338      26.942 -27.678  10.656  1.00 15.00      A    O  
ATOM   2988  CB  PRO A 338      27.819 -27.919   7.745  1.00 15.00      A    C  
ATOM   2989  CG  PRO A 338      28.656 -29.108   8.080  1.00 15.00      A    C  
ATOM   2990  CD  PRO A 338      29.926 -28.567   8.663  1.00 15.00      A    C  
ATOM   2991  N   VAL A 339      26.436 -25.627   9.890  1.00 15.00      A    N  
ATOM   2992  CA  VAL A 339      25.391 -25.392  10.873  1.00 15.00      A    C  
ATOM   2993  C   VAL A 339      24.026 -25.391  10.194  1.00 15.00      A    C  
ATOM   2994  O   VAL A 339      23.869 -24.833   9.107  1.00 15.00      A    O  
ATOM   2995  CB  VAL A 339      25.598 -24.048  11.607  1.00 15.00      A    C  
ATOM   2996  CG1 VAL A 339      24.603 -23.889  12.749  1.00 15.00      A    C  
ATOM   2997  CG2 VAL A 339      27.025 -23.927  12.124  1.00 15.00      A    C  
ATOM   2998  HN  VAL A 339      26.617 -24.939   9.212  1.00 15.00      A    H  
ATOM   2999  N   LEU A 340      23.054 -26.028  10.827  1.00 15.00      A    N  
ATOM   3000  CA  LEU A 340      21.705 -26.099  10.285  1.00 15.00      A    C  
ATOM   3001  C   LEU A 340      20.929 -24.828  10.612  1.00 15.00      A    C  
ATOM   3002  O   LEU A 340      20.739 -24.495  11.784  1.00 15.00      A    O  
ATOM   3003  CB  LEU A 340      20.958 -27.320  10.837  1.00 15.00      A    C  
ATOM   3004  CG  LEU A 340      21.323 -28.687  10.243  1.00 15.00      A    C  
ATOM   3005  CD1 LEU A 340      21.377 -28.632   8.723  1.00 15.00      A    C  
ATOM   3006  CD2 LEU A 340      22.627 -29.215  10.823  1.00 15.00      A    C  
ATOM   3007  HN  LEU A 340      23.245 -26.457  11.685  1.00 15.00      A    H  
ATOM   3008  N   PRO A 341      20.492 -24.089   9.580  1.00 15.00      A    N  
ATOM   3009  CA  PRO A 341      19.723 -22.854   9.760  1.00 15.00      A    C  
ATOM   3010  C   PRO A 341      18.379 -23.122  10.434  1.00 15.00      A    C  
ATOM   3011  O   PRO A 341      17.685 -24.083  10.096  1.00 15.00      A    O  
ATOM   3012  CB  PRO A 341      19.503 -22.352   8.326  1.00 15.00      A    C  
ATOM   3013  CG  PRO A 341      20.545 -23.043   7.518  1.00 15.00      A    C  
ATOM   3014  CD  PRO A 341      20.728 -24.385   8.159  1.00 15.00      A    C  
ATOM   3015  N   SER A 342      18.027 -22.274  11.392  1.00 15.00      A    N  
ATOM   3016  CA  SER A 342      16.777 -22.413  12.120  1.00 15.00      A    C  
ATOM   3017  C   SER A 342      15.575 -22.136  11.219  1.00 15.00      A    C  
ATOM   3018  O   SER A 342      15.290 -20.985  10.882  1.00 15.00      A    O  
ATOM   3019  CB  SER A 342      16.768 -21.464  13.317  1.00 15.00      A    C  
ATOM   3020  OG  SER A 342      18.052 -21.405  13.914  1.00 15.00      A    O  
ATOM   3021  HN  SER A 342      18.630 -21.539  11.624  1.00 15.00      A    H  
ATOM   3022  HG  SER A 342      18.113 -22.054  14.610  1.00 15.00      A    H  
ATOM   3023  N   VAL A 343      14.886 -23.198  10.819  1.00 15.00      A    N  
ATOM   3024  CA  VAL A 343      13.716 -23.073   9.965  1.00 15.00      A    C  
ATOM   3025  C   VAL A 343      12.563 -22.402  10.709  1.00 15.00      A    C  
ATOM   3026  O   VAL A 343      12.172 -22.832  11.792  1.00 15.00      A    O  
ATOM   3027  CB  VAL A 343      13.271 -24.440   9.382  1.00 15.00      A    C  
ATOM   3028  CG1 VAL A 343      13.124 -25.490  10.474  1.00 15.00      A    C  
ATOM   3029  CG2 VAL A 343      11.985 -24.306   8.576  1.00 15.00      A    C  
ATOM   3030  HN  VAL A 343      15.175 -24.089  11.106  1.00 15.00      A    H  
ATOM   3031  N   GLY A 344      12.047 -21.326  10.131  1.00 15.00      A    N  
ATOM   3032  CA  GLY A 344      10.950 -20.608  10.743  1.00 15.00      A    C  
ATOM   3033  C   GLY A 344      10.856 -19.186  10.235  1.00 15.00      A    C  
ATOM   3034  O   GLY A 344       9.813 -18.766   9.734  1.00 15.00      A    O  
ATOM   3035  HN  GLY A 344      12.418 -21.013   9.280  1.00 15.00      A    H  
ATOM   3036  N   LEU A 345      11.959 -18.455  10.342  1.00 15.00      A    N  
ATOM   3037  CA  LEU A 345      12.012 -17.068   9.894  1.00 15.00      A    C  
ATOM   3038  C   LEU A 345      12.158 -16.993   8.378  1.00 15.00      A    C  
ATOM   3039  O   LEU A 345      13.207 -16.616   7.857  1.00 15.00      A    O  
ATOM   3040  CB  LEU A 345      13.166 -16.328  10.578  1.00 15.00      A    C  
ATOM   3041  CG  LEU A 345      13.112 -16.257  12.107  1.00 15.00      A    C  
ATOM   3042  CD1 LEU A 345      14.392 -15.649  12.658  1.00 15.00      A    C  
ATOM   3043  CD2 LEU A 345      11.899 -15.462  12.566  1.00 15.00      A    C  
ATOM   3044  HN  LEU A 345      12.762 -18.859  10.731  1.00 15.00      A    H  
ATOM   3045  N   PHE A 346      11.109 -17.390   7.678  1.00 15.00      A    N  
ATOM   3046  CA  PHE A 346      11.110 -17.374   6.223  1.00 15.00      A    C  
ATOM   3047  C   PHE A 346       9.933 -16.575   5.687  1.00 15.00      A    C  
ATOM   3048  O   PHE A 346      10.029 -15.942   4.641  1.00 15.00      A    O  
ATOM   3049  CB  PHE A 346      11.090 -18.797   5.660  1.00 15.00      A    C  
ATOM   3050  CG  PHE A 346      12.359 -19.568   5.903  1.00 15.00      A    C  
ATOM   3051  CD1 PHE A 346      13.591 -19.015   5.596  1.00 15.00      A    C  
ATOM   3052  CD2 PHE A 346      12.319 -20.845   6.437  1.00 15.00      A    C  
ATOM   3053  CE1 PHE A 346      14.760 -19.719   5.816  1.00 15.00      A    C  
ATOM   3054  CE2 PHE A 346      13.483 -21.555   6.660  1.00 15.00      A    C  
ATOM   3055  CZ  PHE A 346      14.705 -20.991   6.349  1.00 15.00      A    C  
ATOM   3056  HN  PHE A 346      10.310 -17.701   8.157  1.00 15.00      A    H  
ATOM   3057  N   SER A 347       8.823 -16.608   6.409  1.00 15.00      A    N  
ATOM   3058  CA  SER A 347       7.626 -15.882   6.011  1.00 15.00      A    C  
ATOM   3059  C   SER A 347       7.823 -14.384   6.220  1.00 15.00      A    C  
ATOM   3060  O   SER A 347       7.363 -13.559   5.429  1.00 15.00      A    O  
ATOM   3061  CB  SER A 347       6.451 -16.377   6.851  1.00 15.00      A    C  
ATOM   3062  OG  SER A 347       6.919 -17.189   7.919  1.00 15.00      A    O  
ATOM   3063  HN  SER A 347       8.800 -17.136   7.233  1.00 15.00      A    H  
ATOM   3064  HG  SER A 347       7.128 -16.634   8.678  1.00 15.00      A    H  
ATOM   3065  N   ASP A 348       8.528 -14.055   7.287  1.00 15.00      A    N  
ATOM   3066  CA  ASP A 348       8.815 -12.676   7.649  1.00 15.00      A    C  
ATOM   3067  C   ASP A 348       9.901 -12.088   6.755  1.00 15.00      A    C  
ATOM   3068  O   ASP A 348       9.718 -11.033   6.147  1.00 15.00      A    O  
ATOM   3069  CB  ASP A 348       9.264 -12.629   9.112  1.00 15.00      A    C  
ATOM   3070  CG  ASP A 348      10.193 -13.781   9.449  1.00 15.00      A    C  
ATOM   3071  OD1 ASP A 348       9.700 -14.925   9.575  1.00 15.00      A    O  
ATOM   3072  OD2 ASP A 348      11.412 -13.554   9.545  1.00 15.00      A    O1-
ATOM   3073  HN  ASP A 348       8.874 -14.772   7.867  1.00 15.00      A    H  
ATOM   3074  N   MET A 349      11.027 -12.786   6.660  1.00 15.00      A    N  
ATOM   3075  CA  MET A 349      12.148 -12.329   5.845  1.00 15.00      A    C  
ATOM   3076  C   MET A 349      11.933 -12.602   4.359  1.00 15.00      A    C  
ATOM   3077  O   MET A 349      12.815 -12.335   3.544  1.00 15.00      A    O  
ATOM   3078  CB  MET A 349      13.465 -12.954   6.316  1.00 15.00      A    C  
ATOM   3079  CG  MET A 349      13.964 -12.424   7.651  1.00 15.00      A    C  
ATOM   3080  SD  MET A 349      15.727 -12.717   7.905  1.00 15.00      A    S  
ATOM   3081  CE  MET A 349      15.770 -14.507   7.972  1.00 15.00      A    C  
ATOM   3082  HN  MET A 349      11.116 -13.621   7.170  1.00 15.00      A    H  
ATOM   3083  N   LEU A 350      10.756 -13.116   4.011  1.00 15.00      A    N  
ATOM   3084  CA  LEU A 350      10.421 -13.427   2.622  1.00 15.00      A    C  
ATOM   3085  C   LEU A 350      10.625 -12.210   1.726  1.00 15.00      A    C  
ATOM   3086  O   LEU A 350      11.295 -12.290   0.696  1.00 15.00      A    O  
ATOM   3087  CB  LEU A 350       8.969 -13.919   2.521  1.00 15.00      A    C  
ATOM   3088  CG  LEU A 350       8.627 -14.859   1.357  1.00 15.00      A    C  
ATOM   3089  CD1 LEU A 350       8.461 -14.092   0.052  1.00 15.00      A    C  
ATOM   3090  CD2 LEU A 350       9.673 -15.955   1.211  1.00 15.00      A    C  
ATOM   3091  HN  LEU A 350      10.095 -13.300   4.711  1.00 15.00      A    H  
ATOM   3092  N   ALA A 351      10.059 -11.081   2.137  1.00 15.00      A    N  
ATOM   3093  CA  ALA A 351      10.171  -9.844   1.373  1.00 15.00      A    C  
ATOM   3094  C   ALA A 351      11.626  -9.399   1.266  1.00 15.00      A    C  
ATOM   3095  O   ALA A 351      12.083  -8.988   0.199  1.00 15.00      A    O  
ATOM   3096  CB  ALA A 351       9.323  -8.751   2.005  1.00 15.00      A    C  
ATOM   3097  HN  ALA A 351       9.552 -11.081   2.977  1.00 15.00      A    H  
ATOM   3098  N   ALA A 352      12.350  -9.512   2.375  1.00 15.00      A    N  
ATOM   3099  CA  ALA A 352      13.752  -9.121   2.428  1.00 15.00      A    C  
ATOM   3100  C   ALA A 352      14.588  -9.959   1.465  1.00 15.00      A    C  
ATOM   3101  O   ALA A 352      15.304  -9.420   0.620  1.00 15.00      A    O  
ATOM   3102  CB  ALA A 352      14.282  -9.253   3.846  1.00 15.00      A    C  
ATOM   3103  HN  ALA A 352      11.929  -9.876   3.180  1.00 15.00      A    H  
ATOM   3104  N   SER A 353      14.481 -11.276   1.590  1.00 15.00      A    N  
ATOM   3105  CA  SER A 353      15.220 -12.188   0.734  1.00 15.00      A    C  
ATOM   3106  C   SER A 353      14.845 -11.992  -0.731  1.00 15.00      A    C  
ATOM   3107  O   SER A 353      15.698 -12.083  -1.610  1.00 15.00      A    O  
ATOM   3108  CB  SER A 353      14.986 -13.635   1.165  1.00 15.00      A    C  
ATOM   3109  OG  SER A 353      15.363 -13.820   2.518  1.00 15.00      A    O  
ATOM   3110  HN  SER A 353      13.889 -11.649   2.285  1.00 15.00      A    H  
ATOM   3111  HG  SER A 353      16.199 -14.296   2.557  1.00 15.00      A    H  
ATOM   3112  N   PHE A 354      13.569 -11.710  -0.983  1.00 15.00      A    N  
ATOM   3113  CA  PHE A 354      13.089 -11.487  -2.341  1.00 15.00      A    C  
ATOM   3114  C   PHE A 354      13.793 -10.288  -2.971  1.00 15.00      A    C  
ATOM   3115  O   PHE A 354      14.291 -10.370  -4.096  1.00 15.00      A    O  
ATOM   3116  CB  PHE A 354      11.570 -11.279  -2.347  1.00 15.00      A    C  
ATOM   3117  CG  PHE A 354      11.011 -10.850  -3.676  1.00 15.00      A    C  
ATOM   3118  CD1 PHE A 354      10.965 -11.733  -4.743  1.00 15.00      A    C  
ATOM   3119  CD2 PHE A 354      10.530  -9.563  -3.857  1.00 15.00      A    C  
ATOM   3120  CE1 PHE A 354      10.452 -11.340  -5.963  1.00 15.00      A    C  
ATOM   3121  CE2 PHE A 354      10.017  -9.163  -5.075  1.00 15.00      A    C  
ATOM   3122  CZ  PHE A 354       9.978 -10.053  -6.130  1.00 15.00      A    C  
ATOM   3123  HN  PHE A 354      12.934 -11.658  -0.235  1.00 15.00      A    H  
ATOM   3124  N   SER A 355      13.848  -9.185  -2.232  1.00 15.00      A    N  
ATOM   3125  CA  SER A 355      14.494  -7.974  -2.718  1.00 15.00      A    C  
ATOM   3126  C   SER A 355      15.986  -8.202  -2.952  1.00 15.00      A    C  
ATOM   3127  O   SER A 355      16.535  -7.772  -3.964  1.00 15.00      A    O  
ATOM   3128  CB  SER A 355      14.267  -6.818  -1.743  1.00 15.00      A    C  
ATOM   3129  OG  SER A 355      12.882  -6.614  -1.519  1.00 15.00      A    O  
ATOM   3130  HN  SER A 355      13.445  -9.185  -1.335  1.00 15.00      A    H  
ATOM   3131  HG  SER A 355      12.382  -7.308  -1.955  1.00 15.00      A    H  
ATOM   3132  N   ILE A 356      16.631  -8.897  -2.022  1.00 15.00      A    N  
ATOM   3133  CA  ILE A 356      18.057  -9.180  -2.137  1.00 15.00      A    C  
ATOM   3134  C   ILE A 356      18.335 -10.132  -3.301  1.00 15.00      A    C  
ATOM   3135  O   ILE A 356      19.287  -9.944  -4.058  1.00 15.00      A    O  
ATOM   3136  CB  ILE A 356      18.630  -9.765  -0.827  1.00 15.00      A    C  
ATOM   3137  CG1 ILE A 356      18.426  -8.777   0.326  1.00 15.00      A    C  
ATOM   3138  CG2 ILE A 356      20.109 -10.099  -0.984  1.00 15.00      A    C  
ATOM   3139  CD1 ILE A 356      18.793  -9.330   1.686  1.00 15.00      A    C  
ATOM   3140  HN  ILE A 356      16.137  -9.227  -1.238  1.00 15.00      A    H  
ATOM   3141  N   ALA A 357      17.485 -11.140  -3.453  1.00 15.00      A    N  
ATOM   3142  CA  ALA A 357      17.637 -12.123  -4.519  1.00 15.00      A    C  
ATOM   3143  C   ALA A 357      17.535 -11.485  -5.900  1.00 15.00      A    C  
ATOM   3144  O   ALA A 357      18.336 -11.784  -6.789  1.00 15.00      A    O  
ATOM   3145  CB  ALA A 357      16.612 -13.237  -4.374  1.00 15.00      A    C  
ATOM   3146  HN  ALA A 357      16.732 -11.230  -2.825  1.00 15.00      A    H  
ATOM   3147  N   VAL A 358      16.558 -10.601  -6.074  1.00 15.00      A    N  
ATOM   3148  CA  VAL A 358      16.356  -9.941  -7.357  1.00 15.00      A    C  
ATOM   3149  C   VAL A 358      17.481  -8.957  -7.693  1.00 15.00      A    C  
ATOM   3150  O   VAL A 358      17.966  -8.934  -8.826  1.00 15.00      A    O  
ATOM   3151  CB  VAL A 358      14.959  -9.284  -7.496  1.00 15.00      A    C  
ATOM   3152  CG1 VAL A 358      14.783  -8.107  -6.549  1.00 15.00      A    C  
ATOM   3153  CG2 VAL A 358      14.688  -8.871  -8.936  1.00 15.00      A    C  
ATOM   3154  HN  VAL A 358      15.958 -10.391  -5.324  1.00 15.00      A    H  
ATOM   3155  N   VAL A 359      17.922  -8.170  -6.712  1.00 15.00      A    N  
ATOM   3156  CA  VAL A 359      18.992  -7.206  -6.954  1.00 15.00      A    C  
ATOM   3157  C   VAL A 359      20.323  -7.903  -7.215  1.00 15.00      A    C  
ATOM   3158  O   VAL A 359      21.081  -7.491  -8.091  1.00 15.00      A    O  
ATOM   3159  CB  VAL A 359      19.140  -6.135  -5.846  1.00 15.00      A    C  
ATOM   3160  CG1 VAL A 359      17.874  -5.303  -5.730  1.00 15.00      A    C  
ATOM   3161  CG2 VAL A 359      19.514  -6.749  -4.506  1.00 15.00      A    C  
ATOM   3162  HN  VAL A 359      17.519  -8.234  -5.817  1.00 15.00      A    H  
ATOM   3163  N   ALA A 360      20.590  -8.974  -6.471  1.00 15.00      A    N  
ATOM   3164  CA  ALA A 360      21.825  -9.730  -6.639  1.00 15.00      A    C  
ATOM   3165  C   ALA A 360      21.901 -10.302  -8.047  1.00 15.00      A    C  
ATOM   3166  O   ALA A 360      22.950 -10.262  -8.691  1.00 15.00      A    O  
ATOM   3167  CB  ALA A 360      21.919 -10.842  -5.605  1.00 15.00      A    C  
ATOM   3168  HN  ALA A 360      19.944  -9.258  -5.787  1.00 15.00      A    H  
ATOM   3169  N   TYR A 361      20.775 -10.818  -8.524  1.00 15.00      A    N  
ATOM   3170  CA  TYR A 361      20.705 -11.388  -9.860  1.00 15.00      A    C  
ATOM   3171  C   TYR A 361      20.876 -10.298 -10.914  1.00 15.00      A    C  
ATOM   3172  O   TYR A 361      21.623 -10.465 -11.876  1.00 15.00      A    O  
ATOM   3173  CB  TYR A 361      19.381 -12.131 -10.061  1.00 15.00      A    C  
ATOM   3174  CG  TYR A 361      19.180 -12.670 -11.460  1.00 15.00      A    C  
ATOM   3175  CD1 TYR A 361      19.951 -13.722 -11.942  1.00 15.00      A    C  
ATOM   3176  CD2 TYR A 361      18.218 -12.126 -12.300  1.00 15.00      A    C  
ATOM   3177  CE1 TYR A 361      19.767 -14.213 -13.221  1.00 15.00      A    C  
ATOM   3178  CE2 TYR A 361      18.028 -12.611 -13.578  1.00 15.00      A    C  
ATOM   3179  CZ  TYR A 361      18.804 -13.653 -14.035  1.00 15.00      A    C  
ATOM   3180  OH  TYR A 361      18.615 -14.135 -15.309  1.00 15.00      A    O  
ATOM   3181  HN  TYR A 361      19.970 -10.814  -7.962  1.00 15.00      A    H  
ATOM   3182  HH  TYR A 361      18.381 -13.411 -15.894  1.00 15.00      A    H  
ATOM   3183  N   ALA A 362      20.191  -9.175 -10.713  1.00 15.00      A    N  
ATOM   3184  CA  ALA A 362      20.267  -8.052 -11.641  1.00 15.00      A    C  
ATOM   3185  C   ALA A 362      21.699  -7.543 -11.762  1.00 15.00      A    C  
ATOM   3186  O   ALA A 362      22.201  -7.328 -12.867  1.00 15.00      A    O  
ATOM   3187  CB  ALA A 362      19.339  -6.932 -11.199  1.00 15.00      A    C  
ATOM   3188  HN  ALA A 362      19.614  -9.102  -9.921  1.00 15.00      A    H  
ATOM   3189  N   ILE A 363      22.356  -7.365 -10.622  1.00 15.00      A    N  
ATOM   3190  CA  ILE A 363      23.734  -6.892 -10.596  1.00 15.00      A    C  
ATOM   3191  C   ILE A 363      24.658  -7.906 -11.269  1.00 15.00      A    C  
ATOM   3192  O   ILE A 363      25.532  -7.537 -12.055  1.00 15.00      A    O  
ATOM   3193  CB  ILE A 363      24.213  -6.615  -9.152  1.00 15.00      A    C  
ATOM   3194  CG1 ILE A 363      23.412  -5.460  -8.544  1.00 15.00      A    C  
ATOM   3195  CG2 ILE A 363      25.704  -6.300  -9.123  1.00 15.00      A    C  
ATOM   3196  CD1 ILE A 363      23.530  -5.353  -7.039  1.00 15.00      A    C  
ATOM   3197  HN  ILE A 363      21.898  -7.553  -9.770  1.00 15.00      A    H  
ATOM   3198  N   ALA A 364      24.442  -9.185 -10.971  1.00 15.00      A    N  
ATOM   3199  CA  ALA A 364      25.245 -10.255 -11.551  1.00 15.00      A    C  
ATOM   3200  C   ALA A 364      25.125 -10.256 -13.071  1.00 15.00      A    C  
ATOM   3201  O   ALA A 364      26.128 -10.335 -13.779  1.00 15.00      A    O  
ATOM   3202  CB  ALA A 364      24.832 -11.603 -10.982  1.00 15.00      A    C  
ATOM   3203  HN  ALA A 364      23.724  -9.414 -10.339  1.00 15.00      A    H  
ATOM   3204  N   VAL A 365      23.894 -10.156 -13.563  1.00 15.00      A    N  
ATOM   3205  CA  VAL A 365      23.642 -10.135 -14.998  1.00 15.00      A    C  
ATOM   3206  C   VAL A 365      24.260  -8.894 -15.635  1.00 15.00      A    C  
ATOM   3207  O   VAL A 365      24.874  -8.977 -16.696  1.00 15.00      A    O  
ATOM   3208  CB  VAL A 365      22.131 -10.197 -15.317  1.00 15.00      A    C  
ATOM   3209  CG1 VAL A 365      21.875  -9.983 -16.803  1.00 15.00      A    C  
ATOM   3210  CG2 VAL A 365      21.556 -11.531 -14.874  1.00 15.00      A    C  
ATOM   3211  HN  VAL A 365      23.134 -10.099 -12.941  1.00 15.00      A    H  
ATOM   3212  N   SER A 366      24.103  -7.754 -14.971  1.00 15.00      A    N  
ATOM   3213  CA  SER A 366      24.648  -6.494 -15.464  1.00 15.00      A    C  
ATOM   3214  C   SER A 366      26.159  -6.599 -15.659  1.00 15.00      A    C  
ATOM   3215  O   SER A 366      26.667  -6.408 -16.767  1.00 15.00      A    O  
ATOM   3216  CB  SER A 366      24.308  -5.355 -14.495  1.00 15.00      A    C  
ATOM   3217  OG  SER A 366      24.759  -4.105 -14.986  1.00 15.00      A    O  
ATOM   3218  HN  SER A 366      23.605  -7.758 -14.124  1.00 15.00      A    H  
ATOM   3219  HG  SER A 366      24.331  -3.396 -14.501  1.00 15.00      A    H  
ATOM   3220  N   VAL A 367      26.866  -6.937 -14.586  1.00 15.00      A    N  
ATOM   3221  CA  VAL A 367      28.317  -7.073 -14.633  1.00 15.00      A    C  
ATOM   3222  C   VAL A 367      28.714  -8.175 -15.615  1.00 15.00      A    C  
ATOM   3223  O   VAL A 367      29.654  -8.019 -16.398  1.00 15.00      A    O  
ATOM   3224  CB  VAL A 367      28.899  -7.384 -13.235  1.00 15.00      A    C  
ATOM   3225  CG1 VAL A 367      30.406  -7.580 -13.297  1.00 15.00      A    C  
ATOM   3226  CG2 VAL A 367      28.549  -6.276 -12.253  1.00 15.00      A    C  
ATOM   3227  HN  VAL A 367      26.398  -7.104 -13.736  1.00 15.00      A    H  
ATOM   3228  N   GLY A 368      27.971  -9.274 -15.580  1.00 15.00      A    N  
ATOM   3229  CA  GLY A 368      28.244 -10.391 -16.460  1.00 15.00      A    C  
ATOM   3230  C   GLY A 368      28.142 -10.022 -17.926  1.00 15.00      A    C  
ATOM   3231  O   GLY A 368      28.991 -10.410 -18.722  1.00 15.00      A    O  
ATOM   3232  HN  GLY A 368      27.224  -9.330 -14.943  1.00 15.00      A    H  
ATOM   3233  N   LYS A 369      27.114  -9.260 -18.284  1.00 15.00      A    N  
ATOM   3234  CA  LYS A 369      26.911  -8.850 -19.670  1.00 15.00      A    C  
ATOM   3235  C   LYS A 369      28.012  -7.912 -20.152  1.00 15.00      A    C  
ATOM   3236  O   LYS A 369      28.492  -8.041 -21.280  1.00 15.00      A    O  
ATOM   3237  CB  LYS A 369      25.536  -8.202 -19.860  1.00 15.00      A    C  
ATOM   3238  CG  LYS A 369      24.375  -9.182 -19.784  1.00 15.00      A    C  
ATOM   3239  CD  LYS A 369      24.487 -10.256 -20.853  1.00 15.00      A    C  
ATOM   3240  CE  LYS A 369      23.540 -11.411 -20.578  1.00 15.00      A    C  
ATOM   3241  NZ  LYS A 369      23.633 -12.459 -21.629  1.00 15.00      A    N1+
ATOM   3242  HN  LYS A 369      26.475  -8.963 -17.596  1.00 15.00      A    H  
ATOM   3243  HZ1 LYS A 369      23.221 -13.353 -21.284  1.00 15.00      A    H  
ATOM   3244  HZ2 LYS A 369      24.627 -12.627 -21.876  1.00 15.00      A    H  
ATOM   3245  HZ3 LYS A 369      23.122 -12.159 -22.481  1.00 15.00      A    H  
ATOM   3246  N   VAL A 370      28.414  -6.985 -19.290  1.00 15.00      A    N  
ATOM   3247  CA  VAL A 370      29.459  -6.023 -19.627  1.00 15.00      A    C  
ATOM   3248  C   VAL A 370      30.768  -6.731 -19.976  1.00 15.00      A    C  
ATOM   3249  O   VAL A 370      31.405  -6.423 -20.983  1.00 15.00      A    O  
ATOM   3250  CB  VAL A 370      29.701  -5.017 -18.479  1.00 15.00      A    C  
ATOM   3251  CG1 VAL A 370      30.871  -4.097 -18.796  1.00 15.00      A    C  
ATOM   3252  CG2 VAL A 370      28.444  -4.200 -18.214  1.00 15.00      A    C  
ATOM   3253  HN  VAL A 370      27.993  -6.942 -18.403  1.00 15.00      A    H  
ATOM   3254  N   TYR A 371      31.154  -7.695 -19.155  1.00 15.00      A    N  
ATOM   3255  CA  TYR A 371      32.389  -8.430 -19.388  1.00 15.00      A    C  
ATOM   3256  C   TYR A 371      32.224  -9.488 -20.475  1.00 15.00      A    C  
ATOM   3257  O   TYR A 371      33.189  -9.864 -21.139  1.00 15.00      A    O  
ATOM   3258  CB  TYR A 371      32.939  -9.021 -18.089  1.00 15.00      A    C  
ATOM   3259  CG  TYR A 371      33.445  -7.960 -17.134  1.00 15.00      A    C  
ATOM   3260  CD1 TYR A 371      32.574  -7.290 -16.287  1.00 15.00      A    C  
ATOM   3261  CD2 TYR A 371      34.790  -7.615 -17.093  1.00 15.00      A    C  
ATOM   3262  CE1 TYR A 371      33.022  -6.308 -15.428  1.00 15.00      A    C  
ATOM   3263  CE2 TYR A 371      35.250  -6.636 -16.231  1.00 15.00      A    C  
ATOM   3264  CZ  TYR A 371      34.359  -5.985 -15.402  1.00 15.00      A    C  
ATOM   3265  OH  TYR A 371      34.806  -5.003 -14.550  1.00 15.00      A    O  
ATOM   3266  HN  TYR A 371      30.598  -7.917 -18.375  1.00 15.00      A    H  
ATOM   3267  HH  TYR A 371      34.500  -5.185 -13.657  1.00 15.00      A    H  
ATOM   3268  N   ALA A 372      30.993  -9.949 -20.670  1.00 15.00      A    N  
ATOM   3269  CA  ALA A 372      30.706 -10.948 -21.692  1.00 15.00      A    C  
ATOM   3270  C   ALA A 372      30.935 -10.369 -23.080  1.00 15.00      A    C  
ATOM   3271  O   ALA A 372      31.564 -10.998 -23.928  1.00 15.00      A    O  
ATOM   3272  CB  ALA A 372      29.278 -11.453 -21.569  1.00 15.00      A    C  
ATOM   3273  HN  ALA A 372      30.262  -9.616 -20.105  1.00 15.00      A    H  
ATOM   3274  N   THR A 373      30.441  -9.155 -23.296  1.00 15.00      A    N  
ATOM   3275  CA  THR A 373      30.589  -8.489 -24.583  1.00 15.00      A    C  
ATOM   3276  C   THR A 373      32.016  -7.977 -24.783  1.00 15.00      A    C  
ATOM   3277  O   THR A 373      32.414  -7.640 -25.894  1.00 15.00      A    O  
ATOM   3278  CB  THR A 373      29.567  -7.339 -24.762  1.00 15.00      A    C  
ATOM   3279  CG2 THR A 373      29.896  -6.160 -23.857  1.00 15.00      A    C  
ATOM   3280  OG1 THR A 373      29.549  -6.901 -26.126  1.00 15.00      A    O  
ATOM   3281  HN  THR A 373      29.962  -8.694 -22.571  1.00 15.00      A    H  
ATOM   3282  HG1 THR A 373      30.293  -7.292 -26.601  1.00 15.00      A    H  
ATOM   3283  N   LYS A 374      32.787  -7.939 -23.700  1.00 15.00      A    N  
ATOM   3284  CA  LYS A 374      34.168  -7.480 -23.766  1.00 15.00      A    C  
ATOM   3285  C   LYS A 374      35.058  -8.571 -24.357  1.00 15.00      A    C  
ATOM   3286  O   LYS A 374      36.147  -8.301 -24.862  1.00 15.00      A    O  
ATOM   3287  CB  LYS A 374      34.664  -7.064 -22.378  1.00 15.00      A    C  
ATOM   3288  CG  LYS A 374      35.859  -6.123 -22.395  1.00 15.00      A    C  
ATOM   3289  CD  LYS A 374      37.136  -6.844 -22.003  1.00 15.00      A    C  
ATOM   3290  CE  LYS A 374      38.352  -5.944 -22.153  1.00 15.00      A    C  
ATOM   3291  NZ  LYS A 374      39.565  -6.555 -21.553  1.00 15.00      A    N1+
ATOM   3292  HN  LYS A 374      32.418  -8.223 -22.839  1.00 15.00      A    H  
ATOM   3293  HZ1 LYS A 374      39.498  -6.530 -20.504  1.00 15.00      A    H  
ATOM   3294  HZ2 LYS A 374      40.415  -6.045 -21.847  1.00 15.00      A    H  
ATOM   3295  HZ3 LYS A 374      39.647  -7.552 -21.844  1.00 15.00      A    H  
ATOM   3296  N   HIS A 375      34.581  -9.807 -24.279  1.00 15.00      A    N  
ATOM   3297  CA  HIS A 375      35.306 -10.951 -24.818  1.00 15.00      A    C  
ATOM   3298  C   HIS A 375      34.446 -11.631 -25.887  1.00 15.00      A    C  
ATOM   3299  O   HIS A 375      34.789 -12.699 -26.398  1.00 15.00      A    O  
ATOM   3300  CB  HIS A 375      35.651 -11.934 -23.691  1.00 15.00      A    C  
ATOM   3301  CG  HIS A 375      36.814 -12.842 -23.976  1.00 15.00      A    C  
ATOM   3302  CD2 HIS A 375      37.978 -13.013 -23.300  1.00 15.00      A    C  
ATOM   3303  ND1 HIS A 375      36.868 -13.713 -25.041  1.00 15.00      A    N  
ATOM   3304  CE1 HIS A 375      38.030 -14.373 -24.981  1.00 15.00      A    C  
ATOM   3305  NE2 HIS A 375      38.746 -13.985 -23.939  1.00 15.00      A    N  
ATOM   3306  HN  HIS A 375      33.716  -9.956 -23.841  1.00 15.00      A    H  
ATOM   3307  HD1 HIS A 375      36.175 -13.818 -25.736  1.00 15.00      A    H  
ATOM   3308  N   ASP A 376      33.324 -10.985 -26.205  1.00 15.00      A    N  
ATOM   3309  CA  ASP A 376      32.370 -11.472 -27.204  1.00 15.00      A    C  
ATOM   3310  C   ASP A 376      31.943 -12.923 -26.970  1.00 15.00      A    C  
ATOM   3311  O   ASP A 376      31.875 -13.722 -27.906  1.00 15.00      A    O  
ATOM   3312  CB  ASP A 376      32.894 -11.272 -28.633  1.00 15.00      A    C  
ATOM   3313  CG  ASP A 376      32.228 -10.110 -29.350  1.00 15.00      A    C  
ATOM   3314  OD1 ASP A 376      30.982 -10.033 -29.342  1.00 15.00      A    O  
ATOM   3315  OD2 ASP A 376      32.948  -9.273 -29.938  1.00 15.00      A    O1-
ATOM   3316  HN  ASP A 376      33.132 -10.138 -25.755  1.00 15.00      A    H  
ATOM   3317  N   TYR A 377      31.645 -13.267 -25.719  1.00 15.00      A    N  
ATOM   3318  CA  TYR A 377      31.216 -14.622 -25.399  1.00 15.00      A    C  
ATOM   3319  C   TYR A 377      29.821 -14.653 -24.779  1.00 15.00      A    C  
ATOM   3320  O   TYR A 377      29.443 -13.763 -24.016  1.00 15.00      A    O  
ATOM   3321  CB  TYR A 377      32.256 -15.409 -24.588  1.00 15.00      A    C  
ATOM   3322  CG  TYR A 377      32.390 -15.048 -23.122  1.00 15.00      A    C  
ATOM   3323  CD1 TYR A 377      33.087 -13.915 -22.719  1.00 15.00      A    C  
ATOM   3324  CD2 TYR A 377      31.846 -15.864 -22.138  1.00 15.00      A    C  
ATOM   3325  CE1 TYR A 377      33.238 -13.607 -21.378  1.00 15.00      A    C  
ATOM   3326  CE2 TYR A 377      31.987 -15.560 -20.800  1.00 15.00      A    C  
ATOM   3327  CZ  TYR A 377      32.686 -14.433 -20.425  1.00 15.00      A    C  
ATOM   3328  OH  TYR A 377      32.835 -14.137 -19.089  1.00 15.00      A    O  
ATOM   3329  HN  TYR A 377      31.701 -12.593 -25.007  1.00 15.00      A    H  
ATOM   3330  HH  TYR A 377      33.495 -13.442 -18.985  1.00 15.00      A    H  
ATOM   3331  N   VAL A 378      29.062 -15.684 -25.127  1.00 15.00      A    N  
ATOM   3332  CA  VAL A 378      27.689 -15.837 -24.657  1.00 15.00      A    C  
ATOM   3333  C   VAL A 378      27.599 -16.295 -23.200  1.00 15.00      A    C  
ATOM   3334  O   VAL A 378      28.340 -17.173 -22.758  1.00 15.00      A    O  
ATOM   3335  CB  VAL A 378      26.895 -16.824 -25.545  1.00 15.00      A    C  
ATOM   3336  CG1 VAL A 378      25.398 -16.694 -25.299  1.00 15.00      A    C  
ATOM   3337  CG2 VAL A 378      27.220 -16.613 -27.017  1.00 15.00      A    C  
ATOM   3338  HN  VAL A 378      29.437 -16.367 -25.718  1.00 15.00      A    H  
ATOM   3339  N   ILE A 379      26.670 -15.680 -22.472  1.00 15.00      A    N  
ATOM   3340  CA  ILE A 379      26.408 -16.001 -21.073  1.00 15.00      A    C  
ATOM   3341  C   ILE A 379      24.894 -16.018 -20.854  1.00 15.00      A    C  
ATOM   3342  O   ILE A 379      24.209 -15.035 -21.164  1.00 15.00      A    O  
ATOM   3343  CB  ILE A 379      27.042 -14.965 -20.110  1.00 15.00      A    C  
ATOM   3344  CG1 ILE A 379      28.566 -15.103 -20.086  1.00 15.00      A    C  
ATOM   3345  CG2 ILE A 379      26.473 -15.104 -18.702  1.00 15.00      A    C  
ATOM   3346  CD1 ILE A 379      29.253 -14.139 -19.140  1.00 15.00      A    C  
ATOM   3347  HN  ILE A 379      26.135 -14.983 -22.897  1.00 15.00      A    H  
ATOM   3348  N   ASP A 380      24.378 -17.128 -20.350  1.00 15.00      A    N  
ATOM   3349  CA  ASP A 380      22.944 -17.267 -20.101  1.00 15.00      A    C  
ATOM   3350  C   ASP A 380      22.566 -16.682 -18.739  1.00 15.00      A    C  
ATOM   3351  O   ASP A 380      23.433 -16.423 -17.908  1.00 15.00      A    O  
ATOM   3352  CB  ASP A 380      22.521 -18.740 -20.203  1.00 15.00      A    C  
ATOM   3353  CG  ASP A 380      21.080 -18.975 -19.791  1.00 15.00      A    C  
ATOM   3354  OD1 ASP A 380      20.843 -19.849 -18.936  1.00 15.00      A    O  
ATOM   3355  OD2 ASP A 380      20.190 -18.250 -20.291  1.00 15.00      A    O1-
ATOM   3356  HN  ASP A 380      24.973 -17.874 -20.130  1.00 15.00      A    H  
ATOM   3357  N   GLY A 381      21.275 -16.462 -18.526  1.00 15.00      A    N  
ATOM   3358  CA  GLY A 381      20.807 -15.912 -17.270  1.00 15.00      A    C  
ATOM   3359  C   GLY A 381      20.106 -16.952 -16.419  1.00 15.00      A    C  
ATOM   3360  O   GLY A 381      20.196 -16.923 -15.191  1.00 15.00      A    O  
ATOM   3361  HN  GLY A 381      20.626 -16.711 -19.224  1.00 15.00      A    H  
ATOM   3362  N   ASN A 382      19.426 -17.891 -17.072  1.00 15.00      A    N  
ATOM   3363  CA  ASN A 382      18.703 -18.944 -16.365  1.00 15.00      A    C  
ATOM   3364  C   ASN A 382      19.670 -19.833 -15.601  1.00 15.00      A    C  
ATOM   3365  O   ASN A 382      19.443 -20.161 -14.433  1.00 15.00      A    O  
ATOM   3366  CB  ASN A 382      17.864 -19.781 -17.332  1.00 15.00      A    C  
ATOM   3367  CG  ASN A 382      16.392 -19.421 -17.292  1.00 15.00      A    C  
ATOM   3368  ND2 ASN A 382      15.630 -20.121 -16.464  1.00 15.00      A    N  
ATOM   3369  OD1 ASN A 382      15.938 -18.526 -18.004  1.00 15.00      A    O  
ATOM   3370  HN  ASN A 382      19.426 -17.890 -18.056  1.00 15.00      A    H  
ATOM   3371 HD21 ASN A 382      16.051 -20.825 -15.926  1.00 15.00      A    H  
ATOM   3372 HD22 ASN A 382      14.677 -19.910 -16.426  1.00 15.00      A    H  
ATOM   3373  N   GLN A 383      20.752 -20.218 -16.266  1.00 15.00      A    N  
ATOM   3374  CA  GLN A 383      21.775 -21.050 -15.653  1.00 15.00      A    C  
ATOM   3375  C   GLN A 383      22.415 -20.324 -14.474  1.00 15.00      A    C  
ATOM   3376  O   GLN A 383      22.641 -20.916 -13.418  1.00 15.00      A    O  
ATOM   3377  CB  GLN A 383      22.837 -21.441 -16.684  1.00 15.00      A    C  
ATOM   3378  CG  GLN A 383      23.976 -22.284 -16.129  1.00 15.00      A    C  
ATOM   3379  CD  GLN A 383      23.500 -23.555 -15.449  1.00 15.00      A    C  
ATOM   3380  NE2 GLN A 383      24.260 -24.017 -14.470  1.00 15.00      A    N  
ATOM   3381  OE1 GLN A 383      22.459 -24.111 -15.796  1.00 15.00      A    O  
ATOM   3382  HN  GLN A 383      20.854 -19.949 -17.215  1.00 15.00      A    H  
ATOM   3383 HE21 GLN A 383      25.075 -23.516 -14.238  1.00 15.00      A    H  
ATOM   3384 HE22 GLN A 383      23.991 -24.849 -14.030  1.00 15.00      A    H  
ATOM   3385  N   GLU A 384      22.682 -19.033 -14.652  1.00 15.00      A    N  
ATOM   3386  CA  GLU A 384      23.286 -18.226 -13.598  1.00 15.00      A    C  
ATOM   3387  C   GLU A 384      22.355 -18.123 -12.395  1.00 15.00      A    C  
ATOM   3388  O   GLU A 384      22.807 -18.102 -11.249  1.00 15.00      A    O  
ATOM   3389  CB  GLU A 384      23.671 -16.841 -14.117  1.00 15.00      A    C  
ATOM   3390  CG  GLU A 384      24.895 -16.846 -15.018  1.00 15.00      A    C  
ATOM   3391  CD  GLU A 384      26.124 -17.406 -14.329  1.00 15.00      A    C  
ATOM   3392  OE1 GLU A 384      26.569 -18.515 -14.699  1.00 15.00      A    O  
ATOM   3393  OE2 GLU A 384      26.649 -16.737 -13.418  1.00 15.00      A    O1-
ATOM   3394  HN  GLU A 384      22.471 -18.615 -15.512  1.00 15.00      A    H  
ATOM   3395  N   PHE A 385      21.052 -18.073 -12.663  1.00 15.00      A    N  
ATOM   3396  CA  PHE A 385      20.053 -18.006 -11.604  1.00 15.00      A    C  
ATOM   3397  C   PHE A 385      20.177 -19.244 -10.722  1.00 15.00      A    C  
ATOM   3398  O   PHE A 385      20.118 -19.164  -9.495  1.00 15.00      A    O  
ATOM   3399  CB  PHE A 385      18.644 -17.944 -12.208  1.00 15.00      A    C  
ATOM   3400  CG  PHE A 385      17.762 -16.870 -11.631  1.00 15.00      A    C  
ATOM   3401  CD1 PHE A 385      17.929 -16.437 -10.326  1.00 15.00      A    C  
ATOM   3402  CD2 PHE A 385      16.762 -16.296 -12.399  1.00 15.00      A    C  
ATOM   3403  CE1 PHE A 385      17.116 -15.451  -9.797  1.00 15.00      A    C  
ATOM   3404  CE2 PHE A 385      15.946 -15.311 -11.878  1.00 15.00      A    C  
ATOM   3405  CZ  PHE A 385      16.123 -14.887 -10.575  1.00 15.00      A    C  
ATOM   3406  HN  PHE A 385      20.757 -18.072 -13.601  1.00 15.00      A    H  
ATOM   3407  N   ILE A 386      20.372 -20.387 -11.369  1.00 15.00      A    N  
ATOM   3408  CA  ILE A 386      20.525 -21.653 -10.668  1.00 15.00      A    C  
ATOM   3409  C   ILE A 386      21.885 -21.707  -9.973  1.00 15.00      A    C  
ATOM   3410  O   ILE A 386      21.986 -22.114  -8.814  1.00 15.00      A    O  
ATOM   3411  CB  ILE A 386      20.392 -22.849 -11.641  1.00 15.00      A    C  
ATOM   3412  CG1 ILE A 386      19.022 -22.837 -12.327  1.00 15.00      A    C  
ATOM   3413  CG2 ILE A 386      20.626 -24.173 -10.927  1.00 15.00      A    C  
ATOM   3414  CD1 ILE A 386      17.850 -22.950 -11.373  1.00 15.00      A    C  
ATOM   3415  HN  ILE A 386      20.417 -20.377 -12.350  1.00 15.00      A    H  
ATOM   3416  N   ALA A 387      22.921 -21.270 -10.685  1.00 15.00      A    N  
ATOM   3417  CA  ALA A 387      24.282 -21.260 -10.156  1.00 15.00      A    C  
ATOM   3418  C   ALA A 387      24.371 -20.448  -8.867  1.00 15.00      A    C  
ATOM   3419  O   ALA A 387      24.880 -20.932  -7.851  1.00 15.00      A    O  
ATOM   3420  CB  ALA A 387      25.249 -20.716 -11.195  1.00 15.00      A    C  
ATOM   3421  HN  ALA A 387      22.765 -20.950 -11.603  1.00 15.00      A    H  
ATOM   3422  N   PHE A 388      23.871 -19.218  -8.911  1.00 15.00      A    N  
ATOM   3423  CA  PHE A 388      23.891 -18.346  -7.745  1.00 15.00      A    C  
ATOM   3424  C   PHE A 388      22.990 -18.894  -6.646  1.00 15.00      A    C  
ATOM   3425  O   PHE A 388      23.324 -18.816  -5.463  1.00 15.00      A    O  
ATOM   3426  CB  PHE A 388      23.481 -16.917  -8.116  1.00 15.00      A    C  
ATOM   3427  CG  PHE A 388      24.625 -16.069  -8.600  1.00 15.00      A    C  
ATOM   3428  CD1 PHE A 388      25.340 -15.280  -7.715  1.00 15.00      A    C  
ATOM   3429  CD2 PHE A 388      24.986 -16.064  -9.937  1.00 15.00      A    C  
ATOM   3430  CE1 PHE A 388      26.394 -14.500  -8.153  1.00 15.00      A    C  
ATOM   3431  CE2 PHE A 388      26.038 -15.286 -10.383  1.00 15.00      A    C  
ATOM   3432  CZ  PHE A 388      26.744 -14.504  -9.490  1.00 15.00      A    C  
ATOM   3433  HN  PHE A 388      23.482 -18.887  -9.753  1.00 15.00      A    H  
ATOM   3434  N   GLY A 389      21.859 -19.464  -7.049  1.00 15.00      A    N  
ATOM   3435  CA  GLY A 389      20.927 -20.033  -6.096  1.00 15.00      A    C  
ATOM   3436  C   GLY A 389      21.561 -21.144  -5.283  1.00 15.00      A    C  
ATOM   3437  O   GLY A 389      21.502 -21.132  -4.053  1.00 15.00      A    O  
ATOM   3438  HN  GLY A 389      21.651 -19.493  -8.009  1.00 15.00      A    H  
ATOM   3439  N   ILE A 390      22.188 -22.094  -5.971  1.00 15.00      A    N  
ATOM   3440  CA  ILE A 390      22.844 -23.216  -5.306  1.00 15.00      A    C  
ATOM   3441  C   ILE A 390      23.988 -22.722  -4.424  1.00 15.00      A    C  
ATOM   3442  O   ILE A 390      24.157 -23.182  -3.293  1.00 15.00      A    O  
ATOM   3443  CB  ILE A 390      23.381 -24.255  -6.319  1.00 15.00      A    C  
ATOM   3444  CG1 ILE A 390      22.233 -24.830  -7.154  1.00 15.00      A    C  
ATOM   3445  CG2 ILE A 390      24.125 -25.376  -5.602  1.00 15.00      A    C  
ATOM   3446  CD1 ILE A 390      22.681 -25.768  -8.255  1.00 15.00      A    C  
ATOM   3447  HN  ILE A 390      22.206 -22.041  -6.954  1.00 15.00      A    H  
ATOM   3448  N   SER A 391      24.755 -21.766  -4.939  1.00 15.00      A    N  
ATOM   3449  CA  SER A 391      25.880 -21.207  -4.203  1.00 15.00      A    C  
ATOM   3450  C   SER A 391      25.416 -20.532  -2.914  1.00 15.00      A    C  
ATOM   3451  O   SER A 391      26.051 -20.670  -1.868  1.00 15.00      A    O  
ATOM   3452  CB  SER A 391      26.662 -20.227  -5.077  1.00 15.00      A    C  
ATOM   3453  OG  SER A 391      27.104 -20.857  -6.269  1.00 15.00      A    O  
ATOM   3454  HN  SER A 391      24.557 -21.428  -5.840  1.00 15.00      A    H  
ATOM   3455  HG  SER A 391      26.360 -20.942  -6.882  1.00 15.00      A    H  
ATOM   3456  N   ASN A 392      24.302 -19.815  -2.990  1.00 15.00      A    N  
ATOM   3457  CA  ASN A 392      23.755 -19.133  -1.824  1.00 15.00      A    C  
ATOM   3458  C   ASN A 392      23.253 -20.143  -0.798  1.00 15.00      A    C  
ATOM   3459  O   ASN A 392      23.507 -20.001   0.398  1.00 15.00      A    O  
ATOM   3460  CB  ASN A 392      22.644 -18.157  -2.225  1.00 15.00      A    C  
ATOM   3461  CG  ASN A 392      23.181 -16.784  -2.587  1.00 15.00      A    C  
ATOM   3462  ND2 ASN A 392      22.574 -16.147  -3.575  1.00 15.00      A    N  
ATOM   3463  OD1 ASN A 392      24.144 -16.300  -1.989  1.00 15.00      A    O  
ATOM   3464  HN  ASN A 392      23.838 -19.736  -3.855  1.00 15.00      A    H  
ATOM   3465 HD21 ASN A 392      21.815 -16.590  -4.021  1.00 15.00      A    H  
ATOM   3466 HD22 ASN A 392      22.906 -15.263  -3.827  1.00 15.00      A    H  
ATOM   3467  N   VAL A 393      22.561 -21.174  -1.276  1.00 15.00      A    N  
ATOM   3468  CA  VAL A 393      22.043 -22.221  -0.401  1.00 15.00      A    C  
ATOM   3469  C   VAL A 393      23.195 -22.917   0.326  1.00 15.00      A    C  
ATOM   3470  O   VAL A 393      23.144 -23.124   1.540  1.00 15.00      A    O  
ATOM   3471  CB  VAL A 393      21.215 -23.261  -1.192  1.00 15.00      A    C  
ATOM   3472  CG1 VAL A 393      20.884 -24.473  -0.331  1.00 15.00      A    C  
ATOM   3473  CG2 VAL A 393      19.937 -22.630  -1.718  1.00 15.00      A    C  
ATOM   3474  HN  VAL A 393      22.389 -21.228  -2.242  1.00 15.00      A    H  
ATOM   3475  N   PHE A 394      24.239 -23.253  -0.427  1.00 15.00      A    N  
ATOM   3476  CA  PHE A 394      25.417 -23.913   0.125  1.00 15.00      A    C  
ATOM   3477  C   PHE A 394      26.081 -23.033   1.182  1.00 15.00      A    C  
ATOM   3478  O   PHE A 394      26.477 -23.510   2.247  1.00 15.00      A    O  
ATOM   3479  CB  PHE A 394      26.409 -24.231  -1.000  1.00 15.00      A    C  
ATOM   3480  CG  PHE A 394      27.622 -25.009  -0.570  1.00 15.00      A    C  
ATOM   3481  CD1 PHE A 394      27.554 -26.380  -0.385  1.00 15.00      A    C  
ATOM   3482  CD2 PHE A 394      28.834 -24.369  -0.361  1.00 15.00      A    C  
ATOM   3483  CE1 PHE A 394      28.670 -27.098   0.002  1.00 15.00      A    C  
ATOM   3484  CE2 PHE A 394      29.953 -25.079   0.027  1.00 15.00      A    C  
ATOM   3485  CZ  PHE A 394      29.872 -26.447   0.207  1.00 15.00      A    C  
ATOM   3486  HN  PHE A 394      24.213 -23.052  -1.390  1.00 15.00      A    H  
ATOM   3487  N   SER A 395      26.179 -21.741   0.885  1.00 15.00      A    N  
ATOM   3488  CA  SER A 395      26.786 -20.784   1.799  1.00 15.00      A    C  
ATOM   3489  C   SER A 395      25.975 -20.659   3.089  1.00 15.00      A    C  
ATOM   3490  O   SER A 395      26.530 -20.412   4.162  1.00 15.00      A    O  
ATOM   3491  CB  SER A 395      26.923 -19.418   1.124  1.00 15.00      A    C  
ATOM   3492  OG  SER A 395      27.681 -19.516  -0.070  1.00 15.00      A    O  
ATOM   3493  HN  SER A 395      25.835 -21.424   0.023  1.00 15.00      A    H  
ATOM   3494  HG  SER A 395      27.109 -19.806  -0.792  1.00 15.00      A    H  
ATOM   3495  N   GLY A 396      24.663 -20.851   2.979  1.00 15.00      A    N  
ATOM   3496  CA  GLY A 396      23.790 -20.759   4.133  1.00 15.00      A    C  
ATOM   3497  C   GLY A 396      24.117 -21.794   5.192  1.00 15.00      A    C  
ATOM   3498  O   GLY A 396      23.928 -21.554   6.383  1.00 15.00      A    O  
ATOM   3499  HN  GLY A 396      24.281 -21.054   2.096  1.00 15.00      A    H  
ATOM   3500  N   PHE A 397      24.629 -22.939   4.760  1.00 15.00      A    N  
ATOM   3501  CA  PHE A 397      24.985 -24.013   5.682  1.00 15.00      A    C  
ATOM   3502  C   PHE A 397      26.302 -23.715   6.390  1.00 15.00      A    C  
ATOM   3503  O   PHE A 397      26.618 -24.312   7.418  1.00 15.00      A    O  
ATOM   3504  CB  PHE A 397      25.077 -25.352   4.946  1.00 15.00      A    C  
ATOM   3505  CG  PHE A 397      23.779 -25.804   4.341  1.00 15.00      A    C  
ATOM   3506  CD1 PHE A 397      22.651 -25.971   5.129  1.00 15.00      A    C  
ATOM   3507  CD2 PHE A 397      23.687 -26.066   2.983  1.00 15.00      A    C  
ATOM   3508  CE1 PHE A 397      21.456 -26.389   4.576  1.00 15.00      A    C  
ATOM   3509  CE2 PHE A 397      22.495 -26.484   2.424  1.00 15.00      A    C  
ATOM   3510  CZ  PHE A 397      21.378 -26.645   3.220  1.00 15.00      A    C  
ATOM   3511  HN  PHE A 397      24.772 -23.067   3.797  1.00 15.00      A    H  
ATOM   3512  N   PHE A 398      27.067 -22.784   5.839  1.00 15.00      A    N  
ATOM   3513  CA  PHE A 398      28.349 -22.412   6.420  1.00 15.00      A    C  
ATOM   3514  C   PHE A 398      28.295 -21.015   7.025  1.00 15.00      A    C  
ATOM   3515  O   PHE A 398      29.326 -20.379   7.243  1.00 15.00      A    O  
ATOM   3516  CB  PHE A 398      29.471 -22.527   5.388  1.00 15.00      A    C  
ATOM   3517  CG  PHE A 398      29.845 -23.947   5.074  1.00 15.00      A    C  
ATOM   3518  CD1 PHE A 398      29.341 -24.581   3.951  1.00 15.00      A    C  
ATOM   3519  CD2 PHE A 398      30.698 -24.651   5.910  1.00 15.00      A    C  
ATOM   3520  CE1 PHE A 398      29.679 -25.889   3.667  1.00 15.00      A    C  
ATOM   3521  CE2 PHE A 398      31.042 -25.959   5.631  1.00 15.00      A    C  
ATOM   3522  CZ  PHE A 398      30.531 -26.580   4.507  1.00 15.00      A    C  
ATOM   3523  HN  PHE A 398      26.761 -22.331   5.024  1.00 15.00      A    H  
ATOM   3524  N   SER A 399      27.074 -20.549   7.282  1.00 15.00      A    N  
ATOM   3525  CA  SER A 399      26.837 -19.238   7.885  1.00 15.00      A    C  
ATOM   3526  C   SER A 399      27.404 -18.082   7.054  1.00 15.00      A    C  
ATOM   3527  O   SER A 399      27.778 -17.042   7.595  1.00 15.00      A    O  
ATOM   3528  CB  SER A 399      27.385 -19.206   9.314  1.00 15.00      A    C  
ATOM   3529  OG  SER A 399      27.049 -20.397  10.010  1.00 15.00      A    O  
ATOM   3530  HN  SER A 399      26.302 -21.111   7.060  1.00 15.00      A    H  
ATOM   3531  HG  SER A 399      27.571 -21.125   9.663  1.00 15.00      A    H  
ATOM   3532  N   CYS A 400      27.452 -18.259   5.741  1.00 15.00      A    N  
ATOM   3533  CA  CYS A 400      27.963 -17.224   4.857  1.00 15.00      A    C  
ATOM   3534  C   CYS A 400      26.812 -16.383   4.309  1.00 15.00      A    C  
ATOM   3535  O   CYS A 400      25.706 -16.890   4.107  1.00 15.00      A    O  
ATOM   3536  CB  CYS A 400      28.758 -17.852   3.711  1.00 15.00      A    C  
ATOM   3537  SG  CYS A 400      29.857 -19.193   4.223  1.00 15.00      A    S  
ATOM   3538  HN  CYS A 400      27.129 -19.104   5.356  1.00 15.00      A    H  
ATOM   3539  HG  CYS A 400      29.756 -19.325   5.541  1.00 15.00      A    H  
ATOM   3540  N   PHE A 401      27.065 -15.101   4.079  1.00 15.00      A    N  
ATOM   3541  CA  PHE A 401      26.035 -14.210   3.562  1.00 15.00      A    C  
ATOM   3542  C   PHE A 401      25.926 -14.287   2.042  1.00 15.00      A    C  
ATOM   3543  O   PHE A 401      26.793 -14.864   1.382  1.00 15.00      A    O  
ATOM   3544  CB  PHE A 401      26.221 -12.765   4.048  1.00 15.00      A    C  
ATOM   3545  CG  PHE A 401      27.585 -12.180   3.806  1.00 15.00      A    C  
ATOM   3546  CD1 PHE A 401      27.878 -11.537   2.615  1.00 15.00      A    C  
ATOM   3547  CD2 PHE A 401      28.570 -12.262   4.778  1.00 15.00      A    C  
ATOM   3548  CE1 PHE A 401      29.126 -10.989   2.395  1.00 15.00      A    C  
ATOM   3549  CE2 PHE A 401      29.821 -11.716   4.564  1.00 15.00      A    C  
ATOM   3550  CZ  PHE A 401      30.100 -11.079   3.370  1.00 15.00      A    C  
ATOM   3551  HN  PHE A 401      27.965 -14.750   4.250  1.00 15.00      A    H  
ATOM   3552  N   VAL A 402      24.846 -13.709   1.511  1.00 15.00      A    N  
ATOM   3553  CA  VAL A 402      24.568 -13.700   0.073  1.00 15.00      A    C  
ATOM   3554  C   VAL A 402      25.781 -13.262  -0.744  1.00 15.00      A    C  
ATOM   3555  O   VAL A 402      26.421 -12.253  -0.440  1.00 15.00      A    O  
ATOM   3556  CB  VAL A 402      23.367 -12.788  -0.263  1.00 15.00      A    C  
ATOM   3557  CG1 VAL A 402      22.954 -12.943  -1.720  1.00 15.00      A    C  
ATOM   3558  CG2 VAL A 402      22.194 -13.080   0.662  1.00 15.00      A    C  
ATOM   3559  HN  VAL A 402      24.206 -13.278   2.112  1.00 15.00      A    H  
ATOM   3560  N   ALA A 403      26.082 -14.027  -1.784  1.00 15.00      A    N  
ATOM   3561  CA  ALA A 403      27.216 -13.738  -2.641  1.00 15.00      A    C  
ATOM   3562  C   ALA A 403      26.780 -13.152  -3.980  1.00 15.00      A    C  
ATOM   3563  O   ALA A 403      25.732 -13.504  -4.521  1.00 15.00      A    O  
ATOM   3564  CB  ALA A 403      28.047 -14.992  -2.852  1.00 15.00      A    C  
ATOM   3565  HN  ALA A 403      25.517 -14.808  -1.981  1.00 15.00      A    H  
ATOM   3566  N   THR A 404      27.589 -12.235  -4.490  1.00 15.00      A    N  
ATOM   3567  CA  THR A 404      27.338 -11.575  -5.764  1.00 15.00      A    C  
ATOM   3568  C   THR A 404      28.686 -11.272  -6.424  1.00 15.00      A    C  
ATOM   3569  O   THR A 404      29.710 -11.803  -6.005  1.00 15.00      A    O  
ATOM   3570  CB  THR A 404      26.573 -10.252  -5.548  1.00 15.00      A    C  
ATOM   3571  CG2 THR A 404      25.639  -9.971  -6.716  1.00 15.00      A    C  
ATOM   3572  OG1 THR A 404      25.800 -10.343  -4.346  1.00 15.00      A    O  
ATOM   3573  HN  THR A 404      28.400 -11.991  -3.987  1.00 15.00      A    H  
ATOM   3574  HG1 THR A 404      25.762 -11.263  -4.062  1.00 15.00      A    H  
ATOM   3575  N   THR A 405      28.701 -10.432  -7.445  1.00 15.00      A    N  
ATOM   3576  CA  THR A 405      29.949 -10.090  -8.104  1.00 15.00      A    C  
ATOM   3577  C   THR A 405      30.167  -8.578  -8.107  1.00 15.00      A    C  
ATOM   3578  O   THR A 405      29.275  -7.807  -8.465  1.00 15.00      A    O  
ATOM   3579  CB  THR A 405      30.063 -10.692  -9.527  1.00 15.00      A    C  
ATOM   3580  CG2 THR A 405      29.098 -10.033 -10.504  1.00 15.00      A    C  
ATOM   3581  OG1 THR A 405      31.410 -10.568 -10.008  1.00 15.00      A    O  
ATOM   3582  HN  THR A 405      27.865 -10.030  -7.759  1.00 15.00      A    H  
ATOM   3583  HG1 THR A 405      31.442  -9.919 -10.722  1.00 15.00      A    H  
ATOM   3584  N   ALA A 406      31.345  -8.158  -7.667  1.00 15.00      A    N  
ATOM   3585  CA  ALA A 406      31.679  -6.744  -7.614  1.00 15.00      A    C  
ATOM   3586  C   ALA A 406      32.322  -6.302  -8.918  1.00 15.00      A    C  
ATOM   3587  O   ALA A 406      33.212  -6.977  -9.436  1.00 15.00      A    O  
ATOM   3588  CB  ALA A 406      32.600  -6.455  -6.439  1.00 15.00      A    C  
ATOM   3589  HN  ALA A 406      32.010  -8.818  -7.381  1.00 15.00      A    H  
ATOM   3590  N   LEU A 407      31.866  -5.170  -9.441  1.00 15.00      A    N  
ATOM   3591  CA  LEU A 407      32.384  -4.627 -10.692  1.00 15.00      A    C  
ATOM   3592  C   LEU A 407      33.896  -4.434 -10.635  1.00 15.00      A    C  
ATOM   3593  O   LEU A 407      34.620  -4.865 -11.534  1.00 15.00      A    O  
ATOM   3594  CB  LEU A 407      31.697  -3.297 -11.014  1.00 15.00      A    C  
ATOM   3595  CG  LEU A 407      32.059  -2.653 -12.354  1.00 15.00      A    C  
ATOM   3596  CD1 LEU A 407      31.513  -3.474 -13.512  1.00 15.00      A    C  
ATOM   3597  CD2 LEU A 407      31.546  -1.223 -12.417  1.00 15.00      A    C  
ATOM   3598  HN  LEU A 407      31.154  -4.686  -8.973  1.00 15.00      A    H  
ATOM   3599  N   SER A 408      34.364  -3.809  -9.561  1.00 15.00      A    N  
ATOM   3600  CA  SER A 408      35.782  -3.545  -9.372  1.00 15.00      A    C  
ATOM   3601  C   SER A 408      36.581  -4.841  -9.258  1.00 15.00      A    C  
ATOM   3602  O   SER A 408      37.637  -4.987  -9.870  1.00 15.00      A    O  
ATOM   3603  CB  SER A 408      35.968  -2.697  -8.115  1.00 15.00      A    C  
ATOM   3604  OG  SER A 408      34.943  -2.977  -7.172  1.00 15.00      A    O  
ATOM   3605  HN  SER A 408      33.736  -3.514  -8.869  1.00 15.00      A    H  
ATOM   3606  HG  SER A 408      35.104  -2.460  -6.365  1.00 15.00      A    H  
ATOM   3607  N   ARG A 409      36.059  -5.784  -8.481  1.00 15.00      A    N  
ATOM   3608  CA  ARG A 409      36.718  -7.069  -8.281  1.00 15.00      A    C  
ATOM   3609  C   ARG A 409      36.826  -7.835  -9.596  1.00 15.00      A    C  
ATOM   3610  O   ARG A 409      37.863  -8.424  -9.901  1.00 15.00      A    O  
ATOM   3611  CB  ARG A 409      35.960  -7.896  -7.241  1.00 15.00      A    C  
ATOM   3612  CG  ARG A 409      36.732  -9.090  -6.706  1.00 15.00      A    C  
ATOM   3613  CD  ARG A 409      36.073  -9.651  -5.456  1.00 15.00      A    C  
ATOM   3614  NE  ARG A 409      34.751 -10.217  -5.730  1.00 15.00      A    N  
ATOM   3615  CZ  ARG A 409      33.644  -9.894  -5.059  1.00 15.00      A    C  
ATOM   3616  NH1 ARG A 409      33.688  -9.005  -4.074  1.00 15.00      A    N1+
ATOM   3617  NH2 ARG A 409      32.490 -10.465  -5.376  1.00 15.00      A    N  
ATOM   3618  HN  ARG A 409      35.207  -5.608  -8.031  1.00 15.00      A    H  
ATOM   3619  HE  ARG A 409      34.687 -10.876  -6.458  1.00 15.00      A    H  
ATOM   3620 HH11 ARG A 409      32.816  -8.760  -3.548  1.00 15.00      A    H  
ATOM   3621 HH12 ARG A 409      34.589  -8.537  -3.825  1.00 15.00      A    H  
ATOM   3622 HH21 ARG A 409      31.619 -10.221  -4.854  1.00 15.00      A    H  
ATOM   3623 HH22 ARG A 409      32.448 -11.171  -6.152  1.00 15.00      A    H  
ATOM   3624  N   THR A 410      35.751  -7.804 -10.374  1.00 15.00      A    N  
ATOM   3625  CA  THR A 410      35.716  -8.482 -11.662  1.00 15.00      A    C  
ATOM   3626  C   THR A 410      36.710  -7.837 -12.628  1.00 15.00      A    C  
ATOM   3627  O   THR A 410      37.364  -8.521 -13.416  1.00 15.00      A    O  
ATOM   3628  CB  THR A 410      34.296  -8.436 -12.267  1.00 15.00      A    C  
ATOM   3629  CG2 THR A 410      34.194  -9.334 -13.489  1.00 15.00      A    C  
ATOM   3630  OG1 THR A 410      33.343  -8.868 -11.284  1.00 15.00      A    O  
ATOM   3631  HN  THR A 410      34.958  -7.314 -10.072  1.00 15.00      A    H  
ATOM   3632  HG1 THR A 410      33.284  -8.206 -10.583  1.00 15.00      A    H  
ATOM   3633  N   ALA A 411      36.837  -6.516 -12.534  1.00 15.00      A    N  
ATOM   3634  CA  ALA A 411      37.750  -5.768 -13.388  1.00 15.00      A    C  
ATOM   3635  C   ALA A 411      39.190  -6.190 -13.135  1.00 15.00      A    C  
ATOM   3636  O   ALA A 411      39.980  -6.308 -14.069  1.00 15.00      A    O  
ATOM   3637  CB  ALA A 411      37.593  -4.271 -13.160  1.00 15.00      A    C  
ATOM   3638  HN  ALA A 411      36.300  -6.030 -11.872  1.00 15.00      A    H  
ATOM   3639  N   VAL A 412      39.518  -6.425 -11.869  1.00 15.00      A    N  
ATOM   3640  CA  VAL A 412      40.863  -6.839 -11.488  1.00 15.00      A    C  
ATOM   3641  C   VAL A 412      41.217  -8.176 -12.132  1.00 15.00      A    C  
ATOM   3642  O   VAL A 412      42.287  -8.325 -12.718  1.00 15.00      A    O  
ATOM   3643  CB  VAL A 412      41.016  -6.945  -9.953  1.00 15.00      A    C  
ATOM   3644  CG1 VAL A 412      42.394  -7.475  -9.577  1.00 15.00      A    C  
ATOM   3645  CG2 VAL A 412      40.774  -5.594  -9.298  1.00 15.00      A    C  
ATOM   3646  HN  VAL A 412      38.836  -6.315 -11.172  1.00 15.00      A    H  
ATOM   3647  N   GLN A 413      40.298  -9.131 -12.045  1.00 15.00      A    N  
ATOM   3648  CA  GLN A 413      40.508 -10.460 -12.613  1.00 15.00      A    C  
ATOM   3649  C   GLN A 413      40.648 -10.398 -14.133  1.00 15.00      A    C  
ATOM   3650  O   GLN A 413      41.477 -11.087 -14.722  1.00 15.00      A    O  
ATOM   3651  CB  GLN A 413      39.353 -11.387 -12.228  1.00 15.00      A    C  
ATOM   3652  CG  GLN A 413      39.570 -12.848 -12.595  1.00 15.00      A    C  
ATOM   3653  CD  GLN A 413      38.460 -13.750 -12.089  1.00 15.00      A    C  
ATOM   3654  NE2 GLN A 413      37.855 -13.377 -10.972  1.00 15.00      A    N  
ATOM   3655  OE1 GLN A 413      38.151 -14.775 -12.690  1.00 15.00      A    O  
ATOM   3656  HN  GLN A 413      39.454  -8.938 -11.584  1.00 15.00      A    H  
ATOM   3657 HE21 GLN A 413      38.154 -12.551 -10.537  1.00 15.00      A    H  
ATOM   3658 HE22 GLN A 413      37.131 -13.939 -10.632  1.00 15.00      A    H  
ATOM   3659  N   GLU A 414      39.841  -9.556 -14.757  1.00 15.00      A    N  
ATOM   3660  CA  GLU A 414      39.868  -9.407 -16.205  1.00 15.00      A    C  
ATOM   3661  C   GLU A 414      41.165  -8.750 -16.679  1.00 15.00      A    C  
ATOM   3662  O   GLU A 414      41.801  -9.223 -17.621  1.00 15.00      A    O  
ATOM   3663  CB  GLU A 414      38.653  -8.600 -16.670  1.00 15.00      A    C  
ATOM   3664  CG  GLU A 414      38.177  -8.927 -18.076  1.00 15.00      A    C  
ATOM   3665  CD  GLU A 414      38.962  -8.201 -19.149  1.00 15.00      A    C  
ATOM   3666  OE1 GLU A 414      39.179  -6.976 -19.011  1.00 15.00      A    O  
ATOM   3667  OE2 GLU A 414      39.348  -8.840 -20.150  1.00 15.00      A    O1-
ATOM   3668  HN  GLU A 414      39.201  -9.028 -14.234  1.00 15.00      A    H  
ATOM   3669  N   SER A 415      41.575  -7.683 -16.000  1.00 15.00      A    N  
ATOM   3670  CA  SER A 415      42.782  -6.954 -16.377  1.00 15.00      A    C  
ATOM   3671  C   SER A 415      44.069  -7.730 -16.097  1.00 15.00      A    C  
ATOM   3672  O   SER A 415      45.129  -7.384 -16.620  1.00 15.00      A    O  
ATOM   3673  CB  SER A 415      42.821  -5.567 -15.730  1.00 15.00      A    C  
ATOM   3674  OG  SER A 415      42.487  -5.626 -14.354  1.00 15.00      A    O  
ATOM   3675  HN  SER A 415      41.051  -7.376 -15.230  1.00 15.00      A    H  
ATOM   3676  HG  SER A 415      41.531  -5.739 -14.261  1.00 15.00      A    H  
ATOM   3677  N   THR A 416      43.987  -8.773 -15.281  1.00 15.00      A    N  
ATOM   3678  CA  THR A 416      45.167  -9.570 -14.972  1.00 15.00      A    C  
ATOM   3679  C   THR A 416      45.365 -10.679 -16.000  1.00 15.00      A    C  
ATOM   3680  O   THR A 416      46.367 -11.393 -15.975  1.00 15.00      A    O  
ATOM   3681  CB  THR A 416      45.140 -10.152 -13.545  1.00 15.00      A    C  
ATOM   3682  CG2 THR A 416      45.786  -9.186 -12.565  1.00 15.00      A    C  
ATOM   3683  OG1 THR A 416      43.789 -10.400 -13.140  1.00 15.00      A    O  
ATOM   3684  HN  THR A 416      43.123  -9.014 -14.886  1.00 15.00      A    H  
ATOM   3685  HG1 THR A 416      43.313  -9.562 -13.076  1.00 15.00      A    H  
ATOM   3686  N   GLY A 417      44.409 -10.806 -16.913  1.00 15.00      A    N  
ATOM   3687  CA  GLY A 417      44.503 -11.816 -17.945  1.00 15.00      A    C  
ATOM   3688  C   GLY A 417      43.697 -13.061 -17.641  1.00 15.00      A    C  
ATOM   3689  O   GLY A 417      44.039 -14.147 -18.106  1.00 15.00      A    O  
ATOM   3690  HN  GLY A 417      43.635 -10.203 -16.888  1.00 15.00      A    H  
ATOM   3691  N   GLY A 418      42.630 -12.907 -16.862  1.00 15.00      A    N  
ATOM   3692  CA  GLY A 418      41.783 -14.039 -16.523  1.00 15.00      A    C  
ATOM   3693  C   GLY A 418      41.195 -14.691 -17.758  1.00 15.00      A    C  
ATOM   3694  O   GLY A 418      40.732 -13.998 -18.675  1.00 15.00      A    O  
ATOM   3695  HN  GLY A 418      42.422 -12.021 -16.499  1.00 15.00      A    H  
ATOM   3696  N   LYS A 419      41.230 -16.014 -17.809  1.00 15.00      A    N  
ATOM   3697  CA  LYS A 419      40.702 -16.732 -18.957  1.00 15.00      A    C  
ATOM   3698  C   LYS A 419      39.495 -17.586 -18.597  1.00 15.00      A    C  
ATOM   3699  O   LYS A 419      38.548 -17.687 -19.381  1.00 15.00      A    O  
ATOM   3700  CB  LYS A 419      41.779 -17.601 -19.621  1.00 15.00      A    C  
ATOM   3701  CG  LYS A 419      43.021 -16.855 -20.102  1.00 15.00      A    C  
ATOM   3702  CD  LYS A 419      42.686 -15.528 -20.773  1.00 15.00      A    C  
ATOM   3703  CE  LYS A 419      41.698 -15.690 -21.916  1.00 15.00      A    C  
ATOM   3704  NZ  LYS A 419      41.003 -14.409 -22.215  1.00 15.00      A    N1+
ATOM   3705  HN  LYS A 419      41.623 -16.523 -17.055  1.00 15.00      A    H  
ATOM   3706  HZ1 LYS A 419      41.661 -13.742 -22.663  1.00 15.00      A    H  
ATOM   3707  HZ2 LYS A 419      40.643 -13.986 -21.336  1.00 15.00      A    H  
ATOM   3708  HZ3 LYS A 419      40.200 -14.574 -22.860  1.00 15.00      A    H  
ATOM   3709  N   THR A 420      39.524 -18.197 -17.423  1.00 15.00      A    N  
ATOM   3710  CA  THR A 420      38.429 -19.054 -16.999  1.00 15.00      A    C  
ATOM   3711  C   THR A 420      38.121 -18.897 -15.516  1.00 15.00      A    C  
ATOM   3712  O   THR A 420      38.754 -18.110 -14.813  1.00 15.00      A    O  
ATOM   3713  CB  THR A 420      38.759 -20.530 -17.285  1.00 15.00      A    C  
ATOM   3714  CG2 THR A 420      38.075 -20.999 -18.561  1.00 15.00      A    C  
ATOM   3715  OG1 THR A 420      40.178 -20.687 -17.415  1.00 15.00      A    O  
ATOM   3716  HN  THR A 420      40.298 -18.069 -16.826  1.00 15.00      A    H  
ATOM   3717  HG1 THR A 420      40.629 -20.183 -16.714  1.00 15.00      A    H  
ATOM   3718  N   GLN A 421      37.150 -19.675 -15.039  1.00 15.00      A    N  
ATOM   3719  CA  GLN A 421      36.756 -19.640 -13.637  1.00 15.00      A    C  
ATOM   3720  C   GLN A 421      37.810 -20.302 -12.757  1.00 15.00      A    C  
ATOM   3721  O   GLN A 421      37.687 -20.317 -11.530  1.00 15.00      A    O  
ATOM   3722  CB  GLN A 421      35.393 -20.303 -13.431  1.00 15.00      A    C  
ATOM   3723  CG  GLN A 421      34.223 -19.488 -13.960  1.00 15.00      A    C  
ATOM   3724  CD  GLN A 421      34.029 -18.171 -13.227  1.00 15.00      A    C  
ATOM   3725  NE2 GLN A 421      34.300 -18.160 -11.931  1.00 15.00      A    N  
ATOM   3726  OE1 GLN A 421      33.628 -17.171 -13.821  1.00 15.00      A    O  
ATOM   3727  HN  GLN A 421      36.684 -20.282 -15.649  1.00 15.00      A    H  
ATOM   3728 HE21 GLN A 421      34.608 -18.991 -11.514  1.00 15.00      A    H  
ATOM   3729 HE22 GLN A 421      34.175 -17.318 -11.441  1.00 15.00      A    H  
ATOM   3730  N   VAL A 422      38.845 -20.851 -13.388  1.00 15.00      A    N  
ATOM   3731  CA  VAL A 422      39.931 -21.491 -12.661  1.00 15.00      A    C  
ATOM   3732  C   VAL A 422      40.645 -20.431 -11.833  1.00 15.00      A    C  
ATOM   3733  O   VAL A 422      41.090 -20.693 -10.715  1.00 15.00      A    O  
ATOM   3734  CB  VAL A 422      40.928 -22.192 -13.609  1.00 15.00      A    C  
ATOM   3735  CG1 VAL A 422      42.005 -22.925 -12.823  1.00 15.00      A    C  
ATOM   3736  CG2 VAL A 422      40.194 -23.153 -14.531  1.00 15.00      A    C  
ATOM   3737  HN  VAL A 422      38.888 -20.808 -14.366  1.00 15.00      A    H  
ATOM   3738  N   ALA A 423      40.723 -19.221 -12.387  1.00 15.00      A    N  
ATOM   3739  CA  ALA A 423      41.335 -18.096 -11.695  1.00 15.00      A    C  
ATOM   3740  C   ALA A 423      40.577 -17.837 -10.399  1.00 15.00      A    C  
ATOM   3741  O   ALA A 423      41.167 -17.505  -9.372  1.00 15.00      A    O  
ATOM   3742  CB  ALA A 423      41.308 -16.856 -12.576  1.00 15.00      A    C  
ATOM   3743  HN  ALA A 423      40.374 -19.090 -13.299  1.00 15.00      A    H  
ATOM   3744  N   GLY A 424      39.261 -18.015 -10.458  1.00 15.00      A    N  
ATOM   3745  CA  GLY A 424      38.428 -17.828  -9.289  1.00 15.00      A    C  
ATOM   3746  C   GLY A 424      38.707 -18.898  -8.254  1.00 15.00      A    C  
ATOM   3747  O   GLY A 424      38.731 -18.623  -7.055  1.00 15.00      A    O  
ATOM   3748  HN  GLY A 424      38.852 -18.276 -11.310  1.00 15.00      A    H  
ATOM   3749  N   LEU A 425      38.932 -20.119  -8.726  1.00 15.00      A    N  
ATOM   3750  CA  LEU A 425      39.236 -21.241  -7.847  1.00 15.00      A    C  
ATOM   3751  C   LEU A 425      40.553 -20.980  -7.123  1.00 15.00      A    C  
ATOM   3752  O   LEU A 425      40.671 -21.207  -5.919  1.00 15.00      A    O  
ATOM   3753  CB  LEU A 425      39.326 -22.540  -8.652  1.00 15.00      A    C  
ATOM   3754  CG  LEU A 425      39.556 -23.822  -7.850  1.00 15.00      A    C  
ATOM   3755  CD1 LEU A 425      38.303 -24.206  -7.077  1.00 15.00      A    C  
ATOM   3756  CD2 LEU A 425      39.996 -24.956  -8.762  1.00 15.00      A    C  
ATOM   3757  HN  LEU A 425      38.891 -20.270  -9.694  1.00 15.00      A    H  
ATOM   3758  N   ILE A 426      41.534 -20.484  -7.870  1.00 15.00      A    N  
ATOM   3759  CA  ILE A 426      42.842 -20.162  -7.310  1.00 15.00      A    C  
ATOM   3760  C   ILE A 426      42.701 -19.002  -6.327  1.00 15.00      A    C  
ATOM   3761  O   ILE A 426      43.388 -18.944  -5.306  1.00 15.00      A    O  
ATOM   3762  CB  ILE A 426      43.847 -19.792  -8.423  1.00 15.00      A    C  
ATOM   3763  CG1 ILE A 426      43.986 -20.957  -9.407  1.00 15.00      A    C  
ATOM   3764  CG2 ILE A 426      45.205 -19.433  -7.831  1.00 15.00      A    C  
ATOM   3765  CD1 ILE A 426      44.535 -20.557 -10.759  1.00 15.00      A    C  
ATOM   3766  HN  ILE A 426      41.374 -20.336  -8.829  1.00 15.00      A    H  
ATOM   3767  N   SER A 427      41.786 -18.094  -6.642  1.00 15.00      A    N  
ATOM   3768  CA  SER A 427      41.509 -16.944  -5.796  1.00 15.00      A    C  
ATOM   3769  C   SER A 427      41.006 -17.418  -4.436  1.00 15.00      A    C  
ATOM   3770  O   SER A 427      41.372 -16.869  -3.395  1.00 15.00      A    O  
ATOM   3771  CB  SER A 427      40.462 -16.048  -6.473  1.00 15.00      A    C  
ATOM   3772  OG  SER A 427      40.117 -14.936  -5.670  1.00 15.00      A    O  
ATOM   3773  HN  SER A 427      41.285 -18.197  -7.480  1.00 15.00      A    H  
ATOM   3774  HG  SER A 427      39.657 -15.237  -4.883  1.00 15.00      A    H  
ATOM   3775  N   ALA A 428      40.179 -18.461  -4.454  1.00 15.00      A    N  
ATOM   3776  CA  ALA A 428      39.630 -19.031  -3.232  1.00 15.00      A    C  
ATOM   3777  C   ALA A 428      40.739 -19.646  -2.383  1.00 15.00      A    C  
ATOM   3778  O   ALA A 428      40.675 -19.629  -1.156  1.00 15.00      A    O  
ATOM   3779  CB  ALA A 428      38.566 -20.067  -3.560  1.00 15.00      A    C  
ATOM   3780  HN  ALA A 428      39.928 -18.854  -5.318  1.00 15.00      A    H  
ATOM   3781  N   VAL A 429      41.762 -20.177  -3.049  1.00 15.00      A    N  
ATOM   3782  CA  VAL A 429      42.896 -20.785  -2.360  1.00 15.00      A    C  
ATOM   3783  C   VAL A 429      43.628 -19.734  -1.526  1.00 15.00      A    C  
ATOM   3784  O   VAL A 429      44.069 -20.008  -0.406  1.00 15.00      A    O  
ATOM   3785  CB  VAL A 429      43.884 -21.439  -3.353  1.00 15.00      A    C  
ATOM   3786  CG1 VAL A 429      45.055 -22.076  -2.618  1.00 15.00      A    C  
ATOM   3787  CG2 VAL A 429      43.173 -22.472  -4.214  1.00 15.00      A    C  
ATOM   3788  HN  VAL A 429      41.752 -20.160  -4.031  1.00 15.00      A    H  
ATOM   3789  N   ILE A 430      43.731 -18.526  -2.073  1.00 15.00      A    N  
ATOM   3790  CA  ILE A 430      44.389 -17.424  -1.383  1.00 15.00      A    C  
ATOM   3791  C   ILE A 430      43.625 -17.085  -0.105  1.00 15.00      A    C  
ATOM   3792  O   ILE A 430      44.218 -16.826   0.942  1.00 15.00      A    O  
ATOM   3793  CB  ILE A 430      44.477 -16.166  -2.278  1.00 15.00      A    C  
ATOM   3794  CG1 ILE A 430      45.121 -16.503  -3.628  1.00 15.00      A    C  
ATOM   3795  CG2 ILE A 430      45.244 -15.050  -1.579  1.00 15.00      A    C  
ATOM   3796  CD1 ILE A 430      46.522 -17.071  -3.525  1.00 15.00      A    C  
ATOM   3797  HN  ILE A 430      43.352 -18.374  -2.966  1.00 15.00      A    H  
ATOM   3798  N   VAL A 431      42.302 -17.111  -0.199  1.00 15.00      A    N  
ATOM   3799  CA  VAL A 431      41.450 -16.826   0.946  1.00 15.00      A    C  
ATOM   3800  C   VAL A 431      41.533 -17.973   1.951  1.00 15.00      A    C  
ATOM   3801  O   VAL A 431      41.587 -17.752   3.158  1.00 15.00      A    O  
ATOM   3802  CB  VAL A 431      39.980 -16.618   0.517  1.00 15.00      A    C  
ATOM   3803  CG1 VAL A 431      39.129 -16.180   1.700  1.00 15.00      A    C  
ATOM   3804  CG2 VAL A 431      39.890 -15.600  -0.610  1.00 15.00      A    C  
ATOM   3805  HN  VAL A 431      41.888 -17.325  -1.063  1.00 15.00      A    H  
ATOM   3806  N   MET A 432      41.571 -19.197   1.432  1.00 15.00      A    N  
ATOM   3807  CA  MET A 432      41.657 -20.400   2.258  1.00 15.00      A    C  
ATOM   3808  C   MET A 432      42.847 -20.341   3.214  1.00 15.00      A    C  
ATOM   3809  O   MET A 432      42.702 -20.561   4.418  1.00 15.00      A    O  
ATOM   3810  CB  MET A 432      41.761 -21.643   1.365  1.00 15.00      A    C  
ATOM   3811  CG  MET A 432      42.089 -22.933   2.102  1.00 15.00      A    C  
ATOM   3812  SD  MET A 432      40.750 -23.490   3.171  1.00 15.00      A    S  
ATOM   3813  CE  MET A 432      41.479 -24.961   3.886  1.00 15.00      A    C  
ATOM   3814  HN  MET A 432      41.528 -19.296   0.454  1.00 15.00      A    H  
ATOM   3815  N   VAL A 433      44.021 -20.022   2.679  1.00 15.00      A    N  
ATOM   3816  CA  VAL A 433      45.229 -19.944   3.493  1.00 15.00      A    C  
ATOM   3817  C   VAL A 433      45.168 -18.769   4.473  1.00 15.00      A    C  
ATOM   3818  O   VAL A 433      45.846 -18.766   5.502  1.00 15.00      A    O  
ATOM   3819  CB  VAL A 433      46.515 -19.880   2.633  1.00 15.00      A    C  
ATOM   3820  CG1 VAL A 433      46.692 -18.515   1.983  1.00 15.00      A    C  
ATOM   3821  CG2 VAL A 433      47.741 -20.262   3.450  1.00 15.00      A    C  
ATOM   3822  HN  VAL A 433      44.075 -19.833   1.715  1.00 15.00      A    H  
ATOM   3823  N   ALA A 434      44.324 -17.790   4.165  1.00 15.00      A    N  
ATOM   3824  CA  ALA A 434      44.171 -16.615   5.011  1.00 15.00      A    C  
ATOM   3825  C   ALA A 434      43.230 -16.889   6.182  1.00 15.00      A    C  
ATOM   3826  O   ALA A 434      43.055 -16.045   7.056  1.00 15.00      A    O  
ATOM   3827  CB  ALA A 434      43.684 -15.427   4.194  1.00 15.00      A    C  
ATOM   3828  HN  ALA A 434      43.786 -17.862   3.347  1.00 15.00      A    H  
ATOM   3829  N   ILE A 435      42.617 -18.066   6.187  1.00 15.00      A    N  
ATOM   3830  CA  ILE A 435      41.705 -18.439   7.262  1.00 15.00      A    C  
ATOM   3831  C   ILE A 435      42.262 -19.613   8.066  1.00 15.00      A    C  
ATOM   3832  O   ILE A 435      42.041 -19.716   9.271  1.00 15.00      A    O  
ATOM   3833  CB  ILE A 435      40.308 -18.830   6.724  1.00 15.00      A    C  
ATOM   3834  CG1 ILE A 435      39.806 -17.804   5.706  1.00 15.00      A    C  
ATOM   3835  CG2 ILE A 435      39.314 -18.964   7.869  1.00 15.00      A    C  
ATOM   3836  CD1 ILE A 435      38.582 -18.253   4.937  1.00 15.00      A    C  
ATOM   3837  HN  ILE A 435      42.767 -18.688   5.445  1.00 15.00      A    H  
ATOM   3838  N   VAL A 436      42.996 -20.490   7.390  1.00 15.00      A    N  
ATOM   3839  CA  VAL A 436      43.559 -21.672   8.035  1.00 15.00      A    C  
ATOM   3840  C   VAL A 436      44.951 -21.426   8.635  1.00 15.00      A    C  
ATOM   3841  O   VAL A 436      45.455 -22.252   9.395  1.00 15.00      A    O  
ATOM   3842  CB  VAL A 436      43.598 -22.876   7.062  1.00 15.00      A    C  
ATOM   3843  CG1 VAL A 436      44.741 -22.755   6.063  1.00 15.00      A    C  
ATOM   3844  CG2 VAL A 436      43.656 -24.198   7.815  1.00 15.00      A    C  
ATOM   3845  HN  VAL A 436      43.150 -20.347   6.433  1.00 15.00      A    H  
ATOM   3846  N   ALA A 437      45.568 -20.297   8.306  1.00 15.00      A    N  
ATOM   3847  CA  ALA A 437      46.902 -19.999   8.825  1.00 15.00      A    C  
ATOM   3848  C   ALA A 437      47.149 -18.499   8.945  1.00 15.00      A    C  
ATOM   3849  O   ALA A 437      47.554 -18.007  10.000  1.00 15.00      A    O  
ATOM   3850  CB  ALA A 437      47.971 -20.643   7.952  1.00 15.00      A    C  
ATOM   3851  HN  ALA A 437      45.121 -19.652   7.722  1.00 15.00      A    H  
ATOM   3852  N   LEU A 438      46.916 -17.779   7.860  1.00 15.00      A    N  
ATOM   3853  CA  LEU A 438      47.119 -16.339   7.844  1.00 15.00      A    C  
ATOM   3854  C   LEU A 438      45.904 -15.623   8.435  1.00 15.00      A    C  
ATOM   3855  O   LEU A 438      45.168 -16.196   9.235  1.00 15.00      A    O  
ATOM   3856  CB  LEU A 438      47.385 -15.863   6.410  1.00 15.00      A    C  
ATOM   3857  CG  LEU A 438      48.230 -14.595   6.256  1.00 15.00      A    C  
ATOM   3858  CD1 LEU A 438      49.637 -14.817   6.791  1.00 15.00      A    C  
ATOM   3859  CD2 LEU A 438      48.269 -14.152   4.802  1.00 15.00      A    C  
ATOM   3860  HN  LEU A 438      46.594 -18.226   7.047  1.00 15.00      A    H  
ATOM   3861  N   GLY A 439      45.711 -14.366   8.060  1.00 15.00      A    N  
ATOM   3862  CA  GLY A 439      44.577 -13.611   8.558  1.00 15.00      A    C  
ATOM   3863  C   GLY A 439      44.817 -13.016   9.932  1.00 15.00      A    C  
ATOM   3864  O   GLY A 439      44.602 -11.824  10.137  1.00 15.00      A    O  
ATOM   3865  HN  GLY A 439      46.336 -13.949   7.436  1.00 15.00      A    H  
ATOM   3866  N   ARG A 440      45.294 -13.841  10.863  1.00 15.00      A    N  
ATOM   3867  CA  ARG A 440      45.558 -13.404  12.238  1.00 15.00      A    C  
ATOM   3868  C   ARG A 440      46.553 -12.243  12.316  1.00 15.00      A    C  
ATOM   3869  O   ARG A 440      46.671 -11.589  13.348  1.00 15.00      A    O  
ATOM   3870  CB  ARG A 440      46.019 -14.573  13.116  1.00 15.00      A    C  
ATOM   3871  CG  ARG A 440      47.516 -14.844  13.084  1.00 15.00      A    C  
ATOM   3872  CD  ARG A 440      47.927 -15.788  14.201  1.00 15.00      A    C  
ATOM   3873  NE  ARG A 440      49.319 -15.584  14.611  1.00 15.00      A    N  
ATOM   3874  CZ  ARG A 440      49.914 -16.259  15.598  1.00 15.00      A    C  
ATOM   3875  NH1 ARG A 440      49.240 -17.182  16.277  1.00 15.00      A    N1+
ATOM   3876  NH2 ARG A 440      51.183 -16.005  15.906  1.00 15.00      A    N  
ATOM   3877  HN  ARG A 440      45.455 -14.783  10.625  1.00 15.00      A    H  
ATOM   3878  HE  ARG A 440      49.833 -14.905  14.122  1.00 15.00      A    H  
ATOM   3879 HH11 ARG A 440      48.243 -17.380  16.039  1.00 15.00      A    H  
ATOM   3880 HH12 ARG A 440      49.700 -17.710  17.046  1.00 15.00      A    H  
ATOM   3881 HH21 ARG A 440      51.717 -15.281  15.380  1.00 15.00      A    H  
ATOM   3882 HH22 ARG A 440      51.652 -16.528  16.676  1.00 15.00      A    H  
ATOM   3883  N   LEU A 441      47.270 -11.993  11.228  1.00 15.00      A    N  
ATOM   3884  CA  LEU A 441      48.238 -10.905  11.188  1.00 15.00      A    C  
ATOM   3885  C   LEU A 441      47.518  -9.561  11.090  1.00 15.00      A    C  
ATOM   3886  O   LEU A 441      48.083  -8.514  11.397  1.00 15.00      A    O  
ATOM   3887  CB  LEU A 441      49.195 -11.083  10.006  1.00 15.00      A    C  
ATOM   3888  CG  LEU A 441      50.399 -10.136   9.957  1.00 15.00      A    C  
ATOM   3889  CD1 LEU A 441      51.319 -10.372  11.145  1.00 15.00      A    C  
ATOM   3890  CD2 LEU A 441      51.155 -10.299   8.647  1.00 15.00      A    C  
ATOM   3891  HN  LEU A 441      47.140 -12.549  10.434  1.00 15.00      A    H  
ATOM   3892  N   LEU A 442      46.255  -9.609  10.683  1.00 15.00      A    N  
ATOM   3893  CA  LEU A 442      45.443  -8.408  10.537  1.00 15.00      A    C  
ATOM   3894  C   LEU A 442      44.591  -8.188  11.783  1.00 15.00      A    C  
ATOM   3895  O   LEU A 442      43.537  -7.556  11.726  1.00 15.00      A    O  
ATOM   3896  CB  LEU A 442      44.542  -8.531   9.303  1.00 15.00      A    C  
ATOM   3897  CG  LEU A 442      45.244  -8.865   7.983  1.00 15.00      A    C  
ATOM   3898  CD1 LEU A 442      44.227  -9.251   6.921  1.00 15.00      A    C  
ATOM   3899  CD2 LEU A 442      46.090  -7.693   7.512  1.00 15.00      A    C  
ATOM   3900  HN  LEU A 442      45.850 -10.482  10.484  1.00 15.00      A    H  
ATOM   3901  N   GLU A 443      45.060  -8.715  12.905  1.00 15.00      A    N  
ATOM   3902  CA  GLU A 443      44.352  -8.587  14.174  1.00 15.00      A    C  
ATOM   3903  C   GLU A 443      44.228  -7.123  14.625  1.00 15.00      A    C  
ATOM   3904  O   GLU A 443      43.111  -6.622  14.781  1.00 15.00      A    O  
ATOM   3905  CB  GLU A 443      44.990  -9.480  15.251  1.00 15.00      A    C  
ATOM   3906  CG  GLU A 443      44.299  -9.454  16.606  1.00 15.00      A    C  
ATOM   3907  CD  GLU A 443      44.903  -8.432  17.548  1.00 15.00      A    C  
ATOM   3908  OE1 GLU A 443      46.009  -8.682  18.067  1.00 15.00      A    O  
ATOM   3909  OE2 GLU A 443      44.273  -7.377  17.760  1.00 15.00      A    O1-
ATOM   3910  HN  GLU A 443      45.909  -9.202  12.883  1.00 15.00      A    H  
ATOM   3911  N   PRO A 444      45.357  -6.395  14.800  1.00 15.00      A    N  
ATOM   3912  CA  PRO A 444      45.333  -5.000  15.245  1.00 15.00      A    C  
ATOM   3913  C   PRO A 444      45.042  -4.023  14.107  1.00 15.00      A    C  
ATOM   3914  O   PRO A 444      45.422  -2.856  14.167  1.00 15.00      A    O  
ATOM   3915  CB  PRO A 444      46.755  -4.763  15.790  1.00 15.00      A    C  
ATOM   3916  CG  PRO A 444      47.481  -6.064  15.641  1.00 15.00      A    C  
ATOM   3917  CD  PRO A 444      46.737  -6.855  14.607  1.00 15.00      A    C  
ATOM   3918  N   LEU A 445      44.365  -4.499  13.073  1.00 15.00      A    N  
ATOM   3919  CA  LEU A 445      44.029  -3.658  11.933  1.00 15.00      A    C  
ATOM   3920  C   LEU A 445      42.837  -2.768  12.264  1.00 15.00      A    C  
ATOM   3921  O   LEU A 445      41.829  -3.241  12.788  1.00 15.00      A    O  
ATOM   3922  CB  LEU A 445      43.721  -4.519  10.705  1.00 15.00      A    C  
ATOM   3923  CG  LEU A 445      43.427  -3.769   9.405  1.00 15.00      A    C  
ATOM   3924  CD1 LEU A 445      44.650  -2.991   8.942  1.00 15.00      A    C  
ATOM   3925  CD2 LEU A 445      42.966  -4.735   8.326  1.00 15.00      A    C  
ATOM   3926  HN  LEU A 445      44.073  -5.436  13.083  1.00 15.00      A    H  
ATOM   3927  N   GLN A 446      42.963  -1.481  11.971  1.00 15.00      A    N  
ATOM   3928  CA  GLN A 446      41.893  -0.528  12.236  1.00 15.00      A    C  
ATOM   3929  C   GLN A 446      40.739  -0.718  11.256  1.00 15.00      A    C  
ATOM   3930  O   GLN A 446      40.949  -0.822  10.045  1.00 15.00      A    O  
ATOM   3931  CB  GLN A 446      42.412   0.909  12.153  1.00 15.00      A    C  
ATOM   3932  CG  GLN A 446      43.536   1.231  13.123  1.00 15.00      A    C  
ATOM   3933  CD  GLN A 446      43.892   2.707  13.138  1.00 15.00      A    C  
ATOM   3934  NE2 GLN A 446      43.645   3.392  12.033  1.00 15.00      A    N  
ATOM   3935  OE1 GLN A 446      44.378   3.231  14.137  1.00 15.00      A    O  
ATOM   3936  HN  GLN A 446      43.797  -1.164  11.568  1.00 15.00      A    H  
ATOM   3937 HE21 GLN A 446      43.248   2.918  11.274  1.00 15.00      A    H  
ATOM   3938 HE22 GLN A 446      43.860   4.345  12.025  1.00 15.00      A    H  
ATOM   3939  N   LYS A 447      39.522  -0.747  11.786  1.00 15.00      A    N  
ATOM   3940  CA  LYS A 447      38.327  -0.926  10.969  1.00 15.00      A    C  
ATOM   3941  C   LYS A 447      38.057   0.305  10.108  1.00 15.00      A    C  
ATOM   3942  O   LYS A 447      37.322   0.235   9.123  1.00 15.00      A    O  
ATOM   3943  CB  LYS A 447      37.115  -1.233  11.849  1.00 15.00      A    C  
ATOM   3944  CG  LYS A 447      37.143  -2.617  12.481  1.00 15.00      A    C  
ATOM   3945  CD  LYS A 447      36.540  -2.602  13.877  1.00 15.00      A    C  
ATOM   3946  CE  LYS A 447      35.083  -2.172  13.859  1.00 15.00      A    C  
ATOM   3947  NZ  LYS A 447      34.574  -1.896  15.230  1.00 15.00      A    N1+
ATOM   3948  HN  LYS A 447      39.424  -0.646  12.762  1.00 15.00      A    H  
ATOM   3949  HZ1 LYS A 447      34.810  -2.685  15.865  1.00 15.00      A    H  
ATOM   3950  HZ2 LYS A 447      33.542  -1.778  15.211  1.00 15.00      A    H  
ATOM   3951  HZ3 LYS A 447      35.004  -1.023  15.601  1.00 15.00      A    H  
ATOM   3952  N   SER A 448      38.660   1.424  10.487  1.00 15.00      A    N  
ATOM   3953  CA  SER A 448      38.502   2.671   9.756  1.00 15.00      A    C  
ATOM   3954  C   SER A 448      39.035   2.526   8.334  1.00 15.00      A    C  
ATOM   3955  O   SER A 448      38.449   3.036   7.380  1.00 15.00      A    O  
ATOM   3956  CB  SER A 448      39.259   3.779  10.487  1.00 15.00      A    C  
ATOM   3957  OG  SER A 448      40.425   3.254  11.101  1.00 15.00      A    O  
ATOM   3958  HN  SER A 448      39.232   1.414  11.283  1.00 15.00      A    H  
ATOM   3959  HG  SER A 448      40.384   3.421  12.066  1.00 15.00      A    H  
ATOM   3960  N   VAL A 449      40.142   1.802   8.204  1.00 15.00      A    N  
ATOM   3961  CA  VAL A 449      40.766   1.574   6.905  1.00 15.00      A    C  
ATOM   3962  C   VAL A 449      39.892   0.664   6.047  1.00 15.00      A    C  
ATOM   3963  O   VAL A 449      39.751   0.873   4.842  1.00 15.00      A    O  
ATOM   3964  CB  VAL A 449      42.167   0.941   7.059  1.00 15.00      A    C  
ATOM   3965  CG1 VAL A 449      42.888   0.886   5.719  1.00 15.00      A    C  
ATOM   3966  CG2 VAL A 449      42.994   1.705   8.083  1.00 15.00      A    C  
ATOM   3967  HN  VAL A 449      40.550   1.412   9.005  1.00 15.00      A    H  
ATOM   3968  N   LEU A 450      39.285  -0.332   6.685  1.00 15.00      A    N  
ATOM   3969  CA  LEU A 450      38.422  -1.279   5.990  1.00 15.00      A    C  
ATOM   3970  C   LEU A 450      37.190  -0.586   5.424  1.00 15.00      A    C  
ATOM   3971  O   LEU A 450      36.754  -0.881   4.315  1.00 15.00      A    O  
ATOM   3972  CB  LEU A 450      38.008  -2.419   6.924  1.00 15.00      A    C  
ATOM   3973  CG  LEU A 450      39.133  -3.330   7.417  1.00 15.00      A    C  
ATOM   3974  CD1 LEU A 450      38.594  -4.370   8.387  1.00 15.00      A    C  
ATOM   3975  CD2 LEU A 450      39.832  -4.000   6.243  1.00 15.00      A    C  
ATOM   3976  HN  LEU A 450      39.417  -0.428   7.651  1.00 15.00      A    H  
ATOM   3977  N   ALA A 451      36.636   0.343   6.188  1.00 15.00      A    N  
ATOM   3978  CA  ALA A 451      35.459   1.080   5.751  1.00 15.00      A    C  
ATOM   3979  C   ALA A 451      35.829   2.095   4.674  1.00 15.00      A    C  
ATOM   3980  O   ALA A 451      35.022   2.424   3.802  1.00 15.00      A    O  
ATOM   3981  CB  ALA A 451      34.803   1.772   6.936  1.00 15.00      A    C  
ATOM   3982  HN  ALA A 451      37.020   0.530   7.071  1.00 15.00      A    H  
ATOM   3983  N   ALA A 452      37.064   2.573   4.732  1.00 15.00      A    N  
ATOM   3984  CA  ALA A 452      37.555   3.559   3.781  1.00 15.00      A    C  
ATOM   3985  C   ALA A 452      37.685   2.990   2.370  1.00 15.00      A    C  
ATOM   3986  O   ALA A 452      37.290   3.637   1.397  1.00 15.00      A    O  
ATOM   3987  CB  ALA A 452      38.880   4.133   4.249  1.00 15.00      A    C  
ATOM   3988  HN  ALA A 452      37.663   2.255   5.439  1.00 15.00      A    H  
ATOM   3989  N   VAL A 453      38.226   1.779   2.252  1.00 15.00      A    N  
ATOM   3990  CA  VAL A 453      38.399   1.155   0.940  1.00 15.00      A    C  
ATOM   3991  C   VAL A 453      37.061   0.961   0.228  1.00 15.00      A    C  
ATOM   3992  O   VAL A 453      36.987   1.006  -1.002  1.00 15.00      A    O  
ATOM   3993  CB  VAL A 453      39.197  -0.168   0.983  1.00 15.00      A    C  
ATOM   3994  CG1 VAL A 453      40.598   0.066   1.529  1.00 15.00      A    C  
ATOM   3995  CG2 VAL A 453      38.474  -1.235   1.789  1.00 15.00      A    C  
ATOM   3996  HN  VAL A 453      38.515   1.298   3.059  1.00 15.00      A    H  
ATOM   3997  N   VAL A 454      36.002   0.768   1.009  1.00 15.00      A    N  
ATOM   3998  CA  VAL A 454      34.667   0.592   0.456  1.00 15.00      A    C  
ATOM   3999  C   VAL A 454      34.176   1.913  -0.128  1.00 15.00      A    C  
ATOM   4000  O   VAL A 454      33.599   1.949  -1.214  1.00 15.00      A    O  
ATOM   4001  CB  VAL A 454      33.669   0.093   1.523  1.00 15.00      A    C  
ATOM   4002  CG1 VAL A 454      32.291  -0.126   0.915  1.00 15.00      A    C  
ATOM   4003  CG2 VAL A 454      34.177  -1.186   2.169  1.00 15.00      A    C  
ATOM   4004  HN  VAL A 454      36.125   0.740   1.983  1.00 15.00      A    H  
ATOM   4005  N   ILE A 455      34.437   3.001   0.594  1.00 15.00      A    N  
ATOM   4006  CA  ILE A 455      34.039   4.334   0.153  1.00 15.00      A    C  
ATOM   4007  C   ILE A 455      34.715   4.674  -1.174  1.00 15.00      A    C  
ATOM   4008  O   ILE A 455      34.093   5.239  -2.075  1.00 15.00      A    O  
ATOM   4009  CB  ILE A 455      34.399   5.408   1.204  1.00 15.00      A    C  
ATOM   4010  CG1 ILE A 455      33.664   5.135   2.519  1.00 15.00      A    C  
ATOM   4011  CG2 ILE A 455      34.073   6.804   0.688  1.00 15.00      A    C  
ATOM   4012  CD1 ILE A 455      34.115   6.009   3.671  1.00 15.00      A    C  
ATOM   4013  HN  ILE A 455      34.906   2.901   1.451  1.00 15.00      A    H  
ATOM   4014  N   ALA A 456      35.983   4.301  -1.294  1.00 15.00      A    N  
ATOM   4015  CA  ALA A 456      36.748   4.556  -2.511  1.00 15.00      A    C  
ATOM   4016  C   ALA A 456      36.176   3.776  -3.694  1.00 15.00      A    C  
ATOM   4017  O   ALA A 456      36.291   4.195  -4.845  1.00 15.00      A    O  
ATOM   4018  CB  ALA A 456      38.213   4.206  -2.298  1.00 15.00      A    C  
ATOM   4019  HN  ALA A 456      36.420   3.845  -0.541  1.00 15.00      A    H  
ATOM   4020  N   ASN A 457      35.538   2.650  -3.395  1.00 15.00      A    N  
ATOM   4021  CA  ASN A 457      34.946   1.804  -4.427  1.00 15.00      A    C  
ATOM   4022  C   ASN A 457      33.590   2.343  -4.876  1.00 15.00      A    C  
ATOM   4023  O   ASN A 457      33.065   1.949  -5.918  1.00 15.00      A    O  
ATOM   4024  CB  ASN A 457      34.809   0.363  -3.925  1.00 15.00      A    C  
ATOM   4025  CG  ASN A 457      35.987  -0.511  -4.314  1.00 15.00      A    C  
ATOM   4026  ND2 ASN A 457      37.147  -0.242  -3.731  1.00 15.00      A    N  
ATOM   4027  OD1 ASN A 457      35.855  -1.423  -5.133  1.00 15.00      A    O  
ATOM   4028  HN  ASN A 457      35.457   2.382  -2.455  1.00 15.00      A    H  
ATOM   4029 HD21 ASN A 457      37.181   0.496  -3.085  1.00 15.00      A    H  
ATOM   4030 HD22 ASN A 457      37.925  -0.789  -3.972  1.00 15.00      A    H  
ATOM   4031  N   LEU A 458      33.037   3.264  -4.095  1.00 15.00      A    N  
ATOM   4032  CA  LEU A 458      31.742   3.860  -4.408  1.00 15.00      A    C  
ATOM   4033  C   LEU A 458      31.884   4.950  -5.467  1.00 15.00      A    C  
ATOM   4034  O   LEU A 458      30.888   5.483  -5.960  1.00 15.00      A    O  
ATOM   4035  CB  LEU A 458      31.092   4.435  -3.146  1.00 15.00      A    C  
ATOM   4036  CG  LEU A 458      30.873   3.460  -1.987  1.00 15.00      A    C  
ATOM   4037  CD1 LEU A 458      30.406   4.203  -0.746  1.00 15.00      A    C  
ATOM   4038  CD2 LEU A 458      29.874   2.379  -2.372  1.00 15.00      A    C  
ATOM   4039  HN  LEU A 458      33.511   3.552  -3.284  1.00 15.00      A    H  
ATOM   4040  N   LYS A 459      33.130   5.260  -5.817  1.00 15.00      A    N  
ATOM   4041  CA  LYS A 459      33.440   6.282  -6.816  1.00 15.00      A    C  
ATOM   4042  C   LYS A 459      32.685   6.041  -8.125  1.00 15.00      A    C  
ATOM   4043  O   LYS A 459      32.211   6.982  -8.758  1.00 15.00      A    O  
ATOM   4044  CB  LYS A 459      34.954   6.311  -7.072  1.00 15.00      A    C  
ATOM   4045  CG  LYS A 459      35.394   7.123  -8.286  1.00 15.00      A    C  
ATOM   4046  CD  LYS A 459      35.392   8.617  -8.003  1.00 15.00      A    C  
ATOM   4047  CE  LYS A 459      36.738   9.246  -8.342  1.00 15.00      A    C  
ATOM   4048  NZ  LYS A 459      37.114   9.040  -9.767  1.00 15.00      A    N1+
ATOM   4049  HN  LYS A 459      33.871   4.786  -5.382  1.00 15.00      A    H  
ATOM   4050  HZ1 LYS A 459      38.131   9.261  -9.905  1.00 15.00      A    H  
ATOM   4051  HZ2 LYS A 459      36.558   9.662 -10.381  1.00 15.00      A    H  
ATOM   4052  HZ3 LYS A 459      36.948   8.057 -10.046  1.00 15.00      A    H  
ATOM   4053  N   GLY A 460      32.560   4.777  -8.509  1.00 15.00      A    N  
ATOM   4054  CA  GLY A 460      31.875   4.438  -9.744  1.00 15.00      A    C  
ATOM   4055  C   GLY A 460      30.377   4.681  -9.689  1.00 15.00      A    C  
ATOM   4056  O   GLY A 460      29.773   5.084 -10.680  1.00 15.00      A    O  
ATOM   4057  HN  GLY A 460      32.935   4.066  -7.946  1.00 15.00      A    H  
ATOM   4058  N   MET A 461      29.778   4.456  -8.527  1.00 15.00      A    N  
ATOM   4059  CA  MET A 461      28.339   4.636  -8.365  1.00 15.00      A    C  
ATOM   4060  C   MET A 461      27.966   6.100  -8.163  1.00 15.00      A    C  
ATOM   4061  O   MET A 461      26.906   6.544  -8.594  1.00 15.00      A    O  
ATOM   4062  CB  MET A 461      27.806   3.774  -7.219  1.00 15.00      A    C  
ATOM   4063  CG  MET A 461      27.406   2.368  -7.640  1.00 15.00      A    C  
ATOM   4064  SD  MET A 461      27.239   1.236  -6.245  1.00 15.00      A    S  
ATOM   4065  CE  MET A 461      28.948   1.073  -5.734  1.00 15.00      A    C  
ATOM   4066  HN  MET A 461      30.316   4.177  -7.757  1.00 15.00      A    H  
ATOM   4067  N   PHE A 462      28.852   6.856  -7.527  1.00 15.00      A    N  
ATOM   4068  CA  PHE A 462      28.600   8.273  -7.278  1.00 15.00      A    C  
ATOM   4069  C   PHE A 462      28.619   9.090  -8.569  1.00 15.00      A    C  
ATOM   4070  O   PHE A 462      28.140  10.222  -8.606  1.00 15.00      A    O  
ATOM   4071  CB  PHE A 462      29.604   8.841  -6.270  1.00 15.00      A    C  
ATOM   4072  CG  PHE A 462      29.324   8.455  -4.844  1.00 15.00      A    C  
ATOM   4073  CD1 PHE A 462      28.022   8.362  -4.378  1.00 15.00      A    C  
ATOM   4074  CD2 PHE A 462      30.364   8.190  -3.969  1.00 15.00      A    C  
ATOM   4075  CE1 PHE A 462      27.762   8.012  -3.067  1.00 15.00      A    C  
ATOM   4076  CE2 PHE A 462      30.112   7.839  -2.657  1.00 15.00      A    C  
ATOM   4077  CZ  PHE A 462      28.810   7.749  -2.205  1.00 15.00      A    C  
ATOM   4078  HN  PHE A 462      29.689   6.452  -7.207  1.00 15.00      A    H  
ATOM   4079  N   MET A 463      29.163   8.508  -9.630  1.00 15.00      A    N  
ATOM   4080  CA  MET A 463      29.241   9.193 -10.916  1.00 15.00      A    C  
ATOM   4081  C   MET A 463      27.967   8.999 -11.732  1.00 15.00      A    C  
ATOM   4082  O   MET A 463      27.794   9.613 -12.784  1.00 15.00      A    O  
ATOM   4083  CB  MET A 463      30.461   8.725 -11.713  1.00 15.00      A    C  
ATOM   4084  CG  MET A 463      31.803   9.025 -11.057  1.00 15.00      A    C  
ATOM   4085  SD  MET A 463      32.366  10.724 -11.301  1.00 15.00      A    S  
ATOM   4086  CE  MET A 463      31.409  11.600 -10.066  1.00 15.00      A    C  
ATOM   4087  HN  MET A 463      29.518   7.597  -9.548  1.00 15.00      A    H  
ATOM   4088  N   GLN A 464      27.062   8.159 -11.234  1.00 15.00      A    N  
ATOM   4089  CA  GLN A 464      25.803   7.884 -11.925  1.00 15.00      A    C  
ATOM   4090  C   GLN A 464      24.920   9.127 -12.004  1.00 15.00      A    C  
ATOM   4091  O   GLN A 464      24.089   9.253 -12.900  1.00 15.00      A    O  
ATOM   4092  CB  GLN A 464      25.043   6.755 -11.231  1.00 15.00      A    C  
ATOM   4093  CG  GLN A 464      25.594   5.363 -11.494  1.00 15.00      A    C  
ATOM   4094  CD  GLN A 464      24.935   4.316 -10.619  1.00 15.00      A    C  
ATOM   4095  NE2 GLN A 464      24.737   3.126 -11.162  1.00 15.00      A    N  
ATOM   4096  OE1 GLN A 464      24.598   4.576  -9.467  1.00 15.00      A    O  
ATOM   4097  HN  GLN A 464      27.243   7.714 -10.376  1.00 15.00      A    H  
ATOM   4098 HE21 GLN A 464      25.025   2.983 -12.086  1.00 15.00      A    H  
ATOM   4099 HE22 GLN A 464      24.291   2.438 -10.614  1.00 15.00      A    H  
ATOM   4100  N   VAL A 465      25.122  10.052 -11.073  1.00 15.00      A    N  
ATOM   4101  CA  VAL A 465      24.340  11.286 -11.026  1.00 15.00      A    C  
ATOM   4102  C   VAL A 465      24.593  12.161 -12.257  1.00 15.00      A    C  
ATOM   4103  O   VAL A 465      23.820  13.069 -12.559  1.00 15.00      A    O  
ATOM   4104  CB  VAL A 465      24.643  12.104  -9.748  1.00 15.00      A    C  
ATOM   4105  CG1 VAL A 465      23.511  13.076  -9.447  1.00 15.00      A    C  
ATOM   4106  CG2 VAL A 465      24.891  11.186  -8.561  1.00 15.00      A    C  
ATOM   4107  HN  VAL A 465      25.812   9.898 -10.392  1.00 15.00      A    H  
ATOM   4108  N   CYS A 466      25.666  11.867 -12.982  1.00 15.00      A    N  
ATOM   4109  CA  CYS A 466      26.017  12.635 -14.170  1.00 15.00      A    C  
ATOM   4110  C   CYS A 466      25.176  12.228 -15.381  1.00 15.00      A    C  
ATOM   4111  O   CYS A 466      25.215  12.884 -16.422  1.00 15.00      A    O  
ATOM   4112  CB  CYS A 466      27.509  12.490 -14.476  1.00 15.00      A    C  
ATOM   4113  SG  CYS A 466      28.592  12.870 -13.078  1.00 15.00      A    S  
ATOM   4114  HN  CYS A 466      26.232  11.110 -12.717  1.00 15.00      A    H  
ATOM   4115  HG  CYS A 466      27.973  12.494 -11.969  1.00 15.00      A    H  
ATOM   4116  N   ASP A 467      24.406  11.153 -15.236  1.00 15.00      A    N  
ATOM   4117  CA  ASP A 467      23.556  10.664 -16.322  1.00 15.00      A    C  
ATOM   4118  C   ASP A 467      22.226  11.415 -16.368  1.00 15.00      A    C  
ATOM   4119  O   ASP A 467      21.622  11.570 -17.429  1.00 15.00      A    O  
ATOM   4120  CB  ASP A 467      23.319   9.156 -16.182  1.00 15.00      A    C  
ATOM   4121  CG  ASP A 467      22.305   8.617 -17.175  1.00 15.00      A    C  
ATOM   4122  OD1 ASP A 467      21.240   8.146 -16.731  1.00 15.00      A    O  
ATOM   4123  OD2 ASP A 467      22.577   8.664 -18.394  1.00 15.00      A    O1-
ATOM   4124  HN  ASP A 467      24.409  10.671 -14.381  1.00 15.00      A    H  
ATOM   4125  N   VAL A 468      21.796  11.914 -15.211  1.00 15.00      A    N  
ATOM   4126  CA  VAL A 468      20.537  12.658 -15.099  1.00 15.00      A    C  
ATOM   4127  C   VAL A 468      20.410  13.780 -16.146  1.00 15.00      A    C  
ATOM   4128  O   VAL A 468      19.413  13.834 -16.871  1.00 15.00      A    O  
ATOM   4129  CB  VAL A 468      20.314  13.227 -13.680  1.00 15.00      A    C  
ATOM   4130  CG1 VAL A 468      18.916  13.816 -13.548  1.00 15.00      A    C  
ATOM   4131  CG2 VAL A 468      20.542  12.151 -12.629  1.00 15.00      A    C  
ATOM   4132  HN  VAL A 468      22.338  11.775 -14.409  1.00 15.00      A    H  
ATOM   4133  N   PRO A 469      21.406  14.696 -16.248  1.00 15.00      A    N  
ATOM   4134  CA  PRO A 469      21.369  15.793 -17.232  1.00 15.00      A    C  
ATOM   4135  C   PRO A 469      21.276  15.281 -18.670  1.00 15.00      A    C  
ATOM   4136  O   PRO A 469      20.838  15.999 -19.571  1.00 15.00      A    O  
ATOM   4137  CB  PRO A 469      22.703  16.517 -17.018  1.00 15.00      A    C  
ATOM   4138  CG  PRO A 469      23.103  16.167 -15.628  1.00 15.00      A    C  
ATOM   4139  CD  PRO A 469      22.616  14.765 -15.407  1.00 15.00      A    C  
ATOM   4140  N   ARG A 470      21.691  14.038 -18.882  1.00 15.00      A    N  
ATOM   4141  CA  ARG A 470      21.647  13.432 -20.203  1.00 15.00      A    C  
ATOM   4142  C   ARG A 470      20.238  12.933 -20.498  1.00 15.00      A    C  
ATOM   4143  O   ARG A 470      19.674  13.229 -21.553  1.00 15.00      A    O  
ATOM   4144  CB  ARG A 470      22.651  12.278 -20.295  1.00 15.00      A    C  
ATOM   4145  CG  ARG A 470      22.775  11.656 -21.678  1.00 15.00      A    C  
ATOM   4146  CD  ARG A 470      23.409  12.618 -22.671  1.00 15.00      A    C  
ATOM   4147  NE  ARG A 470      24.710  13.111 -22.207  1.00 15.00      A    N  
ATOM   4148  CZ  ARG A 470      25.796  13.206 -22.978  1.00 15.00      A    C  
ATOM   4149  NH1 ARG A 470      25.744  12.839 -24.256  1.00 15.00      A    N1+
ATOM   4150  NH2 ARG A 470      26.932  13.671 -22.469  1.00 15.00      A    N  
ATOM   4151  HN  ARG A 470      22.014  13.506 -18.122  1.00 15.00      A    H  
ATOM   4152  HE  ARG A 470      24.773  13.380 -21.263  1.00 15.00      A    H  
ATOM   4153 HH11 ARG A 470      26.591  12.913 -24.860  1.00 15.00      A    H  
ATOM   4154 HH12 ARG A 470      24.855  12.473 -24.659  1.00 15.00      A    H  
ATOM   4155 HH21 ARG A 470      27.784  13.746 -23.065  1.00 15.00      A    H  
ATOM   4156 HH22 ARG A 470      26.980  13.961 -21.468  1.00 15.00      A    H  
ATOM   4157  N   LEU A 471      19.670  12.197 -19.547  1.00 15.00      A    N  
ATOM   4158  CA  LEU A 471      18.323  11.653 -19.691  1.00 15.00      A    C  
ATOM   4159  C   LEU A 471      17.286  12.762 -19.803  1.00 15.00      A    C  
ATOM   4160  O   LEU A 471      16.300  12.630 -20.528  1.00 15.00      A    O  
ATOM   4161  CB  LEU A 471      17.973  10.743 -18.511  1.00 15.00      A    C  
ATOM   4162  CG  LEU A 471      18.734   9.421 -18.411  1.00 15.00      A    C  
ATOM   4163  CD1 LEU A 471      18.104   8.527 -17.354  1.00 15.00      A    C  
ATOM   4164  CD2 LEU A 471      18.774   8.715 -19.757  1.00 15.00      A    C  
ATOM   4165  HN  LEU A 471      20.177  12.004 -18.725  1.00 15.00      A    H  
ATOM   4166  N   TRP A 472      17.519  13.860 -19.091  1.00 15.00      A    N  
ATOM   4167  CA  TRP A 472      16.601  14.992 -19.107  1.00 15.00      A    C  
ATOM   4168  C   TRP A 472      16.504  15.617 -20.497  1.00 15.00      A    C  
ATOM   4169  O   TRP A 472      15.497  16.237 -20.842  1.00 15.00      A    O  
ATOM   4170  CB  TRP A 472      17.007  16.043 -18.070  1.00 15.00      A    C  
ATOM   4171  CG  TRP A 472      15.969  17.105 -17.850  1.00 15.00      A    C  
ATOM   4172  CD1 TRP A 472      16.125  18.450 -18.013  1.00 15.00      A    C  
ATOM   4173  CD2 TRP A 472      14.612  16.907 -17.430  1.00 15.00      A    C  
ATOM   4174  CE2 TRP A 472      14.008  18.177 -17.359  1.00 15.00      A    C  
ATOM   4175  CE3 TRP A 472      13.850  15.779 -17.107  1.00 15.00      A    C  
ATOM   4176  NE1 TRP A 472      14.951  19.102 -17.722  1.00 15.00      A    N  
ATOM   4177  CZ2 TRP A 472      12.679  18.351 -16.978  1.00 15.00      A    C  
ATOM   4178  CZ3 TRP A 472      12.532  15.953 -16.729  1.00 15.00      A    C  
ATOM   4179  CH2 TRP A 472      11.960  17.230 -16.668  1.00 15.00      A    C  
ATOM   4180  HN  TRP A 472      18.325  13.902 -18.528  1.00 15.00      A    H  
ATOM   4181  HE1 TRP A 472      14.815  20.074 -17.760  1.00 15.00      A    H  
ATOM   4182  N   LYS A 473      17.547  15.451 -21.295  1.00 15.00      A    N  
ATOM   4183  CA  LYS A 473      17.563  15.996 -22.644  1.00 15.00      A    C  
ATOM   4184  C   LYS A 473      16.922  15.024 -23.624  1.00 15.00      A    C  
ATOM   4185  O   LYS A 473      16.484  15.416 -24.707  1.00 15.00      A    O  
ATOM   4186  CB  LYS A 473      18.992  16.321 -23.085  1.00 15.00      A    C  
ATOM   4187  CG  LYS A 473      19.614  17.503 -22.360  1.00 15.00      A    C  
ATOM   4188  CD  LYS A 473      20.898  17.954 -23.039  1.00 15.00      A    C  
ATOM   4189  CE  LYS A 473      20.624  18.497 -24.434  1.00 15.00      A    C  
ATOM   4190  NZ  LYS A 473      21.874  18.919 -25.122  1.00 15.00      A    N1+
ATOM   4191  HN  LYS A 473      18.323  14.942 -20.973  1.00 15.00      A    H  
ATOM   4192  HZ1 LYS A 473      22.346  19.669 -24.576  1.00 15.00      A    H  
ATOM   4193  HZ2 LYS A 473      21.654  19.284 -26.070  1.00 15.00      A    H  
ATOM   4194  HZ3 LYS A 473      22.522  18.112 -25.215  1.00 15.00      A    H  
ATOM   4195  N   GLN A 474      16.862  13.762 -23.228  1.00 15.00      A    N  
ATOM   4196  CA  GLN A 474      16.287  12.721 -24.062  1.00 15.00      A    C  
ATOM   4197  C   GLN A 474      14.893  12.342 -23.566  1.00 15.00      A    C  
ATOM   4198  O   GLN A 474      13.973  13.166 -23.577  1.00 15.00      A    O  
ATOM   4199  CB  GLN A 474      17.201  11.491 -24.074  1.00 15.00      A    C  
ATOM   4200  CG  GLN A 474      18.619  11.776 -24.536  1.00 15.00      A    C  
ATOM   4201  CD  GLN A 474      19.573  10.638 -24.229  1.00 15.00      A    C  
ATOM   4202  NE2 GLN A 474      20.558  10.446 -25.090  1.00 15.00      A    N  
ATOM   4203  OE1 GLN A 474      19.423   9.934 -23.233  1.00 15.00      A    O  
ATOM   4204  HN  GLN A 474      17.205  13.525 -22.341  1.00 15.00      A    H  
ATOM   4205 HE21 GLN A 474      20.615  11.041 -25.867  1.00 15.00      A    H  
ATOM   4206 HE22 GLN A 474      21.179   9.710 -24.923  1.00 15.00      A    H  
ATOM   4207  N   ASN A 475      14.743  11.104 -23.114  1.00 15.00      A    N  
ATOM   4208  CA  ASN A 475      13.462  10.622 -22.618  1.00 15.00      A    C  
ATOM   4209  C   ASN A 475      13.197  11.152 -21.215  1.00 15.00      A    C  
ATOM   4210  O   ASN A 475      13.590  10.542 -20.218  1.00 15.00      A    O  
ATOM   4211  CB  ASN A 475      13.408   9.093 -22.639  1.00 15.00      A    C  
ATOM   4212  CG  ASN A 475      11.988   8.553 -22.642  1.00 15.00      A    C  
ATOM   4213  ND2 ASN A 475      11.789   7.431 -23.313  1.00 15.00      A    N  
ATOM   4214  OD1 ASN A 475      11.079   9.140 -22.054  1.00 15.00      A    O  
ATOM   4215  HN  ASN A 475      15.513  10.501 -23.108  1.00 15.00      A    H  
ATOM   4216 HD21 ASN A 475      12.557   7.019 -23.762  1.00 15.00      A    H  
ATOM   4217 HD22 ASN A 475      10.889   7.051 -23.329  1.00 15.00      A    H  
ATOM   4218  N   LYS A 476      12.533  12.301 -21.152  1.00 15.00      A    N  
ATOM   4219  CA  LYS A 476      12.204  12.943 -19.886  1.00 15.00      A    C  
ATOM   4220  C   LYS A 476      11.349  12.044 -19.001  1.00 15.00      A    C  
ATOM   4221  O   LYS A 476      11.437  12.104 -17.777  1.00 15.00      A    O  
ATOM   4222  CB  LYS A 476      11.484  14.271 -20.129  1.00 15.00      A    C  
ATOM   4223  CG  LYS A 476      12.310  15.303 -20.879  1.00 15.00      A    C  
ATOM   4224  CD  LYS A 476      11.542  16.604 -21.046  1.00 15.00      A    C  
ATOM   4225  CE  LYS A 476      12.372  17.652 -21.770  1.00 15.00      A    C  
ATOM   4226  NZ  LYS A 476      13.586  18.033 -20.999  1.00 15.00      A    N1+
ATOM   4227  HN  LYS A 476      12.270  12.736 -21.990  1.00 15.00      A    H  
ATOM   4228  HZ1 LYS A 476      13.326  18.312 -20.033  1.00 15.00      A    H  
ATOM   4229  HZ2 LYS A 476      14.070  18.826 -21.460  1.00 15.00      A    H  
ATOM   4230  HZ3 LYS A 476      14.247  17.222 -20.948  1.00 15.00      A    H  
ATOM   4231  N   THR A 477      10.532  11.205 -19.625  1.00 15.00      A    N  
ATOM   4232  CA  THR A 477       9.662  10.300 -18.891  1.00 15.00      A    C  
ATOM   4233  C   THR A 477      10.484   9.280 -18.106  1.00 15.00      A    C  
ATOM   4234  O   THR A 477      10.161   8.953 -16.964  1.00 15.00      A    O  
ATOM   4235  CB  THR A 477       8.704   9.568 -19.848  1.00 15.00      A    C  
ATOM   4236  CG2 THR A 477       7.434   9.161 -19.117  1.00 15.00      A    C  
ATOM   4237  OG1 THR A 477       8.359  10.444 -20.931  1.00 15.00      A    O  
ATOM   4238  HN  THR A 477      10.520  11.184 -20.606  1.00 15.00      A    H  
ATOM   4239  HG1 THR A 477       7.954  11.242 -20.578  1.00 15.00      A    H  
ATOM   4240  N   ASP A 478      11.564   8.805 -18.717  1.00 15.00      A    N  
ATOM   4241  CA  ASP A 478      12.437   7.828 -18.078  1.00 15.00      A    C  
ATOM   4242  C   ASP A 478      13.302   8.501 -17.022  1.00 15.00      A    C  
ATOM   4243  O   ASP A 478      13.657   7.893 -16.010  1.00 15.00      A    O  
ATOM   4244  CB  ASP A 478      13.322   7.123 -19.109  1.00 15.00      A    C  
ATOM   4245  CG  ASP A 478      12.555   6.170 -20.006  1.00 15.00      A    C  
ATOM   4246  OD1 ASP A 478      11.339   5.978 -19.786  1.00 15.00      A    O  
ATOM   4247  OD2 ASP A 478      13.164   5.618 -20.940  1.00 15.00      A    O1-
ATOM   4248  HN  ASP A 478      11.779   9.119 -19.620  1.00 15.00      A    H  
ATOM   4249  N   ALA A 479      13.630   9.766 -17.265  1.00 15.00      A    N  
ATOM   4250  CA  ALA A 479      14.442  10.543 -16.336  1.00 15.00      A    C  
ATOM   4251  C   ALA A 479      13.728  10.690 -14.997  1.00 15.00      A    C  
ATOM   4252  O   ALA A 479      14.360  10.700 -13.940  1.00 15.00      A    O  
ATOM   4253  CB  ALA A 479      14.762  11.910 -16.922  1.00 15.00      A    C  
ATOM   4254  HN  ALA A 479      13.323  10.186 -18.097  1.00 15.00      A    H  
ATOM   4255  N   VAL A 480      12.403  10.795 -15.053  1.00 15.00      A    N  
ATOM   4256  CA  VAL A 480      11.594  10.925 -13.848  1.00 15.00      A    C  
ATOM   4257  C   VAL A 480      11.721   9.667 -12.993  1.00 15.00      A    C  
ATOM   4258  O   VAL A 480      11.819   9.744 -11.769  1.00 15.00      A    O  
ATOM   4259  CB  VAL A 480      10.105  11.177 -14.182  1.00 15.00      A    C  
ATOM   4260  CG1 VAL A 480       9.267  11.256 -12.914  1.00 15.00      A    C  
ATOM   4261  CG2 VAL A 480       9.950  12.451 -14.998  1.00 15.00      A    C  
ATOM   4262  HN  VAL A 480      11.960  10.789 -15.928  1.00 15.00      A    H  
ATOM   4263  N   ILE A 481      11.747   8.513 -13.655  1.00 15.00      A    N  
ATOM   4264  CA  ILE A 481      11.871   7.231 -12.967  1.00 15.00      A    C  
ATOM   4265  C   ILE A 481      13.191   7.165 -12.203  1.00 15.00      A    C  
ATOM   4266  O   ILE A 481      13.226   6.737 -11.049  1.00 15.00      A    O  
ATOM   4267  CB  ILE A 481      11.791   6.046 -13.955  1.00 15.00      A    C  
ATOM   4268  CG1 ILE A 481      10.546   6.168 -14.840  1.00 15.00      A    C  
ATOM   4269  CG2 ILE A 481      11.783   4.721 -13.202  1.00 15.00      A    C  
ATOM   4270  CD1 ILE A 481      10.495   5.163 -15.972  1.00 15.00      A    C  
ATOM   4271  HN  ILE A 481      11.686   8.525 -14.634  1.00 15.00      A    H  
ATOM   4272  N   TRP A 482      14.262   7.613 -12.855  1.00 15.00      A    N  
ATOM   4273  CA  TRP A 482      15.598   7.623 -12.261  1.00 15.00      A    C  
ATOM   4274  C   TRP A 482      15.576   8.353 -10.922  1.00 15.00      A    C  
ATOM   4275  O   TRP A 482      15.957   7.801  -9.886  1.00 15.00      A    O  
ATOM   4276  CB  TRP A 482      16.570   8.337 -13.212  1.00 15.00      A    C  
ATOM   4277  CG  TRP A 482      18.026   8.046 -12.975  1.00 15.00      A    C  
ATOM   4278  CD1 TRP A 482      18.828   7.250 -13.739  1.00 15.00      A    C  
ATOM   4279  CD2 TRP A 482      18.860   8.554 -11.921  1.00 15.00      A    C  
ATOM   4280  CE2 TRP A 482      20.148   8.015 -12.113  1.00 15.00      A    C  
ATOM   4281  CE3 TRP A 482      18.645   9.408 -10.833  1.00 15.00      A    C  
ATOM   4282  NE1 TRP A 482      20.100   7.223 -13.229  1.00 15.00      A    N  
ATOM   4283  CZ2 TRP A 482      21.212   8.302 -11.261  1.00 15.00      A    C  
ATOM   4284  CZ3 TRP A 482      19.702   9.691  -9.990  1.00 15.00      A    C  
ATOM   4285  CH2 TRP A 482      20.970   9.140 -10.208  1.00 15.00      A    C  
ATOM   4286  HN  TRP A 482      14.149   7.950 -13.770  1.00 15.00      A    H  
ATOM   4287  HE1 TRP A 482      20.854   6.722 -13.608  1.00 15.00      A    H  
ATOM   4288  N   VAL A 483      15.108   9.594 -10.957  1.00 15.00      A    N  
ATOM   4289  CA  VAL A 483      15.036  10.431  -9.766  1.00 15.00      A    C  
ATOM   4290  C   VAL A 483      14.072   9.850  -8.733  1.00 15.00      A    C  
ATOM   4291  O   VAL A 483      14.378   9.809  -7.539  1.00 15.00      A    O  
ATOM   4292  CB  VAL A 483      14.604  11.871 -10.122  1.00 15.00      A    C  
ATOM   4293  CG1 VAL A 483      14.674  12.779  -8.903  1.00 15.00      A    C  
ATOM   4294  CG2 VAL A 483      15.461  12.425 -11.250  1.00 15.00      A    C  
ATOM   4295  HN  VAL A 483      14.798   9.960 -11.814  1.00 15.00      A    H  
ATOM   4296  N   PHE A 484      12.916   9.391  -9.204  1.00 15.00      A    N  
ATOM   4297  CA  PHE A 484      11.895   8.824  -8.330  1.00 15.00      A    C  
ATOM   4298  C   PHE A 484      12.428   7.645  -7.524  1.00 15.00      A    C  
ATOM   4299  O   PHE A 484      12.358   7.649  -6.295  1.00 15.00      A    O  
ATOM   4300  CB  PHE A 484      10.666   8.398  -9.139  1.00 15.00      A    C  
ATOM   4301  CG  PHE A 484       9.458   8.076  -8.301  1.00 15.00      A    C  
ATOM   4302  CD1 PHE A 484       8.519   9.052  -8.017  1.00 15.00      A    C  
ATOM   4303  CD2 PHE A 484       9.261   6.797  -7.802  1.00 15.00      A    C  
ATOM   4304  CE1 PHE A 484       7.405   8.762  -7.251  1.00 15.00      A    C  
ATOM   4305  CE2 PHE A 484       8.151   6.501  -7.034  1.00 15.00      A    C  
ATOM   4306  CZ  PHE A 484       7.221   7.484  -6.759  1.00 15.00      A    C  
ATOM   4307  HN  PHE A 484      12.744   9.435 -10.171  1.00 15.00      A    H  
ATOM   4308  N   THR A 485      12.966   6.648  -8.215  1.00 15.00      A    N  
ATOM   4309  CA  THR A 485      13.492   5.461  -7.557  1.00 15.00      A    C  
ATOM   4310  C   THR A 485      14.615   5.808  -6.580  1.00 15.00      A    C  
ATOM   4311  O   THR A 485      14.599   5.361  -5.433  1.00 15.00      A    O  
ATOM   4312  CB  THR A 485      13.988   4.418  -8.581  1.00 15.00      A    C  
ATOM   4313  CG2 THR A 485      14.338   3.108  -7.889  1.00 15.00      A    C  
ATOM   4314  OG1 THR A 485      12.953   4.177  -9.545  1.00 15.00      A    O  
ATOM   4315  HN  THR A 485      13.019   6.713  -9.196  1.00 15.00      A    H  
ATOM   4316  HG1 THR A 485      12.097   4.307  -9.133  1.00 15.00      A    H  
ATOM   4317  N   CYS A 486      15.555   6.634  -7.030  1.00 15.00      A    N  
ATOM   4318  CA  CYS A 486      16.693   7.037  -6.209  1.00 15.00      A    C  
ATOM   4319  C   CYS A 486      16.253   7.642  -4.875  1.00 15.00      A    C  
ATOM   4320  O   CYS A 486      16.646   7.171  -3.807  1.00 15.00      A    O  
ATOM   4321  CB  CYS A 486      17.580   8.025  -6.975  1.00 15.00      A    C  
ATOM   4322  SG  CYS A 486      19.091   8.516  -6.109  1.00 15.00      A    S  
ATOM   4323  HN  CYS A 486      15.482   6.987  -7.945  1.00 15.00      A    H  
ATOM   4324  HG  CYS A 486      19.206   9.832  -6.203  1.00 15.00      A    H  
ATOM   4325  N   ILE A 487      15.411   8.667  -4.939  1.00 15.00      A    N  
ATOM   4326  CA  ILE A 487      14.939   9.337  -3.733  1.00 15.00      A    C  
ATOM   4327  C   ILE A 487      14.036   8.429  -2.898  1.00 15.00      A    C  
ATOM   4328  O   ILE A 487      14.122   8.417  -1.669  1.00 15.00      A    O  
ATOM   4329  CB  ILE A 487      14.206  10.658  -4.059  1.00 15.00      A    C  
ATOM   4330  CG1 ILE A 487      15.126  11.591  -4.853  1.00 15.00      A    C  
ATOM   4331  CG2 ILE A 487      13.733  11.343  -2.782  1.00 15.00      A    C  
ATOM   4332  CD1 ILE A 487      14.477  12.895  -5.263  1.00 15.00      A    C  
ATOM   4333  HN  ILE A 487      15.095   8.976  -5.817  1.00 15.00      A    H  
ATOM   4334  N   MET A 488      13.195   7.651  -3.566  1.00 15.00      A    N  
ATOM   4335  CA  MET A 488      12.269   6.754  -2.879  1.00 15.00      A    C  
ATOM   4336  C   MET A 488      12.993   5.741  -1.994  1.00 15.00      A    C  
ATOM   4337  O   MET A 488      12.550   5.460  -0.880  1.00 15.00      A    O  
ATOM   4338  CB  MET A 488      11.344   6.046  -3.869  1.00 15.00      A    C  
ATOM   4339  CG  MET A 488      10.051   5.540  -3.250  1.00 15.00      A    C  
ATOM   4340  SD  MET A 488       9.187   6.807  -2.298  1.00 15.00      A    S  
ATOM   4341  CE  MET A 488       8.897   8.052  -3.554  1.00 15.00      A    C  
ATOM   4342  HN  MET A 488      13.194   7.678  -4.551  1.00 15.00      A    H  
ATOM   4343  N   SER A 489      14.114   5.213  -2.478  1.00 15.00      A    N  
ATOM   4344  CA  SER A 489      14.886   4.237  -1.711  1.00 15.00      A    C  
ATOM   4345  C   SER A 489      15.564   4.867  -0.492  1.00 15.00      A    C  
ATOM   4346  O   SER A 489      16.118   4.168   0.355  1.00 15.00      A    O  
ATOM   4347  CB  SER A 489      15.903   3.513  -2.597  1.00 15.00      A    C  
ATOM   4348  OG  SER A 489      16.410   4.362  -3.612  1.00 15.00      A    O  
ATOM   4349  HN  SER A 489      14.424   5.472  -3.376  1.00 15.00      A    H  
ATOM   4350  HG  SER A 489      16.424   5.274  -3.301  1.00 15.00      A    H  
ATOM   4351  N   ILE A 490      15.523   6.190  -0.413  1.00 15.00      A    N  
ATOM   4352  CA  ILE A 490      16.116   6.910   0.705  1.00 15.00      A    C  
ATOM   4353  C   ILE A 490      15.031   7.257   1.727  1.00 15.00      A    C  
ATOM   4354  O   ILE A 490      15.309   7.459   2.911  1.00 15.00      A    O  
ATOM   4355  CB  ILE A 490      16.814   8.204   0.220  1.00 15.00      A    C  
ATOM   4356  CG1 ILE A 490      17.882   7.872  -0.828  1.00 15.00      A    C  
ATOM   4357  CG2 ILE A 490      17.433   8.971   1.382  1.00 15.00      A    C  
ATOM   4358  CD1 ILE A 490      18.494   9.088  -1.490  1.00 15.00      A    C  
ATOM   4359  HN  ILE A 490      15.084   6.698  -1.129  1.00 15.00      A    H  
ATOM   4360  N   ILE A 491      13.790   7.292   1.261  1.00 15.00      A    N  
ATOM   4361  CA  ILE A 491      12.661   7.631   2.116  1.00 15.00      A    C  
ATOM   4362  C   ILE A 491      12.112   6.415   2.863  1.00 15.00      A    C  
ATOM   4363  O   ILE A 491      12.119   6.380   4.093  1.00 15.00      A    O  
ATOM   4364  CB  ILE A 491      11.518   8.296   1.316  1.00 15.00      A    C  
ATOM   4365  CG1 ILE A 491      12.030   9.540   0.585  1.00 15.00      A    C  
ATOM   4366  CG2 ILE A 491      10.356   8.658   2.235  1.00 15.00      A    C  
ATOM   4367  CD1 ILE A 491      11.031  10.140  -0.382  1.00 15.00      A    C  
ATOM   4368  HN  ILE A 491      13.627   7.079   0.318  1.00 15.00      A    H  
ATOM   4369  N   LEU A 492      11.658   5.413   2.124  1.00 15.00      A    N  
ATOM   4370  CA  LEU A 492      11.078   4.227   2.744  1.00 15.00      A    C  
ATOM   4371  C   LEU A 492      11.944   2.980   2.600  1.00 15.00      A    C  
ATOM   4372  O   LEU A 492      11.472   1.931   2.167  1.00 15.00      A    O  
ATOM   4373  CB  LEU A 492       9.646   3.983   2.249  1.00 15.00      A    C  
ATOM   4374  CG  LEU A 492       9.316   4.460   0.830  1.00 15.00      A    C  
ATOM   4375  CD1 LEU A 492       9.657   3.392  -0.196  1.00 15.00      A    C  
ATOM   4376  CD2 LEU A 492       7.854   4.860   0.727  1.00 15.00      A    C  
ATOM   4377  HN  LEU A 492      11.723   5.463   1.145  1.00 15.00      A    H  
ATOM   4378  N   GLY A 493      13.211   3.101   2.971  1.00 15.00      A    N  
ATOM   4379  CA  GLY A 493      14.118   1.969   2.900  1.00 15.00      A    C  
ATOM   4380  C   GLY A 493      14.574   1.644   1.491  1.00 15.00      A    C  
ATOM   4381  O   GLY A 493      13.982   2.098   0.511  1.00 15.00      A    O  
ATOM   4382  HN  GLY A 493      13.535   3.966   3.292  1.00 15.00      A    H  
ATOM   4383  N   LEU A 494      15.628   0.847   1.391  1.00 15.00      A    N  
ATOM   4384  CA  LEU A 494      16.176   0.456   0.100  1.00 15.00      A    C  
ATOM   4385  C   LEU A 494      15.330  -0.651  -0.521  1.00 15.00      A    C  
ATOM   4386  O   LEU A 494      15.025  -0.624  -1.713  1.00 15.00      A    O  
ATOM   4387  CB  LEU A 494      17.624  -0.015   0.270  1.00 15.00      A    C  
ATOM   4388  CG  LEU A 494      18.483  -0.055  -0.996  1.00 15.00      A    C  
ATOM   4389  CD1 LEU A 494      18.719   1.348  -1.532  1.00 15.00      A    C  
ATOM   4390  CD2 LEU A 494      19.805  -0.754  -0.722  1.00 15.00      A    C  
ATOM   4391  HN  LEU A 494      16.045   0.504   2.209  1.00 15.00      A    H  
ATOM   4392  N   ASP A 495      14.947  -1.611   0.310  1.00 15.00      A    N  
ATOM   4393  CA  ASP A 495      14.130  -2.745  -0.114  1.00 15.00      A    C  
ATOM   4394  C   ASP A 495      12.769  -2.277  -0.616  1.00 15.00      A    C  
ATOM   4395  O   ASP A 495      12.437  -2.450  -1.793  1.00 15.00      A    O  
ATOM   4396  CB  ASP A 495      13.955  -3.720   1.053  1.00 15.00      A    C  
ATOM   4397  CG  ASP A 495      13.884  -3.001   2.385  1.00 15.00      A    C  
ATOM   4398  OD1 ASP A 495      12.765  -2.701   2.840  1.00 15.00      A    O  
ATOM   4399  OD2 ASP A 495      14.958  -2.698   2.951  1.00 15.00      A    O1-
ATOM   4400  HN  ASP A 495      15.218  -1.557   1.255  1.00 15.00      A    H  
ATOM   4401  N   LEU A 496      11.985  -1.680   0.275  1.00 15.00      A    N  
ATOM   4402  CA  LEU A 496      10.667  -1.167  -0.083  1.00 15.00      A    C  
ATOM   4403  C   LEU A 496      10.778  -0.106  -1.174  1.00 15.00      A    C  
ATOM   4404  O   LEU A 496       9.887   0.029  -2.016  1.00 15.00      A    O  
ATOM   4405  CB  LEU A 496       9.946  -0.602   1.144  1.00 15.00      A    C  
ATOM   4406  CG  LEU A 496       8.802  -1.448   1.714  1.00 15.00      A    C  
ATOM   4407  CD1 LEU A 496       7.688  -1.609   0.691  1.00 15.00      A    C  
ATOM   4408  CD2 LEU A 496       9.308  -2.804   2.182  1.00 15.00      A    C  
ATOM   4409  HN  LEU A 496      12.289  -1.608   1.211  1.00 15.00      A    H  
ATOM   4410  N   GLY A 497      11.882   0.640  -1.155  1.00 15.00      A    N  
ATOM   4411  CA  GLY A 497      12.111   1.664  -2.156  1.00 15.00      A    C  
ATOM   4412  C   GLY A 497      12.183   1.072  -3.548  1.00 15.00      A    C  
ATOM   4413  O   GLY A 497      11.664   1.647  -4.506  1.00 15.00      A    O  
ATOM   4414  HN  GLY A 497      12.544   0.496  -0.446  1.00 15.00      A    H  
ATOM   4415  N   LEU A 498      12.819  -0.091  -3.652  1.00 15.00      A    N  
ATOM   4416  CA  LEU A 498      12.946  -0.786  -4.924  1.00 15.00      A    C  
ATOM   4417  C   LEU A 498      11.570  -1.207  -5.421  1.00 15.00      A    C  
ATOM   4418  O   LEU A 498      11.238  -1.027  -6.593  1.00 15.00      A    O  
ATOM   4419  CB  LEU A 498      13.839  -2.021  -4.767  1.00 15.00      A    C  
ATOM   4420  CG  LEU A 498      13.917  -2.957  -5.976  1.00 15.00      A    C  
ATOM   4421  CD1 LEU A 498      14.844  -2.392  -7.043  1.00 15.00      A    C  
ATOM   4422  CD2 LEU A 498      14.359  -4.347  -5.551  1.00 15.00      A    C  
ATOM   4423  HN  LEU A 498      13.217  -0.492  -2.846  1.00 15.00      A    H  
ATOM   4424  N   LEU A 499      10.769  -1.755  -4.511  1.00 15.00      A    N  
ATOM   4425  CA  LEU A 499       9.422  -2.199  -4.840  1.00 15.00      A    C  
ATOM   4426  C   LEU A 499       8.583  -1.025  -5.335  1.00 15.00      A    C  
ATOM   4427  O   LEU A 499       7.884  -1.130  -6.344  1.00 15.00      A    O  
ATOM   4428  CB  LEU A 499       8.758  -2.850  -3.623  1.00 15.00      A    C  
ATOM   4429  CG  LEU A 499       7.361  -3.435  -3.848  1.00 15.00      A    C  
ATOM   4430  CD1 LEU A 499       7.414  -4.603  -4.823  1.00 15.00      A    C  
ATOM   4431  CD2 LEU A 499       6.741  -3.865  -2.527  1.00 15.00      A    C  
ATOM   4432  HN  LEU A 499      11.097  -1.862  -3.591  1.00 15.00      A    H  
ATOM   4433  N   ALA A 500       8.672   0.095  -4.623  1.00 15.00      A    N  
ATOM   4434  CA  ALA A 500       7.936   1.297  -4.992  1.00 15.00      A    C  
ATOM   4435  C   ALA A 500       8.376   1.785  -6.368  1.00 15.00      A    C  
ATOM   4436  O   ALA A 500       7.556   2.224  -7.176  1.00 15.00      A    O  
ATOM   4437  CB  ALA A 500       8.136   2.384  -3.949  1.00 15.00      A    C  
ATOM   4438  HN  ALA A 500       9.246   0.110  -3.824  1.00 15.00      A    H  
ATOM   4439  N   GLY A 501       9.676   1.697  -6.628  1.00 15.00      A    N  
ATOM   4440  CA  GLY A 501      10.211   2.111  -7.909  1.00 15.00      A    C  
ATOM   4441  C   GLY A 501       9.687   1.245  -9.036  1.00 15.00      A    C  
ATOM   4442  O   GLY A 501       9.323   1.749 -10.099  1.00 15.00      A    O  
ATOM   4443  HN  GLY A 501      10.283   1.350  -5.935  1.00 15.00      A    H  
ATOM   4444  N   LEU A 502       9.638  -0.062  -8.794  1.00 15.00      A    N  
ATOM   4445  CA  LEU A 502       9.143  -1.013  -9.785  1.00 15.00      A    C  
ATOM   4446  C   LEU A 502       7.679  -0.736 -10.104  1.00 15.00      A    C  
ATOM   4447  O   LEU A 502       7.271  -0.760 -11.266  1.00 15.00      A    O  
ATOM   4448  CB  LEU A 502       9.307  -2.450  -9.282  1.00 15.00      A    C  
ATOM   4449  CG  LEU A 502      10.744  -2.955  -9.128  1.00 15.00      A    C  
ATOM   4450  CD1 LEU A 502      10.764  -4.303  -8.425  1.00 15.00      A    C  
ATOM   4451  CD2 LEU A 502      11.428  -3.047 -10.483  1.00 15.00      A    C  
ATOM   4452  HN  LEU A 502       9.950  -0.399  -7.924  1.00 15.00      A    H  
ATOM   4453  N   LEU A 503       6.897  -0.465  -9.064  1.00 15.00      A    N  
ATOM   4454  CA  LEU A 503       5.480  -0.167  -9.227  1.00 15.00      A    C  
ATOM   4455  C   LEU A 503       5.299   1.112 -10.033  1.00 15.00      A    C  
ATOM   4456  O   LEU A 503       4.413   1.204 -10.886  1.00 15.00      A    O  
ATOM   4457  CB  LEU A 503       4.795  -0.035  -7.864  1.00 15.00      A    C  
ATOM   4458  CG  LEU A 503       4.753  -1.301  -7.003  1.00 15.00      A    C  
ATOM   4459  CD1 LEU A 503       4.180  -0.993  -5.628  1.00 15.00      A    C  
ATOM   4460  CD2 LEU A 503       3.946  -2.393  -7.690  1.00 15.00      A    C  
ATOM   4461  HN  LEU A 503       7.285  -0.471  -8.160  1.00 15.00      A    H  
ATOM   4462  N   PHE A 504       6.154   2.093  -9.765  1.00 15.00      A    N  
ATOM   4463  CA  PHE A 504       6.105   3.364 -10.470  1.00 15.00      A    C  
ATOM   4464  C   PHE A 504       6.413   3.160 -11.948  1.00 15.00      A    C  
ATOM   4465  O   PHE A 504       5.720   3.698 -12.809  1.00 15.00      A    O  
ATOM   4466  CB  PHE A 504       7.091   4.364  -9.858  1.00 15.00      A    C  
ATOM   4467  CG  PHE A 504       7.127   5.693 -10.562  1.00 15.00      A    C  
ATOM   4468  CD1 PHE A 504       6.075   6.586 -10.438  1.00 15.00      A    C  
ATOM   4469  CD2 PHE A 504       8.212   6.047 -11.347  1.00 15.00      A    C  
ATOM   4470  CE1 PHE A 504       6.104   7.807 -11.083  1.00 15.00      A    C  
ATOM   4471  CE2 PHE A 504       8.248   7.267 -11.997  1.00 15.00      A    C  
ATOM   4472  CZ  PHE A 504       7.192   8.148 -11.864  1.00 15.00      A    C  
ATOM   4473  HN  PHE A 504       6.833   1.958  -9.067  1.00 15.00      A    H  
ATOM   4474  N   ALA A 505       7.443   2.366 -12.228  1.00 15.00      A    N  
ATOM   4475  CA  ALA A 505       7.844   2.077 -13.601  1.00 15.00      A    C  
ATOM   4476  C   ALA A 505       6.687   1.470 -14.385  1.00 15.00      A    C  
ATOM   4477  O   ALA A 505       6.444   1.836 -15.537  1.00 15.00      A    O  
ATOM   4478  CB  ALA A 505       9.049   1.149 -13.621  1.00 15.00      A    C  
ATOM   4479  HN  ALA A 505       7.953   1.967 -11.488  1.00 15.00      A    H  
ATOM   4480  N   LEU A 506       5.968   0.551 -13.749  1.00 15.00      A    N  
ATOM   4481  CA  LEU A 506       4.823  -0.095 -14.377  1.00 15.00      A    C  
ATOM   4482  C   LEU A 506       3.748   0.939 -14.690  1.00 15.00      A    C  
ATOM   4483  O   LEU A 506       3.121   0.901 -15.751  1.00 15.00      A    O  
ATOM   4484  CB  LEU A 506       4.257  -1.191 -13.472  1.00 15.00      A    C  
ATOM   4485  CG  LEU A 506       5.174  -2.389 -13.210  1.00 15.00      A    C  
ATOM   4486  CD1 LEU A 506       4.541  -3.338 -12.205  1.00 15.00      A    C  
ATOM   4487  CD2 LEU A 506       5.492  -3.116 -14.508  1.00 15.00      A    C  
ATOM   4488  HN  LEU A 506       6.216   0.301 -12.831  1.00 15.00      A    H  
ATOM   4489  N   LEU A 507       3.557   1.873 -13.764  1.00 15.00      A    N  
ATOM   4490  CA  LEU A 507       2.576   2.934 -13.936  1.00 15.00      A    C  
ATOM   4491  C   LEU A 507       2.985   3.841 -15.094  1.00 15.00      A    C  
ATOM   4492  O   LEU A 507       2.146   4.265 -15.887  1.00 15.00      A    O  
ATOM   4493  CB  LEU A 507       2.430   3.748 -12.647  1.00 15.00      A    C  
ATOM   4494  CG  LEU A 507       1.355   4.838 -12.651  1.00 15.00      A    C  
ATOM   4495  CD1 LEU A 507      -0.034   4.226 -12.771  1.00 15.00      A    C  
ATOM   4496  CD2 LEU A 507       1.459   5.697 -11.400  1.00 15.00      A    C  
ATOM   4497  HN  LEU A 507       4.092   1.846 -12.941  1.00 15.00      A    H  
ATOM   4498  N   THR A 508       4.283   4.120 -15.189  1.00 15.00      A    N  
ATOM   4499  CA  THR A 508       4.815   4.955 -16.258  1.00 15.00      A    C  
ATOM   4500  C   THR A 508       4.476   4.351 -17.620  1.00 15.00      A    C  
ATOM   4501  O   THR A 508       4.130   5.068 -18.561  1.00 15.00      A    O  
ATOM   4502  CB  THR A 508       6.345   5.115 -16.132  1.00 15.00      A    C  
ATOM   4503  CG2 THR A 508       6.856   6.178 -17.093  1.00 15.00      A    C  
ATOM   4504  OG1 THR A 508       6.682   5.494 -14.793  1.00 15.00      A    O  
ATOM   4505  HN  THR A 508       4.903   3.762 -14.511  1.00 15.00      A    H  
ATOM   4506  HG1 THR A 508       6.159   6.257 -14.533  1.00 15.00      A    H  
ATOM   4507  N   VAL A 509       4.567   3.028 -17.714  1.00 15.00      A    N  
ATOM   4508  CA  VAL A 509       4.254   2.326 -18.953  1.00 15.00      A    C  
ATOM   4509  C   VAL A 509       2.774   2.496 -19.290  1.00 15.00      A    C  
ATOM   4510  O   VAL A 509       2.418   2.791 -20.432  1.00 15.00      A    O  
ATOM   4511  CB  VAL A 509       4.598   0.823 -18.866  1.00 15.00      A    C  
ATOM   4512  CG1 VAL A 509       4.250   0.110 -20.166  1.00 15.00      A    C  
ATOM   4513  CG2 VAL A 509       6.071   0.632 -18.536  1.00 15.00      A    C  
ATOM   4514  HN  VAL A 509       4.852   2.510 -16.927  1.00 15.00      A    H  
ATOM   4515  N   VAL A 510       1.924   2.333 -18.280  1.00 15.00      A    N  
ATOM   4516  CA  VAL A 510       0.482   2.473 -18.456  1.00 15.00      A    C  
ATOM   4517  C   VAL A 510       0.127   3.899 -18.872  1.00 15.00      A    C  
ATOM   4518  O   VAL A 510      -0.694   4.110 -19.761  1.00 15.00      A    O  
ATOM   4519  CB  VAL A 510      -0.291   2.095 -17.172  1.00 15.00      A    C  
ATOM   4520  CG1 VAL A 510      -1.791   2.273 -17.367  1.00 15.00      A    C  
ATOM   4521  CG2 VAL A 510       0.024   0.665 -16.759  1.00 15.00      A    C  
ATOM   4522  HN  VAL A 510       2.277   2.112 -17.390  1.00 15.00      A    H  
ATOM   4523  N   LEU A 511       0.761   4.875 -18.238  1.00 15.00      A    N  
ATOM   4524  CA  LEU A 511       0.512   6.277 -18.550  1.00 15.00      A    C  
ATOM   4525  C   LEU A 511       0.929   6.607 -19.981  1.00 15.00      A    C  
ATOM   4526  O   LEU A 511       0.284   7.408 -20.656  1.00 15.00      A    O  
ATOM   4527  CB  LEU A 511       1.242   7.190 -17.562  1.00 15.00      A    C  
ATOM   4528  CG  LEU A 511       0.773   7.127 -16.107  1.00 15.00      A    C  
ATOM   4529  CD1 LEU A 511       1.667   7.979 -15.218  1.00 15.00      A    C  
ATOM   4530  CD2 LEU A 511      -0.679   7.566 -15.988  1.00 15.00      A    C  
ATOM   4531  HN  LEU A 511       1.407   4.647 -17.530  1.00 15.00      A    H  
ATOM   4532  N   ARG A 512       1.995   5.962 -20.448  1.00 15.00      A    N  
ATOM   4533  CA  ARG A 512       2.501   6.196 -21.798  1.00 15.00      A    C  
ATOM   4534  C   ARG A 512       1.557   5.661 -22.875  1.00 15.00      A    C  
ATOM   4535  O   ARG A 512       1.634   6.068 -24.032  1.00 15.00      A    O  
ATOM   4536  CB  ARG A 512       3.921   5.646 -21.974  1.00 15.00      A    C  
ATOM   4537  CG  ARG A 512       4.990   6.491 -21.295  1.00 15.00      A    C  
ATOM   4538  CD  ARG A 512       6.369   6.258 -21.897  1.00 15.00      A    C  
ATOM   4539  NE  ARG A 512       7.080   5.143 -21.268  1.00 15.00      A    N  
ATOM   4540  CZ  ARG A 512       8.348   5.213 -20.842  1.00 15.00      A    C  
ATOM   4541  NH1 ARG A 512       9.041   6.335 -20.973  1.00 15.00      A    N1+
ATOM   4542  NH2 ARG A 512       8.932   4.159 -20.287  1.00 15.00      A    N  
ATOM   4543  HN  ARG A 512       2.453   5.314 -19.869  1.00 15.00      A    H  
ATOM   4544  HE  ARG A 512       6.589   4.302 -21.156  1.00 15.00      A    H  
ATOM   4545 HH11 ARG A 512      10.042   6.374 -20.627  1.00 15.00      A    H  
ATOM   4546 HH12 ARG A 512       8.614   7.174 -21.406  1.00 15.00      A    H  
ATOM   4547 HH21 ARG A 512       9.927   4.229 -19.959  1.00 15.00      A    H  
ATOM   4548 HH22 ARG A 512       8.416   3.263 -20.176  1.00 15.00      A    H  
ATOM   4549  N   VAL A 513       0.676   4.740 -22.497  1.00 15.00      A    N  
ATOM   4550  CA  VAL A 513      -0.288   4.187 -23.443  1.00 15.00      A    C  
ATOM   4551  C   VAL A 513      -1.683   4.757 -23.194  1.00 15.00      A    C  
ATOM   4552  O   VAL A 513      -2.553   4.707 -24.063  1.00 15.00      A    O  
ATOM   4553  CB  VAL A 513      -0.326   2.640 -23.453  1.00 15.00      A    C  
ATOM   4554  CG1 VAL A 513       0.982   2.074 -23.983  1.00 15.00      A    C  
ATOM   4555  CG2 VAL A 513      -0.636   2.079 -22.075  1.00 15.00      A    C  
ATOM   4556  HN  VAL A 513       0.676   4.424 -21.568  1.00 15.00      A    H  
ATOM   4557  N   GLN A 514      -1.883   5.306 -21.999  1.00 15.00      A    N  
ATOM   4558  CA  GLN A 514      -3.159   5.905 -21.630  1.00 15.00      A    C  
ATOM   4559  C   GLN A 514      -3.279   7.290 -22.253  1.00 15.00      A    C  
ATOM   4560  O   GLN A 514      -4.380   7.779 -22.518  1.00 15.00      A    O  
ATOM   4561  CB  GLN A 514      -3.290   5.993 -20.107  1.00 15.00      A    C  
ATOM   4562  CG  GLN A 514      -4.643   6.494 -19.631  1.00 15.00      A    C  
ATOM   4563  CD  GLN A 514      -4.808   6.409 -18.127  1.00 15.00      A    C  
ATOM   4564  NE2 GLN A 514      -6.036   6.199 -17.681  1.00 15.00      A    N  
ATOM   4565  OE1 GLN A 514      -3.845   6.534 -17.375  1.00 15.00      A    O  
ATOM   4566  HN  GLN A 514      -1.154   5.298 -21.344  1.00 15.00      A    H  
ATOM   4567 HE21 GLN A 514      -6.762   6.109 -18.344  1.00 15.00      A    H  
ATOM   4568 HE22 GLN A 514      -6.173   6.137 -16.714  1.00 15.00      A    H  
ATOM   4569  N   PHE A 515      -2.134   7.919 -22.475  1.00 15.00      A    N  
ATOM   4570  CA  PHE A 515      -2.080   9.237 -23.088  1.00 15.00      A    C  
ATOM   4571  C   PHE A 515      -1.205   9.175 -24.336  1.00 15.00      A    C  
ATOM   4572  O   PHE A 515      -0.055   9.614 -24.324  1.00 15.00      A    O  
ATOM   4573  CB  PHE A 515      -1.526  10.273 -22.104  1.00 15.00      A    C  
ATOM   4574  CG  PHE A 515      -2.327  10.411 -20.840  1.00 15.00      A    C  
ATOM   4575  CD1 PHE A 515      -3.511  11.130 -20.830  1.00 15.00      A    C  
ATOM   4576  CD2 PHE A 515      -1.894   9.824 -19.662  1.00 15.00      A    C  
ATOM   4577  CE1 PHE A 515      -4.249  11.260 -19.670  1.00 15.00      A    C  
ATOM   4578  CE2 PHE A 515      -2.627   9.949 -18.498  1.00 15.00      A    C  
ATOM   4579  CZ  PHE A 515      -3.807  10.669 -18.501  1.00 15.00      A    C  
ATOM   4580  HN  PHE A 515      -1.294   7.481 -22.217  1.00 15.00      A    H  
ATOM   4581  N   PRO A 516      -1.736   8.604 -25.429  1.00 15.00      A    N  
ATOM   4582  CA  PRO A 516      -1.002   8.460 -26.682  1.00 15.00      A    C  
ATOM   4583  C   PRO A 516      -0.933   9.761 -27.467  1.00 15.00      A    C  
ATOM   4584  O   PRO A 516      -1.845  10.589 -27.410  1.00 15.00      A    O  
ATOM   4585  CB  PRO A 516      -1.818   7.420 -27.468  1.00 15.00      A    C  
ATOM   4586  CG  PRO A 516      -2.896   6.959 -26.541  1.00 15.00      A    C  
ATOM   4587  CD  PRO A 516      -3.089   8.059 -25.544  1.00 15.00      A    C  
ATOM   4588  N   SER A 517       0.153   9.927 -28.201  1.00 15.00      A    N  
ATOM   4589  CA  SER A 517       0.361  11.109 -29.010  1.00 15.00      A    C  
ATOM   4590  C   SER A 517      -0.492  11.064 -30.275  1.00 15.00      A    C  
ATOM   4591  O   SER A 517      -0.038  10.617 -31.330  1.00 15.00      A    O  
ATOM   4592  CB  SER A 517       1.843  11.208 -29.369  1.00 15.00      A    C  
ATOM   4593  OG  SER A 517       2.541  10.061 -28.895  1.00 15.00      A    O  
ATOM   4594  HN  SER A 517       0.852   9.239 -28.189  1.00 15.00      A    H  
ATOM   4595  HG  SER A 517       3.396  10.005 -29.333  1.00 15.00      A    H  
ATOM   4596  N   TRP A 518      -1.744  11.488 -30.153  1.00 15.00      A    N  
ATOM   4597  CA  TRP A 518      -2.646  11.517 -31.293  1.00 15.00      A    C  
ATOM   4598  C   TRP A 518      -2.292  12.695 -32.188  1.00 15.00      A    C  
ATOM   4599  O   TRP A 518      -2.028  13.795 -31.700  1.00 15.00      A    O  
ATOM   4600  CB  TRP A 518      -4.116  11.568 -30.852  1.00 15.00      A    C  
ATOM   4601  CG  TRP A 518      -4.465  12.703 -29.930  1.00 15.00      A    C  
ATOM   4602  CD1 TRP A 518      -4.204  12.786 -28.594  1.00 15.00      A    C  
ATOM   4603  CD2 TRP A 518      -5.161  13.909 -30.277  1.00 15.00      A    C  
ATOM   4604  CE2 TRP A 518      -5.275  14.676 -29.101  1.00 15.00      A    C  
ATOM   4605  CE3 TRP A 518      -5.693  14.417 -31.467  1.00 15.00      A    C  
ATOM   4606  NE1 TRP A 518      -4.682  13.969 -28.088  1.00 15.00      A    N  
ATOM   4607  CZ2 TRP A 518      -5.900  15.922 -29.080  1.00 15.00      A    C  
ATOM   4608  CZ3 TRP A 518      -6.313  15.651 -31.444  1.00 15.00      A    C  
ATOM   4609  CH2 TRP A 518      -6.411  16.390 -30.260  1.00 15.00      A    C  
ATOM   4610  HN  TRP A 518      -2.067  11.786 -29.276  1.00 15.00      A    H  
ATOM   4611  HE1 TRP A 518      -4.611  14.259 -27.155  1.00 15.00      A    H  
ATOM   4612  N   ASN A 519      -2.268  12.466 -33.488  1.00 15.00      A    N  
ATOM   4613  CA  ASN A 519      -1.912  13.519 -34.424  1.00 15.00      A    C  
ATOM   4614  C   ASN A 519      -2.798  13.488 -35.658  1.00 15.00      A    C  
ATOM   4615  O   ASN A 519      -3.338  12.440 -36.025  1.00 15.00      A    O  
ATOM   4616  CB  ASN A 519      -0.440  13.389 -34.829  1.00 15.00      A    C  
ATOM   4617  CG  ASN A 519       0.295  14.713 -34.780  1.00 15.00      A    C  
ATOM   4618  ND2 ASN A 519       1.597  14.666 -34.534  1.00 15.00      A    N  
ATOM   4619  OD1 ASN A 519      -0.301  15.771 -34.973  1.00 15.00      A    O  
ATOM   4620  HN  ASN A 519      -2.503  11.578 -33.828  1.00 15.00      A    H  
ATOM   4621 HD21 ASN A 519       2.020  13.785 -34.403  1.00 15.00      A    H  
ATOM   4622 HD22 ASN A 519       2.090  15.509 -34.491  1.00 15.00      A    H  
ATOM   4623  N   GLY A 520      -2.951  14.644 -36.291  1.00 15.00      A    N  
ATOM   4624  CA  GLY A 520      -3.760  14.738 -37.487  1.00 15.00      A    C  
ATOM   4625  C   GLY A 520      -3.000  14.235 -38.693  1.00 15.00      A    C  
ATOM   4626  O   GLY A 520      -1.945  14.770 -39.034  1.00 15.00      A    O  
ATOM   4627  HN  GLY A 520      -2.496  15.443 -35.944  1.00 15.00      A    H  
ATOM   4628  N   LEU A 521      -3.523  13.203 -39.334  1.00 15.00      A    N  
ATOM   4629  CA  LEU A 521      -2.868  12.622 -40.495  1.00 15.00      A    C  
ATOM   4630  C   LEU A 521      -3.366  13.245 -41.791  1.00 15.00      A    C  
ATOM   4631  O   LEU A 521      -4.503  13.023 -42.205  1.00 15.00      A    O  
ATOM   4632  CB  LEU A 521      -3.048  11.100 -40.515  1.00 15.00      A    C  
ATOM   4633  CG  LEU A 521      -1.912  10.269 -39.902  1.00 15.00      A    C  
ATOM   4634  CD1 LEU A 521      -0.712  10.227 -40.833  1.00 15.00      A    C  
ATOM   4635  CD2 LEU A 521      -1.508  10.808 -38.538  1.00 15.00      A    C  
ATOM   4636  HN  LEU A 521      -4.376  12.831 -39.029  1.00 15.00      A    H  
ATOM   4637  N   GLY A 522      -2.507  14.032 -42.415  1.00 15.00      A    N  
ATOM   4638  CA  GLY A 522      -2.852  14.678 -43.660  1.00 15.00      A    C  
ATOM   4639  C   GLY A 522      -2.116  14.035 -44.813  1.00 15.00      A    C  
ATOM   4640  O   GLY A 522      -1.038  13.470 -44.625  1.00 15.00      A    O  
ATOM   4641  HN  GLY A 522      -1.610  14.161 -42.032  1.00 15.00      A    H  
ATOM   4642  N   SER A 523      -2.683  14.120 -46.001  1.00 15.00      A    N  
ATOM   4643  CA  SER A 523      -2.070  13.528 -47.174  1.00 15.00      A    C  
ATOM   4644  C   SER A 523      -1.022  14.460 -47.761  1.00 15.00      A    C  
ATOM   4645  O   SER A 523      -1.130  15.685 -47.657  1.00 15.00      A    O  
ATOM   4646  CB  SER A 523      -3.133  13.198 -48.228  1.00 15.00      A    C  
ATOM   4647  OG  SER A 523      -2.636  12.284 -49.189  1.00 15.00      A    O  
ATOM   4648  HN  SER A 523      -3.526  14.614 -46.101  1.00 15.00      A    H  
ATOM   4649  HG  SER A 523      -2.531  12.733 -50.034  1.00 15.00      A    H  
ATOM   4650  N   VAL A 524       0.004  13.874 -48.348  1.00 15.00      A    N  
ATOM   4651  CA  VAL A 524       1.062  14.641 -48.972  1.00 15.00      A    C  
ATOM   4652  C   VAL A 524       0.724  14.825 -50.449  1.00 15.00      A    C  
ATOM   4653  O   VAL A 524       0.359  13.857 -51.121  1.00 15.00      A    O  
ATOM   4654  CB  VAL A 524       2.430  13.939 -48.820  1.00 15.00      A    C  
ATOM   4655  CG1 VAL A 524       3.551  14.789 -49.397  1.00 15.00      A    C  
ATOM   4656  CG2 VAL A 524       2.704  13.613 -47.359  1.00 15.00      A    C  
ATOM   4657  HN  VAL A 524       0.046  12.894 -48.369  1.00 15.00      A    H  
ATOM   4658  N   PRO A 525       0.806  16.074 -50.945  1.00 15.00      A    N  
ATOM   4659  CA  PRO A 525       0.504  16.434 -52.335  1.00 15.00      A    C  
ATOM   4660  C   PRO A 525       0.866  15.379 -53.384  1.00 15.00      A    C  
ATOM   4661  O   PRO A 525       2.048  15.134 -53.660  1.00 15.00      A    O  
ATOM   4662  CB  PRO A 525       1.340  17.694 -52.531  1.00 15.00      A    C  
ATOM   4663  CG  PRO A 525       1.300  18.362 -51.199  1.00 15.00      A    C  
ATOM   4664  CD  PRO A 525       1.177  17.269 -50.164  1.00 15.00      A    C  
ATOM   4665  N   SER A 526      -0.175  14.755 -53.936  1.00 15.00      A    N  
ATOM   4666  CA  SER A 526      -0.048  13.749 -54.993  1.00 15.00      A    C  
ATOM   4667  C   SER A 526       0.692  12.467 -54.588  1.00 15.00      A    C  
ATOM   4668  O   SER A 526       1.367  11.856 -55.419  1.00 15.00      A    O  
ATOM   4669  CB  SER A 526       0.579  14.361 -56.251  1.00 15.00      A    C  
ATOM   4670  OG  SER A 526      -0.137  15.513 -56.673  1.00 15.00      A    O  
ATOM   4671  HN  SER A 526      -1.078  14.986 -53.613  1.00 15.00      A    H  
ATOM   4672  HG  SER A 526      -0.463  15.379 -57.564  1.00 15.00      A    H  
ATOM   4673  N   THR A 527       0.562  12.037 -53.338  1.00 15.00      A    N  
ATOM   4674  CA  THR A 527       1.230  10.810 -52.908  1.00 15.00      A    C  
ATOM   4675  C   THR A 527       0.308   9.890 -52.110  1.00 15.00      A    C  
ATOM   4676  O   THR A 527      -0.777  10.288 -51.690  1.00 15.00      A    O  
ATOM   4677  CB  THR A 527       2.527  11.073 -52.116  1.00 15.00      A    C  
ATOM   4678  CG2 THR A 527       3.630  11.595 -53.023  1.00 15.00      A    C  
ATOM   4679  OG1 THR A 527       2.281  12.015 -51.072  1.00 15.00      A    O  
ATOM   4680  HN  THR A 527       0.017  12.546 -52.699  1.00 15.00      A    H  
ATOM   4681  HG1 THR A 527       1.371  12.342 -51.139  1.00 15.00      A    H  
ATOM   4682  N   ASP A 528       0.760   8.657 -51.921  1.00 15.00      A    N  
ATOM   4683  CA  ASP A 528       0.020   7.636 -51.183  1.00 15.00      A    C  
ATOM   4684  C   ASP A 528       0.419   7.621 -49.710  1.00 15.00      A    C  
ATOM   4685  O   ASP A 528      -0.068   6.799 -48.934  1.00 15.00      A    O  
ATOM   4686  CB  ASP A 528       0.324   6.260 -51.789  1.00 15.00      A    C  
ATOM   4687  CG  ASP A 528       1.815   6.043 -52.005  1.00 15.00      A    C  
ATOM   4688  OD1 ASP A 528       2.410   6.782 -52.820  1.00 15.00      A    O  
ATOM   4689  OD2 ASP A 528       2.402   5.152 -51.357  1.00 15.00      A    O1-
ATOM   4690  HN  ASP A 528       1.628   8.405 -52.314  1.00 15.00      A    H  
ATOM   4691  N   ILE A 529       1.294   8.538 -49.325  1.00 15.00      A    N  
ATOM   4692  CA  ILE A 529       1.765   8.605 -47.950  1.00 15.00      A    C  
ATOM   4693  C   ILE A 529       1.108   9.750 -47.179  1.00 15.00      A    C  
ATOM   4694  O   ILE A 529       0.859  10.827 -47.725  1.00 15.00      A    O  
ATOM   4695  CB  ILE A 529       3.306   8.722 -47.877  1.00 15.00      A    C  
ATOM   4696  CG1 ILE A 529       3.803   8.624 -46.430  1.00 15.00      A    C  
ATOM   4697  CG2 ILE A 529       3.795  10.006 -48.533  1.00 15.00      A    C  
ATOM   4698  CD1 ILE A 529       3.588   7.264 -45.798  1.00 15.00      A    C  
ATOM   4699  HN  ILE A 529       1.617   9.193 -49.975  1.00 15.00      A    H  
ATOM   4700  N   TYR A 530       0.822   9.498 -45.910  1.00 15.00      A    N  
ATOM   4701  CA  TYR A 530       0.207  10.488 -45.043  1.00 15.00      A    C  
ATOM   4702  C   TYR A 530       1.177  10.855 -43.927  1.00 15.00      A    C  
ATOM   4703  O   TYR A 530       1.958  10.016 -43.477  1.00 15.00      A    O  
ATOM   4704  CB  TYR A 530      -1.087   9.932 -44.439  1.00 15.00      A    C  
ATOM   4705  CG  TYR A 530      -2.126   9.510 -45.456  1.00 15.00      A    C  
ATOM   4706  CD1 TYR A 530      -2.106   8.238 -46.016  1.00 15.00      A    C  
ATOM   4707  CD2 TYR A 530      -3.129  10.382 -45.853  1.00 15.00      A    C  
ATOM   4708  CE1 TYR A 530      -3.055   7.849 -46.942  1.00 15.00      A    C  
ATOM   4709  CE2 TYR A 530      -4.082  10.002 -46.777  1.00 15.00      A    C  
ATOM   4710  CZ  TYR A 530      -4.041   8.736 -47.320  1.00 15.00      A    C  
ATOM   4711  OH  TYR A 530      -4.990   8.356 -48.240  1.00 15.00      A    O  
ATOM   4712  HN  TYR A 530       1.042   8.618 -45.539  1.00 15.00      A    H  
ATOM   4713  HH  TYR A 530      -5.525   7.646 -47.877  1.00 15.00      A    H  
ATOM   4714  N   LYS A 531       1.129  12.102 -43.484  1.00 15.00      A    N  
ATOM   4715  CA  LYS A 531       2.010  12.569 -42.422  1.00 15.00      A    C  
ATOM   4716  C   LYS A 531       1.265  13.502 -41.478  1.00 15.00      A    C  
ATOM   4717  O   LYS A 531       0.117  13.865 -41.732  1.00 15.00      A    O  
ATOM   4718  CB  LYS A 531       3.240  13.273 -43.003  1.00 15.00      A    C  
ATOM   4719  CG  LYS A 531       4.413  12.347 -43.295  1.00 15.00      A    C  
ATOM   4720  CD  LYS A 531       5.083  11.872 -42.014  1.00 15.00      A    C  
ATOM   4721  CE  LYS A 531       6.303  11.016 -42.317  1.00 15.00      A    C  
ATOM   4722  NZ  LYS A 531       7.091  10.706 -41.095  1.00 15.00      A    N1+
ATOM   4723  HN  LYS A 531       0.473  12.725 -43.873  1.00 15.00      A    H  
ATOM   4724  HZ1 LYS A 531       6.517  10.158 -40.422  1.00 15.00      A    H  
ATOM   4725  HZ2 LYS A 531       7.399  11.584 -40.636  1.00 15.00      A    H  
ATOM   4726  HZ3 LYS A 531       7.941  10.147 -41.351  1.00 15.00      A    H  
ATOM   4727  N   SER A 532       1.918  13.879 -40.390  1.00 15.00      A    N  
ATOM   4728  CA  SER A 532       1.319  14.768 -39.408  1.00 15.00      A    C  
ATOM   4729  C   SER A 532       1.126  16.171 -39.970  1.00 15.00      A    C  
ATOM   4730  O   SER A 532       2.084  16.831 -40.377  1.00 15.00      A    O  
ATOM   4731  CB  SER A 532       2.179  14.821 -38.142  1.00 15.00      A    C  
ATOM   4732  OG  SER A 532       1.831  15.929 -37.325  1.00 15.00      A    O  
ATOM   4733  HN  SER A 532       2.828  13.552 -40.240  1.00 15.00      A    H  
ATOM   4734  HG  SER A 532       2.285  15.848 -36.473  1.00 15.00      A    H  
ATOM   4735  N   ILE A 533      -0.121  16.626 -39.988  1.00 15.00      A    N  
ATOM   4736  CA  ILE A 533      -0.442  17.959 -40.484  1.00 15.00      A    C  
ATOM   4737  C   ILE A 533       0.097  19.020 -39.524  1.00 15.00      A    C  
ATOM   4738  O   ILE A 533       0.375  20.152 -39.919  1.00 15.00      A    O  
ATOM   4739  CB  ILE A 533      -1.970  18.146 -40.678  1.00 15.00      A    C  
ATOM   4740  CG1 ILE A 533      -2.296  19.522 -41.270  1.00 15.00      A    C  
ATOM   4741  CG2 ILE A 533      -2.722  17.938 -39.370  1.00 15.00      A    C  
ATOM   4742  CD1 ILE A 533      -1.801  19.720 -42.686  1.00 15.00      A    C  
ATOM   4743  HN  ILE A 533      -0.845  16.045 -39.660  1.00 15.00      A    H  
ATOM   4744  N   THR A 534       0.273  18.629 -38.268  1.00 15.00      A    N  
ATOM   4745  CA  THR A 534       0.770  19.534 -37.245  1.00 15.00      A    C  
ATOM   4746  C   THR A 534       2.292  19.653 -37.311  1.00 15.00      A    C  
ATOM   4747  O   THR A 534       2.858  20.698 -36.992  1.00 15.00      A    O  
ATOM   4748  CB  THR A 534       0.332  19.059 -35.848  1.00 15.00      A    C  
ATOM   4749  CG2 THR A 534       0.453  20.186 -34.832  1.00 15.00      A    C  
ATOM   4750  OG1 THR A 534      -1.039  18.637 -35.917  1.00 15.00      A    O  
ATOM   4751  HN  THR A 534       0.078  17.698 -38.023  1.00 15.00      A    H  
ATOM   4752  HG1 THR A 534      -1.376  18.804 -36.798  1.00 15.00      A    H  
ATOM   4753  N   HIS A 535       2.949  18.585 -37.742  1.00 15.00      A    N  
ATOM   4754  CA  HIS A 535       4.403  18.582 -37.855  1.00 15.00      A    C  
ATOM   4755  C   HIS A 535       4.850  19.184 -39.183  1.00 15.00      A    C  
ATOM   4756  O   HIS A 535       5.998  19.609 -39.332  1.00 15.00      A    O  
ATOM   4757  CB  HIS A 535       4.959  17.165 -37.702  1.00 15.00      A    C  
ATOM   4758  CG  HIS A 535       5.110  16.718 -36.280  1.00 15.00      A    C  
ATOM   4759  CD2 HIS A 535       6.181  16.158 -35.666  1.00 15.00      A    C  
ATOM   4760  ND1 HIS A 535       4.083  16.845 -35.370  1.00 15.00      A    N  
ATOM   4761  CE1 HIS A 535       4.551  16.362 -34.233  1.00 15.00      A    C  
ATOM   4762  NE2 HIS A 535       5.812  15.936 -34.366  1.00 15.00      A    N  
ATOM   4763  HN  HIS A 535       2.448  17.771 -37.975  1.00 15.00      A    H  
ATOM   4764  HE2 HIS A 535       6.363  15.520 -33.671  1.00 15.00      A    H  
ATOM   4765  N   TYR A 536       3.938  19.212 -40.145  1.00 15.00      A    N  
ATOM   4766  CA  TYR A 536       4.228  19.761 -41.461  1.00 15.00      A    C  
ATOM   4767  C   TYR A 536       3.417  21.029 -41.709  1.00 15.00      A    C  
ATOM   4768  O   TYR A 536       2.787  21.563 -40.794  1.00 15.00      A    O  
ATOM   4769  CB  TYR A 536       3.955  18.725 -42.557  1.00 15.00      A    C  
ATOM   4770  CG  TYR A 536       4.936  17.571 -42.579  1.00 15.00      A    C  
ATOM   4771  CD1 TYR A 536       4.925  16.603 -41.584  1.00 15.00      A    C  
ATOM   4772  CD2 TYR A 536       5.874  17.450 -43.597  1.00 15.00      A    C  
ATOM   4773  CE1 TYR A 536       5.814  15.549 -41.599  1.00 15.00      A    C  
ATOM   4774  CE2 TYR A 536       6.771  16.396 -43.620  1.00 15.00      A    C  
ATOM   4775  CZ  TYR A 536       6.735  15.449 -42.618  1.00 15.00      A    C  
ATOM   4776  OH  TYR A 536       7.619  14.395 -42.635  1.00 15.00      A    O  
ATOM   4777  HN  TYR A 536       3.042  18.852 -39.965  1.00 15.00      A    H  
ATOM   4778  HH  TYR A 536       8.473  14.694 -42.963  1.00 15.00      A    H  
ATOM   4779  N   LYS A 537       3.427  21.503 -42.946  1.00 15.00      A    N  
ATOM   4780  CA  LYS A 537       2.704  22.714 -43.301  1.00 15.00      A    C  
ATOM   4781  C   LYS A 537       1.914  22.523 -44.590  1.00 15.00      A    C  
ATOM   4782  O   LYS A 537       0.684  22.519 -44.579  1.00 15.00      A    O  
ATOM   4783  CB  LYS A 537       3.689  23.873 -43.455  1.00 15.00      A    C  
ATOM   4784  CG  LYS A 537       3.389  25.092 -42.597  1.00 15.00      A    C  
ATOM   4785  CD  LYS A 537       2.618  26.155 -43.371  1.00 15.00      A    C  
ATOM   4786  CE  LYS A 537       3.325  26.550 -44.665  1.00 15.00      A    C  
ATOM   4787  NZ  LYS A 537       4.747  26.941 -44.445  1.00 15.00      A    N1+
ATOM   4788  HN  LYS A 537       3.928  21.025 -43.637  1.00 15.00      A    H  
ATOM   4789  HZ1 LYS A 537       5.105  27.459 -45.269  1.00 15.00      A    H  
ATOM   4790  HZ2 LYS A 537       5.339  26.084 -44.314  1.00 15.00      A    H  
ATOM   4791  HZ3 LYS A 537       4.833  27.539 -43.603  1.00 15.00      A    H  
ATOM   4792  N   ASN A 538       2.627  22.367 -45.700  1.00 15.00      A    N  
ATOM   4793  CA  ASN A 538       1.990  22.181 -47.000  1.00 15.00      A    C  
ATOM   4794  C   ASN A 538       1.513  20.745 -47.195  1.00 15.00      A    C  
ATOM   4795  O   ASN A 538       2.260  19.892 -47.678  1.00 15.00      A    O  
ATOM   4796  CB  ASN A 538       2.936  22.584 -48.137  1.00 15.00      A    C  
ATOM   4797  CG  ASN A 538       2.691  23.996 -48.641  1.00 15.00      A    C  
ATOM   4798  ND2 ASN A 538       3.493  24.943 -48.181  1.00 15.00      A    N  
ATOM   4799  OD1 ASN A 538       1.795  24.231 -49.448  1.00 15.00      A    O  
ATOM   4800  HN  ASN A 538       3.604  22.382 -45.646  1.00 15.00      A    H  
ATOM   4801 HD21 ASN A 538       4.204  24.690 -47.538  1.00 15.00      A    H  
ATOM   4802 HD22 ASN A 538       3.357  25.855 -48.504  1.00 15.00      A    H  
ATOM   4803  N   LEU A 539       0.273  20.484 -46.794  1.00 15.00      A    N  
ATOM   4804  CA  LEU A 539      -0.329  19.161 -46.927  1.00 15.00      A    C  
ATOM   4805  C   LEU A 539      -1.778  19.301 -47.379  1.00 15.00      A    C  
ATOM   4806  O   LEU A 539      -2.331  20.401 -47.360  1.00 15.00      A    O  
ATOM   4807  CB  LEU A 539      -0.272  18.391 -45.602  1.00 15.00      A    C  
ATOM   4808  CG  LEU A 539       1.104  17.903 -45.140  1.00 15.00      A    C  
ATOM   4809  CD1 LEU A 539       0.978  17.118 -43.843  1.00 15.00      A    C  
ATOM   4810  CD2 LEU A 539       1.768  17.054 -46.212  1.00 15.00      A    C  
ATOM   4811  HN  LEU A 539      -0.261  21.209 -46.404  1.00 15.00      A    H  
ATOM   4812  N   GLU A 540      -2.392  18.192 -47.767  1.00 15.00      A    N  
ATOM   4813  CA  GLU A 540      -3.772  18.208 -48.232  1.00 15.00      A    C  
ATOM   4814  C   GLU A 540      -4.614  17.156 -47.512  1.00 15.00      A    C  
ATOM   4815  O   GLU A 540      -4.172  16.028 -47.308  1.00 15.00      A    O  
ATOM   4816  CB  GLU A 540      -3.816  17.977 -49.749  1.00 15.00      A    C  
ATOM   4817  CG  GLU A 540      -3.070  16.730 -50.212  1.00 15.00      A    C  
ATOM   4818  CD  GLU A 540      -2.715  16.757 -51.689  1.00 15.00      A    C  
ATOM   4819  OE1 GLU A 540      -2.478  17.858 -52.224  1.00 15.00      A    O  
ATOM   4820  OE2 GLU A 540      -2.649  15.670 -52.308  1.00 15.00      A    O1-
ATOM   4821  HN  GLU A 540      -1.906  17.336 -47.743  1.00 15.00      A    H  
ATOM   4822  N   GLU A 541      -5.817  17.532 -47.103  1.00 15.00      A    N  
ATOM   4823  CA  GLU A 541      -6.714  16.597 -46.438  1.00 15.00      A    C  
ATOM   4824  C   GLU A 541      -7.986  16.410 -47.263  1.00 15.00      A    C  
ATOM   4825  O   GLU A 541      -8.433  17.339 -47.936  1.00 15.00      A    O  
ATOM   4826  CB  GLU A 541      -7.005  16.986 -44.978  1.00 15.00      A    C  
ATOM   4827  CG  GLU A 541      -7.601  18.369 -44.764  1.00 15.00      A    C  
ATOM   4828  CD  GLU A 541      -7.741  18.709 -43.287  1.00 15.00      A    C  
ATOM   4829  OE1 GLU A 541      -8.722  18.254 -42.655  1.00 15.00      A    O  
ATOM   4830  OE2 GLU A 541      -6.864  19.420 -42.753  1.00 15.00      A    O1-
ATOM   4831  HN  GLU A 541      -6.112  18.453 -47.253  1.00 15.00      A    H  
ATOM   4832  N   PRO A 542      -8.556  15.192 -47.260  1.00 15.00      A    N  
ATOM   4833  CA  PRO A 542      -9.769  14.878 -48.025  1.00 15.00      A    C  
ATOM   4834  C   PRO A 542     -10.954  15.758 -47.637  1.00 15.00      A    C  
ATOM   4835  O   PRO A 542     -11.274  15.903 -46.459  1.00 15.00      A    O  
ATOM   4836  CB  PRO A 542     -10.053  13.413 -47.674  1.00 15.00      A    C  
ATOM   4837  CG  PRO A 542      -8.747  12.880 -47.196  1.00 15.00      A    C  
ATOM   4838  CD  PRO A 542      -8.065  14.026 -46.510  1.00 15.00      A    C  
ATOM   4839  N   GLU A 543     -11.598  16.330 -48.648  1.00 15.00      A    N  
ATOM   4840  CA  GLU A 543     -12.746  17.206 -48.445  1.00 15.00      A    C  
ATOM   4841  C   GLU A 543     -13.861  16.504 -47.678  1.00 15.00      A    C  
ATOM   4842  O   GLU A 543     -14.421  15.509 -48.143  1.00 15.00      A    O  
ATOM   4843  CB  GLU A 543     -13.270  17.714 -49.790  1.00 15.00      A    C  
ATOM   4844  CG  GLU A 543     -13.223  19.225 -49.940  1.00 15.00      A    C  
ATOM   4845  CD  GLU A 543     -14.084  19.935 -48.915  1.00 15.00      A    C  
ATOM   4846  OE1 GLU A 543     -13.654  20.037 -47.747  1.00 15.00      A    O  
ATOM   4847  OE2 GLU A 543     -15.189  20.386 -49.279  1.00 15.00      A    O1-
ATOM   4848  HN  GLU A 543     -11.292  16.160 -49.559  1.00 15.00      A    H  
ATOM   4849  N   GLY A 544     -14.155  17.017 -46.489  1.00 15.00      A    N  
ATOM   4850  CA  GLY A 544     -15.201  16.452 -45.657  1.00 15.00      A    C  
ATOM   4851  C   GLY A 544     -14.821  15.130 -45.012  1.00 15.00      A    C  
ATOM   4852  O   GLY A 544     -15.605  14.558 -44.252  1.00 15.00      A    O  
ATOM   4853  HN  GLY A 544     -13.661  17.809 -46.180  1.00 15.00      A    H  
ATOM   4854  N   VAL A 545     -13.621  14.644 -45.296  1.00 15.00      A    N  
ATOM   4855  CA  VAL A 545     -13.161  13.378 -44.743  1.00 15.00      A    C  
ATOM   4856  C   VAL A 545     -11.964  13.601 -43.827  1.00 15.00      A    C  
ATOM   4857  O   VAL A 545     -10.838  13.782 -44.288  1.00 15.00      A    O  
ATOM   4858  CB  VAL A 545     -12.783  12.368 -45.848  1.00 15.00      A    C  
ATOM   4859  CG1 VAL A 545     -12.398  11.029 -45.240  1.00 15.00      A    C  
ATOM   4860  CG2 VAL A 545     -13.926  12.198 -46.839  1.00 15.00      A    C  
ATOM   4861  HN  VAL A 545     -13.021  15.158 -45.883  1.00 15.00      A    H  
ATOM   4862  N   LYS A 546     -12.215  13.577 -42.530  1.00 15.00      A    N  
ATOM   4863  CA  LYS A 546     -11.162  13.795 -41.553  1.00 15.00      A    C  
ATOM   4864  C   LYS A 546     -10.456  12.491 -41.200  1.00 15.00      A    C  
ATOM   4865  O   LYS A 546     -11.098  11.494 -40.867  1.00 15.00      A    O  
ATOM   4866  CB  LYS A 546     -11.730  14.454 -40.293  1.00 15.00      A    C  
ATOM   4867  CG  LYS A 546     -10.711  15.252 -39.496  1.00 15.00      A    C  
ATOM   4868  CD  LYS A 546     -10.016  16.283 -40.374  1.00 15.00      A    C  
ATOM   4869  CE  LYS A 546      -9.215  17.273 -39.546  1.00 15.00      A    C  
ATOM   4870  NZ  LYS A 546     -10.098  18.156 -38.736  1.00 15.00      A    N1+
ATOM   4871  HN  LYS A 546     -13.129  13.396 -42.222  1.00 15.00      A    H  
ATOM   4872  HZ1 LYS A 546     -10.625  17.592 -38.031  1.00 15.00      A    H  
ATOM   4873  HZ2 LYS A 546     -10.778  18.640 -39.355  1.00 15.00      A    H  
ATOM   4874  HZ3 LYS A 546      -9.531  18.870 -38.240  1.00 15.00      A    H  
ATOM   4875  N   ILE A 547      -9.133  12.504 -41.286  1.00 15.00      A    N  
ATOM   4876  CA  ILE A 547      -8.333  11.332 -40.965  1.00 15.00      A    C  
ATOM   4877  C   ILE A 547      -7.692  11.499 -39.593  1.00 15.00      A    C  
ATOM   4878  O   ILE A 547      -7.081  12.529 -39.302  1.00 15.00      A    O  
ATOM   4879  CB  ILE A 547      -7.224  11.093 -42.012  1.00 15.00      A    C  
ATOM   4880  CG1 ILE A 547      -7.803  11.136 -43.429  1.00 15.00      A    C  
ATOM   4881  CG2 ILE A 547      -6.528   9.762 -41.761  1.00 15.00      A    C  
ATOM   4882  CD1 ILE A 547      -6.751  11.111 -44.517  1.00 15.00      A    C  
ATOM   4883  HN  ILE A 547      -8.681  13.325 -41.573  1.00 15.00      A    H  
ATOM   4884  N   LEU A 548      -7.843  10.492 -38.748  1.00 15.00      A    N  
ATOM   4885  CA  LEU A 548      -7.282  10.527 -37.411  1.00 15.00      A    C  
ATOM   4886  C   LEU A 548      -6.588   9.210 -37.089  1.00 15.00      A    C  
ATOM   4887  O   LEU A 548      -7.202   8.147 -37.149  1.00 15.00      A    O  
ATOM   4888  CB  LEU A 548      -8.386  10.804 -36.386  1.00 15.00      A    C  
ATOM   4889  CG  LEU A 548      -7.954  10.870 -34.920  1.00 15.00      A    C  
ATOM   4890  CD1 LEU A 548      -7.115  12.112 -34.659  1.00 15.00      A    C  
ATOM   4891  CD2 LEU A 548      -9.169  10.834 -34.006  1.00 15.00      A    C  
ATOM   4892  HN  LEU A 548      -8.350   9.696 -39.035  1.00 15.00      A    H  
ATOM   4893  N   ARG A 549      -5.307   9.284 -36.763  1.00 15.00      A    N  
ATOM   4894  CA  ARG A 549      -4.541   8.093 -36.425  1.00 15.00      A    C  
ATOM   4895  C   ARG A 549      -4.313   8.028 -34.922  1.00 15.00      A    C  
ATOM   4896  O   ARG A 549      -3.886   9.008 -34.308  1.00 15.00      A    O  
ATOM   4897  CB  ARG A 549      -3.207   8.068 -37.175  1.00 15.00      A    C  
ATOM   4898  CG  ARG A 549      -2.284   6.927 -36.772  1.00 15.00      A    C  
ATOM   4899  CD  ARG A 549      -1.149   6.754 -37.768  1.00 15.00      A    C  
ATOM   4900  NE  ARG A 549      -0.089   5.892 -37.245  1.00 15.00      A    N  
ATOM   4901  CZ  ARG A 549       0.101   4.625 -37.618  1.00 15.00      A    C  
ATOM   4902  NH1 ARG A 549      -0.700   4.058 -38.515  1.00 15.00      A    N1+
ATOM   4903  NH2 ARG A 549       1.096   3.925 -37.081  1.00 15.00      A    N  
ATOM   4904  HN  ARG A 549      -4.868  10.159 -36.732  1.00 15.00      A    H  
ATOM   4905  HE  ARG A 549       0.520   6.287 -36.577  1.00 15.00      A    H  
ATOM   4906 HH11 ARG A 549      -1.499   4.605 -38.943  1.00 15.00      A    H  
ATOM   4907 HH12 ARG A 549      -0.551   3.072 -38.804  1.00 15.00      A    H  
ATOM   4908 HH21 ARG A 549       1.720   4.365 -36.375  1.00 15.00      A    H  
ATOM   4909 HH22 ARG A 549       1.258   2.931 -37.364  1.00 15.00      A    H  
ATOM   4910  N   PHE A 550      -4.600   6.878 -34.339  1.00 15.00      A    N  
ATOM   4911  CA  PHE A 550      -4.440   6.694 -32.910  1.00 15.00      A    C  
ATOM   4912  C   PHE A 550      -3.412   5.616 -32.611  1.00 15.00      A    C  
ATOM   4913  O   PHE A 550      -3.560   4.465 -33.024  1.00 15.00      A    O  
ATOM   4914  CB  PHE A 550      -5.785   6.333 -32.274  1.00 15.00      A    C  
ATOM   4915  CG  PHE A 550      -5.875   6.648 -30.807  1.00 15.00      A    C  
ATOM   4916  CD1 PHE A 550      -5.897   7.962 -30.367  1.00 15.00      A    C  
ATOM   4917  CD2 PHE A 550      -5.948   5.631 -29.870  1.00 15.00      A    C  
ATOM   4918  CE1 PHE A 550      -5.990   8.256 -29.021  1.00 15.00      A    C  
ATOM   4919  CE2 PHE A 550      -6.039   5.918 -28.520  1.00 15.00      A    C  
ATOM   4920  CZ  PHE A 550      -6.062   7.232 -28.096  1.00 15.00      A    C  
ATOM   4921  HN  PHE A 550      -4.919   6.125 -34.889  1.00 15.00      A    H  
ATOM   4922  N   SER A 551      -2.357   6.002 -31.912  1.00 15.00      A    N  
ATOM   4923  CA  SER A 551      -1.311   5.069 -31.535  1.00 15.00      A    C  
ATOM   4924  C   SER A 551      -1.645   4.462 -30.178  1.00 15.00      A    C  
ATOM   4925  O   SER A 551      -2.430   5.041 -29.425  1.00 15.00      A    O  
ATOM   4926  CB  SER A 551       0.040   5.785 -31.477  1.00 15.00      A    C  
ATOM   4927  OG  SER A 551       0.382   6.334 -32.741  1.00 15.00      A    O  
ATOM   4928  HN  SER A 551      -2.287   6.935 -31.633  1.00 15.00      A    H  
ATOM   4929  HG  SER A 551       0.182   7.276 -32.746  1.00 15.00      A    H  
ATOM   4930  N   SER A 552      -1.059   3.300 -29.887  1.00 15.00      A    N  
ATOM   4931  CA  SER A 552      -1.282   2.596 -28.624  1.00 15.00      A    C  
ATOM   4932  C   SER A 552      -2.642   1.901 -28.597  1.00 15.00      A    C  
ATOM   4933  O   SER A 552      -3.650   2.462 -29.028  1.00 15.00      A    O  
ATOM   4934  CB  SER A 552      -1.108   3.515 -27.407  1.00 15.00      A    C  
ATOM   4935  OG  SER A 552       0.136   4.197 -27.454  1.00 15.00      A    O  
ATOM   4936  HN  SER A 552      -0.468   2.890 -30.552  1.00 15.00      A    H  
ATOM   4937  HG  SER A 552       0.004   5.115 -27.207  1.00 15.00      A    H  
ATOM   4938  N   PRO A 553      -2.675   0.654 -28.108  1.00 15.00      A    N
[truncated: 811,903 more chars]
