# Supplementary material for: SLC26A4-AP-2 mu2 interaction regulates SLC26A4 plasma membrane abundance in the endolymphatic sac
Source: Sci Adv. 2024 Oct 9;10(41):eadm8663. doi: 10.1126/sciadv.adm8663 (PMC11638888; doi:10.1126/sciadv.adm8663)
Supplement: Supplementary file 4 — Structural models of human SLC26A4-μ2 [file sciadv.adm8663_structural_models_of_human_slc26a4-u2.zip › sciadv.adm8663_structural_models_of_human_slc26a4-μ2.pdb]

ATOM      1  N   CYS A  18      13.501   2.819 -58.008  1.00 20.17           N  
ATOM      2  CA  CYS A  18      12.355   2.565 -58.908  1.00 20.17           C  
ATOM      3  C   CYS A  18      11.129   3.266 -58.430  1.00 20.17           C  
ATOM      4  O   CYS A  18      11.160   3.986 -57.432  1.00 20.17           O  
ATOM      5  CB  CYS A  18      12.071   1.056 -59.008  1.00 20.17           C  
ATOM      6  SG  CYS A  18      11.679   0.313 -57.397  1.00 20.17           S  
ATOM      7  N   SER A  19      10.006   3.075 -59.148  1.00 75.90           N  
ATOM      8  CA  SER A  19       8.799   3.747 -58.773  1.00 75.90           C  
ATOM      9  C   SER A  19       7.820   2.721 -58.306  1.00 75.90           C  
ATOM     10  O   SER A  19       7.733   1.623 -58.849  1.00 75.90           O  
ATOM     11  CB  SER A  19       8.125   4.509 -59.928  1.00 75.90           C  
ATOM     12  OG  SER A  19       8.956   5.571 -60.368  1.00 75.90           O  
ATOM     13  N   TYR A  20       7.055   3.087 -57.264  1.00 71.40           N  
ATOM     14  CA  TYR A  20       6.060   2.254 -56.663  1.00 71.40           C  
ATOM     15  C   TYR A  20       4.740   2.538 -57.309  1.00 71.40           C  
ATOM     16  O   TYR A  20       4.336   3.694 -57.430  1.00 71.40           O  
ATOM     17  CB  TYR A  20       5.932   2.538 -55.154  1.00 71.40           C  
ATOM     18  CG  TYR A  20       4.621   2.057 -54.640  1.00 71.40           C  
ATOM     19  CD1 TYR A  20       4.386   0.728 -54.372  1.00 71.40           C  
ATOM     20  CD2 TYR A  20       3.620   2.973 -54.406  1.00 71.40           C  
ATOM     21  CE1 TYR A  20       3.162   0.323 -53.890  1.00 71.40           C  
ATOM     22  CE2 TYR A  20       2.398   2.574 -53.925  1.00 71.40           C  
ATOM     23  CZ  TYR A  20       2.168   1.246 -53.666  1.00 71.40           C  
ATOM     24  OH  TYR A  20       0.913   0.833 -53.173  1.00 71.40           O  
ATOM     25  N   MET A  21       4.055   1.477 -57.784  1.00120.07           N  
ATOM     26  CA  MET A  21       2.745   1.620 -58.351  1.00120.07           C  
ATOM     27  C   MET A  21       2.112   0.264 -58.339  1.00120.07           C  
ATOM     28  O   MET A  21       2.737  -0.724 -58.723  1.00120.07           O  
ATOM     29  CB  MET A  21       2.754   2.121 -59.808  1.00120.07           C  
ATOM     30  CG  MET A  21       1.367   2.457 -60.371  1.00120.07           C  
ATOM     31  SD  MET A  21       0.286   1.029 -60.687  1.00120.07           S  
ATOM     32  CE  MET A  21      -1.001   1.987 -61.538  1.00120.07           C  
ATOM     33  N   VAL A  22       0.841   0.174 -57.896  1.00109.12           N  
ATOM     34  CA  VAL A  22       0.193  -1.107 -57.859  1.00109.12           C  
ATOM     35  C   VAL A  22      -1.249  -0.907 -58.201  1.00109.12           C  
ATOM     36  O   VAL A  22      -1.805   0.167 -57.978  1.00109.12           O  
ATOM     37  CB  VAL A  22       0.224  -1.736 -56.495  1.00109.12           C  
ATOM     38  CG1 VAL A  22      -0.490  -3.091 -56.564  1.00109.12           C  
ATOM     39  CG2 VAL A  22       1.680  -1.834 -56.009  1.00109.12           C  
ATOM     40  N   SER A  23      -1.892  -1.948 -58.766  1.00 40.20           N  
ATOM     41  CA  SER A  23      -3.286  -1.850 -59.088  1.00 40.20           C  
ATOM     42  C   SER A  23      -3.952  -3.122 -58.663  1.00 40.20           C  
ATOM     43  O   SER A  23      -3.396  -4.208 -58.823  1.00 40.20           O  
ATOM     44  CB  SER A  23      -3.554  -1.674 -60.594  1.00 40.20           C  
ATOM     45  OG  SER A  23      -2.987  -0.453 -61.047  1.00 40.20           O  
ATOM     46  N   ARG A  24      -5.168  -3.006 -58.089  1.00116.86           N  
ATOM     47  CA  ARG A  24      -5.910  -4.157 -57.652  1.00116.86           C  
ATOM     48  C   ARG A  24      -7.341  -3.752 -57.447  1.00116.86           C  
ATOM     49  O   ARG A  24      -7.659  -2.568 -57.359  1.00116.86           O  
ATOM     50  CB  ARG A  24      -5.376  -4.756 -56.336  1.00116.86           C  
ATOM     51  CG  ARG A  24      -5.282  -3.752 -55.180  1.00116.86           C  
ATOM     52  CD  ARG A  24      -4.796  -4.386 -53.873  1.00116.86           C  
ATOM     53  NE  ARG A  24      -4.353  -3.296 -52.954  1.00116.86           N  
ATOM     54  CZ  ARG A  24      -5.228  -2.672 -52.112  1.00116.86           C  
ATOM     55  NH1 ARG A  24      -6.554  -2.989 -52.131  1.00116.86           N1+
ATOM     56  NH2 ARG A  24      -4.767  -1.728 -51.239  1.00116.86           N  
ATOM     57  N   PRO A  25      -8.215  -4.726 -57.379  1.00154.91           N  
ATOM     58  CA  PRO A  25      -9.619  -4.469 -57.179  1.00154.91           C  
ATOM     59  C   PRO A  25      -9.856  -4.060 -55.761  1.00154.91           C  
ATOM     60  O   PRO A  25      -8.974  -4.259 -54.928  1.00154.91           O  
ATOM     61  CB  PRO A  25     -10.352  -5.747 -57.597  1.00154.91           C  
ATOM     62  CG  PRO A  25      -9.246  -6.807 -57.745  1.00154.91           C  
ATOM     63  CD  PRO A  25      -7.990  -5.985 -58.065  1.00154.91           C  
ATOM     64  N   VAL A  26     -11.030  -3.473 -55.460  1.00 55.26           N  
ATOM     65  CA  VAL A  26     -11.243  -3.011 -54.120  1.00 55.26           C  
ATOM     66  C   VAL A  26     -11.423  -4.198 -53.230  1.00 55.26           C  
ATOM     67  O   VAL A  26     -12.410  -4.925 -53.338  1.00 55.26           O  
ATOM     68  CB  VAL A  26     -12.464  -2.147 -53.982  1.00 55.26           C  
ATOM     69  CG1 VAL A  26     -12.640  -1.764 -52.503  1.00 55.26           C  
ATOM     70  CG2 VAL A  26     -12.320  -0.940 -54.926  1.00 55.26           C  
ATOM     71  N   TYR A  27     -10.460  -4.424 -52.310  1.00100.97           N  
ATOM     72  CA  TYR A  27     -10.613  -5.521 -51.400  1.00100.97           C  
ATOM     73  C   TYR A  27     -10.617  -4.997 -49.999  1.00100.97           C  
ATOM     74  O   TYR A  27      -9.581  -4.571 -49.488  1.00100.97           O  
ATOM     75  CB  TYR A  27      -9.494  -6.580 -51.449  1.00100.97           C  
ATOM     76  CG  TYR A  27      -9.557  -7.342 -52.730  1.00100.97           C  
ATOM     77  CD1 TYR A  27     -10.674  -8.080 -53.047  1.00100.97           C  
ATOM     78  CD2 TYR A  27      -8.483  -7.365 -53.591  1.00100.97           C  
ATOM     79  CE1 TYR A  27     -10.736  -8.799 -54.216  1.00100.97           C  
ATOM     80  CE2 TYR A  27      -8.538  -8.084 -54.763  1.00100.97           C  
ATOM     81  CZ  TYR A  27      -9.668  -8.800 -55.079  1.00100.97           C  
ATOM     82  OH  TYR A  27      -9.731  -9.539 -56.279  1.00100.97           O  
ATOM     83  N   SER A  28     -11.805  -4.953 -49.361  1.00155.19           N  
ATOM     84  CA  SER A  28     -11.886  -4.576 -47.976  1.00155.19           C  
ATOM     85  C   SER A  28     -11.311  -5.695 -47.156  1.00155.19           C  
ATOM     86  O   SER A  28     -10.109  -5.745 -46.909  1.00155.19           O  
ATOM     87  CB  SER A  28     -13.334  -4.412 -47.494  1.00155.19           C  
ATOM     88  OG  SER A  28     -14.031  -3.511 -48.337  1.00155.19           O  
ATOM     89  N   GLU A  29     -12.206  -6.469 -46.496  1.00189.54           N  
ATOM     90  CA  GLU A  29     -11.938  -7.740 -45.877  1.00189.54           C  
ATOM     91  C   GLU A  29     -12.632  -8.889 -46.541  1.00189.54           C  
ATOM     92  O   GLU A  29     -12.041  -9.915 -46.873  1.00189.54           O  
ATOM     93  CB  GLU A  29     -12.410  -7.748 -44.415  1.00189.54           C  
ATOM     94  CG  GLU A  29     -12.767  -9.136 -43.877  1.00189.54           C  
ATOM     95  CD  GLU A  29     -11.515  -9.934 -43.557  1.00189.54           C  
ATOM     96  OE1 GLU A  29     -10.513  -9.825 -44.311  1.00189.54           O  
ATOM     97  OE2 GLU A  29     -11.558 -10.681 -42.543  1.00189.54           O1-
ATOM     98  N   LEU A  30     -13.957  -8.694 -46.739  1.00130.15           N  
ATOM     99  CA  LEU A  30     -14.860  -9.739 -47.132  1.00130.15           C  
ATOM    100  C   LEU A  30     -14.544 -10.211 -48.505  1.00130.15           C  
ATOM    101  O   LEU A  30     -14.590 -11.405 -48.790  1.00130.15           O  
ATOM    102  CB  LEU A  30     -16.348  -9.335 -47.097  1.00130.15           C  
ATOM    103  CG  LEU A  30     -16.750  -8.177 -48.031  1.00130.15           C  
ATOM    104  CD1 LEU A  30     -18.252  -7.873 -47.910  1.00130.15           C  
ATOM    105  CD2 LEU A  30     -15.899  -6.923 -47.784  1.00130.15           C  
ATOM    106  N   ALA A  31     -14.219  -9.264 -49.390  1.00 61.38           N  
ATOM    107  CA  ALA A  31     -13.912  -9.538 -50.758  1.00 61.38           C  
ATOM    108  C   ALA A  31     -12.674 -10.375 -50.816  1.00 61.38           C  
ATOM    109  O   ALA A  31     -12.457 -11.078 -51.797  1.00 61.38           O  
ATOM    110  CB  ALA A  31     -13.655  -8.261 -51.573  1.00 61.38           C  
ATOM    111  N   PHE A  32     -11.766 -10.186 -49.843  1.00 86.12           N  
ATOM    112  CA  PHE A  32     -10.511 -10.878 -49.722  1.00 86.12           C  
ATOM    113  C   PHE A  32     -10.665 -12.300 -49.251  1.00 86.12           C  
ATOM    114  O   PHE A  32     -10.078 -13.221 -49.817  1.00 86.12           O  
ATOM    115  CB  PHE A  32      -9.603 -10.141 -48.717  1.00 86.12           C  
ATOM    116  CG  PHE A  32      -8.208 -10.660 -48.767  1.00 86.12           C  
ATOM    117  CD1 PHE A  32      -7.356 -10.252 -49.768  1.00 86.12           C  
ATOM    118  CD2 PHE A  32      -7.738 -11.523 -47.804  1.00 86.12           C  
ATOM    119  CE1 PHE A  32      -6.061 -10.712 -49.819  1.00 86.12           C  
ATOM    120  CE2 PHE A  32      -6.443 -11.987 -47.848  1.00 86.12           C  
ATOM    121  CZ  PHE A  32      -5.604 -11.584 -48.859  1.00 86.12           C  
ATOM    122  N   GLN A  33     -11.465 -12.506 -48.189  1.00148.99           N  
ATOM    123  CA  GLN A  33     -11.583 -13.766 -47.507  1.00148.99           C  
ATOM    124  C   GLN A  33     -12.283 -14.798 -48.329  1.00148.99           C  
ATOM    125  O   GLN A  33     -11.946 -15.979 -48.258  1.00148.99           O  
ATOM    126  CB  GLN A  33     -12.342 -13.645 -46.177  1.00148.99           C  
ATOM    127  CG  GLN A  33     -12.042 -14.810 -45.240  1.00148.99           C  
ATOM    128  CD  GLN A  33     -10.559 -14.694 -44.931  1.00148.99           C  
ATOM    129  NE2 GLN A  33     -10.198 -13.721 -44.051  1.00148.99           N  
ATOM    130  OE1 GLN A  33      -9.738 -15.430 -45.477  1.00148.99           O  
ATOM    131  N   GLN A  34     -13.279 -14.394 -49.137  1.00 49.21           N  
ATOM    132  CA  GLN A  34     -14.082 -15.369 -49.813  1.00 49.21           C  
ATOM    133  C   GLN A  34     -13.221 -16.247 -50.672  1.00 49.21           C  
ATOM    134  O   GLN A  34     -13.404 -17.462 -50.705  1.00 49.21           O  
ATOM    135  CB  GLN A  34     -15.149 -14.721 -50.711  1.00 49.21           C  
ATOM    136  CG  GLN A  34     -16.199 -13.939 -49.917  1.00 49.21           C  
ATOM    137  CD  GLN A  34     -17.198 -13.345 -50.898  1.00 49.21           C  
ATOM    138  NE2 GLN A  34     -18.282 -12.727 -50.356  1.00 49.21           N  
ATOM    139  OE1 GLN A  34     -17.015 -13.419 -52.112  1.00 49.21           O  
ATOM    140  N   GLN A  35     -12.280 -15.644 -51.414  1.00196.73           N  
ATOM    141  CA  GLN A  35     -11.371 -16.306 -52.309  1.00196.73           C  
ATOM    142  C   GLN A  35     -10.234 -17.005 -51.622  1.00196.73           C  
ATOM    143  O   GLN A  35      -9.630 -17.900 -52.214  1.00196.73           O  
ATOM    144  CB  GLN A  35     -10.720 -15.358 -53.331  1.00196.73           C  
ATOM    145  CG  GLN A  35     -11.697 -14.688 -54.296  1.00196.73           C  
ATOM    146  CD  GLN A  35     -12.232 -13.421 -53.644  1.00196.73           C  
ATOM    147  NE2 GLN A  35     -11.806 -12.246 -54.180  1.00196.73           N  
ATOM    148  OE1 GLN A  35     -13.005 -13.470 -52.689  1.00196.73           O  
ATOM    149  N   HIS A  36      -9.840 -16.558 -50.412  1.00134.39           N  
ATOM    150  CA  HIS A  36      -8.644 -17.066 -49.791  1.00134.39           C  
ATOM    151  C   HIS A  36      -8.843 -18.301 -48.973  1.00134.39           C  
ATOM    152  O   HIS A  36      -9.855 -18.490 -48.301  1.00134.39           O  
ATOM    153  CB  HIS A  36      -7.916 -16.034 -48.915  1.00134.39           C  
ATOM    154  CG  HIS A  36      -7.108 -15.067 -49.728  1.00134.39           C  
ATOM    155  CD2 HIS A  36      -5.759 -14.986 -49.896  1.00134.39           C  
ATOM    156  ND1 HIS A  36      -7.642 -14.055 -50.491  1.00134.39           N  
ATOM    157  CE1 HIS A  36      -6.599 -13.416 -51.079  1.00134.39           C  
ATOM    158  NE2 HIS A  36      -5.436 -13.945 -50.747  1.00134.39           N  
ATOM    159  N   GLU A  37      -7.822 -19.185 -49.018  1.00104.43           N  
ATOM    160  CA  GLU A  37      -7.860 -20.393 -48.258  1.00104.43           C  
ATOM    161  C   GLU A  37      -7.206 -20.110 -46.947  1.00104.43           C  
ATOM    162  O   GLU A  37      -5.982 -20.150 -46.820  1.00104.43           O  
ATOM    163  CB  GLU A  37      -7.121 -21.562 -48.938  1.00104.43           C  
ATOM    164  CG  GLU A  37      -5.666 -21.262 -49.309  1.00104.43           C  
ATOM    165  CD  GLU A  37      -5.655 -20.471 -50.613  1.00104.43           C  
ATOM    166  OE1 GLU A  37      -5.609 -21.119 -51.692  1.00104.43           O  
ATOM    167  OE2 GLU A  37      -5.696 -19.213 -50.549  1.00104.43           O1-
ATOM    168  N   ARG A  38      -8.029 -19.816 -45.922  1.00169.35           N  
ATOM    169  CA  ARG A  38      -7.473 -19.535 -44.637  1.00169.35           C  
ATOM    170  C   ARG A  38      -6.998 -20.828 -44.073  1.00169.35           C  
ATOM    171  O   ARG A  38      -7.708 -21.833 -44.086  1.00169.35           O  
ATOM    172  CB  ARG A  38      -8.462 -18.841 -43.681  1.00169.35           C  
ATOM    173  CG  ARG A  38      -9.786 -19.583 -43.499  1.00169.35           C  
ATOM    174  CD  ARG A  38     -10.807 -18.827 -42.641  1.00169.35           C  
ATOM    175  NE  ARG A  38     -10.359 -18.906 -41.219  1.00169.35           N  
ATOM    176  CZ  ARG A  38      -9.576 -17.933 -40.668  1.00169.35           C  
ATOM    177  NH1 ARG A  38      -9.244 -16.820 -41.384  1.00169.35           N1+
ATOM    178  NH2 ARG A  38      -9.130 -18.076 -39.386  1.00169.35           N  
ATOM    179  N   ARG A  39      -5.754 -20.832 -43.558  1.00115.86           N  
ATOM    180  CA  ARG A  39      -5.213 -22.063 -43.076  1.00115.86           C  
ATOM    181  C   ARG A  39      -5.918 -22.400 -41.809  1.00115.86           C  
ATOM    182  O   ARG A  39      -6.267 -21.524 -41.019  1.00115.86           O  
ATOM    183  CB  ARG A  39      -3.716 -22.021 -42.735  1.00115.86           C  
ATOM    184  CG  ARG A  39      -3.390 -21.090 -41.566  1.00115.86           C  
ATOM    185  CD  ARG A  39      -1.959 -21.243 -41.050  1.00115.86           C  
ATOM    186  NE  ARG A  39      -1.804 -20.323 -39.889  1.00115.86           N  
ATOM    187  CZ  ARG A  39      -0.869 -20.584 -38.929  1.00115.86           C  
ATOM    188  NH1 ARG A  39      -0.094 -21.704 -39.015  1.00115.86           N1+
ATOM    189  NH2 ARG A  39      -0.712 -19.722 -37.881  1.00115.86           N  
ATOM    190  N   LEU A  40      -6.164 -23.704 -41.598  1.00 99.15           N  
ATOM    191  CA  LEU A  40      -6.788 -24.133 -40.384  1.00 99.15           C  
ATOM    192  C   LEU A  40      -5.735 -24.121 -39.328  1.00 99.15           C  
ATOM    193  O   LEU A  40      -4.545 -24.218 -39.622  1.00 99.15           O  
ATOM    194  CB  LEU A  40      -7.351 -25.563 -40.430  1.00 99.15           C  
ATOM    195  CG  LEU A  40      -8.534 -25.750 -41.392  1.00 99.15           C  
ATOM    196  CD1 LEU A  40      -9.032 -27.201 -41.366  1.00 99.15           C  
ATOM    197  CD2 LEU A  40      -9.655 -24.736 -41.116  1.00 99.15           C  
ATOM    198  N   GLN A  41      -6.149 -23.986 -38.055  1.00 83.97           N  
ATOM    199  CA  GLN A  41      -5.176 -23.978 -37.005  1.00 83.97           C  
ATOM    200  C   GLN A  41      -4.646 -25.366 -36.868  1.00 83.97           C  
ATOM    201  O   GLN A  41      -5.339 -26.343 -37.154  1.00 83.97           O  
ATOM    202  CB  GLN A  41      -5.723 -23.528 -35.641  1.00 83.97           C  
ATOM    203  CG  GLN A  41      -4.660 -23.526 -34.540  1.00 83.97           C  
ATOM    204  CD  GLN A  41      -5.305 -23.014 -33.261  1.00 83.97           C  
ATOM    205  NE2 GLN A  41      -6.558 -22.499 -33.377  1.00 83.97           N  
ATOM    206  OE1 GLN A  41      -4.707 -23.064 -32.186  1.00 83.97           O  
ATOM    207  N   GLU A  42      -3.375 -25.476 -36.438  1.00117.47           N  
ATOM    208  CA  GLU A  42      -2.746 -26.754 -36.298  1.00117.47           C  
ATOM    209  C   GLU A  42      -3.442 -27.484 -35.199  1.00117.47           C  
ATOM    210  O   GLU A  42      -3.888 -26.886 -34.222  1.00117.47           O  
ATOM    211  CB  GLU A  42      -1.252 -26.659 -35.943  1.00117.47           C  
ATOM    212  CG  GLU A  42      -0.401 -26.063 -37.068  1.00117.47           C  
ATOM    213  CD  GLU A  42      -0.694 -24.571 -37.154  1.00117.47           C  
ATOM    214  OE1 GLU A  42      -0.491 -23.864 -36.131  1.00117.47           O  
ATOM    215  OE2 GLU A  42      -1.130 -24.121 -38.247  1.00117.47           O1-
ATOM    216  N   ARG A  43      -3.565 -28.817 -35.345  1.00145.29           N  
ATOM    217  CA  ARG A  43      -4.254 -29.562 -34.337  1.00145.29           C  
ATOM    218  C   ARG A  43      -3.432 -29.525 -33.096  1.00145.29           C  
ATOM    219  O   ARG A  43      -2.222 -29.745 -33.120  1.00145.29           O  
ATOM    220  CB  ARG A  43      -4.438 -31.055 -34.653  1.00145.29           C  
ATOM    221  CG  ARG A  43      -5.397 -31.360 -35.796  1.00145.29           C  
ATOM    222  CD  ARG A  43      -5.664 -32.857 -35.950  1.00145.29           C  
ATOM    223  NE  ARG A  43      -4.350 -33.522 -36.176  1.00145.29           N  
ATOM    224  CZ  ARG A  43      -4.305 -34.843 -36.515  1.00145.29           C  
ATOM    225  NH1 ARG A  43      -5.465 -35.549 -36.663  1.00145.29           N1+
ATOM    226  NH2 ARG A  43      -3.102 -35.458 -36.711  1.00145.29           N  
ATOM    227  N   LYS A  44      -4.093 -29.250 -31.960  1.00104.88           N  
ATOM    228  CA  LYS A  44      -3.376 -29.240 -30.724  1.00104.88           C  
ATOM    229  C   LYS A  44      -2.843 -30.620 -30.516  1.00104.88           C  
ATOM    230  O   LYS A  44      -1.663 -30.787 -30.209  1.00104.88           O  
ATOM    231  CB  LYS A  44      -4.263 -28.896 -29.515  1.00104.88           C  
ATOM    232  CG  LYS A  44      -3.523 -29.004 -28.181  1.00104.88           C  
ATOM    233  CD  LYS A  44      -2.397 -27.985 -28.002  1.00104.88           C  
ATOM    234  CE  LYS A  44      -1.520 -28.263 -26.780  1.00104.88           C  
ATOM    235  NZ  LYS A  44      -2.335 -28.209 -25.545  1.00104.88           N1+
ATOM    236  N   THR A  45      -3.703 -31.640 -30.739  1.00 68.02           N  
ATOM    237  CA  THR A  45      -3.325 -33.017 -30.582  1.00 68.02           C  
ATOM    238  C   THR A  45      -2.621 -33.164 -29.266  1.00 68.02           C  
ATOM    239  O   THR A  45      -1.410 -33.369 -29.214  1.00 68.02           O  
ATOM    240  CB  THR A  45      -2.425 -33.487 -31.687  1.00 68.02           C  
ATOM    241  CG2 THR A  45      -2.164 -34.990 -31.516  1.00 68.02           C  
ATOM    242  OG1 THR A  45      -3.047 -33.255 -32.943  1.00 68.02           O  
ATOM    243  N   LEU A  46      -3.387 -33.060 -28.162  1.00107.14           N  
ATOM    244  CA  LEU A  46      -2.835 -33.056 -26.837  1.00107.14           C  
ATOM    245  C   LEU A  46      -2.090 -34.332 -26.611  1.00107.14           C  
ATOM    246  O   LEU A  46      -1.044 -34.332 -25.965  1.00107.14           O  
ATOM    247  CB  LEU A  46      -3.913 -32.899 -25.747  1.00107.14           C  
ATOM    248  CG  LEU A  46      -3.362 -32.721 -24.315  1.00107.14           C  
ATOM    249  CD1 LEU A  46      -2.744 -34.014 -23.758  1.00107.14           C  
ATOM    250  CD2 LEU A  46      -2.396 -31.528 -24.249  1.00107.14           C  
ATOM    251  N   ARG A  47      -2.599 -35.461 -27.134  1.00 95.76           N  
ATOM    252  CA  ARG A  47      -1.923 -36.705 -26.900  1.00 95.76           C  
ATOM    253  C   ARG A  47      -0.537 -36.613 -27.457  1.00 95.76           C  
ATOM    254  O   ARG A  47       0.427 -37.002 -26.799  1.00 95.76           O  
ATOM    255  CB  ARG A  47      -2.595 -37.890 -27.610  1.00 95.76           C  
ATOM    256  CG  ARG A  47      -3.980 -38.247 -27.072  1.00 95.76           C  
ATOM    257  CD  ARG A  47      -3.959 -39.378 -26.042  1.00 95.76           C  
ATOM    258  NE  ARG A  47      -5.365 -39.615 -25.608  1.00 95.76           N  
ATOM    259  CZ  ARG A  47      -5.882 -38.910 -24.559  1.00 95.76           C  
ATOM    260  NH1 ARG A  47      -5.111 -37.988 -23.913  1.00 95.76           N1+
ATOM    261  NH2 ARG A  47      -7.169 -39.127 -24.160  1.00 95.76           N  
ATOM    262  N   GLU A  48      -0.408 -36.102 -28.698  1.00 79.61           N  
ATOM    263  CA  GLU A  48       0.861 -36.016 -29.370  1.00 79.61           C  
ATOM    264  C   GLU A  48       1.759 -35.016 -28.713  1.00 79.61           C  
ATOM    265  O   GLU A  48       2.951 -35.261 -28.534  1.00 79.61           O  
ATOM    266  CB  GLU A  48       0.726 -35.580 -30.838  1.00 79.61           C  
ATOM    267  CG  GLU A  48       2.063 -35.484 -31.577  1.00 79.61           C  
ATOM    268  CD  GLU A  48       1.774 -35.046 -33.005  1.00 79.61           C  
ATOM    269  OE1 GLU A  48       0.692 -34.439 -33.226  1.00 79.61           O  
ATOM    270  OE2 GLU A  48       2.630 -35.307 -33.892  1.00 79.61           O1-
ATOM    271  N   SER A  49       1.200 -33.858 -28.320  1.00 76.51           N  
ATOM    272  CA  SER A  49       1.996 -32.778 -27.812  1.00 76.51           C  
ATOM    273  C   SER A  49       2.779 -33.242 -26.631  1.00 76.51           C  
ATOM    274  O   SER A  49       3.994 -33.060 -26.568  1.00 76.51           O  
ATOM    275  CB  SER A  49       1.126 -31.608 -27.332  1.00 76.51           C  
ATOM    276  OG  SER A  49       0.278 -31.176 -28.384  1.00 76.51           O  
ATOM    277  N   LEU A  50       2.094 -33.870 -25.661  1.00105.16           N  
ATOM    278  CA  LEU A  50       2.749 -34.290 -24.461  1.00105.16           C  
ATOM    279  C   LEU A  50       3.769 -35.336 -24.781  1.00105.16           C  
ATOM    280  O   LEU A  50       4.857 -35.343 -24.209  1.00105.16           O  
ATOM    281  CB  LEU A  50       1.754 -34.803 -23.396  1.00105.16           C  
ATOM    282  CG  LEU A  50       0.835 -35.966 -23.826  1.00105.16           C  
ATOM    283  CD1 LEU A  50       1.577 -37.311 -23.869  1.00105.16           C  
ATOM    284  CD2 LEU A  50      -0.435 -36.015 -22.964  1.00105.16           C  
ATOM    285  N   ALA A  51       3.447 -36.264 -25.697  1.00 32.50           N  
ATOM    286  CA  ALA A  51       4.373 -37.308 -26.021  1.00 32.50           C  
ATOM    287  C   ALA A  51       5.582 -36.742 -26.700  1.00 32.50           C  
ATOM    288  O   ALA A  51       6.714 -37.085 -26.363  1.00 32.50           O  
ATOM    289  CB  ALA A  51       3.768 -38.360 -26.967  1.00 32.50           C  
ATOM    290  N   LYS A  52       5.366 -35.830 -27.668  1.00109.92           N  
ATOM    291  CA  LYS A  52       6.445 -35.305 -28.452  1.00109.92           C  
ATOM    292  C   LYS A  52       7.383 -34.536 -27.584  1.00109.92           C  
ATOM    293  O   LYS A  52       8.598 -34.603 -27.765  1.00109.92           O  
ATOM    294  CB  LYS A  52       5.973 -34.389 -29.595  1.00109.92           C  
ATOM    295  CG  LYS A  52       5.266 -33.112 -29.140  1.00109.92           C  
ATOM    296  CD  LYS A  52       5.074 -32.102 -30.272  1.00109.92           C  
ATOM    297  CE  LYS A  52       6.391 -31.562 -30.832  1.00109.92           C  
ATOM    298  NZ  LYS A  52       6.120 -30.624 -31.945  1.00109.92           N1+
ATOM    299  N   CYS A  53       6.847 -33.790 -26.605  1.00 80.11           N  
ATOM    300  CA  CYS A  53       7.696 -32.983 -25.785  1.00 80.11           C  
ATOM    301  C   CYS A  53       8.610 -33.875 -25.015  1.00 80.11           C  
ATOM    302  O   CYS A  53       9.756 -33.513 -24.768  1.00 80.11           O  
ATOM    303  CB  CYS A  53       6.945 -32.093 -24.776  1.00 80.11           C  
ATOM    304  SG  CYS A  53       6.274 -33.007 -23.358  1.00 80.11           S  
ATOM    305  N   CYS A  54       8.131 -35.066 -24.606  1.00 47.44           N  
ATOM    306  CA  CYS A  54       8.961 -35.931 -23.817  1.00 47.44           C  
ATOM    307  C   CYS A  54       9.925 -36.636 -24.722  1.00 47.44           C  
ATOM    308  O   CYS A  54       9.603 -37.646 -25.347  1.00 47.44           O  
ATOM    309  CB  CYS A  54       8.160 -36.999 -23.051  1.00 47.44           C  
ATOM    310  SG  CYS A  54       9.211 -38.092 -22.048  1.00 47.44           S  
ATOM    311  N   SER A  55      11.170 -36.134 -24.792  1.00 64.05           N  
ATOM    312  CA  SER A  55      12.122 -36.752 -25.666  1.00 64.05           C  
ATOM    313  C   SER A  55      12.891 -37.761 -24.868  1.00 64.05           C  
ATOM    314  O   SER A  55      13.666 -37.420 -23.977  1.00 64.05           O  
ATOM    315  CB  SER A  55      13.138 -35.754 -26.248  1.00 64.05           C  
ATOM    316  OG  SER A  55      12.467 -34.761 -27.008  1.00 64.05           O  
ATOM    317  N   CYS A  56      12.683 -39.046 -25.201  1.00 57.77           N  
ATOM    318  CA  CYS A  56      13.291 -40.182 -24.571  1.00 57.77           C  
ATOM    319  C   CYS A  56      14.744 -40.230 -24.927  1.00 57.77           C  
ATOM    320  O   CYS A  56      15.529 -40.909 -24.268  1.00 57.77           O  
ATOM    321  CB  CYS A  56      12.659 -41.512 -25.016  1.00 57.77           C  
ATOM    322  SG  CYS A  56      13.429 -42.951 -24.216  1.00 57.77           S  
ATOM    323  N   SER A  57      15.118 -39.540 -26.016  1.00104.84           N  
ATOM    324  CA  SER A  57      16.437 -39.583 -26.580  1.00104.84           C  
ATOM    325  C   SER A  57      17.473 -39.167 -25.582  1.00104.84           C  
ATOM    326  O   SER A  57      17.289 -38.239 -24.797  1.00104.84           O  
ATOM    327  CB  SER A  57      16.581 -38.644 -27.785  1.00104.84           C  
ATOM    328  OG  SER A  57      15.564 -38.924 -28.734  1.00104.84           O  
ATOM    329  N   ARG A  58      18.615 -39.881 -25.620  1.00 66.95           N  
ATOM    330  CA  ARG A  58      19.752 -39.642 -24.782  1.00 66.95           C  
ATOM    331  C   ARG A  58      20.354 -38.336 -25.181  1.00 66.95           C  
ATOM    332  O   ARG A  58      20.956 -37.641 -24.365  1.00 66.95           O  
ATOM    333  CB  ARG A  58      20.838 -40.725 -24.919  1.00 66.95           C  
ATOM    334  CG  ARG A  58      22.006 -40.540 -23.949  1.00 66.95           C  
ATOM    335  CD  ARG A  58      23.069 -41.638 -24.044  1.00 66.95           C  
ATOM    336  NE  ARG A  58      24.131 -41.323 -23.048  1.00 66.95           N  
ATOM    337  CZ  ARG A  58      24.972 -42.306 -22.611  1.00 66.95           C  
ATOM    338  NH1 ARG A  58      24.835 -43.580 -23.082  1.00 66.95           N1+
ATOM    339  NH2 ARG A  58      25.943 -42.017 -21.696  1.00 66.95           N  
ATOM    340  N   LYS A  59      20.206 -37.968 -26.467  1.00 41.24           N  
ATOM    341  CA  LYS A  59      20.831 -36.773 -26.950  1.00 41.24           C  
ATOM    342  C   LYS A  59      20.356 -35.607 -26.144  1.00 41.24           C  
ATOM    343  O   LYS A  59      21.150 -34.737 -25.796  1.00 41.24           O  
ATOM    344  CB  LYS A  59      20.515 -36.457 -28.419  1.00 41.24           C  
ATOM    345  CG  LYS A  59      21.206 -35.173 -28.885  1.00 41.24           C  
ATOM    346  CD  LYS A  59      21.205 -34.964 -30.397  1.00 41.24           C  
ATOM    347  CE  LYS A  59      21.904 -33.671 -30.824  1.00 41.24           C  
ATOM    348  NZ  LYS A  59      21.868 -33.532 -32.296  1.00 41.24           N1+
ATOM    349  N   ARG A  60      19.045 -35.547 -25.846  1.00 70.30           N  
ATOM    350  CA  ARG A  60      18.506 -34.455 -25.088  1.00 70.30           C  
ATOM    351  C   ARG A  60      19.040 -34.509 -23.692  1.00 70.30           C  
ATOM    352  O   ARG A  60      19.365 -33.480 -23.102  1.00 70.30           O  
ATOM    353  CB  ARG A  60      16.970 -34.493 -25.008  1.00 70.30           C  
ATOM    354  CG  ARG A  60      16.351 -33.207 -24.460  1.00 70.30           C  
ATOM    355  CD  ARG A  60      14.823 -33.256 -24.401  1.00 70.30           C  
ATOM    356  NE  ARG A  60      14.335 -31.880 -24.105  1.00 70.30           N  
ATOM    357  CZ  ARG A  60      13.045 -31.547 -24.400  1.00 70.30           C  
ATOM    358  NH1 ARG A  60      12.206 -32.479 -24.935  1.00 70.30           N1+
ATOM    359  NH2 ARG A  60      12.591 -30.282 -24.165  1.00 70.30           N  
ATOM    360  N   ALA A  61      19.154 -35.728 -23.131  1.00 24.06           N  
ATOM    361  CA  ALA A  61      19.583 -35.900 -21.773  1.00 24.06           C  
ATOM    362  C   ALA A  61      20.966 -35.353 -21.627  1.00 24.06           C  
ATOM    363  O   ALA A  61      21.278 -34.695 -20.638  1.00 24.06           O  
ATOM    364  CB  ALA A  61      19.622 -37.377 -21.345  1.00 24.06           C  
ATOM    365  N   PHE A  62      21.834 -35.613 -22.620  1.00 36.97           N  
ATOM    366  CA  PHE A  62      23.194 -35.167 -22.570  1.00 36.97           C  
ATOM    367  C   PHE A  62      23.209 -33.670 -22.600  1.00 36.97           C  
ATOM    368  O   PHE A  62      23.975 -33.038 -21.875  1.00 36.97           O  
ATOM    369  CB  PHE A  62      24.026 -35.674 -23.764  1.00 36.97           C  
ATOM    370  CG  PHE A  62      25.421 -35.169 -23.615  1.00 36.97           C  
ATOM    371  CD1 PHE A  62      26.316 -35.823 -22.799  1.00 36.97           C  
ATOM    372  CD2 PHE A  62      25.841 -34.050 -24.297  1.00 36.97           C  
ATOM    373  CE1 PHE A  62      27.605 -35.365 -22.660  1.00 36.97           C  
ATOM    374  CE2 PHE A  62      27.129 -33.587 -24.161  1.00 36.97           C  
ATOM    375  CZ  PHE A  62      28.014 -34.243 -23.341  1.00 36.97           C  
ATOM    376  N   GLY A  63      22.353 -33.063 -23.445  1.00 25.45           N  
ATOM    377  CA  GLY A  63      22.339 -31.637 -23.624  1.00 25.45           C  
ATOM    378  C   GLY A  63      21.982 -30.928 -22.352  1.00 25.45           C  
ATOM    379  O   GLY A  63      22.587 -29.912 -22.015  1.00 25.45           O  
ATOM    380  N   VAL A  64      20.981 -31.437 -21.613  1.00 85.39           N  
ATOM    381  CA  VAL A  64      20.530 -30.777 -20.421  1.00 85.39           C  
ATOM    382  C   VAL A  64      21.649 -30.757 -19.430  1.00 85.39           C  
ATOM    383  O   VAL A  64      21.855 -29.761 -18.740  1.00 85.39           O  
ATOM    384  CB  VAL A  64      19.380 -31.491 -19.781  1.00 85.39           C  
ATOM    385  CG1 VAL A  64      18.968 -30.723 -18.517  1.00 85.39           C  
ATOM    386  CG2 VAL A  64      18.262 -31.643 -20.823  1.00 85.39           C  
ATOM    387  N   LEU A  65      22.393 -31.871 -19.336  1.00 37.69           N  
ATOM    388  CA  LEU A  65      23.467 -31.992 -18.398  1.00 37.69           C  
ATOM    389  C   LEU A  65      24.528 -30.995 -18.739  1.00 37.69           C  
ATOM    390  O   LEU A  65      25.104 -30.372 -17.849  1.00 37.69           O  
ATOM    391  CB  LEU A  65      24.130 -33.381 -18.407  1.00 37.69           C  
ATOM    392  CG  LEU A  65      25.284 -33.507 -17.396  1.00 37.69           C  
ATOM    393  CD1 LEU A  65      24.786 -33.363 -15.953  1.00 37.69           C  
ATOM    394  CD2 LEU A  65      26.091 -34.798 -17.625  1.00 37.69           C  
ATOM    395  N   LYS A  66      24.809 -30.814 -20.042  1.00140.17           N  
ATOM    396  CA  LYS A  66      25.853 -29.919 -20.446  1.00140.17           C  
ATOM    397  C   LYS A  66      25.530 -28.532 -19.986  1.00140.17           C  
ATOM    398  O   LYS A  66      26.396 -27.830 -19.468  1.00140.17           O  
ATOM    399  CB  LYS A  66      26.042 -29.851 -21.973  1.00140.17           C  
ATOM    400  CG  LYS A  66      26.708 -31.092 -22.569  1.00140.17           C  
ATOM    401  CD  LYS A  66      28.143 -31.315 -22.083  1.00140.17           C  
ATOM    402  CE  LYS A  66      29.177 -30.444 -22.797  1.00140.17           C  
ATOM    403  NZ  LYS A  66      30.528 -30.724 -22.265  1.00140.17           N1+
ATOM    404  N   THR A  67      24.270 -28.099 -20.164  1.00 30.92           N  
ATOM    405  CA  THR A  67      23.879 -26.769 -19.785  1.00 30.92           C  
ATOM    406  C   THR A  67      23.964 -26.622 -18.298  1.00 30.92           C  
ATOM    407  O   THR A  67      24.434 -25.605 -17.789  1.00 30.92           O  
ATOM    408  CB  THR A  67      22.468 -26.453 -20.187  1.00 30.92           C  
ATOM    409  CG2 THR A  67      22.151 -25.004 -19.775  1.00 30.92           C  
ATOM    410  OG1 THR A  67      22.318 -26.602 -21.592  1.00 30.92           O  
ATOM    411  N   LEU A  68      23.506 -27.649 -17.558  1.00 43.57           N  
ATOM    412  CA  LEU A  68      23.483 -27.587 -16.126  1.00 43.57           C  
ATOM    413  C   LEU A  68      24.881 -27.476 -15.611  1.00 43.57           C  
ATOM    414  O   LEU A  68      25.136 -26.716 -14.680  1.00 43.57           O  
ATOM    415  CB  LEU A  68      22.849 -28.833 -15.484  1.00 43.57           C  
ATOM    416  CG  LEU A  68      22.805 -28.781 -13.948  1.00 43.57           C  
ATOM    417  CD1 LEU A  68      21.913 -27.633 -13.452  1.00 43.57           C  
ATOM    418  CD2 LEU A  68      22.411 -30.140 -13.352  1.00 43.57           C  
ATOM    419  N   VAL A  69      25.829 -28.240 -16.187  1.00 60.65           N  
ATOM    420  CA  VAL A  69      27.172 -28.164 -15.692  1.00 60.65           C  
ATOM    421  C   VAL A  69      28.069 -27.669 -16.792  1.00 60.65           C  
ATOM    422  O   VAL A  69      28.585 -28.444 -17.594  1.00 60.65           O  
ATOM    423  CB  VAL A  69      27.668 -29.502 -15.240  1.00 60.65           C  
ATOM    424  CG1 VAL A  69      29.100 -29.352 -14.722  1.00 60.65           C  
ATOM    425  CG2 VAL A  69      26.684 -30.058 -14.193  1.00 60.65           C  
ATOM    426  N   PRO A  70      28.286 -26.382 -16.818  1.00 72.15           N  
ATOM    427  CA  PRO A  70      29.124 -25.774 -17.822  1.00 72.15           C  
ATOM    428  C   PRO A  70      30.567 -26.116 -17.635  1.00 72.15           C  
ATOM    429  O   PRO A  70      31.350 -25.919 -18.562  1.00 72.15           O  
ATOM    430  CB  PRO A  70      28.851 -24.274 -17.738  1.00 72.15           C  
ATOM    431  CG  PRO A  70      27.415 -24.193 -17.195  1.00 72.15           C  
ATOM    432  CD  PRO A  70      27.260 -25.465 -16.347  1.00 72.15           C  
ATOM    433  N   ILE A  71      30.945 -26.622 -16.450  1.00 61.32           N  
ATOM    434  CA  ILE A  71      32.315 -26.921 -16.163  1.00 61.32           C  
ATOM    435  C   ILE A  71      32.758 -27.951 -17.153  1.00 61.32           C  
ATOM    436  O   ILE A  71      33.898 -27.958 -17.604  1.00 61.32           O  
ATOM    437  CB  ILE A  71      32.545 -27.466 -14.777  1.00 61.32           C  
ATOM    438  CG1 ILE A  71      34.033 -27.386 -14.410  1.00 61.32           C  
ATOM    439  CG2 ILE A  71      32.001 -28.897 -14.703  1.00 61.32           C  
ATOM    440  CD1 ILE A  71      34.306 -27.694 -12.938  1.00 61.32           C  
ATOM    441  N   LEU A  72      31.840 -28.852 -17.521  1.00 81.70           N  
ATOM    442  CA  LEU A  72      32.088 -29.942 -18.410  1.00 81.70           C  
ATOM    443  C   LEU A  72      32.457 -29.441 -19.775  1.00 81.70           C  
ATOM    444  O   LEU A  72      33.001 -30.213 -20.558  1.00 81.70           O  
ATOM    445  CB  LEU A  72      30.866 -30.864 -18.571  1.00 81.70           C  
ATOM    446  CG  LEU A  72      30.448 -31.565 -17.263  1.00 81.70           C  
ATOM    447  CD1 LEU A  72      29.231 -32.478 -17.483  1.00 81.70           C  
ATOM    448  CD2 LEU A  72      31.634 -32.297 -16.619  1.00 81.70           C  
ATOM    449  N   GLU A  73      32.023 -28.224 -20.170  1.00146.53           N  
ATOM    450  CA  GLU A  73      32.329 -27.689 -21.474  1.00146.53           C  
ATOM    451  C   GLU A  73      33.737 -27.171 -21.637  1.00146.53           C  
ATOM    452  O   GLU A  73      34.485 -27.643 -22.492  1.00146.53           O  
ATOM    453  CB  GLU A  73      31.389 -26.529 -21.845  1.00146.53           C  
ATOM    454  CG  GLU A  73      31.652 -25.932 -23.229  1.00146.53           C  
ATOM    455  CD  GLU A  73      30.946 -26.799 -24.261  1.00146.53           C  
ATOM    456  OE1 GLU A  73      30.381 -27.853 -23.863  1.00146.53           O  
ATOM    457  OE2 GLU A  73      30.960 -26.416 -25.462  1.00146.53           O1-
ATOM    458  N   TRP A  74      34.128 -26.186 -20.799  1.00104.81           N  
ATOM    459  CA  TRP A  74      35.377 -25.474 -20.889  1.00104.81           C  
ATOM    460  C   TRP A  74      36.566 -26.286 -20.477  1.00104.81           C  
ATOM    461  O   TRP A  74      37.669 -26.048 -20.964  1.00104.81           O  
ATOM    462  CB  TRP A  74      35.364 -24.116 -20.155  1.00104.81           C  
ATOM    463  CG  TRP A  74      34.891 -24.142 -18.726  1.00104.81           C  
ATOM    464  CD1 TRP A  74      33.621 -24.015 -18.244  1.00104.81           C  
ATOM    465  CD2 TRP A  74      35.750 -24.274 -17.584  1.00104.81           C  
ATOM    466  CE2 TRP A  74      34.936 -24.223 -16.452  1.00104.81           C  
ATOM    467  CE3 TRP A  74      37.104 -24.422 -17.487  1.00104.81           C  
ATOM    468  NE1 TRP A  74      33.632 -24.066 -16.872  1.00104.81           N  
ATOM    469  CZ2 TRP A  74      35.469 -24.322 -15.199  1.00104.81           C  
ATOM    470  CZ3 TRP A  74      37.637 -24.523 -16.222  1.00104.81           C  
ATOM    471  CH2 TRP A  74      36.834 -24.474 -15.101  1.00104.81           C  
ATOM    472  N   LEU A  75      36.390 -27.233 -19.538  1.00113.72           N  
ATOM    473  CA  LEU A  75      37.496 -28.006 -19.045  1.00113.72           C  
ATOM    474  C   LEU A  75      38.161 -28.836 -20.106  1.00113.72           C  
ATOM    475  O   LEU A  75      39.388 -28.842 -20.167  1.00113.72           O  
ATOM    476  CB  LEU A  75      37.136 -28.947 -17.881  1.00113.72           C  
ATOM    477  CG  LEU A  75      37.159 -28.271 -16.496  1.00113.72           C  
ATOM    478  CD1 LEU A  75      36.191 -27.085 -16.399  1.00113.72           C  
ATOM    479  CD2 LEU A  75      36.946 -29.309 -15.384  1.00113.72           C  
ATOM    480  N   PRO A  76      37.460 -29.542 -20.947  1.00 78.24           N  
ATOM    481  CA  PRO A  76      38.144 -30.361 -21.918  1.00 78.24           C  
ATOM    482  C   PRO A  76      38.924 -29.534 -22.896  1.00 78.24           C  
ATOM    483  O   PRO A  76      39.916 -30.011 -23.443  1.00 78.24           O  
ATOM    484  CB  PRO A  76      37.061 -31.237 -22.541  1.00 78.24           C  
ATOM    485  CG  PRO A  76      36.021 -31.379 -21.411  1.00 78.24           C  
ATOM    486  CD  PRO A  76      36.163 -30.088 -20.587  1.00 78.24           C  
ATOM    487  N   LYS A  77      38.435 -28.313 -23.144  1.00131.52           N  
ATOM    488  CA  LYS A  77      38.908 -27.272 -24.010  1.00131.52           C  
ATOM    489  C   LYS A  77      40.118 -26.584 -23.441  1.00131.52           C  
ATOM    490  O   LYS A  77      40.780 -25.844 -24.157  1.00131.52           O  
ATOM    491  CB  LYS A  77      37.816 -26.209 -24.195  1.00131.52           C  
ATOM    492  CG  LYS A  77      38.183 -25.039 -25.099  1.00131.52           C  
ATOM    493  CD  LYS A  77      36.960 -24.192 -25.459  1.00131.52           C  
ATOM    494  CE  LYS A  77      36.166 -23.735 -24.231  1.00131.52           C  
ATOM    495  NZ  LYS A  77      34.852 -23.191 -24.639  1.00131.52           N1+
ATOM    496  N   TYR A  78      40.391 -26.743 -22.133  1.00102.23           N  
ATOM    497  CA  TYR A  78      41.370 -26.001 -21.373  1.00102.23           C  
ATOM    498  C   TYR A  78      42.752 -26.064 -21.962  1.00102.23           C  
ATOM    499  O   TYR A  78      43.281 -27.133 -22.265  1.00102.23           O  
ATOM    500  CB  TYR A  78      41.437 -26.512 -19.920  1.00102.23           C  
ATOM    501  CG  TYR A  78      42.098 -25.508 -19.039  1.00102.23           C  
ATOM    502  CD1 TYR A  78      41.362 -24.452 -18.550  1.00102.23           C  
ATOM    503  CD2 TYR A  78      43.421 -25.621 -18.683  1.00102.23           C  
ATOM    504  CE1 TYR A  78      41.935 -23.513 -17.728  1.00102.23           C  
ATOM    505  CE2 TYR A  78      44.000 -24.682 -17.859  1.00102.23           C  
ATOM    506  CZ  TYR A  78      43.259 -23.627 -17.382  1.00102.23           C  
ATOM    507  OH  TYR A  78      43.855 -22.667 -16.536  1.00102.23           O  
ATOM    508  N   ARG A  79      43.388 -24.881 -22.127  1.00106.96           N  
ATOM    509  CA  ARG A  79      44.732 -24.841 -22.632  1.00106.96           C  
ATOM    510  C   ARG A  79      45.638 -24.635 -21.463  1.00106.96           C  
ATOM    511  O   ARG A  79      45.908 -23.514 -21.038  1.00106.96           O  
ATOM    512  CB  ARG A  79      44.982 -23.704 -23.634  1.00106.96           C  
ATOM    513  CG  ARG A  79      44.309 -23.952 -24.983  1.00106.96           C  
ATOM    514  CD  ARG A  79      44.425 -22.784 -25.963  1.00106.96           C  
ATOM    515  NE  ARG A  79      43.729 -23.198 -27.213  1.00106.96           N  
ATOM    516  CZ  ARG A  79      42.371 -23.085 -27.307  1.00106.96           C  
ATOM    517  NH1 ARG A  79      41.652 -22.612 -26.248  1.00106.96           N1+
ATOM    518  NH2 ARG A  79      41.735 -23.455 -28.456  1.00106.96           N  
ATOM    519  N   VAL A  80      46.154 -25.759 -20.945  1.00137.66           N  
ATOM    520  CA  VAL A  80      47.003 -25.820 -19.798  1.00137.66           C  
ATOM    521  C   VAL A  80      48.330 -25.195 -20.071  1.00137.66           C  
ATOM    522  O   VAL A  80      49.059 -24.878 -19.134  1.00137.66           O  
ATOM    523  CB  VAL A  80      47.198 -27.216 -19.292  1.00137.66           C  
ATOM    524  CG1 VAL A  80      45.905 -27.663 -18.593  1.00137.66           C  
ATOM    525  CG2 VAL A  80      47.537 -28.103 -20.498  1.00137.66           C  
ATOM    526  N   LYS A  81      48.754 -25.097 -21.342  1.00130.88           N  
ATOM    527  CA  LYS A  81      50.055 -24.524 -21.519  1.00130.88           C  
ATOM    528  C   LYS A  81      50.114 -23.064 -21.135  1.00130.88           C  
ATOM    529  O   LYS A  81      50.869 -22.705 -20.233  1.00130.88           O  
ATOM    530  CB  LYS A  81      50.578 -24.643 -22.959  1.00130.88           C  
ATOM    531  CG  LYS A  81      52.055 -24.261 -23.068  1.00130.88           C  
ATOM    532  CD  LYS A  81      52.973 -25.214 -22.299  1.00130.88           C  
ATOM    533  CE  LYS A  81      54.456 -24.851 -22.377  1.00130.88           C  
ATOM    534  NZ  LYS A  81      54.969 -25.100 -23.742  1.00130.88           N1+
ATOM    535  N   GLU A  82      49.354 -22.185 -21.836  1.00100.23           N  
ATOM    536  CA  GLU A  82      49.346 -20.751 -21.624  1.00100.23           C  
ATOM    537  C   GLU A  82      48.464 -20.284 -20.497  1.00100.23           C  
ATOM    538  O   GLU A  82      48.851 -19.440 -19.690  1.00100.23           O  
ATOM    539  CB  GLU A  82      48.913 -19.959 -22.872  1.00100.23           C  
ATOM    540  CG  GLU A  82      47.463 -20.194 -23.301  1.00100.23           C  
ATOM    541  CD  GLU A  82      47.414 -21.328 -24.318  1.00100.23           C  
ATOM    542  OE1 GLU A  82      48.203 -22.299 -24.183  1.00100.23           O  
ATOM    543  OE2 GLU A  82      46.577 -21.230 -25.255  1.00100.23           O1-
ATOM    544  N   TRP A  83      47.244 -20.844 -20.416  1.00 75.47           N  
ATOM    545  CA  TRP A  83      46.226 -20.400 -19.506  1.00 75.47           C  
ATOM    546  C   TRP A  83      46.690 -20.610 -18.108  1.00 75.47           C  
ATOM    547  O   TRP A  83      46.277 -19.905 -17.189  1.00 75.47           O  
ATOM    548  CB  TRP A  83      44.885 -21.126 -19.709  1.00 75.47           C  
ATOM    549  CG  TRP A  83      44.235 -20.790 -21.031  1.00 75.47           C  
ATOM    550  CD1 TRP A  83      44.746 -20.083 -22.079  1.00 75.47           C  
ATOM    551  CD2 TRP A  83      42.905 -21.177 -21.413  1.00 75.47           C  
ATOM    552  CE2 TRP A  83      42.683 -20.677 -22.697  1.00 75.47           C  
ATOM    553  CE3 TRP A  83      41.947 -21.889 -20.750  1.00 75.47           C  
ATOM    554  NE1 TRP A  83      43.821 -20.008 -23.093  1.00 75.47           N  
ATOM    555  CZ2 TRP A  83      41.496 -20.882 -23.340  1.00 75.47           C  
ATOM    556  CZ3 TRP A  83      40.752 -22.097 -21.402  1.00 75.47           C  
ATOM    557  CH2 TRP A  83      40.531 -21.603 -22.671  1.00 75.47           C  
ATOM    558  N   LEU A  84      47.569 -21.598 -17.912  1.00 62.91           N  
ATOM    559  CA  LEU A  84      48.023 -21.921 -16.599  1.00 62.91           C  
ATOM    560  C   LEU A  84      48.640 -20.685 -16.007  1.00 62.91           C  
ATOM    561  O   LEU A  84      48.487 -20.426 -14.816  1.00 62.91           O  
ATOM    562  CB  LEU A  84      49.074 -23.043 -16.613  1.00 62.91           C  
ATOM    563  CG  LEU A  84      49.431 -23.576 -15.216  1.00 62.91           C  
ATOM    564  CD1 LEU A  84      48.227 -24.280 -14.568  1.00 62.91           C  
ATOM    565  CD2 LEU A  84      50.685 -24.462 -15.264  1.00 62.91           C  
ATOM    566  N   LEU A  85      49.398 -19.914 -16.812  1.00108.78           N  
ATOM    567  CA  LEU A  85      50.006 -18.690 -16.360  1.00108.78           C  
ATOM    568  C   LEU A  85      48.976 -17.615 -16.159  1.00108.78           C  
ATOM    569  O   LEU A  85      49.027 -16.869 -15.184  1.00108.78           O  
ATOM    570  CB  LEU A  85      51.036 -18.132 -17.360  1.00108.78           C  
ATOM    571  CG  LEU A  85      52.250 -19.051 -17.586  1.00108.78           C  
ATOM    572  CD1 LEU A  85      51.842 -20.368 -18.266  1.00108.78           C  
ATOM    573  CD2 LEU A  85      53.371 -18.315 -18.338  1.00108.78           C  
ATOM    574  N   SER A  86      48.018 -17.498 -17.100  1.00 44.65           N  
ATOM    575  CA  SER A  86      47.044 -16.443 -17.084  1.00 44.65           C  
ATOM    576  C   SER A  86      46.168 -16.531 -15.871  1.00 44.65           C  
ATOM    577  O   SER A  86      46.043 -15.572 -15.111  1.00 44.65           O  
ATOM    578  CB  SER A  86      46.121 -16.489 -18.313  1.00 44.65           C  
ATOM    579  OG  SER A  86      46.886 -16.347 -19.500  1.00 44.65           O  
ATOM    580  N   ASP A  87      45.537 -17.700 -15.660  1.00 66.08           N  
ATOM    581  CA  ASP A  87      44.620 -17.897 -14.573  1.00 66.08           C  
ATOM    582  C   ASP A  87      45.329 -17.817 -13.256  1.00 66.08           C  
ATOM    583  O   ASP A  87      44.761 -17.344 -12.274  1.00 66.08           O  
ATOM    584  CB  ASP A  87      43.905 -19.258 -14.609  1.00 66.08           C  
ATOM    585  CG  ASP A  87      42.834 -19.210 -15.688  1.00 66.08           C  
ATOM    586  OD1 ASP A  87      42.634 -18.119 -16.283  1.00 66.08           O  
ATOM    587  OD2 ASP A  87      42.196 -20.270 -15.924  1.00 66.08           O1-
ATOM    588  N   VAL A  88      46.577 -18.315 -13.185  1.00 89.65           N  
ATOM    589  CA  VAL A  88      47.286 -18.324 -11.937  1.00 89.65           C  
ATOM    590  C   VAL A  88      47.569 -16.924 -11.486  1.00 89.65           C  
ATOM    591  O   VAL A  88      47.407 -16.604 -10.309  1.00 89.65           O  
ATOM    592  CB  VAL A  88      48.587 -19.076 -11.988  1.00 89.65           C  
ATOM    593  CG1 VAL A  88      49.554 -18.357 -12.941  1.00 89.65           C  
ATOM    594  CG2 VAL A  88      49.123 -19.208 -10.553  1.00 89.65           C  
ATOM    595  N   ILE A  89      48.011 -16.048 -12.410  1.00 43.02           N  
ATOM    596  CA  ILE A  89      48.335 -14.697 -12.051  1.00 43.02           C  
ATOM    597  C   ILE A  89      47.091 -13.987 -11.624  1.00 43.02           C  
ATOM    598  O   ILE A  89      47.107 -13.202 -10.678  1.00 43.02           O  
ATOM    599  CB  ILE A  89      48.960 -13.907 -13.168  1.00 43.02           C  
ATOM    600  CG1 ILE A  89      49.480 -12.565 -12.628  1.00 43.02           C  
ATOM    601  CG2 ILE A  89      47.952 -13.765 -14.319  1.00 43.02           C  
ATOM    602  CD1 ILE A  89      50.326 -11.794 -13.637  1.00 43.02           C  
ATOM    603  N   SER A  90      45.981 -14.216 -12.347  1.00 85.71           N  
ATOM    604  CA  SER A  90      44.743 -13.569 -12.026  1.00 85.71           C  
ATOM    605  C   SER A  90      44.202 -14.096 -10.733  1.00 85.71           C  
ATOM    606  O   SER A  90      43.571 -13.361  -9.976  1.00 85.71           O  
ATOM    607  CB  SER A  90      43.671 -13.745 -13.115  1.00 85.71           C  
ATOM    608  OG  SER A  90      43.381 -15.121 -13.299  1.00 85.71           O  
ATOM    609  N   GLY A  91      44.426 -15.393 -10.447  1.00 27.64           N  
ATOM    610  CA  GLY A  91      43.881 -15.987  -9.257  1.00 27.64           C  
ATOM    611  C   GLY A  91      44.486 -15.371  -8.035  1.00 27.64           C  
ATOM    612  O   GLY A  91      43.784 -15.050  -7.077  1.00 27.64           O  
ATOM    613  N   VAL A  92      45.819 -15.193  -8.041  1.00 98.12           N  
ATOM    614  CA  VAL A  92      46.518 -14.672  -6.902  1.00 98.12           C  
ATOM    615  C   VAL A  92      46.059 -13.267  -6.669  1.00 98.12           C  
ATOM    616  O   VAL A  92      45.858 -12.852  -5.531  1.00 98.12           O  
ATOM    617  CB  VAL A  92      47.996 -14.602  -7.132  1.00 98.12           C  
ATOM    618  CG1 VAL A  92      48.659 -14.030  -5.871  1.00 98.12           C  
ATOM    619  CG2 VAL A  92      48.495 -15.991  -7.549  1.00 98.12           C  
ATOM    620  N   SER A  93      45.903 -12.489  -7.754  1.00 86.51           N  
ATOM    621  CA  SER A  93      45.523 -11.113  -7.640  1.00 86.51           C  
ATOM    622  C   SER A  93      44.139 -11.002  -7.084  1.00 86.51           C  
ATOM    623  O   SER A  93      43.892 -10.248  -6.144  1.00 86.51           O  
ATOM    624  CB  SER A  93      45.499 -10.376  -8.993  1.00 86.51           C  
ATOM    625  OG  SER A  93      46.808 -10.301  -9.535  1.00 86.51           O  
ATOM    626  N   THR A  94      43.203 -11.779  -7.650  1.00 42.81           N  
ATOM    627  CA  THR A  94      41.821 -11.724  -7.265  1.00 42.81           C  
ATOM    628  C   THR A  94      41.701 -12.145  -5.833  1.00 42.81           C  
ATOM    629  O   THR A  94      40.868 -11.624  -5.093  1.00 42.81           O  
ATOM    630  CB  THR A  94      40.958 -12.638  -8.090  1.00 42.81           C  
ATOM    631  CG2 THR A  94      39.496 -12.476  -7.641  1.00 42.81           C  
ATOM    632  OG1 THR A  94      41.076 -12.312  -9.466  1.00 42.81           O  
ATOM    633  N   GLY A  95      42.529 -13.116  -5.405  1.00 25.65           N  
ATOM    634  CA  GLY A  95      42.443 -13.624  -4.067  1.00 25.65           C  
ATOM    635  C   GLY A  95      42.718 -12.536  -3.074  1.00 25.65           C  
ATOM    636  O   GLY A  95      42.016 -12.424  -2.069  1.00 25.65           O  
ATOM    637  N   LEU A  96      43.757 -11.712  -3.311  1.00 84.84           N  
ATOM    638  CA  LEU A  96      44.076 -10.673  -2.373  1.00 84.84           C  
ATOM    639  C   LEU A  96      42.965  -9.673  -2.315  1.00 84.84           C  
ATOM    640  O   LEU A  96      42.564  -9.245  -1.234  1.00 84.84           O  
ATOM    641  CB  LEU A  96      45.372  -9.903  -2.696  1.00 84.84           C  
ATOM    642  CG  LEU A  96      46.672 -10.656  -2.346  1.00 84.84           C  
ATOM    643  CD1 LEU A  96      46.807 -10.839  -0.826  1.00 84.84           C  
ATOM    644  CD2 LEU A  96      46.805 -11.976  -3.115  1.00 84.84           C  
ATOM    645  N   VAL A  97      42.439  -9.268  -3.484  1.00 36.75           N  
ATOM    646  CA  VAL A  97      41.396  -8.286  -3.530  1.00 36.75           C  
ATOM    647  C   VAL A  97      40.161  -8.847  -2.889  1.00 36.75           C  
ATOM    648  O   VAL A  97      39.465  -8.155  -2.146  1.00 36.75           O  
ATOM    649  CB  VAL A  97      41.048  -7.894  -4.937  1.00 36.75           C  
ATOM    650  CG1 VAL A  97      39.911  -6.861  -4.898  1.00 36.75           C  
ATOM    651  CG2 VAL A  97      42.323  -7.390  -5.632  1.00 36.75           C  
ATOM    652  N   ALA A  98      39.850 -10.125  -3.174  1.00 34.92           N  
ATOM    653  CA  ALA A  98      38.650 -10.738  -2.673  1.00 34.92           C  
ATOM    654  C   ALA A  98      38.668 -10.834  -1.175  1.00 34.92           C  
ATOM    655  O   ALA A  98      37.686 -10.493  -0.518  1.00 34.92           O  
ATOM    656  CB  ALA A  98      38.440 -12.161  -3.217  1.00 34.92           C  
ATOM    657  N   THR A  99      39.795 -11.285  -0.591  1.00107.94           N  
ATOM    658  CA  THR A  99      39.872 -11.471   0.832  1.00107.94           C  
ATOM    659  C   THR A  99      39.731 -10.148   1.523  1.00107.94           C  
ATOM    660  O   THR A  99      39.070 -10.044   2.555  1.00107.94           O  
ATOM    661  CB  THR A  99      41.161 -12.113   1.269  1.00107.94           C  
ATOM    662  CG2 THR A  99      42.328 -11.139   1.033  1.00107.94           C  
ATOM    663  OG1 THR A  99      41.091 -12.475   2.640  1.00107.94           O  
ATOM    664  N   LEU A 100      40.375  -9.099   0.982  1.00 44.92           N  
ATOM    665  CA  LEU A 100      40.312  -7.796   1.583  1.00 44.92           C  
ATOM    666  C   LEU A 100      38.920  -7.251   1.493  1.00 44.92           C  
ATOM    667  O   LEU A 100      38.409  -6.675   2.452  1.00 44.92           O  
ATOM    668  CB  LEU A 100      41.261  -6.785   0.919  1.00 44.92           C  
ATOM    669  CG  LEU A 100      42.749  -7.135   1.109  1.00 44.92           C  
ATOM    670  CD1 LEU A 100      43.659  -6.097   0.437  1.00 44.92           C  
ATOM    671  CD2 LEU A 100      43.087  -7.352   2.592  1.00 44.92           C  
ATOM    672  N   GLN A 101      38.270  -7.407   0.324  1.00 45.67           N  
ATOM    673  CA  GLN A 101      36.946  -6.878   0.168  1.00 45.67           C  
ATOM    674  C   GLN A 101      36.005  -7.615   1.064  1.00 45.67           C  
ATOM    675  O   GLN A 101      35.130  -7.012   1.683  1.00 45.67           O  
ATOM    676  CB  GLN A 101      36.409  -6.951  -1.272  1.00 45.67           C  
ATOM    677  CG  GLN A 101      37.086  -5.942  -2.204  1.00 45.67           C  
ATOM    678  CD  GLN A 101      36.473  -6.071  -3.591  1.00 45.67           C  
ATOM    679  NE2 GLN A 101      36.928  -5.203  -4.535  1.00 45.67           N  
ATOM    680  OE1 GLN A 101      35.611  -6.915  -3.828  1.00 45.67           O  
ATOM    681  N   GLY A 102      36.172  -8.945   1.174  1.00 23.87           N  
ATOM    682  CA  GLY A 102      35.268  -9.733   1.962  1.00 23.87           C  
ATOM    683  C   GLY A 102      35.323  -9.312   3.399  1.00 23.87           C  
ATOM    684  O   GLY A 102      34.288  -9.174   4.050  1.00 23.87           O  
ATOM    685  N   MET A 103      36.536  -9.098   3.937  1.00113.49           N  
ATOM    686  CA  MET A 103      36.664  -8.738   5.322  1.00113.49           C  
ATOM    687  C   MET A 103      36.050  -7.389   5.556  1.00113.49           C  
ATOM    688  O   MET A 103      35.552  -7.108   6.644  1.00113.49           O  
ATOM    689  CB  MET A 103      38.121  -8.729   5.824  1.00113.49           C  
ATOM    690  CG  MET A 103      38.979  -7.588   5.281  1.00113.49           C  
ATOM    691  SD  MET A 103      40.694  -7.596   5.884  1.00113.49           S  
ATOM    692  CE  MET A 103      40.265  -7.313   7.625  1.00113.49           C  
ATOM    693  N   ALA A 104      36.151  -6.479   4.569  1.00 48.94           N  
ATOM    694  CA  ALA A 104      35.582  -5.161   4.689  1.00 48.94           C  
ATOM    695  C   ALA A 104      34.075  -5.189   4.673  1.00 48.94           C  
ATOM    696  O   ALA A 104      33.421  -4.540   5.487  1.00 48.94           O  
ATOM    697  CB  ALA A 104      36.041  -4.214   3.566  1.00 48.94           C  
ATOM    698  N   TYR A 105      33.485  -5.963   3.743  1.00 90.92           N  
ATOM    699  CA  TYR A 105      32.062  -6.040   3.546  1.00 90.92           C  
ATOM    700  C   TYR A 105      31.413  -6.677   4.736  1.00 90.92           C  
ATOM    701  O   TYR A 105      30.231  -6.463   5.000  1.00 90.92           O  
ATOM    702  CB  TYR A 105      31.629  -6.807   2.282  1.00 90.92           C  
ATOM    703  CG  TYR A 105      32.153  -6.046   1.110  1.00 90.92           C  
ATOM    704  CD1 TYR A 105      31.861  -4.711   0.960  1.00 90.92           C  
ATOM    705  CD2 TYR A 105      32.895  -6.675   0.137  1.00 90.92           C  
ATOM    706  CE1 TYR A 105      32.338  -4.007  -0.123  1.00 90.92           C  
ATOM    707  CE2 TYR A 105      33.373  -5.979  -0.949  1.00 90.92           C  
ATOM    708  CZ  TYR A 105      33.099  -4.639  -1.078  1.00 90.92           C  
ATOM    709  OH  TYR A 105      33.589  -3.919  -2.190  1.00 90.92           O  
ATOM    710  N   ALA A 106      32.166  -7.523   5.458  1.00 42.39           N  
ATOM    711  CA  ALA A 106      31.660  -8.243   6.592  1.00 42.39           C  
ATOM    712  C   ALA A 106      31.133  -7.265   7.600  1.00 42.39           C  
ATOM    713  O   ALA A 106      30.179  -7.559   8.319  1.00 42.39           O  
ATOM    714  CB  ALA A 106      32.739  -9.091   7.287  1.00 42.39           C  
ATOM    715  N   LEU A 107      31.759  -6.080   7.694  1.00102.93           N  
ATOM    716  CA  LEU A 107      31.369  -5.063   8.632  1.00102.93           C  
ATOM    717  C   LEU A 107      29.962  -4.620   8.343  1.00102.93           C  
ATOM    718  O   LEU A 107      29.234  -4.237   9.257  1.00102.93           O  
ATOM    719  CB  LEU A 107      32.247  -3.798   8.540  1.00102.93           C  
ATOM    720  CG  LEU A 107      33.731  -3.988   8.917  1.00102.93           C  
ATOM    721  CD1 LEU A 107      33.905  -4.310  10.408  1.00102.93           C  
ATOM    722  CD2 LEU A 107      34.425  -5.010   8.007  1.00102.93           C  
ATOM    723  N   LEU A 108      29.565  -4.585   7.056  1.00106.63           N  
ATOM    724  CA  LEU A 108      28.238  -4.163   6.683  1.00106.63           C  
ATOM    725  C   LEU A 108      27.206  -5.160   7.127  1.00106.63           C  
ATOM    726  O   LEU A 108      26.075  -4.796   7.445  1.00106.63           O  
ATOM    727  CB  LEU A 108      28.058  -3.926   5.175  1.00106.63           C  
ATOM    728  CG  LEU A 108      28.903  -2.753   4.644  1.00106.63           C  
ATOM    729  CD1 LEU A 108      30.395  -3.111   4.596  1.00106.63           C  
ATOM    730  CD2 LEU A 108      28.360  -2.222   3.312  1.00106.63           C  
ATOM    731  N   ALA A 109      27.561  -6.453   7.069  1.00 78.56           N  
ATOM    732  CA  ALA A 109      26.780  -7.599   7.456  1.00 78.56           C  
ATOM    733  C   ALA A 109      26.627  -7.658   8.950  1.00 78.56           C  
ATOM    734  O   ALA A 109      25.765  -8.370   9.463  1.00 78.56           O  
ATOM    735  CB  ALA A 109      27.403  -8.926   6.993  1.00 78.56           C  
ATOM    736  N   ALA A 110      27.521  -6.976   9.687  1.00 61.86           N  
ATOM    737  CA  ALA A 110      27.532  -7.009  11.125  1.00 61.86           C  
ATOM    738  C   ALA A 110      27.963  -8.364  11.601  1.00 61.86           C  
ATOM    739  O   ALA A 110      27.533  -8.830  12.656  1.00 61.86           O  
ATOM    740  CB  ALA A 110      26.163  -6.695  11.751  1.00 61.86           C  
ATOM    741  N   VAL A 111      28.855  -9.023  10.833  1.00 50.95           N  
ATOM    742  CA  VAL A 111      29.371 -10.312  11.209  1.00 50.95           C  
ATOM    743  C   VAL A 111      30.871 -10.219  11.276  1.00 50.95           C  
ATOM    744  O   VAL A 111      31.477  -9.277  10.769  1.00 50.95           O  
ATOM    745  CB  VAL A 111      29.012 -11.402  10.241  1.00 50.95           C  
ATOM    746  CG1 VAL A 111      27.488 -11.605  10.286  1.00 50.95           C  
ATOM    747  CG2 VAL A 111      29.537 -11.016   8.847  1.00 50.95           C  
ATOM    748  N   PRO A 112      31.480 -11.200  11.898  1.00 83.52           N  
ATOM    749  CA  PRO A 112      32.908 -11.208  12.104  1.00 83.52           C  
ATOM    750  C   PRO A 112      33.651 -11.292  10.807  1.00 83.52           C  
ATOM    751  O   PRO A 112      33.097 -11.766   9.818  1.00 83.52           O  
ATOM    752  CB  PRO A 112      33.183 -12.374  13.046  1.00 83.52           C  
ATOM    753  CG  PRO A 112      31.879 -12.498  13.855  1.00 83.52           C  
ATOM    754  CD  PRO A 112      30.784 -11.983  12.906  1.00 83.52           C  
ATOM    755  N   VAL A 113      34.927 -10.857  10.815  1.00 70.81           N  
ATOM    756  CA  VAL A 113      35.773 -10.766   9.661  1.00 70.81           C  
ATOM    757  C   VAL A 113      35.871 -12.094   8.980  1.00 70.81           C  
ATOM    758  O   VAL A 113      35.856 -12.164   7.753  1.00 70.81           O  
ATOM    759  CB  VAL A 113      37.173 -10.369  10.034  1.00 70.81           C  
ATOM    760  CG1 VAL A 113      38.102 -10.602   8.838  1.00 70.81           C  
ATOM    761  CG2 VAL A 113      37.159  -8.907  10.497  1.00 70.81           C  
ATOM    762  N   GLY A 114      35.958 -13.185   9.759  1.00 37.37           N  
ATOM    763  CA  GLY A 114      36.148 -14.498   9.208  1.00 37.37           C  
ATOM    764  C   GLY A 114      35.020 -14.849   8.285  1.00 37.37           C  
ATOM    765  O   GLY A 114      35.224 -15.519   7.275  1.00 37.37           O  
ATOM    766  N   TYR A 115      33.789 -14.429   8.623  1.00 62.71           N  
ATOM    767  CA  TYR A 115      32.624 -14.738   7.840  1.00 62.71           C  
ATOM    768  C   TYR A 115      32.712 -14.100   6.487  1.00 62.71           C  
ATOM    769  O   TYR A 115      32.221 -14.650   5.503  1.00 62.71           O  
ATOM    770  CB  TYR A 115      31.309 -14.312   8.515  1.00 62.71           C  
ATOM    771  CG  TYR A 115      31.101 -15.246   9.659  1.00 62.71           C  
ATOM    772  CD1 TYR A 115      30.553 -16.490   9.441  1.00 62.71           C  
ATOM    773  CD2 TYR A 115      31.452 -14.891  10.940  1.00 62.71           C  
ATOM    774  CE1 TYR A 115      30.355 -17.366  10.481  1.00 62.71           C  
ATOM    775  CE2 TYR A 115      31.257 -15.762  11.986  1.00 62.71           C  
ATOM    776  CZ  TYR A 115      30.707 -17.001  11.758  1.00 62.71           C  
ATOM    777  OH  TYR A 115      30.506 -17.896  12.830  1.00 62.71           O  
ATOM    778  N   GLY A 116      33.301 -12.896   6.408  1.00 39.95           N  
ATOM    779  CA  GLY A 116      33.409 -12.188   5.163  1.00 39.95           C  
ATOM    780  C   GLY A 116      34.255 -12.978   4.210  1.00 39.95           C  
ATOM    781  O   GLY A 116      34.057 -12.918   2.998  1.00 39.95           O  
ATOM    782  N   LEU A 117      35.278 -13.666   4.743  1.00 78.86           N  
ATOM    783  CA  LEU A 117      36.191 -14.477   3.986  1.00 78.86           C  
ATOM    784  C   LEU A 117      35.499 -15.700   3.466  1.00 78.86           C  
ATOM    785  O   LEU A 117      35.791 -16.169   2.367  1.00 78.86           O  
ATOM    786  CB  LEU A 117      37.381 -14.915   4.849  1.00 78.86           C  
ATOM    787  CG  LEU A 117      38.229 -13.707   5.274  1.00 78.86           C  
ATOM    788  CD1 LEU A 117      39.369 -14.102   6.215  1.00 78.86           C  
ATOM    789  CD2 LEU A 117      38.732 -12.947   4.042  1.00 78.86           C  
ATOM    790  N   TYR A 118      34.566 -16.259   4.259  1.00 67.40           N  
ATOM    791  CA  TYR A 118      33.882 -17.466   3.892  1.00 67.40           C  
ATOM    792  C   TYR A 118      33.098 -17.244   2.630  1.00 67.40           C  
ATOM    793  O   TYR A 118      33.034 -18.120   1.769  1.00 67.40           O  
ATOM    794  CB  TYR A 118      32.895 -17.964   4.965  1.00 67.40           C  
ATOM    795  CG  TYR A 118      33.660 -18.386   6.174  1.00 67.40           C  
ATOM    796  CD1 TYR A 118      34.469 -19.498   6.136  1.00 67.40           C  
ATOM    797  CD2 TYR A 118      33.541 -17.691   7.357  1.00 67.40           C  
ATOM    798  CE1 TYR A 118      35.168 -19.898   7.251  1.00 67.40           C  
ATOM    799  CE2 TYR A 118      34.237 -18.086   8.476  1.00 67.40           C  
ATOM    800  CZ  TYR A 118      35.054 -19.191   8.422  1.00 67.40           C  
ATOM    801  OH  TYR A 118      35.767 -19.599   9.568  1.00 67.40           O  
ATOM    802  N   SER A 119      32.453 -16.071   2.494  1.00112.35           N  
ATOM    803  CA  SER A 119      31.657 -15.792   1.329  1.00112.35           C  
ATOM    804  C   SER A 119      32.539 -15.642   0.120  1.00112.35           C  
ATOM    805  O   SER A 119      32.060 -15.564  -1.009  1.00112.35           O  
ATOM    806  CB  SER A 119      30.782 -14.534   1.481  1.00112.35           C  
ATOM    807  OG  SER A 119      31.584 -13.390   1.726  1.00112.35           O  
ATOM    808  N   ALA A 120      33.840 -15.424   0.350  1.00126.91           N  
ATOM    809  CA  ALA A 120      34.886 -15.354  -0.632  1.00126.91           C  
ATOM    810  C   ALA A 120      35.375 -16.706  -1.079  1.00126.91           C  
ATOM    811  O   ALA A 120      36.176 -16.763  -2.011  1.00126.91           O  
ATOM    812  CB  ALA A 120      36.109 -14.568  -0.131  1.00126.91           C  
ATOM    813  N   PHE A 121      35.244 -17.735  -0.211  1.00138.07           N  
ATOM    814  CA  PHE A 121      35.678 -19.078  -0.527  1.00138.07           C  
ATOM    815  C   PHE A 121      34.633 -20.054  -1.012  1.00138.07           C  
ATOM    816  O   PHE A 121      34.753 -20.658  -2.076  1.00138.07           O  
ATOM    817  CB  PHE A 121      36.383 -19.689   0.700  1.00138.07           C  
ATOM    818  CG  PHE A 121      36.923 -21.042   0.392  1.00138.07           C  
ATOM    819  CD1 PHE A 121      38.022 -21.189  -0.423  1.00138.07           C  
ATOM    820  CD2 PHE A 121      36.356 -22.164   0.955  1.00138.07           C  
ATOM    821  CE1 PHE A 121      38.530 -22.437  -0.695  1.00138.07           C  
ATOM    822  CE2 PHE A 121      36.861 -23.413   0.686  1.00138.07           C  
ATOM    823  CZ  PHE A 121      37.948 -23.552  -0.142  1.00138.07           C  
ATOM    824  N   PHE A 122      33.554 -20.221  -0.217  1.00 83.12           N  
ATOM    825  CA  PHE A 122      32.593 -21.271  -0.446  1.00 83.12           C  
ATOM    826  C   PHE A 122      31.801 -21.059  -1.696  1.00 83.12           C  
ATOM    827  O   PHE A 122      31.670 -21.977  -2.504  1.00 83.12           O  
ATOM    828  CB  PHE A 122      31.615 -21.465   0.726  1.00 83.12           C  
ATOM    829  CG  PHE A 122      32.404 -22.018   1.864  1.00 83.12           C  
ATOM    830  CD1 PHE A 122      32.726 -23.356   1.899  1.00 83.12           C  
ATOM    831  CD2 PHE A 122      32.818 -21.206   2.893  1.00 83.12           C  
ATOM    832  CE1 PHE A 122      33.453 -23.876   2.943  1.00 83.12           C  
ATOM    833  CE2 PHE A 122      33.544 -21.721   3.940  1.00 83.12           C  
ATOM    834  CZ  PHE A 122      33.864 -23.057   3.966  1.00 83.12           C  
ATOM    835  N   PRO A 123      31.281 -19.883  -1.906  1.00 73.21           N  
ATOM    836  CA  PRO A 123      30.469 -19.637  -3.061  1.00 73.21           C  
ATOM    837  C   PRO A 123      31.241 -19.845  -4.323  1.00 73.21           C  
ATOM    838  O   PRO A 123      30.644 -20.243  -5.322  1.00 73.21           O  
ATOM    839  CB  PRO A 123      29.926 -18.221  -2.887  1.00 73.21           C  
ATOM    840  CG  PRO A 123      29.887 -18.035  -1.358  1.00 73.21           C  
ATOM    841  CD  PRO A 123      31.015 -18.940  -0.831  1.00 73.21           C  
ATOM    842  N   ILE A 124      32.559 -19.573  -4.315  1.00156.54           N  
ATOM    843  CA  ILE A 124      33.325 -19.720  -5.519  1.00156.54           C  
ATOM    844  C   ILE A 124      33.399 -21.169  -5.888  1.00156.54           C  
ATOM    845  O   ILE A 124      33.308 -21.518  -7.062  1.00156.54           O  
ATOM    846  CB  ILE A 124      34.707 -19.107  -5.483  1.00156.54           C  
ATOM    847  CG1 ILE A 124      35.660 -19.802  -4.507  1.00156.54           C  
ATOM    848  CG2 ILE A 124      34.530 -17.613  -5.178  1.00156.54           C  
ATOM    849  CD1 ILE A 124      36.222 -21.120  -5.032  1.00156.54           C  
ATOM    850  N   LEU A 125      33.563 -22.061  -4.893  1.00 44.26           N  
ATOM    851  CA  LEU A 125      33.694 -23.465  -5.165  1.00 44.26           C  
ATOM    852  C   LEU A 125      32.434 -23.967  -5.803  1.00 44.26           C  
ATOM    853  O   LEU A 125      32.480 -24.733  -6.764  1.00 44.26           O  
ATOM    854  CB  LEU A 125      33.919 -24.299  -3.893  1.00 44.26           C  
ATOM    855  CG  LEU A 125      35.234 -23.965  -3.168  1.00 44.26           C  
ATOM    856  CD1 LEU A 125      35.406 -24.827  -1.907  1.00 44.26           C  
ATOM    857  CD2 LEU A 125      36.437 -24.048  -4.120  1.00 44.26           C  
ATOM    858  N   THR A 126      31.271 -23.549  -5.275  1.00 40.88           N  
ATOM    859  CA  THR A 126      29.990 -23.988  -5.756  1.00 40.88           C  
ATOM    860  C   THR A 126      29.776 -23.479  -7.150  1.00 40.88           C  
ATOM    861  O   THR A 126      29.272 -24.189  -8.019  1.00 40.88           O  
ATOM    862  CB  THR A 126      28.872 -23.462  -4.903  1.00 40.88           C  
ATOM    863  CG2 THR A 126      27.540 -24.035  -5.414  1.00 40.88           C  
ATOM    864  OG1 THR A 126      29.073 -23.851  -3.553  1.00 40.88           O  
ATOM    865  N   TYR A 127      30.160 -22.213  -7.385  1.00 86.27           N  
ATOM    866  CA  TYR A 127      30.003 -21.520  -8.633  1.00 86.27           C  
ATOM    867  C   TYR A 127      30.892 -22.147  -9.666  1.00 86.27           C  
ATOM    868  O   TYR A 127      30.590 -22.133 -10.858  1.00 86.27           O  
ATOM    869  CB  TYR A 127      30.353 -20.025  -8.520  1.00 86.27           C  
ATOM    870  CG  TYR A 127      30.011 -19.397  -9.825  1.00 86.27           C  
ATOM    871  CD1 TYR A 127      28.719 -19.004 -10.099  1.00 86.27           C  
ATOM    872  CD2 TYR A 127      30.981 -19.201 -10.776  1.00 86.27           C  
ATOM    873  CE1 TYR A 127      28.403 -18.423 -11.305  1.00 86.27           C  
ATOM    874  CE2 TYR A 127      30.670 -18.623 -11.981  1.00 86.27           C  
ATOM    875  CZ  TYR A 127      29.381 -18.234 -12.250  1.00 86.27           C  
ATOM    876  OH  TYR A 127      29.069 -17.639 -13.492  1.00 86.27           O  
ATOM    877  N   PHE A 128      32.038 -22.699  -9.235  1.00 72.44           N  
ATOM    878  CA  PHE A 128      33.019 -23.234 -10.137  1.00 72.44           C  
ATOM    879  C   PHE A 128      32.381 -24.298 -10.982  1.00 72.44           C  
ATOM    880  O   PHE A 128      32.647 -24.381 -12.180  1.00 72.44           O  
ATOM    881  CB  PHE A 128      34.191 -23.857  -9.353  1.00 72.44           C  
ATOM    882  CG  PHE A 128      35.303 -24.238 -10.268  1.00 72.44           C  
ATOM    883  CD1 PHE A 128      36.165 -23.282 -10.754  1.00 72.44           C  
ATOM    884  CD2 PHE A 128      35.505 -25.553 -10.617  1.00 72.44           C  
ATOM    885  CE1 PHE A 128      37.200 -23.630 -11.592  1.00 72.44           C  
ATOM    886  CE2 PHE A 128      36.539 -25.907 -11.454  1.00 72.44           C  
ATOM    887  CZ  PHE A 128      37.387 -24.944 -11.942  1.00 72.44           C  
ATOM    888  N   ILE A 129      31.583 -25.193 -10.369  1.00192.12           N  
ATOM    889  CA  ILE A 129      30.911 -26.238 -11.092  1.00192.12           C  
ATOM    890  C   ILE A 129      29.721 -25.763 -11.896  1.00192.12           C  
ATOM    891  O   ILE A 129      29.474 -26.265 -12.984  1.00192.12           O  
ATOM    892  CB  ILE A 129      30.459 -27.359 -10.201  1.00192.12           C  
ATOM    893  CG1 ILE A 129      29.910 -28.523 -11.044  1.00192.12           C  
ATOM    894  CG2 ILE A 129      29.471 -26.791  -9.173  1.00192.12           C  
ATOM    895  CD1 ILE A 129      30.970 -29.206 -11.907  1.00192.12           C  
ATOM    896  N   PHE A 130      28.874 -24.885 -11.330  1.00115.74           N  
ATOM    897  CA  PHE A 130      27.645 -24.408 -11.932  1.00115.74           C  
ATOM    898  C   PHE A 130      27.726 -23.210 -12.850  1.00115.74           C  
ATOM    899  O   PHE A 130      26.828 -23.006 -13.668  1.00115.74           O  
ATOM    900  CB  PHE A 130      26.561 -24.120 -10.883  1.00115.74           C  
ATOM    901  CG  PHE A 130      26.277 -25.444 -10.270  1.00115.74           C  
ATOM    902  CD1 PHE A 130      25.558 -26.391 -10.962  1.00115.74           C  
ATOM    903  CD2 PHE A 130      26.727 -25.739  -9.005  1.00115.74           C  
ATOM    904  CE1 PHE A 130      25.297 -27.618 -10.402  1.00115.74           C  
ATOM    905  CE2 PHE A 130      26.469 -26.965  -8.439  1.00115.74           C  
ATOM    906  CZ  PHE A 130      25.755 -27.907  -9.138  1.00115.74           C  
ATOM    907  N   GLY A 131      28.723 -22.324 -12.676  1.00 50.79           N  
ATOM    908  CA  GLY A 131      28.765 -21.069 -13.390  1.00 50.79           C  
ATOM    909  C   GLY A 131      29.052 -21.220 -14.858  1.00 50.79           C  
ATOM    910  O   GLY A 131      29.872 -22.034 -15.280  1.00 50.79           O  
ATOM    911  N   THR A 132      28.307 -20.433 -15.667  1.00 94.72           N  
ATOM    912  CA  THR A 132      28.413 -20.297 -17.095  1.00 94.72           C  
ATOM    913  C   THR A 132      29.486 -19.318 -17.490  1.00 94.72           C  
ATOM    914  O   THR A 132      29.988 -19.369 -18.610  1.00 94.72           O  
ATOM    915  CB  THR A 132      27.133 -19.809 -17.704  1.00 94.72           C  
ATOM    916  CG2 THR A 132      27.323 -19.638 -19.216  1.00 94.72           C  
ATOM    917  OG1 THR A 132      26.088 -20.733 -17.442  1.00 94.72           O  
ATOM    918  N   SER A 133      29.795 -18.333 -16.622  1.00 84.76           N  
ATOM    919  CA  SER A 133      30.729 -17.289 -16.960  1.00 84.76           C  
ATOM    920  C   SER A 133      32.149 -17.707 -16.709  1.00 84.76           C  
ATOM    921  O   SER A 133      32.401 -18.734 -16.082  1.00 84.76           O  
ATOM    922  CB  SER A 133      30.465 -15.986 -16.192  1.00 84.76           C  
ATOM    923  OG  SER A 133      31.406 -14.992 -16.562  1.00 84.76           O  
ATOM    924  N   ARG A 134      33.099 -17.037 -17.403  1.00207.15           N  
ATOM    925  CA  ARG A 134      34.523 -17.156 -17.196  1.00207.15           C  
ATOM    926  C   ARG A 134      35.150 -16.111 -16.291  1.00207.15           C  
ATOM    927  O   ARG A 134      36.282 -16.274 -15.848  1.00207.15           O  
ATOM    928  CB  ARG A 134      35.314 -17.174 -18.514  1.00207.15           C  
ATOM    929  CG  ARG A 134      35.130 -18.481 -19.288  1.00207.15           C  
ATOM    930  CD  ARG A 134      33.748 -18.644 -19.914  1.00207.15           C  
ATOM    931  NE  ARG A 134      33.662 -20.028 -20.462  1.00207.15           N  
ATOM    932  CZ  ARG A 134      32.462 -20.506 -20.898  1.00207.15           C  
ATOM    933  NH1 ARG A 134      31.360 -19.702 -20.868  1.00207.15           N1+
ATOM    934  NH2 ARG A 134      32.361 -21.786 -21.363  1.00207.15           N  
ATOM    935  N   HIS A 135      34.561 -14.903 -16.225  1.00149.62           N  
ATOM    936  CA  HIS A 135      35.075 -13.773 -15.482  1.00149.62           C  
ATOM    937  C   HIS A 135      34.469 -13.483 -14.128  1.00149.62           C  
ATOM    938  O   HIS A 135      35.005 -12.652 -13.394  1.00149.62           O  
ATOM    939  CB  HIS A 135      35.039 -12.487 -16.317  1.00149.62           C  
ATOM    940  CG  HIS A 135      35.932 -12.621 -17.514  1.00149.62           C  
ATOM    941  CD2 HIS A 135      37.279 -12.458 -17.620  1.00149.62           C  
ATOM    942  ND1 HIS A 135      35.500 -12.994 -18.767  1.00149.62           N  
ATOM    943  CE1 HIS A 135      36.598 -13.038 -19.564  1.00149.62           C  
ATOM    944  NE2 HIS A 135      37.701 -12.720 -18.910  1.00149.62           N  
ATOM    945  N   ILE A 136      33.292 -14.044 -13.784  1.00237.04           N  
ATOM    946  CA  ILE A 136      32.642 -13.593 -12.577  1.00237.04           C  
ATOM    947  C   ILE A 136      33.353 -14.019 -11.339  1.00237.04           C  
ATOM    948  O   ILE A 136      33.565 -15.205 -11.084  1.00237.04           O  
ATOM    949  CB  ILE A 136      31.219 -14.046 -12.365  1.00237.04           C  
ATOM    950  CG1 ILE A 136      31.121 -15.572 -12.265  1.00237.04           C  
ATOM    951  CG2 ILE A 136      30.328 -13.416 -13.431  1.00237.04           C  
ATOM    952  CD1 ILE A 136      31.620 -16.296 -13.507  1.00237.04           C  
ATOM    953  N   SER A 137      33.690 -13.021 -10.496  1.00 74.31           N  
ATOM    954  CA  SER A 137      34.324 -13.320  -9.252  1.00 74.31           C  
ATOM    955  C   SER A 137      33.261 -13.227  -8.202  1.00 74.31           C  
ATOM    956  O   SER A 137      33.018 -12.167  -7.630  1.00 74.31           O  
ATOM    957  CB  SER A 137      35.441 -12.324  -8.907  1.00 74.31           C  
ATOM    958  OG  SER A 137      34.929 -10.999  -8.913  1.00 74.31           O  
ATOM    959  N   VAL A 138      32.620 -14.370  -7.894  1.00116.24           N  
ATOM    960  CA  VAL A 138      31.549 -14.408  -6.943  1.00116.24           C  
ATOM    961  C   VAL A 138      32.110 -14.213  -5.565  1.00116.24           C  
ATOM    962  O   VAL A 138      33.143 -14.784  -5.216  1.00116.24           O  
ATOM    963  CB  VAL A 138      30.789 -15.705  -6.982  1.00116.24           C  
ATOM    964  CG1 VAL A 138      31.752 -16.856  -6.640  1.00116.24           C  
ATOM    965  CG2 VAL A 138      29.579 -15.597  -6.040  1.00116.24           C  
ATOM    966  N   GLY A 139      31.423 -13.385  -4.743  1.00 33.45           N  
ATOM    967  CA  GLY A 139      31.880 -13.103  -3.409  1.00 33.45           C  
ATOM    968  C   GLY A 139      31.015 -12.018  -2.819  1.00 33.45           C  
ATOM    969  O   GLY A 139      29.891 -11.795  -3.262  1.00 33.45           O  
ATOM    970  N   PRO A 140      31.521 -11.337  -1.815  1.00149.39           N  
ATOM    971  CA  PRO A 140      30.790 -10.293  -1.131  1.00149.39           C  
ATOM    972  C   PRO A 140      30.570  -9.069  -1.978  1.00149.39           C  
ATOM    973  O   PRO A 140      31.359  -8.826  -2.892  1.00149.39           O  
ATOM    974  CB  PRO A 140      31.556 -10.023   0.168  1.00149.39           C  
ATOM    975  CG  PRO A 140      32.901 -10.755  -0.005  1.00149.39           C  
ATOM    976  CD  PRO A 140      32.582 -11.887  -0.993  1.00149.39           C  
ATOM    977  N   PHE A 141      29.485  -8.301  -1.708  1.00 80.26           N  
ATOM    978  CA  PHE A 141      29.189  -7.115  -2.475  1.00 80.26           C  
ATOM    979  C   PHE A 141      28.679  -6.060  -1.526  1.00 80.26           C  
ATOM    980  O   PHE A 141      27.889  -6.357  -0.630  1.00 80.26           O  
ATOM    981  CB  PHE A 141      28.088  -7.354  -3.516  1.00 80.26           C  
ATOM    982  CG  PHE A 141      27.998  -6.232  -4.494  1.00 80.26           C  
ATOM    983  CD1 PHE A 141      28.873  -6.163  -5.555  1.00 80.26           C  
ATOM    984  CD2 PHE A 141      27.024  -5.267  -4.375  1.00 80.26           C  
ATOM    985  CE1 PHE A 141      28.791  -5.137  -6.468  1.00 80.26           C  
ATOM    986  CE2 PHE A 141      26.937  -4.240  -5.286  1.00 80.26           C  
ATOM    987  CZ  PHE A 141      27.823  -4.171  -6.334  1.00 80.26           C  
ATOM    988  N   PRO A 142      29.092  -4.828  -1.706  1.00149.55           N  
ATOM    989  CA  PRO A 142      28.734  -3.724  -0.846  1.00149.55           C  
ATOM    990  C   PRO A 142      27.260  -3.538  -0.652  1.00149.55           C  
ATOM    991  O   PRO A 142      26.807  -3.511   0.491  1.00149.55           O  
ATOM    992  CB  PRO A 142      29.383  -2.488  -1.467  1.00149.55           C  
ATOM    993  CG  PRO A 142      30.515  -3.050  -2.349  1.00149.55           C  
ATOM    994  CD  PRO A 142      30.030  -4.454  -2.749  1.00149.55           C  
ATOM    995  N   VAL A 143      26.489  -3.429  -1.749  1.00 37.37           N  
ATOM    996  CA  VAL A 143      25.077  -3.182  -1.656  1.00 37.37           C  
ATOM    997  C   VAL A 143      24.413  -4.342  -0.982  1.00 37.37           C  
ATOM    998  O   VAL A 143      23.552  -4.160  -0.123  1.00 37.37           O  
ATOM    999  CB  VAL A 143      24.428  -3.011  -2.999  1.00 37.37           C  
ATOM   1000  CG1 VAL A 143      22.910  -2.866  -2.796  1.00 37.37           C  
ATOM   1001  CG2 VAL A 143      25.079  -1.812  -3.710  1.00 37.37           C  
ATOM   1002  N   VAL A 144      24.803  -5.573  -1.364  1.00 34.02           N  
ATOM   1003  CA  VAL A 144      24.191  -6.757  -0.830  1.00 34.02           C  
ATOM   1004  C   VAL A 144      24.448  -6.842   0.643  1.00 34.02           C  
ATOM   1005  O   VAL A 144      23.528  -7.080   1.425  1.00 34.02           O  
ATOM   1006  CB  VAL A 144      24.726  -8.011  -1.459  1.00 34.02           C  
ATOM   1007  CG1 VAL A 144      24.083  -9.225  -0.767  1.00 34.02           C  
ATOM   1008  CG2 VAL A 144      24.465  -7.946  -2.974  1.00 34.02           C  
ATOM   1009  N   SER A 145      25.709  -6.628   1.066  1.00 79.05           N  
ATOM   1010  CA  SER A 145      26.039  -6.755   2.456  1.00 79.05           C  
ATOM   1011  C   SER A 145      25.305  -5.714   3.247  1.00 79.05           C  
ATOM   1012  O   SER A 145      24.915  -5.957   4.388  1.00 79.05           O  
ATOM   1013  CB  SER A 145      27.554  -6.661   2.730  1.00 79.05           C  
ATOM   1014  OG  SER A 145      28.097  -5.471   2.182  1.00 79.05           O  
ATOM   1015  N   LEU A 146      25.082  -4.525   2.656  1.00 40.04           N  
ATOM   1016  CA  LEU A 146      24.390  -3.470   3.343  1.00 40.04           C  
ATOM   1017  C   LEU A 146      22.980  -3.910   3.602  1.00 40.04           C  
ATOM   1018  O   LEU A 146      22.444  -3.711   4.693  1.00 40.04           O  
ATOM   1019  CB  LEU A 146      24.337  -2.178   2.508  1.00 40.04           C  
ATOM   1020  CG  LEU A 146      23.604  -1.015   3.196  1.00 40.04           C  
ATOM   1021  CD1 LEU A 146      24.357  -0.553   4.457  1.00 40.04           C  
ATOM   1022  CD2 LEU A 146      23.340   0.132   2.212  1.00 40.04           C  
ATOM   1023  N   MET A 147      22.345  -4.540   2.592  1.00117.23           N  
ATOM   1024  CA  MET A 147      20.985  -4.999   2.697  1.00117.23           C  
ATOM   1025  C   MET A 147      20.912  -6.043   3.770  1.00117.23           C  
ATOM   1026  O   MET A 147      19.984  -6.049   4.578  1.00117.23           O  
ATOM   1027  CB  MET A 147      20.517  -5.707   1.412  1.00117.23           C  
ATOM   1028  CG  MET A 147      20.404  -4.816   0.174  1.00117.23           C  
ATOM   1029  SD  MET A 147      18.847  -3.891   0.040  1.00117.23           S  
ATOM   1030  CE  MET A 147      17.858  -5.317  -0.498  1.00117.23           C  
ATOM   1031  N   VAL A 148      21.894  -6.964   3.793  1.00 39.12           N  
ATOM   1032  CA  VAL A 148      21.874  -8.034   4.749  1.00 39.12           C  
ATOM   1033  C   VAL A 148      21.961  -7.472   6.131  1.00 39.12           C  
ATOM   1034  O   VAL A 148      21.193  -7.851   7.012  1.00 39.12           O  
ATOM   1035  CB  VAL A 148      23.011  -9.003   4.596  1.00 39.12           C  
ATOM   1036  CG1 VAL A 148      22.970  -9.988   5.779  1.00 39.12           C  
ATOM   1037  CG2 VAL A 148      22.892  -9.685   3.223  1.00 39.12           C  
ATOM   1038  N   GLY A 149      22.894  -6.530   6.352  1.00 24.35           N  
ATOM   1039  CA  GLY A 149      23.085  -5.970   7.659  1.00 24.35           C  
ATOM   1040  C   GLY A 149      21.845  -5.243   8.078  1.00 24.35           C  
ATOM   1041  O   GLY A 149      21.470  -5.256   9.250  1.00 24.35           O  
ATOM   1042  N   SER A 150      21.182  -4.556   7.132  1.00 33.48           N  
ATOM   1043  CA  SER A 150      20.022  -3.786   7.478  1.00 33.48           C  
ATOM   1044  C   SER A 150      18.950  -4.683   8.019  1.00 33.48           C  
ATOM   1045  O   SER A 150      18.385  -4.412   9.077  1.00 33.48           O  
ATOM   1046  CB  SER A 150      19.431  -3.035   6.272  1.00 33.48           C  
ATOM   1047  OG  SER A 150      18.288  -2.292   6.669  1.00 33.48           O  
ATOM   1048  N   VAL A 151      18.649  -5.786   7.306  1.00 44.87           N  
ATOM   1049  CA  VAL A 151      17.597  -6.681   7.700  1.00 44.87           C  
ATOM   1050  C   VAL A 151      17.948  -7.339   8.997  1.00 44.87           C  
ATOM   1051  O   VAL A 151      17.077  -7.570   9.834  1.00 44.87           O  
ATOM   1052  CB  VAL A 151      17.337  -7.762   6.692  1.00 44.87           C  
ATOM   1053  CG1 VAL A 151      16.866  -7.104   5.384  1.00 44.87           C  
ATOM   1054  CG2 VAL A 151      18.600  -8.626   6.538  1.00 44.87           C  
ATOM   1055  N   VAL A 152      19.233  -7.689   9.192  1.00115.01           N  
ATOM   1056  CA  VAL A 152      19.612  -8.344  10.410  1.00115.01           C  
ATOM   1057  C   VAL A 152      19.408  -7.414  11.565  1.00115.01           C  
ATOM   1058  O   VAL A 152      19.050  -7.850  12.658  1.00115.01           O  
ATOM   1059  CB  VAL A 152      21.030  -8.854  10.455  1.00115.01           C  
ATOM   1060  CG1 VAL A 152      22.035  -7.703  10.326  1.00115.01           C  
ATOM   1061  CG2 VAL A 152      21.193  -9.600  11.785  1.00115.01           C  
ATOM   1062  N   LEU A 153      19.669  -6.110  11.362  1.00 47.68           N  
ATOM   1063  CA  LEU A 153      19.520  -5.134  12.408  1.00 47.68           C  
ATOM   1064  C   LEU A 153      18.075  -5.003  12.785  1.00 47.68           C  
ATOM   1065  O   LEU A 153      17.739  -4.907  13.965  1.00 47.68           O  
ATOM   1066  CB  LEU A 153      20.002  -3.733  11.992  1.00 47.68           C  
ATOM   1067  CG  LEU A 153      21.514  -3.644  11.713  1.00 47.68           C  
ATOM   1068  CD1 LEU A 153      21.922  -2.219  11.306  1.00 47.68           C  
ATOM   1069  CD2 LEU A 153      22.332  -4.175  12.901  1.00 47.68           C  
ATOM   1070  N   SER A 154      17.183  -4.972  11.778  1.00 85.50           N  
ATOM   1071  CA  SER A 154      15.776  -4.785  11.994  1.00 85.50           C  
ATOM   1072  C   SER A 154      15.232  -5.958  12.745  1.00 85.50           C  
ATOM   1073  O   SER A 154      14.530  -5.802  13.742  1.00 85.50           O  
ATOM   1074  CB  SER A 154      15.001  -4.738  10.669  1.00 85.50           C  
ATOM   1075  OG  SER A 154      15.571  -3.765   9.807  1.00 85.50           O  
ATOM   1076  N   MET A 155      15.531  -7.177  12.257  1.00 44.65           N  
ATOM   1077  CA  MET A 155      15.015  -8.360  12.879  1.00 44.65           C  
ATOM   1078  C   MET A 155      15.575  -8.494  14.255  1.00 44.65           C  
ATOM   1079  O   MET A 155      14.836  -8.792  15.193  1.00 44.65           O  
ATOM   1080  CB  MET A 155      15.366  -9.654  12.121  1.00 44.65           C  
ATOM   1081  CG  MET A 155      14.911 -10.919  12.855  1.00 44.65           C  
ATOM   1082  SD  MET A 155      13.112 -11.162  12.949  1.00 44.65           S  
ATOM   1083  CE  MET A 155      12.920 -11.706  11.228  1.00 44.65           C  
ATOM   1084  N   ALA A 156      16.897  -8.284  14.424  1.00 55.57           N  
ATOM   1085  CA  ALA A 156      17.445  -8.408  15.743  1.00 55.57           C  
ATOM   1086  C   ALA A 156      18.135  -7.125  16.088  1.00 55.57           C  
ATOM   1087  O   ALA A 156      19.202  -6.814  15.560  1.00 55.57           O  
ATOM   1088  CB  ALA A 156      18.488  -9.531  15.868  1.00 55.57           C  
ATOM   1089  N   PRO A 157      17.563  -6.386  16.999  1.00 79.28           N  
ATOM   1090  CA  PRO A 157      18.135  -5.127  17.399  1.00 79.28           C  
ATOM   1091  C   PRO A 157      19.272  -5.354  18.345  1.00 79.28           C  
ATOM   1092  O   PRO A 157      19.260  -6.355  19.057  1.00 79.28           O  
ATOM   1093  CB  PRO A 157      16.991  -4.313  18.007  1.00 79.28           C  
ATOM   1094  CG  PRO A 157      15.886  -5.348  18.288  1.00 79.28           C  
ATOM   1095  CD  PRO A 157      16.131  -6.433  17.229  1.00 79.28           C  
ATOM   1096  N   ASP A 158      20.259  -4.437  18.371  1.00 69.82           N  
ATOM   1097  CA  ASP A 158      21.387  -4.532  19.252  1.00 69.82           C  
ATOM   1098  C   ASP A 158      20.915  -4.372  20.664  1.00 69.82           C  
ATOM   1099  O   ASP A 158      21.476  -4.962  21.585  1.00 69.82           O  
ATOM   1100  CB  ASP A 158      22.466  -3.453  19.032  1.00 69.82           C  
ATOM   1101  CG  ASP A 158      23.346  -3.828  17.848  1.00 69.82           C  
ATOM   1102  OD1 ASP A 158      22.809  -3.986  16.720  1.00 69.82           O  
ATOM   1103  OD2 ASP A 158      24.578  -3.972  18.066  1.00 69.82           O1-
ATOM   1104  N   GLU A 159      19.864  -3.555  20.860  1.00 98.51           N  
ATOM   1105  CA  GLU A 159      19.308  -3.224  22.143  1.00 98.51           C  
ATOM   1106  C   GLU A 159      18.761  -4.458  22.784  1.00 98.51           C  
ATOM   1107  O   GLU A 159      18.636  -4.533  24.004  1.00 98.51           O  
ATOM   1108  CB  GLU A 159      18.170  -2.191  22.064  1.00 98.51           C  
ATOM   1109  CG  GLU A 159      16.979  -2.645  21.218  1.00 98.51           C  
ATOM   1110  CD  GLU A 159      15.938  -1.534  21.248  1.00 98.51           C  
ATOM   1111  OE1 GLU A 159      16.141  -0.557  22.018  1.00 98.51           O  
ATOM   1112  OE2 GLU A 159      14.929  -1.648  20.504  1.00 98.51           O1-
ATOM   1113  N   HIS A 160      18.355  -5.438  21.965  1.00 77.90           N  
ATOM   1114  CA  HIS A 160      17.795  -6.674  22.430  1.00 77.90           C  
ATOM   1115  C   HIS A 160      18.845  -7.475  23.151  1.00 77.90           C  
ATOM   1116  O   HIS A 160      18.528  -8.288  24.016  1.00 77.90           O  
ATOM   1117  CB  HIS A 160      17.250  -7.523  21.266  1.00 77.90           C  
ATOM   1118  CG  HIS A 160      16.484  -8.735  21.705  1.00 77.90           C  
ATOM   1119  CD2 HIS A 160      15.161  -8.875  21.992  1.00 77.90           C  
ATOM   1120  ND1 HIS A 160      17.045  -9.977  21.896  1.00 77.90           N  
ATOM   1121  CE1 HIS A 160      16.042 -10.804  22.285  1.00 77.90           C  
ATOM   1122  NE2 HIS A 160      14.880 -10.180  22.358  1.00 77.90           N  
ATOM   1123  N   PHE A 161      20.118  -7.305  22.754  1.00178.21           N  
ATOM   1124  CA  PHE A 161      21.281  -8.021  23.210  1.00178.21           C  
ATOM   1125  C   PHE A 161      21.800  -7.642  24.570  1.00178.21           C  
ATOM   1126  O   PHE A 161      22.591  -8.391  25.135  1.00178.21           O  
ATOM   1127  CB  PHE A 161      22.428  -7.967  22.194  1.00178.21           C  
ATOM   1128  CG  PHE A 161      21.876  -8.667  21.003  1.00178.21           C  
ATOM   1129  CD1 PHE A 161      21.806 -10.041  20.981  1.00178.21           C  
ATOM   1130  CD2 PHE A 161      21.386  -7.959  19.929  1.00178.21           C  
ATOM   1131  CE1 PHE A 161      21.285 -10.698  19.892  1.00178.21           C  
ATOM   1132  CE2 PHE A 161      20.865  -8.611  18.836  1.00178.21           C  
ATOM   1133  CZ  PHE A 161      20.816  -9.983  18.816  1.00178.21           C  
ATOM   1134  N   LEU A 162      21.450  -6.454  25.095  1.00190.53           N  
ATOM   1135  CA  LEU A 162      22.004  -5.910  26.313  1.00190.53           C  
ATOM   1136  C   LEU A 162      21.847  -6.818  27.501  1.00190.53           C  
ATOM   1137  O   LEU A 162      20.759  -7.298  27.818  1.00190.53           O  
ATOM   1138  CB  LEU A 162      21.347  -4.579  26.697  1.00190.53           C  
ATOM   1139  CG  LEU A 162      21.642  -3.424  25.726  1.00190.53           C  
ATOM   1140  CD1 LEU A 162      21.268  -3.764  24.279  1.00190.53           C  
ATOM   1141  CD2 LEU A 162      20.913  -2.161  26.183  1.00190.53           C  
ATOM   1142  N   VAL A 163      22.965  -7.044  28.226  1.00102.66           N  
ATOM   1143  CA  VAL A 163      22.923  -7.860  29.405  1.00102.66           C  
ATOM   1144  C   VAL A 163      23.224  -6.967  30.570  1.00102.66           C  
ATOM   1145  O   VAL A 163      24.182  -6.197  30.540  1.00102.66           O  
ATOM   1146  CB  VAL A 163      23.931  -8.973  29.399  1.00102.66           C  
ATOM   1147  CG1 VAL A 163      25.341  -8.364  29.306  1.00102.66           C  
ATOM   1148  CG2 VAL A 163      23.711  -9.841  30.651  1.00102.66           C  
ATOM   1149  N   SER A 164      22.411  -7.043  31.645  1.00 95.08           N  
ATOM   1150  CA  SER A 164      22.666  -6.165  32.747  1.00 95.08           C  
ATOM   1151  C   SER A 164      23.588  -6.867  33.680  1.00 95.08           C  
ATOM   1152  O   SER A 164      23.174  -7.652  34.532  1.00 95.08           O  
ATOM   1153  CB  SER A 164      21.395  -5.757  33.517  1.00 95.08           C  
ATOM   1154  OG  SER A 164      20.755  -6.901  34.064  1.00 95.08           O  
ATOM   1155  N   SER A 165      24.889  -6.577  33.534  1.00 94.66           N  
ATOM   1156  CA  SER A 165      25.876  -7.171  34.375  1.00 94.66           C  
ATOM   1157  C   SER A 165      26.985  -6.178  34.473  1.00 94.66           C  
ATOM   1158  O   SER A 165      27.089  -5.287  33.634  1.00 94.66           O  
ATOM   1159  CB  SER A 165      26.452  -8.480  33.807  1.00 94.66           C  
ATOM   1160  OG  SER A 165      27.052  -8.240  32.544  1.00 94.66           O  
ATOM   1161  N   SER A 166      27.907  -6.398  35.431  1.00 76.96           N  
ATOM   1162  CA  SER A 166      28.987  -5.504  35.757  1.00 76.96           C  
ATOM   1163  C   SER A 166      28.588  -4.386  36.691  1.00 76.96           C  
ATOM   1164  O   SER A 166      29.322  -3.407  36.807  1.00 76.96           O  
ATOM   1165  CB  SER A 166      29.648  -4.870  34.521  1.00 76.96           C  
ATOM   1166  OG  SER A 166      30.240  -5.879  33.716  1.00 76.96           O  
ATOM   1167  N   ASN A 167      27.444  -4.525  37.402  1.00 76.98           N  
ATOM   1168  CA  ASN A 167      27.032  -3.640  38.473  1.00 76.98           C  
ATOM   1169  C   ASN A 167      27.322  -2.187  38.227  1.00 76.98           C  
ATOM   1170  O   ASN A 167      28.391  -1.688  38.573  1.00 76.98           O  
ATOM   1171  CB  ASN A 167      27.597  -4.040  39.852  1.00 76.98           C  
ATOM   1172  CG  ASN A 167      29.119  -4.037  39.787  1.00 76.98           C  
ATOM   1173  ND2 ASN A 167      29.754  -3.055  40.481  1.00 76.98           N  
ATOM   1174  OD1 ASN A 167      29.728  -4.885  39.137  1.00 76.98           O  
ATOM   1175  N   GLY A 168      26.373  -1.466  37.596  1.00 28.20           N  
ATOM   1176  CA  GLY A 168      26.569  -0.070  37.326  1.00 28.20           C  
ATOM   1177  C   GLY A 168      26.428   0.719  38.588  1.00 28.20           C  
ATOM   1178  O   GLY A 168      25.738   0.326  39.528  1.00 28.20           O  
ATOM   1179  N   THR A 169      27.131   1.864  38.650  1.00 41.37           N  
ATOM   1180  CA  THR A 169      27.008   2.700  39.803  1.00 41.37           C  
ATOM   1181  C   THR A 169      25.641   3.315  39.819  1.00 41.37           C  
ATOM   1182  O   THR A 169      24.947   3.278  40.834  1.00 41.37           O  
ATOM   1183  CB  THR A 169      28.003   3.824  39.807  1.00 41.37           C  
ATOM   1184  CG2 THR A 169      27.794   4.663  41.078  1.00 41.37           C  
ATOM   1185  OG1 THR A 169      29.326   3.308  39.771  1.00 41.37           O  
ATOM   1186  N   VAL A 170      25.249   3.937  38.685  1.00 59.31           N  
ATOM   1187  CA  VAL A 170      23.983   4.612  38.589  1.00 59.31           C  
ATOM   1188  C   VAL A 170      22.824   3.661  38.527  1.00 59.31           C  
ATOM   1189  O   VAL A 170      21.983   3.627  39.423  1.00 59.31           O  
ATOM   1190  CB  VAL A 170      23.897   5.477  37.367  1.00 59.31           C  
ATOM   1191  CG1 VAL A 170      22.497   6.110  37.309  1.00 59.31           C  
ATOM   1192  CG2 VAL A 170      25.048   6.496  37.403  1.00 59.31           C  
ATOM   1193  N   LEU A 171      22.774   2.829  37.467  1.00135.00           N  
ATOM   1194  CA  LEU A 171      21.668   1.935  37.268  1.00135.00           C  
ATOM   1195  C   LEU A 171      22.216   0.638  36.766  1.00135.00           C  
ATOM   1196  O   LEU A 171      23.425   0.424  36.789  1.00135.00           O  
ATOM   1197  CB  LEU A 171      20.627   2.425  36.239  1.00135.00           C  
ATOM   1198  CG  LEU A 171      21.152   2.567  34.800  1.00135.00           C  
ATOM   1199  CD1 LEU A 171      20.043   3.061  33.858  1.00135.00           C  
ATOM   1200  CD2 LEU A 171      22.410   3.450  34.733  1.00135.00           C  
ATOM   1201  N   ASN A 172      21.327  -0.274  36.316  1.00 49.48           N  
ATOM   1202  CA  ASN A 172      21.795  -1.547  35.856  1.00 49.48           C  
ATOM   1203  C   ASN A 172      22.661  -1.324  34.663  1.00 49.48           C  
ATOM   1204  O   ASN A 172      22.315  -0.573  33.752  1.00 49.48           O  
ATOM   1205  CB  ASN A 172      20.669  -2.510  35.437  1.00 49.48           C  
ATOM   1206  CG  ASN A 172      19.953  -2.982  36.694  1.00 49.48           C  
ATOM   1207  ND2 ASN A 172      18.623  -2.709  36.774  1.00 49.48           N  
ATOM   1208  OD1 ASN A 172      20.560  -3.578  37.583  1.00 49.48           O  
ATOM   1209  N   THR A 173      23.830  -1.987  34.632  1.00122.80           N  
ATOM   1210  CA  THR A 173      24.677  -1.782  33.503  1.00122.80           C  
ATOM   1211  C   THR A 173      24.346  -2.795  32.477  1.00122.80           C  
ATOM   1212  O   THR A 173      24.722  -3.964  32.558  1.00122.80           O  
ATOM   1213  CB  THR A 173      26.151  -1.833  33.773  1.00122.80           C  
ATOM   1214  CG2 THR A 173      26.597  -0.523  34.430  1.00122.80           C  
ATOM   1215  OG1 THR A 173      26.478  -2.966  34.561  1.00122.80           O  
ATOM   1216  N   THR A 174      23.609  -2.331  31.457  1.00 68.00           N  
ATOM   1217  CA  THR A 174      23.271  -3.204  30.387  1.00 68.00           C  
ATOM   1218  C   THR A 174      24.387  -3.085  29.404  1.00 68.00           C  
ATOM   1219  O   THR A 174      24.361  -2.255  28.495  1.00 68.00           O  
ATOM   1220  CB  THR A 174      21.984  -2.833  29.703  1.00 68.00           C  
ATOM   1221  CG2 THR A 174      20.815  -3.034  30.681  1.00 68.00           C  
ATOM   1222  OG1 THR A 174      22.028  -1.484  29.263  1.00 68.00           O  
ATOM   1223  N   MET A 175      25.411  -3.940  29.581  1.00105.30           N  
ATOM   1224  CA  MET A 175      26.573  -3.922  28.748  1.00105.30           C  
ATOM   1225  C   MET A 175      26.224  -4.686  27.507  1.00105.30           C  
ATOM   1226  O   MET A 175      25.271  -5.463  27.493  1.00105.30           O  
ATOM   1227  CB  MET A 175      27.785  -4.581  29.441  1.00105.30           C  
ATOM   1228  CG  MET A 175      29.165  -4.099  28.973  1.00105.30           C  
ATOM   1229  SD  MET A 175      29.751  -4.729  27.376  1.00105.30           S  
ATOM   1230  CE  MET A 175      30.025  -6.424  27.966  1.00105.30           C  
ATOM   1231  N   ILE A 176      26.979  -4.454  26.416  1.00140.21           N  
ATOM   1232  CA  ILE A 176      26.721  -5.117  25.169  1.00140.21           C  
ATOM   1233  C   ILE A 176      27.339  -6.482  25.216  1.00140.21           C  
ATOM   1234  O   ILE A 176      28.463  -6.649  25.686  1.00140.21           O  
ATOM   1235  CB  ILE A 176      27.288  -4.403  23.977  1.00140.21           C  
ATOM   1236  CG1 ILE A 176      26.736  -5.014  22.678  1.00140.21           C  
ATOM   1237  CG2 ILE A 176      28.822  -4.446  24.084  1.00140.21           C  
ATOM   1238  CD1 ILE A 176      25.237  -4.790  22.491  1.00140.21           C  
ATOM   1239  N   ASP A 177      26.581  -7.506  24.766  1.00 89.03           N  
ATOM   1240  CA  ASP A 177      27.044  -8.868  24.749  1.00 89.03           C  
ATOM   1241  C   ASP A 177      27.995  -9.056  23.607  1.00 89.03           C  
ATOM   1242  O   ASP A 177      27.737  -8.629  22.483  1.00 89.03           O  
ATOM   1243  CB  ASP A 177      25.889  -9.877  24.597  1.00 89.03           C  
ATOM   1244  CG  ASP A 177      26.424 -11.293  24.759  1.00 89.03           C  
ATOM   1245  OD1 ASP A 177      27.321 -11.684  23.969  1.00 89.03           O  
ATOM   1246  OD2 ASP A 177      25.934 -12.012  25.669  1.00 89.03           O1-
ATOM   1247  N   THR A 178      29.175  -9.633  23.900  1.00105.58           N  
ATOM   1248  CA  THR A 178      30.160  -9.927  22.899  1.00105.58           C  
ATOM   1249  C   THR A 178      29.887 -11.179  22.113  1.00105.58           C  
ATOM   1250  O   THR A 178      30.109 -11.176  20.905  1.00105.58           O  
ATOM   1251  CB  THR A 178      31.530 -10.057  23.493  1.00105.58           C  
ATOM   1252  CG2 THR A 178      31.936  -8.712  24.118  1.00105.58           C  
ATOM   1253  OG1 THR A 178      31.528 -11.074  24.483  1.00105.58           O  
ATOM   1254  N   ALA A 179      29.582 -12.309  22.807  1.00 94.09           N  
ATOM   1255  CA  ALA A 179      29.349 -13.613  22.220  1.00 94.09           C  
ATOM   1256  C   ALA A 179      27.992 -13.928  21.649  1.00 94.09           C  
ATOM   1257  O   ALA A 179      27.860 -14.264  20.472  1.00 94.09           O  
ATOM   1258  CB  ALA A 179      29.663 -14.748  23.210  1.00 94.09           C  
ATOM   1259  N   ALA A 180      26.944 -13.810  22.491  1.00 41.69           N  
ATOM   1260  CA  ALA A 180      25.610 -14.259  22.182  1.00 41.69           C  
ATOM   1261  C   ALA A 180      25.041 -13.456  21.070  1.00 41.69           C  
ATOM   1262  O   ALA A 180      24.374 -13.979  20.179  1.00 41.69           O  
ATOM   1263  CB  ALA A 180      24.651 -14.132  23.378  1.00 41.69           C  
ATOM   1264  N   ARG A 181      25.303 -12.146  21.111  1.00 64.08           N  
ATOM   1265  CA  ARG A 181      24.790 -11.226  20.151  1.00 64.08           C  
ATOM   1266  C   ARG A 181      25.296 -11.618  18.804  1.00 64.08           C  
ATOM   1267  O   ARG A 181      24.565 -11.577  17.818  1.00 64.08           O  
ATOM   1268  CB  ARG A 181      25.279  -9.792  20.419  1.00 64.08           C  
ATOM   1269  CG  ARG A 181      24.886  -8.794  19.330  1.00 64.08           C  
ATOM   1270  CD  ARG A 181      25.374  -7.373  19.606  1.00 64.08           C  
ATOM   1271  NE  ARG A 181      25.098  -6.567  18.384  1.00 64.08           N  
ATOM   1272  CZ  ARG A 181      26.021  -6.537  17.381  1.00 64.08           C  
ATOM   1273  NH1 ARG A 181      27.183  -7.236  17.509  1.00 64.08           N1+
ATOM   1274  NH2 ARG A 181      25.790  -5.820  16.243  1.00 64.08           N  
ATOM   1275  N   ASP A 182      26.576 -12.003  18.733  1.00 48.14           N  
ATOM   1276  CA  ASP A 182      27.210 -12.349  17.495  1.00 48.14           C  
ATOM   1277  C   ASP A 182      26.568 -13.567  16.899  1.00 48.14           C  
ATOM   1278  O   ASP A 182      26.234 -13.581  15.715  1.00 48.14           O  
ATOM   1279  CB  ASP A 182      28.703 -12.657  17.686  1.00 48.14           C  
ATOM   1280  CG  ASP A 182      29.348 -12.833  16.321  1.00 48.14           C  
ATOM   1281  OD1 ASP A 182      28.629 -12.727  15.291  1.00 48.14           O  
ATOM   1282  OD2 ASP A 182      30.582 -13.081  16.296  1.00 48.14           O1-
ATOM   1283  N   THR A 183      26.343 -14.614  17.713  1.00101.36           N  
ATOM   1284  CA  THR A 183      25.819 -15.854  17.220  1.00101.36           C  
ATOM   1285  C   THR A 183      24.462 -15.600  16.652  1.00101.36           C  
ATOM   1286  O   THR A 183      24.107 -16.143  15.609  1.00101.36           O  
ATOM   1287  CB  THR A 183      25.668 -16.886  18.299  1.00101.36           C  
ATOM   1288  CG2 THR A 183      27.038 -17.111  18.959  1.00101.36           C  
ATOM   1289  OG1 THR A 183      24.725 -16.449  19.266  1.00101.36           O  
ATOM   1290  N   ALA A 184      23.670 -14.750  17.325  1.00 34.95           N  
ATOM   1291  CA  ALA A 184      22.332 -14.481  16.896  1.00 34.95           C  
ATOM   1292  C   ALA A 184      22.368 -13.882  15.523  1.00 34.95           C  
ATOM   1293  O   ALA A 184      21.525 -14.196  14.687  1.00 34.95           O  
ATOM   1294  CB  ALA A 184      21.605 -13.483  17.814  1.00 34.95           C  
ATOM   1295  N   ARG A 185      23.323 -12.970  15.266  1.00 73.51           N  
ATOM   1296  CA  ARG A 185      23.437 -12.339  13.981  1.00 73.51           C  
ATOM   1297  C   ARG A 185      23.886 -13.315  12.935  1.00 73.51           C  
ATOM   1298  O   ARG A 185      23.405 -13.294  11.805  1.00 73.51           O  
ATOM   1299  CB  ARG A 185      24.417 -11.156  13.962  1.00 73.51           C  
ATOM   1300  CG  ARG A 185      23.908  -9.973  14.779  1.00 73.51           C  
ATOM   1301  CD  ARG A 185      24.605  -8.652  14.465  1.00 73.51           C  
ATOM   1302  NE  ARG A 185      23.897  -7.612  15.260  1.00 73.51           N  
ATOM   1303  CZ  ARG A 185      22.678  -7.167  14.839  1.00 73.51           C  
ATOM   1304  NH1 ARG A 185      22.126  -7.676  13.699  1.00 73.51           N1+
ATOM   1305  NH2 ARG A 185      21.997  -6.236  15.566  1.00 73.51           N  
ATOM   1306  N   VAL A 186      24.841 -14.198  13.273  1.00 34.36           N  
ATOM   1307  CA  VAL A 186      25.362 -15.119  12.302  1.00 34.36           C  
ATOM   1308  C   VAL A 186      24.275 -16.040  11.839  1.00 34.36           C  
ATOM   1309  O   VAL A 186      24.135 -16.302  10.645  1.00 34.36           O  
ATOM   1310  CB  VAL A 186      26.469 -15.973  12.846  1.00 34.36           C  
ATOM   1311  CG1 VAL A 186      26.880 -16.990  11.767  1.00 34.36           C  
ATOM   1312  CG2 VAL A 186      27.616 -15.055  13.303  1.00 34.36           C  
ATOM   1313  N   LEU A 187      23.465 -16.552  12.784  1.00102.92           N  
ATOM   1314  CA  LEU A 187      22.418 -17.478  12.454  1.00102.92           C  
ATOM   1315  C   LEU A 187      21.395 -16.809  11.589  1.00102.92           C  
ATOM   1316  O   LEU A 187      20.716 -17.473  10.808  1.00102.92           O  
ATOM   1317  CB  LEU A 187      21.704 -18.088  13.674  1.00102.92           C  
ATOM   1318  CG  LEU A 187      22.490 -19.228  14.355  1.00102.92           C  
ATOM   1319  CD1 LEU A 187      23.859 -18.768  14.872  1.00102.92           C  
ATOM   1320  CD2 LEU A 187      21.641 -19.906  15.441  1.00102.92           C  
ATOM   1321  N   ILE A 188      21.194 -15.492  11.766  1.00152.39           N  
ATOM   1322  CA  ILE A 188      20.225 -14.772  10.991  1.00152.39           C  
ATOM   1323  C   ILE A 188      20.696 -14.644   9.566  1.00152.39           C  
ATOM   1324  O   ILE A 188      19.888 -14.655   8.642  1.00152.39           O  
ATOM   1325  CB  ILE A 188      19.916 -13.400  11.543  1.00152.39           C  
ATOM   1326  CG1 ILE A 188      18.487 -12.958  11.188  1.00152.39           C  
ATOM   1327  CG2 ILE A 188      20.952 -12.417  10.989  1.00152.39           C  
ATOM   1328  CD1 ILE A 188      18.239 -12.745   9.700  1.00152.39           C  
ATOM   1329  N   ALA A 189      22.015 -14.448   9.351  1.00 41.61           N  
ATOM   1330  CA  ALA A 189      22.580 -14.260   8.040  1.00 41.61           C  
ATOM   1331  C   ALA A 189      22.452 -15.503   7.210  1.00 41.61           C  
ATOM   1332  O   ALA A 189      22.155 -15.441   6.017  1.00 41.61           O  
ATOM   1333  CB  ALA A 189      24.075 -13.897   8.089  1.00 41.61           C  
ATOM   1334  N   SER A 190      22.696 -16.672   7.824  1.00 37.82           N  
ATOM   1335  CA  SER A 190      22.661 -17.921   7.117  1.00 37.82           C  
ATOM   1336  C   SER A 190      21.272 -18.175   6.623  1.00 37.82           C  
ATOM   1337  O   SER A 190      21.080 -18.652   5.505  1.00 37.82           O  
ATOM   1338  CB  SER A 190      23.079 -19.103   8.008  1.00 37.82           C  
ATOM   1339  OG  SER A 190      22.209 -19.203   9.126  1.00 37.82           O  
ATOM   1340  N   ALA A 191      20.266 -17.867   7.458  1.00 40.77           N  
ATOM   1341  CA  ALA A 191      18.894 -18.085   7.107  1.00 40.77           C  
ATOM   1342  C   ALA A 191      18.528 -17.208   5.945  1.00 40.77           C  
ATOM   1343  O   ALA A 191      17.839 -17.664   5.031  1.00 40.77           O  
ATOM   1344  CB  ALA A 191      17.925 -17.753   8.254  1.00 40.77           C  
ATOM   1345  N   LEU A 192      18.974 -15.929   5.938  1.00183.84           N  
ATOM   1346  CA  LEU A 192      18.586 -15.063   4.851  1.00183.84           C  
ATOM   1347  C   LEU A 192      19.110 -15.603   3.569  1.00183.84           C  
ATOM   1348  O   LEU A 192      18.382 -15.701   2.584  1.00183.84           O  
ATOM   1349  CB  LEU A 192      19.201 -13.646   4.762  1.00183.84           C  
ATOM   1350  CG  LEU A 192      18.715 -12.520   5.683  1.00183.84           C  
ATOM   1351  CD1 LEU A 192      17.183 -12.437   5.719  1.00183.84           C  
ATOM   1352  CD2 LEU A 192      19.443 -12.503   7.023  1.00183.84           C  
ATOM   1353  N   THR A 193      20.406 -15.957   3.557  1.00 37.43           N  
ATOM   1354  CA  THR A 193      21.061 -16.380   2.354  1.00 37.43           C  
ATOM   1355  C   THR A 193      20.401 -17.620   1.845  1.00 37.43           C  
ATOM   1356  O   THR A 193      20.200 -17.776   0.641  1.00 37.43           O  
ATOM   1357  CB  THR A 193      22.513 -16.695   2.565  1.00 37.43           C  
ATOM   1358  CG2 THR A 193      23.126 -17.119   1.219  1.00 37.43           C  
ATOM   1359  OG1 THR A 193      23.194 -15.557   3.072  1.00 37.43           O  
ATOM   1360  N   LEU A 194      20.034 -18.536   2.757  1.00 44.79           N  
ATOM   1361  CA  LEU A 194      19.453 -19.786   2.362  1.00 44.79           C  
ATOM   1362  C   LEU A 194      18.178 -19.510   1.623  1.00 44.79           C  
ATOM   1363  O   LEU A 194      17.927 -20.090   0.567  1.00 44.79           O  
ATOM   1364  CB  LEU A 194      19.115 -20.676   3.571  1.00 44.79           C  
ATOM   1365  CG  LEU A 194      18.510 -22.044   3.201  1.00 44.79           C  
ATOM   1366  CD1 LEU A 194      19.536 -22.924   2.465  1.00 44.79           C  
ATOM   1367  CD2 LEU A 194      17.910 -22.742   4.433  1.00 44.79           C  
ATOM   1368  N   LEU A 195      17.344 -18.594   2.151  1.00 45.30           N  
ATOM   1369  CA  LEU A 195      16.080 -18.292   1.539  1.00 45.30           C  
ATOM   1370  C   LEU A 195      16.318 -17.655   0.203  1.00 45.30           C  
ATOM   1371  O   LEU A 195      15.606 -17.932  -0.762  1.00 45.30           O  
ATOM   1372  CB  LEU A 195      15.218 -17.343   2.390  1.00 45.30           C  
ATOM   1373  CG  LEU A 195      13.840 -17.047   1.774  1.00 45.30           C  
ATOM   1374  CD1 LEU A 195      13.023 -18.338   1.601  1.00 45.30           C  
ATOM   1375  CD2 LEU A 195      13.085 -15.982   2.586  1.00 45.30           C  
ATOM   1376  N   VAL A 196      17.341 -16.784   0.111  1.00 32.44           N  
ATOM   1377  CA  VAL A 196      17.631 -16.093  -1.114  1.00 32.44           C  
ATOM   1378  C   VAL A 196      17.943 -17.101  -2.177  1.00 32.44           C  
ATOM   1379  O   VAL A 196      17.454 -17.003  -3.301  1.00 32.44           O  
ATOM   1380  CB  VAL A 196      18.823 -15.186  -0.989  1.00 32.44           C  
ATOM   1381  CG1 VAL A 196      19.136 -14.589  -2.370  1.00 32.44           C  
ATOM   1382  CG2 VAL A 196      18.530 -14.137   0.099  1.00 32.44           C  
ATOM   1383  N   GLY A 197      18.763 -18.112  -1.839  1.00 19.06           N  
ATOM   1384  CA  GLY A 197      19.149 -19.100  -2.805  1.00 19.06           C  
ATOM   1385  C   GLY A 197      17.937 -19.844  -3.267  1.00 19.06           C  
ATOM   1386  O   GLY A 197      17.795 -20.133  -4.453  1.00 19.06           O  
ATOM   1387  N   ILE A 198      17.024 -20.175  -2.336  1.00 81.76           N  
ATOM   1388  CA  ILE A 198      15.864 -20.951  -2.671  1.00 81.76           C  
ATOM   1389  C   ILE A 198      15.035 -20.182  -3.654  1.00 81.76           C  
ATOM   1390  O   ILE A 198      14.575 -20.733  -4.654  1.00 81.76           O  
ATOM   1391  CB  ILE A 198      14.991 -21.220  -1.478  1.00 81.76           C  
ATOM   1392  CG1 ILE A 198      15.776 -21.977  -0.394  1.00 81.76           C  
ATOM   1393  CG2 ILE A 198      13.739 -21.967  -1.967  1.00 81.76           C  
ATOM   1394  CD1 ILE A 198      16.301 -23.336  -0.852  1.00 81.76           C  
ATOM   1395  N   ILE A 199      14.839 -18.874  -3.400  1.00 33.75           N  
ATOM   1396  CA  ILE A 199      14.019 -18.068  -4.258  1.00 33.75           C  
ATOM   1397  C   ILE A 199      14.637 -18.027  -5.622  1.00 33.75           C  
ATOM   1398  O   ILE A 199      13.939 -18.122  -6.629  1.00 33.75           O  
ATOM   1399  CB  ILE A 199      13.892 -16.648  -3.788  1.00 33.75           C  
ATOM   1400  CG1 ILE A 199      13.203 -16.594  -2.416  1.00 33.75           C  
ATOM   1401  CG2 ILE A 199      13.154 -15.853  -4.879  1.00 33.75           C  
ATOM   1402  CD1 ILE A 199      13.272 -15.216  -1.758  1.00 33.75           C  
ATOM   1403  N   GLN A 200      15.969 -17.875  -5.695  1.00 39.85           N  
ATOM   1404  CA  GLN A 200      16.632 -17.788  -6.963  1.00 39.85           C  
ATOM   1405  C   GLN A 200      16.465 -19.075  -7.713  1.00 39.85           C  
ATOM   1406  O   GLN A 200      16.243 -19.063  -8.922  1.00 39.85           O  
ATOM   1407  CB  GLN A 200      18.133 -17.480  -6.829  1.00 39.85           C  
ATOM   1408  CG  GLN A 200      18.394 -16.079  -6.266  1.00 39.85           C  
ATOM   1409  CD  GLN A 200      19.896 -15.866  -6.171  1.00 39.85           C  
ATOM   1410  NE2 GLN A 200      20.360 -14.654  -6.580  1.00 39.85           N  
ATOM   1411  OE1 GLN A 200      20.636 -16.749  -5.744  1.00 39.85           O  
ATOM   1412  N   LEU A 201      16.570 -20.229  -7.028  1.00101.55           N  
ATOM   1413  CA  LEU A 201      16.407 -21.460  -7.749  1.00101.55           C  
ATOM   1414  C   LEU A 201      15.009 -21.585  -8.257  1.00101.55           C  
ATOM   1415  O   LEU A 201      14.799 -22.094  -9.355  1.00101.55           O  
ATOM   1416  CB  LEU A 201      16.736 -22.765  -7.001  1.00101.55           C  
ATOM   1417  CG  LEU A 201      18.244 -23.061  -6.917  1.00101.55           C  
ATOM   1418  CD1 LEU A 201      18.941 -22.136  -5.923  1.00101.55           C  
ATOM   1419  CD2 LEU A 201      18.522 -24.550  -6.671  1.00101.55           C  
ATOM   1420  N   ILE A 202      14.006 -21.144  -7.476  1.00 80.30           N  
ATOM   1421  CA  ILE A 202      12.660 -21.323  -7.934  1.00 80.30           C  
ATOM   1422  C   ILE A 202      12.458 -20.514  -9.179  1.00 80.30           C  
ATOM   1423  O   ILE A 202      11.874 -21.001 -10.145  1.00 80.30           O  
ATOM   1424  CB  ILE A 202      11.598 -20.956  -6.929  1.00 80.30           C  
ATOM   1425  CG1 ILE A 202      10.250 -21.564  -7.352  1.00 80.30           C  
ATOM   1426  CG2 ILE A 202      11.542 -19.430  -6.768  1.00 80.30           C  
ATOM   1427  CD1 ILE A 202       9.190 -21.516  -6.252  1.00 80.30           C  
ATOM   1428  N   PHE A 203      12.952 -19.260  -9.210  1.00 68.17           N  
ATOM   1429  CA  PHE A 203      12.744 -18.452 -10.376  1.00 68.17           C  
ATOM   1430  C   PHE A 203      13.391 -19.086 -11.566  1.00 68.17           C  
ATOM   1431  O   PHE A 203      12.778 -19.202 -12.626  1.00 68.17           O  
ATOM   1432  CB  PHE A 203      13.314 -17.023 -10.281  1.00 68.17           C  
ATOM   1433  CG  PHE A 203      12.389 -16.190  -9.466  1.00 68.17           C  
ATOM   1434  CD1 PHE A 203      11.163 -15.835  -9.978  1.00 68.17           C  
ATOM   1435  CD2 PHE A 203      12.744 -15.737  -8.218  1.00 68.17           C  
ATOM   1436  CE1 PHE A 203      10.291 -15.060  -9.254  1.00 68.17           C  
ATOM   1437  CE2 PHE A 203      11.875 -14.960  -7.489  1.00 68.17           C  
ATOM   1438  CZ  PHE A 203      10.647 -14.623  -8.002  1.00 68.17           C  
ATOM   1439  N   GLY A 204      14.655 -19.514 -11.424  1.00 24.11           N  
ATOM   1440  CA  GLY A 204      15.384 -20.079 -12.524  1.00 24.11           C  
ATOM   1441  C   GLY A 204      14.757 -21.359 -12.983  1.00 24.11           C  
ATOM   1442  O   GLY A 204      14.697 -21.627 -14.181  1.00 24.11           O  
ATOM   1443  N   GLY A 205      14.307 -22.207 -12.041  1.00 33.11           N  
ATOM   1444  CA  GLY A 205      13.757 -23.488 -12.400  1.00 33.11           C  
ATOM   1445  C   GLY A 205      12.485 -23.324 -13.177  1.00 33.11           C  
ATOM   1446  O   GLY A 205      12.227 -24.051 -14.135  1.00 33.11           O  
ATOM   1447  N   LEU A 206      11.636 -22.383 -12.740  1.00137.95           N  
ATOM   1448  CA  LEU A 206      10.355 -22.104 -13.321  1.00137.95           C  
ATOM   1449  C   LEU A 206      10.451 -21.382 -14.642  1.00137.95           C  
ATOM   1450  O   LEU A 206       9.473 -21.346 -15.385  1.00137.95           O  
ATOM   1451  CB  LEU A 206       9.406 -21.377 -12.365  1.00137.95           C  
ATOM   1452  CG  LEU A 206       8.838 -22.300 -11.270  1.00137.95           C  
ATOM   1453  CD1 LEU A 206       9.945 -22.925 -10.410  1.00137.95           C  
ATOM   1454  CD2 LEU A 206       7.782 -21.569 -10.434  1.00137.95           C  
ATOM   1455  N   GLN A 207      11.607 -20.767 -14.977  1.00145.21           N  
ATOM   1456  CA  GLN A 207      11.727 -19.983 -16.187  1.00145.21           C  
ATOM   1457  C   GLN A 207      10.987 -18.682 -16.035  1.00145.21           C  
ATOM   1458  O   GLN A 207      10.673 -18.000 -17.007  1.00145.21           O  
ATOM   1459  CB  GLN A 207      11.202 -20.689 -17.454  1.00145.21           C  
ATOM   1460  CG  GLN A 207      12.230 -21.521 -18.236  1.00145.21           C  
ATOM   1461  CD  GLN A 207      13.203 -22.199 -17.287  1.00145.21           C  
ATOM   1462  NE2 GLN A 207      13.172 -23.556 -17.243  1.00145.21           N  
ATOM   1463  OE1 GLN A 207      13.988 -21.534 -16.615  1.00145.21           O  
ATOM   1464  N   ILE A 208      10.768 -18.316 -14.766  1.00275.82           N  
ATOM   1465  CA  ILE A 208      10.177 -17.165 -14.130  1.00275.82           C  
ATOM   1466  C   ILE A 208      11.082 -15.953 -14.266  1.00275.82           C  
ATOM   1467  O   ILE A 208      10.964 -14.991 -13.518  1.00275.82           O  
ATOM   1468  CB  ILE A 208       9.755 -17.463 -12.711  1.00275.82           C  
ATOM   1469  CG1 ILE A 208       8.706 -18.565 -12.787  1.00275.82           C  
ATOM   1470  CG2 ILE A 208       9.092 -16.259 -12.035  1.00275.82           C  
ATOM   1471  CD1 ILE A 208       7.453 -18.158 -13.559  1.00275.82           C  
ATOM   1472  N   GLY A 209      12.158 -16.046 -15.063  1.00 82.55           N  
ATOM   1473  CA  GLY A 209      13.158 -15.018 -15.248  1.00 82.55           C  
ATOM   1474  C   GLY A 209      12.608 -13.693 -15.734  1.00 82.55           C  
ATOM   1475  O   GLY A 209      13.278 -12.671 -15.595  1.00 82.55           O  
ATOM   1476  N   PHE A 210      11.411 -13.664 -16.352  1.00107.40           N  
ATOM   1477  CA  PHE A 210      10.834 -12.483 -16.952  1.00107.40           C  
ATOM   1478  C   PHE A 210      10.644 -11.376 -15.949  1.00107.40           C  
ATOM   1479  O   PHE A 210      10.544 -10.209 -16.321  1.00107.40           O  
ATOM   1480  CB  PHE A 210       9.495 -12.743 -17.682  1.00107.40           C  
ATOM   1481  CG  PHE A 210       8.452 -13.246 -16.738  1.00107.40           C  
ATOM   1482  CD1 PHE A 210       8.353 -14.588 -16.451  1.00107.40           C  
ATOM   1483  CD2 PHE A 210       7.560 -12.378 -16.151  1.00107.40           C  
ATOM   1484  CE1 PHE A 210       7.390 -15.056 -15.586  1.00107.40           C  
ATOM   1485  CE2 PHE A 210       6.595 -12.839 -15.285  1.00107.40           C  
ATOM   1486  CZ  PHE A 210       6.509 -14.180 -14.999  1.00107.40           C  
ATOM   1487  N   ILE A 211      10.566 -11.714 -14.654  1.00176.62           N  
ATOM   1488  CA  ILE A 211      10.339 -10.810 -13.557  1.00176.62           C  
ATOM   1489  C   ILE A 211      11.355  -9.691 -13.561  1.00176.62           C  
ATOM   1490  O   ILE A 211      11.024  -8.553 -13.234  1.00176.62           O  
ATOM   1491  CB  ILE A 211      10.516 -11.549 -12.259  1.00176.62           C  
ATOM   1492  CG1 ILE A 211       9.383 -12.558 -12.022  1.00176.62           C  
ATOM   1493  CG2 ILE A 211      10.693 -10.527 -11.138  1.00176.62           C  
ATOM   1494  CD1 ILE A 211       8.028 -11.904 -11.768  1.00176.62           C  
ATOM   1495  N   VAL A 212      12.622  -9.987 -13.899  1.00 76.94           N  
ATOM   1496  CA  VAL A 212      13.716  -9.046 -13.899  1.00 76.94           C  
ATOM   1497  C   VAL A 212      13.554  -8.000 -14.965  1.00 76.94           C  
ATOM   1498  O   VAL A 212      14.234  -6.977 -14.933  1.00 76.94           O  
ATOM   1499  CB  VAL A 212      15.059  -9.698 -14.087  1.00 76.94           C  
ATOM   1500  CG1 VAL A 212      15.302 -10.646 -12.901  1.00 76.94           C  
ATOM   1501  CG2 VAL A 212      15.107 -10.388 -15.460  1.00 76.94           C  
ATOM   1502  N   ARG A 213      12.680  -8.237 -15.958  1.00124.21           N  
ATOM   1503  CA  ARG A 213      12.491  -7.373 -17.094  1.00124.21           C  
ATOM   1504  C   ARG A 213      12.042  -6.007 -16.662  1.00124.21           C  
ATOM   1505  O   ARG A 213      12.126  -5.060 -17.440  1.00124.21           O  
ATOM   1506  CB  ARG A 213      11.438  -7.880 -18.095  1.00124.21           C  
ATOM   1507  CG  ARG A 213      11.786  -9.211 -18.764  1.00124.21           C  
ATOM   1508  CD  ARG A 213      10.966  -9.478 -20.027  1.00124.21           C  
ATOM   1509  NE  ARG A 213      11.054 -10.935 -20.324  1.00124.21           N  
ATOM   1510  CZ  ARG A 213      10.866 -11.397 -21.594  1.00124.21           C  
ATOM   1511  NH1 ARG A 213      10.805 -10.526 -22.643  1.00124.21           N1+
ATOM   1512  NH2 ARG A 213      10.721 -12.736 -21.809  1.00124.21           N  
ATOM   1513  N   TYR A 214      11.451  -5.900 -15.462  1.00103.95           N  
ATOM   1514  CA  TYR A 214      10.945  -4.689 -14.874  1.00103.95           C  
ATOM   1515  C   TYR A 214      12.045  -3.734 -14.478  1.00103.95           C  
ATOM   1516  O   TYR A 214      11.801  -2.534 -14.346  1.00103.95           O  
ATOM   1517  CB  TYR A 214      10.055  -4.950 -13.649  1.00103.95           C  
ATOM   1518  CG  TYR A 214       8.921  -5.797 -14.124  1.00103.95           C  
ATOM   1519  CD1 TYR A 214       8.016  -5.309 -15.039  1.00103.95           C  
ATOM   1520  CD2 TYR A 214       8.750  -7.073 -13.639  1.00103.95           C  
ATOM   1521  CE1 TYR A 214       6.968  -6.087 -15.474  1.00103.95           C  
ATOM   1522  CE2 TYR A 214       7.705  -7.856 -14.069  1.00103.95           C  
ATOM   1523  CZ  TYR A 214       6.811  -7.364 -14.990  1.00103.95           C  
ATOM   1524  OH  TYR A 214       5.737  -8.165 -15.434  1.00103.95           O  
ATOM   1525  N   LEU A 215      13.262  -4.238 -14.173  1.00107.78           N  
ATOM   1526  CA  LEU A 215      14.305  -3.355 -13.715  1.00107.78           C  
ATOM   1527  C   LEU A 215      14.915  -2.606 -14.864  1.00107.78           C  
ATOM   1528  O   LEU A 215      15.864  -3.070 -15.493  1.00107.78           O  
ATOM   1529  CB  LEU A 215      15.450  -4.083 -12.987  1.00107.78           C  
ATOM   1530  CG  LEU A 215      15.031  -4.734 -11.655  1.00107.78           C  
ATOM   1531  CD1 LEU A 215      14.019  -5.868 -11.875  1.00107.78           C  
ATOM   1532  CD2 LEU A 215      16.259  -5.177 -10.843  1.00107.78           C  
ATOM   1533  N   ALA A 216      14.412  -1.379 -15.116  1.00 36.59           N  
ATOM   1534  CA  ALA A 216      14.878  -0.545 -16.190  1.00 36.59           C  
ATOM   1535  C   ALA A 216      16.209   0.034 -15.817  1.00 36.59           C  
ATOM   1536  O   ALA A 216      16.572   0.080 -14.643  1.00 36.59           O  
ATOM   1537  CB  ALA A 216      13.929   0.619 -16.519  1.00 36.59           C  
ATOM   1538  N   ASP A 217      16.976   0.491 -16.831  1.00 56.22           N  
ATOM   1539  CA  ASP A 217      18.302   0.990 -16.597  1.00 56.22           C  
ATOM   1540  C   ASP A 217      18.272   2.187 -15.686  1.00 56.22           C  
ATOM   1541  O   ASP A 217      19.036   2.221 -14.722  1.00 56.22           O  
ATOM   1542  CB  ASP A 217      19.042   1.405 -17.882  1.00 56.22           C  
ATOM   1543  CG  ASP A 217      20.466   1.773 -17.486  1.00 56.22           C  
ATOM   1544  OD1 ASP A 217      21.093   0.978 -16.737  1.00 56.22           O  
ATOM   1545  OD2 ASP A 217      20.940   2.862 -17.906  1.00 56.22           O1-
ATOM   1546  N   PRO A 218      17.433   3.168 -15.910  1.00 75.40           N  
ATOM   1547  CA  PRO A 218      17.426   4.313 -15.037  1.00 75.40           C  
ATOM   1548  C   PRO A 218      17.005   3.919 -13.656  1.00 75.40           C  
ATOM   1549  O   PRO A 218      17.396   4.580 -12.694  1.00 75.40           O  
ATOM   1550  CB  PRO A 218      16.515   5.336 -15.710  1.00 75.40           C  
ATOM   1551  CG  PRO A 218      16.643   5.002 -17.209  1.00 75.40           C  
ATOM   1552  CD  PRO A 218      16.950   3.494 -17.243  1.00 75.40           C  
ATOM   1553  N   LEU A 219      16.168   2.872 -13.549  1.00 65.31           N  
ATOM   1554  CA  LEU A 219      15.693   2.391 -12.284  1.00 65.31           C  
ATOM   1555  C   LEU A 219      16.836   1.830 -11.498  1.00 65.31           C  
ATOM   1556  O   LEU A 219      17.069   2.206 -10.350  1.00 65.31           O  
ATOM   1557  CB  LEU A 219      14.696   1.233 -12.459  1.00 65.31           C  
ATOM   1558  CG  LEU A 219      14.132   0.659 -11.145  1.00 65.31           C  
ATOM   1559  CD1 LEU A 219      13.081   1.578 -10.519  1.00 65.31           C  
ATOM   1560  CD2 LEU A 219      13.631  -0.781 -11.343  1.00 65.31           C  
ATOM   1561  N   VAL A 220      17.593   0.911 -12.123  1.00 96.73           N  
ATOM   1562  CA  VAL A 220      18.680   0.240 -11.470  1.00 96.73           C  
ATOM   1563  C   VAL A 220      19.773   1.222 -11.195  1.00 96.73           C  
ATOM   1564  O   VAL A 220      20.456   1.131 -10.176  1.00 96.73           O  
ATOM   1565  CB  VAL A 220      19.261  -0.880 -12.289  1.00 96.73           C  
ATOM   1566  CG1 VAL A 220      19.896  -0.293 -13.559  1.00 96.73           C  
ATOM   1567  CG2 VAL A 220      20.246  -1.665 -11.407  1.00 96.73           C  
ATOM   1568  N   GLY A 221      19.986   2.174 -12.124  1.00 25.58           N  
ATOM   1569  CA  GLY A 221      21.051   3.122 -11.959  1.00 25.58           C  
ATOM   1570  C   GLY A 221      20.814   3.969 -10.747  1.00 25.58           C  
ATOM   1571  O   GLY A 221      21.706   4.152  -9.922  1.00 25.58           O  
ATOM   1572  N   GLY A 222      19.588   4.498 -10.600  1.00 26.82           N  
ATOM   1573  CA  GLY A 222      19.279   5.360  -9.493  1.00 26.82           C  
ATOM   1574  C   GLY A 222      19.393   4.568  -8.230  1.00 26.82           C  
ATOM   1575  O   GLY A 222      19.765   5.087  -7.180  1.00 26.82           O  
ATOM   1576  N   PHE A 223      19.032   3.279  -8.305  1.00 72.70           N  
ATOM   1577  CA  PHE A 223      19.033   2.401  -7.173  1.00 72.70           C  
ATOM   1578  C   PHE A 223      20.433   2.275  -6.644  1.00 72.70           C  
ATOM   1579  O   PHE A 223      20.659   2.338  -5.437  1.00 72.70           O  
ATOM   1580  CB  PHE A 223      18.506   1.005  -7.580  1.00 72.70           C  
ATOM   1581  CG  PHE A 223      18.371   0.092  -6.406  1.00 72.70           C  
ATOM   1582  CD1 PHE A 223      17.342   0.251  -5.506  1.00 72.70           C  
ATOM   1583  CD2 PHE A 223      19.252  -0.952  -6.229  1.00 72.70           C  
ATOM   1584  CE1 PHE A 223      17.213  -0.599  -4.433  1.00 72.70           C  
ATOM   1585  CE2 PHE A 223      19.127  -1.806  -5.158  1.00 72.70           C  
ATOM   1586  CZ  PHE A 223      18.107  -1.628  -4.256  1.00 72.70           C  
ATOM   1587  N   THR A 224      21.418   2.087  -7.540  1.00 52.03           N  
ATOM   1588  CA  THR A 224      22.783   1.931  -7.117  1.00 52.03           C  
ATOM   1589  C   THR A 224      23.309   3.211  -6.551  1.00 52.03           C  
ATOM   1590  O   THR A 224      24.123   3.197  -5.628  1.00 52.03           O  
ATOM   1591  CB  THR A 224      23.698   1.452  -8.208  1.00 52.03           C  
ATOM   1592  CG2 THR A 224      23.272   0.037  -8.630  1.00 52.03           C  
ATOM   1593  OG1 THR A 224      23.644   2.332  -9.318  1.00 52.03           O  
ATOM   1594  N   THR A 225      22.884   4.360  -7.106  1.00118.67           N  
ATOM   1595  CA  THR A 225      23.406   5.605  -6.626  1.00118.67           C  
ATOM   1596  C   THR A 225      22.962   5.802  -5.207  1.00118.67           C  
ATOM   1597  O   THR A 225      23.753   6.189  -4.348  1.00118.67           O  
ATOM   1598  CB  THR A 225      22.998   6.787  -7.469  1.00118.67           C  
ATOM   1599  CG2 THR A 225      21.536   7.173  -7.206  1.00118.67           C  
ATOM   1600  OG1 THR A 225      23.836   7.890  -7.177  1.00118.67           O  
ATOM   1601  N   ALA A 226      21.675   5.525  -4.921  1.00 32.65           N  
ATOM   1602  CA  ALA A 226      21.142   5.697  -3.602  1.00 32.65           C  
ATOM   1603  C   ALA A 226      21.804   4.732  -2.672  1.00 32.65           C  
ATOM   1604  O   ALA A 226      22.125   5.072  -1.535  1.00 32.65           O  
ATOM   1605  CB  ALA A 226      19.629   5.453  -3.542  1.00 32.65           C  
ATOM   1606  N   ALA A 227      22.020   3.488  -3.141  1.00 25.84           N  
ATOM   1607  CA  ALA A 227      22.609   2.472  -2.318  1.00 25.84           C  
ATOM   1608  C   ALA A 227      23.998   2.878  -1.931  1.00 25.84           C  
ATOM   1609  O   ALA A 227      24.400   2.726  -0.779  1.00 25.84           O  
ATOM   1610  CB  ALA A 227      22.706   1.111  -3.030  1.00 25.84           C  
ATOM   1611  N   ALA A 228      24.765   3.427  -2.890  1.00 25.10           N  
ATOM   1612  CA  ALA A 228      26.127   3.802  -2.639  1.00 25.10           C  
ATOM   1613  C   ALA A 228      26.152   4.856  -1.582  1.00 25.10           C  
ATOM   1614  O   ALA A 228      27.012   4.846  -0.702  1.00 25.10           O  
ATOM   1615  CB  ALA A 228      26.824   4.390  -3.878  1.00 25.10           C  
ATOM   1616  N   PHE A 229      25.195   5.800  -1.644  1.00 50.74           N  
ATOM   1617  CA  PHE A 229      25.172   6.885  -0.709  1.00 50.74           C  
ATOM   1618  C   PHE A 229      24.952   6.337   0.666  1.00 50.74           C  
ATOM   1619  O   PHE A 229      25.590   6.772   1.623  1.00 50.74           O  
ATOM   1620  CB  PHE A 229      24.070   7.914  -1.014  1.00 50.74           C  
ATOM   1621  CG  PHE A 229      24.275   9.075  -0.101  1.00 50.74           C  
ATOM   1622  CD1 PHE A 229      25.130  10.095  -0.456  1.00 50.74           C  
ATOM   1623  CD2 PHE A 229      23.629   9.143   1.111  1.00 50.74           C  
ATOM   1624  CE1 PHE A 229      25.330  11.168   0.380  1.00 50.74           C  
ATOM   1625  CE2 PHE A 229      23.825  10.213   1.951  1.00 50.74           C  
ATOM   1626  CZ  PHE A 229      24.675  11.229   1.586  1.00 50.74           C  
ATOM   1627  N   GLN A 230      24.029   5.368   0.811  1.00127.61           N  
ATOM   1628  CA  GLN A 230      23.779   4.827   2.114  1.00127.61           C  
ATOM   1629  C   GLN A 230      24.957   4.043   2.609  1.00127.61           C  
ATOM   1630  O   GLN A 230      25.236   4.031   3.807  1.00127.61           O  
ATOM   1631  CB  GLN A 230      22.440   4.078   2.239  1.00127.61           C  
ATOM   1632  CG  GLN A 230      22.215   2.906   1.298  1.00127.61           C  
ATOM   1633  CD  GLN A 230      20.726   2.599   1.392  1.00127.61           C  
ATOM   1634  NE2 GLN A 230      19.881   3.527   0.866  1.00127.61           N  
ATOM   1635  OE1 GLN A 230      20.322   1.570   1.932  1.00127.61           O  
ATOM   1636  N   VAL A 231      25.688   3.359   1.709  1.00 33.07           N  
ATOM   1637  CA  VAL A 231      26.852   2.620   2.116  1.00 33.07           C  
ATOM   1638  C   VAL A 231      27.865   3.587   2.651  1.00 33.07           C  
ATOM   1639  O   VAL A 231      28.530   3.320   3.652  1.00 33.07           O  
ATOM   1640  CB  VAL A 231      27.491   1.878   0.978  1.00 33.07           C  
ATOM   1641  CG1 VAL A 231      28.788   1.221   1.479  1.00 33.07           C  
ATOM   1642  CG2 VAL A 231      26.465   0.880   0.411  1.00 33.07           C  
ATOM   1643  N   LEU A 232      27.998   4.759   2.000  1.00100.78           N  
ATOM   1644  CA  LEU A 232      28.997   5.714   2.385  1.00100.78           C  
ATOM   1645  C   LEU A 232      28.743   6.165   3.792  1.00100.78           C  
ATOM   1646  O   LEU A 232      29.675   6.257   4.592  1.00100.78           O  
ATOM   1647  CB  LEU A 232      29.046   6.917   1.417  1.00100.78           C  
ATOM   1648  CG  LEU A 232      30.148   7.965   1.689  1.00100.78           C  
ATOM   1649  CD1 LEU A 232      30.282   8.934   0.507  1.00100.78           C  
ATOM   1650  CD2 LEU A 232      29.904   8.745   2.988  1.00100.78           C  
ATOM   1651  N   VAL A 233      27.474   6.441   4.146  1.00 33.91           N  
ATOM   1652  CA  VAL A 233      27.175   6.903   5.473  1.00 33.91           C  
ATOM   1653  C   VAL A 233      27.535   5.828   6.453  1.00 33.91           C  
ATOM   1654  O   VAL A 233      28.119   6.100   7.501  1.00 33.91           O  
ATOM   1655  CB  VAL A 233      25.723   7.231   5.666  1.00 33.91           C  
ATOM   1656  CG1 VAL A 233      25.496   7.629   7.136  1.00 33.91           C  
ATOM   1657  CG2 VAL A 233      25.334   8.329   4.663  1.00 33.91           C  
ATOM   1658  N   SER A 234      27.198   4.567   6.125  1.00 35.82           N  
ATOM   1659  CA  SER A 234      27.442   3.463   7.010  1.00 35.82           C  
ATOM   1660  C   SER A 234      28.918   3.307   7.222  1.00 35.82           C  
ATOM   1661  O   SER A 234      29.362   3.013   8.330  1.00 35.82           O  
ATOM   1662  CB  SER A 234      26.926   2.127   6.447  1.00 35.82           C  
ATOM   1663  OG  SER A 234      25.518   2.178   6.279  1.00 35.82           O  
ATOM   1664  N   GLN A 235      29.718   3.468   6.151  1.00 46.69           N  
ATOM   1665  CA  GLN A 235      31.142   3.294   6.243  1.00 46.69           C  
ATOM   1666  C   GLN A 235      31.760   4.390   7.057  1.00 46.69           C  
ATOM   1667  O   GLN A 235      32.606   4.141   7.916  1.00 46.69           O  
ATOM   1668  CB  GLN A 235      31.825   3.295   4.865  1.00 46.69           C  
ATOM   1669  CG  GLN A 235      31.348   2.152   3.966  1.00 46.69           C  
ATOM   1670  CD  GLN A 235      31.722   0.842   4.644  1.00 46.69           C  
ATOM   1671  NE2 GLN A 235      30.709   0.157   5.238  1.00 46.69           N  
ATOM   1672  OE1 GLN A 235      32.885   0.441   4.649  1.00 46.69           O  
ATOM   1673  N   LEU A 236      31.325   5.641   6.824  1.00 41.03           N  
ATOM   1674  CA  LEU A 236      31.893   6.775   7.495  1.00 41.03           C  
ATOM   1675  C   LEU A 236      31.630   6.618   8.956  1.00 41.03           C  
ATOM   1676  O   LEU A 236      32.450   6.985   9.796  1.00 41.03           O  
ATOM   1677  CB  LEU A 236      31.267   8.106   7.045  1.00 41.03           C  
ATOM   1678  CG  LEU A 236      31.862   9.340   7.750  1.00 41.03           C  
ATOM   1679  CD1 LEU A 236      33.351   9.513   7.414  1.00 41.03           C  
ATOM   1680  CD2 LEU A 236      31.036  10.602   7.454  1.00 41.03           C  
ATOM   1681  N   LYS A 237      30.461   6.053   9.285  1.00109.08           N  
ATOM   1682  CA  LYS A 237      30.065   5.883  10.650  1.00109.08           C  
ATOM   1683  C   LYS A 237      31.077   5.009  11.328  1.00109.08           C  
ATOM   1684  O   LYS A 237      31.359   5.196  12.510  1.00109.08           O  
ATOM   1685  CB  LYS A 237      28.684   5.219  10.761  1.00109.08           C  
ATOM   1686  CG  LYS A 237      28.062   5.284  12.154  1.00109.08           C  
ATOM   1687  CD  LYS A 237      26.585   4.882  12.161  1.00109.08           C  
ATOM   1688  CE  LYS A 237      26.370   3.376  11.998  1.00109.08           C  
ATOM   1689  NZ  LYS A 237      26.898   2.923  10.692  1.00109.08           N1+
ATOM   1690  N   ILE A 238      31.604   3.996  10.609  1.00 50.32           N  
ATOM   1691  CA  ILE A 238      32.594   3.094  11.135  1.00 50.32           C  
ATOM   1692  C   ILE A 238      33.914   3.789  11.321  1.00 50.32           C  
ATOM   1693  O   ILE A 238      34.606   3.566  12.313  1.00 50.32           O  
ATOM   1694  CB  ILE A 238      32.823   1.905  10.245  1.00 50.32           C  
ATOM   1695  CG1 ILE A 238      31.512   1.120  10.070  1.00 50.32           C  
ATOM   1696  CG2 ILE A 238      33.958   1.061  10.853  1.00 50.32           C  
ATOM   1697  CD1 ILE A 238      31.573   0.065   8.966  1.00 50.32           C  
ATOM   1698  N   VAL A 239      34.314   4.638  10.352  1.00 35.12           N  
ATOM   1699  CA  VAL A 239      35.591   5.299  10.413  1.00 35.12           C  
ATOM   1700  C   VAL A 239      35.630   6.175  11.631  1.00 35.12           C  
ATOM   1701  O   VAL A 239      36.637   6.233  12.336  1.00 35.12           O  
ATOM   1702  CB  VAL A 239      35.840   6.180   9.224  1.00 35.12           C  
ATOM   1703  CG1 VAL A 239      37.195   6.886   9.409  1.00 35.12           C  
ATOM   1704  CG2 VAL A 239      35.752   5.322   7.950  1.00 35.12           C  
ATOM   1705  N   LEU A 240      34.534   6.913  11.872  1.00 58.45           N  
ATOM   1706  CA  LEU A 240      34.383   7.793  12.998  1.00 58.45           C  
ATOM   1707  C   LEU A 240      34.246   6.993  14.261  1.00 58.45           C  
ATOM   1708  O   LEU A 240      34.678   7.426  15.330  1.00 58.45           O  
ATOM   1709  CB  LEU A 240      33.131   8.679  12.894  1.00 58.45           C  
ATOM   1710  CG  LEU A 240      33.175   9.676  11.722  1.00 58.45           C  
ATOM   1711  CD1 LEU A 240      31.898  10.532  11.675  1.00 58.45           C  
ATOM   1712  CD2 LEU A 240      34.457  10.522  11.758  1.00 58.45           C  
ATOM   1713  N   ASN A 241      33.634   5.795  14.162  1.00 76.35           N  
ATOM   1714  CA  ASN A 241      33.362   4.955  15.297  1.00 76.35           C  
ATOM   1715  C   ASN A 241      32.434   5.676  16.233  1.00 76.35           C  
ATOM   1716  O   ASN A 241      32.677   5.764  17.435  1.00 76.35           O  
ATOM   1717  CB  ASN A 241      34.635   4.535  16.060  1.00 76.35           C  
ATOM   1718  CG  ASN A 241      34.343   3.263  16.853  1.00 76.35           C  
ATOM   1719  ND2 ASN A 241      33.736   3.408  18.060  1.00 76.35           N  
ATOM   1720  OD1 ASN A 241      34.658   2.160  16.406  1.00 76.35           O  
ATOM   1721  N   VAL A 242      31.335   6.232  15.679  1.00 51.47           N  
ATOM   1722  CA  VAL A 242      30.350   6.935  16.459  1.00 51.47           C  
ATOM   1723  C   VAL A 242      29.292   5.974  16.916  1.00 51.47           C  
ATOM   1724  O   VAL A 242      28.991   4.988  16.247  1.00 51.47           O  
ATOM   1725  CB  VAL A 242      29.672   8.043  15.706  1.00 51.47           C  
ATOM   1726  CG1 VAL A 242      30.718   9.125  15.388  1.00 51.47           C  
ATOM   1727  CG2 VAL A 242      29.005   7.448  14.454  1.00 51.47           C  
ATOM   1728  N   SER A 243      28.687   6.260  18.089  1.00 90.52           N  
ATOM   1729  CA  SER A 243      27.693   5.393  18.654  1.00 90.52           C  
ATOM   1730  C   SER A 243      26.380   5.760  18.048  1.00 90.52           C  
ATOM   1731  O   SER A 243      25.866   6.857  18.263  1.00 90.52           O  
ATOM   1732  CB  SER A 243      27.541   5.578  20.172  1.00 90.52           C  
ATOM   1733  OG  SER A 243      28.795   5.402  20.814  1.00 90.52           O  
ATOM   1734  N   THR A 244      25.787   4.826  17.283  1.00141.20           N  
ATOM   1735  CA  THR A 244      24.544   5.130  16.647  1.00141.20           C  
ATOM   1736  C   THR A 244      23.518   4.117  17.079  1.00141.20           C  
ATOM   1737  O   THR A 244      23.833   2.974  17.406  1.00141.20           O  
ATOM   1738  CB  THR A 244      24.684   5.189  15.147  1.00141.20           C  
ATOM   1739  CG2 THR A 244      25.016   3.799  14.604  1.00141.20           C  
ATOM   1740  OG1 THR A 244      23.512   5.700  14.540  1.00141.20           O  
ATOM   1741  N   LYS A 245      22.253   4.574  17.128  1.00134.08           N  
ATOM   1742  CA  LYS A 245      21.051   3.899  17.543  1.00134.08           C  
ATOM   1743  C   LYS A 245      20.588   2.884  16.538  1.00134.08           C  
ATOM   1744  O   LYS A 245      19.567   2.240  16.754  1.00134.08           O  
ATOM   1745  CB  LYS A 245      19.883   4.850  17.838  1.00134.08           C  
ATOM   1746  CG  LYS A 245      20.162   5.765  19.029  1.00134.08           C  
ATOM   1747  CD  LYS A 245      19.103   6.850  19.221  1.00134.08           C  
ATOM   1748  CE  LYS A 245      19.510   7.933  20.220  1.00134.08           C  
ATOM   1749  NZ  LYS A 245      20.421   8.896  19.563  1.00134.08           N1+
ATOM   1750  N   ASN A 246      21.239   2.766  15.370  1.00151.11           N  
ATOM   1751  CA  ASN A 246      20.773   1.812  14.396  1.00151.11           C  
ATOM   1752  C   ASN A 246      19.408   2.194  13.911  1.00151.11           C  
ATOM   1753  O   ASN A 246      18.503   1.361  13.872  1.00151.11           O  
ATOM   1754  CB  ASN A 246      20.644   0.380  14.946  1.00151.11           C  
ATOM   1755  CG  ASN A 246      22.024  -0.146  15.291  1.00151.11           C  
ATOM   1756  ND2 ASN A 246      23.071   0.420  14.634  1.00151.11           N  
ATOM   1757  OD1 ASN A 246      22.169  -1.036  16.127  1.00151.11           O  
ATOM   1758  N   TYR A 247      19.223   3.470  13.512  1.00 79.02           N  
ATOM   1759  CA  TYR A 247      17.941   3.895  13.015  1.00 79.02           C  
ATOM   1760  C   TYR A 247      17.652   3.167  11.738  1.00 79.02           C  
ATOM   1761  O   TYR A 247      18.436   3.205  10.790  1.00 79.02           O  
ATOM   1762  CB  TYR A 247      17.840   5.395  12.678  1.00 79.02           C  
ATOM   1763  CG  TYR A 247      17.881   6.223  13.918  1.00 79.02           C  
ATOM   1764  CD1 TYR A 247      16.792   6.272  14.759  1.00 79.02           C  
ATOM   1765  CD2 TYR A 247      18.991   6.976  14.226  1.00 79.02           C  
ATOM   1766  CE1 TYR A 247      16.816   7.045  15.896  1.00 79.02           C  
ATOM   1767  CE2 TYR A 247      19.021   7.752  15.362  1.00 79.02           C  
ATOM   1768  CZ  TYR A 247      17.933   7.786  16.200  1.00 79.02           C  
ATOM   1769  OH  TYR A 247      17.959   8.582  17.364  1.00 79.02           O  
ATOM   1770  N   ASN A 248      16.487   2.491  11.681  1.00 52.87           N  
ATOM   1771  CA  ASN A 248      16.132   1.759  10.495  1.00 52.87           C  
ATOM   1772  C   ASN A 248      14.683   2.047  10.234  1.00 52.87           C  
ATOM   1773  O   ASN A 248      13.987   2.600  11.084  1.00 52.87           O  
ATOM   1774  CB  ASN A 248      16.297   0.237  10.676  1.00 52.87           C  
ATOM   1775  CG  ASN A 248      16.560  -0.433   9.329  1.00 52.87           C  
ATOM   1776  ND2 ASN A 248      17.601  -1.308   9.292  1.00 52.87           N  
ATOM   1777  OD1 ASN A 248      15.875  -0.190   8.337  1.00 52.87           O  
ATOM   1778  N   GLY A 249      14.178   1.663   9.044  1.00 32.40           N  
ATOM   1779  CA  GLY A 249      12.805   1.917   8.713  1.00 32.40           C  
ATOM   1780  C   GLY A 249      12.716   3.137   7.858  1.00 32.40           C  
ATOM   1781  O   GLY A 249      13.478   3.307   6.906  1.00 32.40           O  
ATOM   1782  N   VAL A 250      11.727   4.002   8.153  1.00 92.05           N  
ATOM   1783  CA  VAL A 250      11.530   5.160   7.334  1.00 92.05           C  
ATOM   1784  C   VAL A 250      12.580   6.174   7.666  1.00 92.05           C  
ATOM   1785  O   VAL A 250      12.862   6.438   8.834  1.00 92.05           O  
ATOM   1786  CB  VAL A 250      10.174   5.779   7.522  1.00 92.05           C  
ATOM   1787  CG1 VAL A 250      10.118   6.442   8.910  1.00 92.05           C  
ATOM   1788  CG2 VAL A 250       9.881   6.721   6.345  1.00 92.05           C  
ATOM   1789  N   LEU A 251      13.190   6.764   6.617  1.00110.76           N  
ATOM   1790  CA  LEU A 251      14.197   7.779   6.755  1.00110.76           C  
ATOM   1791  C   LEU A 251      15.320   7.289   7.615  1.00110.76           C  
ATOM   1792  O   LEU A 251      15.910   8.054   8.376  1.00110.76           O  
ATOM   1793  CB  LEU A 251      13.660   9.100   7.331  1.00110.76           C  
ATOM   1794  CG  LEU A 251      12.776   9.901   6.355  1.00110.76           C  
ATOM   1795  CD1 LEU A 251      11.433   9.210   6.105  1.00110.76           C  
ATOM   1796  CD2 LEU A 251      12.619  11.358   6.807  1.00110.76           C  
ATOM   1797  N   SER A 252      15.676   5.999   7.479  1.00 43.55           N  
ATOM   1798  CA  SER A 252      16.702   5.402   8.282  1.00 43.55           C  
ATOM   1799  C   SER A 252      18.005   6.112   8.075  1.00 43.55           C  
ATOM   1800  O   SER A 252      18.640   6.548   9.035  1.00 43.55           O  
ATOM   1801  CB  SER A 252      16.899   3.915   7.948  1.00 43.55           C  
ATOM   1802  OG  SER A 252      17.212   3.766   6.571  1.00 43.55           O  
ATOM   1803  N   ILE A 253      18.431   6.271   6.811  1.00 72.78           N  
ATOM   1804  CA  ILE A 253      19.684   6.896   6.506  1.00 72.78           C  
ATOM   1805  C   ILE A 253      19.649   8.322   6.953  1.00 72.78           C  
ATOM   1806  O   ILE A 253      20.639   8.847   7.460  1.00 72.78           O  
ATOM   1807  CB  ILE A 253      20.021   6.823   5.041  1.00 72.78           C  
ATOM   1808  CG1 ILE A 253      21.428   7.379   4.779  1.00 72.78           C  
ATOM   1809  CG2 ILE A 253      18.904   7.503   4.235  1.00 72.78           C  
ATOM   1810  CD1 ILE A 253      21.935   7.084   3.368  1.00 72.78           C  
ATOM   1811  N   ILE A 254      18.507   9.002   6.764  1.00105.88           N  
ATOM   1812  CA  ILE A 254      18.462  10.386   7.123  1.00105.88           C  
ATOM   1813  C   ILE A 254      18.603  10.540   8.614  1.00105.88           C  
ATOM   1814  O   ILE A 254      19.352  11.399   9.076  1.00105.88           O  
ATOM   1815  CB  ILE A 254      17.225  11.084   6.634  1.00105.88           C  
ATOM   1816  CG1 ILE A 254      17.494  12.584   6.520  1.00105.88           C  
ATOM   1817  CG2 ILE A 254      16.057  10.776   7.574  1.00105.88           C  
ATOM   1818  CD1 ILE A 254      16.447  13.305   5.679  1.00105.88           C  
ATOM   1819  N   TYR A 255      17.898   9.711   9.415  1.00 56.03           N  
ATOM   1820  CA  TYR A 255      17.968   9.840  10.845  1.00 56.03           C  
ATOM   1821  C   TYR A 255      19.345   9.489  11.315  1.00 56.03           C  
ATOM   1822  O   TYR A 255      19.904  10.152  12.186  1.00 56.03           O  
ATOM   1823  CB  TYR A 255      16.958   8.968  11.616  1.00 56.03           C  
ATOM   1824  CG  TYR A 255      15.595   9.516  11.356  1.00 56.03           C  
ATOM   1825  CD1 TYR A 255      15.253  10.772  11.802  1.00 56.03           C  
ATOM   1826  CD2 TYR A 255      14.646   8.769  10.699  1.00 56.03           C  
ATOM   1827  CE1 TYR A 255      13.997  11.283  11.570  1.00 56.03           C  
ATOM   1828  CE2 TYR A 255      13.387   9.273  10.464  1.00 56.03           C  
ATOM   1829  CZ  TYR A 255      13.063  10.535  10.898  1.00 56.03           C  
ATOM   1830  OH  TYR A 255      11.773  11.057  10.658  1.00 56.03           O  
ATOM   1831  N   THR A 256      19.938   8.428  10.746  1.00 50.78           N  
ATOM   1832  CA  THR A 256      21.248   8.011  11.150  1.00 50.78           C  
ATOM   1833  C   THR A 256      22.218   9.110  10.864  1.00 50.78           C  
ATOM   1834  O   THR A 256      23.141   9.358  11.638  1.00 50.78           O  
ATOM   1835  CB  THR A 256      21.734   6.808  10.399  1.00 50.78           C  
ATOM   1836  CG2 THR A 256      23.198   6.548  10.774  1.00 50.78           C  
ATOM   1837  OG1 THR A 256      20.929   5.676  10.689  1.00 50.78           O  
ATOM   1838  N   LEU A 257      22.040   9.790   9.722  1.00 95.55           N  
ATOM   1839  CA  LEU A 257      22.942  10.831   9.333  1.00 95.55           C  
ATOM   1840  C   LEU A 257      22.879  11.946  10.333  1.00 95.55           C  
ATOM   1841  O   LEU A 257      23.913  12.477  10.734  1.00 95.55           O  
ATOM   1842  CB  LEU A 257      22.626  11.329   7.907  1.00 95.55           C  
ATOM   1843  CG  LEU A 257      23.521  12.456   7.361  1.00 95.55           C  
ATOM   1844  CD1 LEU A 257      23.335  12.601   5.845  1.00 95.55           C  
ATOM   1845  CD2 LEU A 257      23.236  13.790   8.064  1.00 95.55           C  
ATOM   1846  N   VAL A 258      21.670  12.327  10.784  1.00 94.20           N  
ATOM   1847  CA  VAL A 258      21.593  13.415  11.716  1.00 94.20           C  
ATOM   1848  C   VAL A 258      22.254  13.003  12.993  1.00 94.20           C  
ATOM   1849  O   VAL A 258      22.937  13.803  13.629  1.00 94.20           O  
ATOM   1850  CB  VAL A 258      20.194  13.865  12.048  1.00 94.20           C  
ATOM   1851  CG1 VAL A 258      19.502  14.290  10.742  1.00 94.20           C  
ATOM   1852  CG2 VAL A 258      19.468  12.772  12.841  1.00 94.20           C  
ATOM   1853  N   GLU A 259      22.076  11.731  13.397  1.00 46.42           N  
ATOM   1854  CA  GLU A 259      22.615  11.275  14.647  1.00 46.42           C  
ATOM   1855  C   GLU A 259      24.103  11.410  14.626  1.00 46.42           C  
ATOM   1856  O   GLU A 259      24.705  11.899  15.581  1.00 46.42           O  
ATOM   1857  CB  GLU A 259      22.280   9.799  14.926  1.00 46.42           C  
ATOM   1858  CG  GLU A 259      22.763   9.305  16.290  1.00 46.42           C  
ATOM   1859  CD  GLU A 259      22.188   7.914  16.513  1.00 46.42           C  
ATOM   1860  OE1 GLU A 259      21.733   7.293  15.516  1.00 46.42           O  
ATOM   1861  OE2 GLU A 259      22.191   7.455  17.686  1.00 46.42           O1-
ATOM   1862  N   ILE A 260      24.746  10.986  13.523  1.00129.65           N  
ATOM   1863  CA  ILE A 260      26.178  11.070  13.470  1.00129.65           C  
ATOM   1864  C   ILE A 260      26.634  12.495  13.467  1.00129.65           C  
ATOM   1865  O   ILE A 260      27.616  12.832  14.125  1.00129.65           O  
ATOM   1866  CB  ILE A 260      26.794  10.256  12.363  1.00129.65           C  
ATOM   1867  CG1 ILE A 260      26.249  10.620  10.979  1.00129.65           C  
ATOM   1868  CG2 ILE A 260      26.609   8.776  12.725  1.00129.65           C  
ATOM   1869  CD1 ILE A 260      26.887   9.786   9.868  1.00129.65           C  
ATOM   1870  N   PHE A 261      25.933  13.391  12.748  1.00 71.03           N  
ATOM   1871  CA  PHE A 261      26.382  14.753  12.748  1.00 71.03           C  
ATOM   1872  C   PHE A 261      26.309  15.298  14.136  1.00 71.03           C  
ATOM   1873  O   PHE A 261      27.176  16.066  14.544  1.00 71.03           O  
ATOM   1874  CB  PHE A 261      25.624  15.651  11.760  1.00 71.03           C  
ATOM   1875  CG  PHE A 261      26.200  15.302  10.429  1.00 71.03           C  
ATOM   1876  CD1 PHE A 261      27.312  15.962   9.959  1.00 71.03           C  
ATOM   1877  CD2 PHE A 261      25.654  14.305   9.661  1.00 71.03           C  
ATOM   1878  CE1 PHE A 261      27.854  15.642   8.736  1.00 71.03           C  
ATOM   1879  CE2 PHE A 261      26.189  13.979   8.437  1.00 71.03           C  
ATOM   1880  CZ  PHE A 261      27.292  14.650   7.969  1.00 71.03           C  
ATOM   1881  N   GLN A 262      25.252  14.946  14.887  1.00 98.64           N  
ATOM   1882  CA  GLN A 262      25.109  15.417  16.234  1.00 98.64           C  
ATOM   1883  C   GLN A 262      26.132  14.786  17.145  1.00 98.64           C  
ATOM   1884  O   GLN A 262      26.740  15.476  17.961  1.00 98.64           O  
ATOM   1885  CB  GLN A 262      23.707  15.131  16.796  1.00 98.64           C  
ATOM   1886  CG  GLN A 262      23.431  15.800  18.141  1.00 98.64           C  
ATOM   1887  CD  GLN A 262      21.950  15.620  18.440  1.00 98.64           C  
ATOM   1888  NE2 GLN A 262      21.267  16.736  18.809  1.00 98.64           N  
ATOM   1889  OE1 GLN A 262      21.410  14.520  18.334  1.00 98.64           O  
ATOM   1890  N   ASN A 263      26.369  13.461  17.020  1.00119.21           N  
ATOM   1891  CA  ASN A 263      27.264  12.783  17.925  1.00119.21           C  
ATOM   1892  C   ASN A 263      28.649  12.867  17.375  1.00119.21           C  
ATOM   1893  O   ASN A 263      29.321  11.858  17.163  1.00119.21           O  
ATOM   1894  CB  ASN A 263      26.916  11.289  18.070  1.00119.21           C  
ATOM   1895  CG  ASN A 263      27.741  10.676  19.195  1.00119.21           C  
ATOM   1896  ND2 ASN A 263      27.504   9.366  19.475  1.00119.21           N  
ATOM   1897  OD1 ASN A 263      28.579  11.340  19.805  1.00119.21           O  
ATOM   1898  N   ILE A 264      29.100  14.105  17.130  1.00153.86           N  
ATOM   1899  CA  ILE A 264      30.403  14.405  16.628  1.00153.86           C  
ATOM   1900  C   ILE A 264      31.420  14.191  17.709  1.00153.86           C  
ATOM   1901  O   ILE A 264      32.551  13.787  17.448  1.00153.86           O  
ATOM   1902  CB  ILE A 264      30.498  15.816  16.129  1.00153.86           C  
ATOM   1903  CG1 ILE A 264      31.677  15.931  15.162  1.00153.86           C  
ATOM   1904  CG2 ILE A 264      30.566  16.767  17.337  1.00153.86           C  
ATOM   1905  CD1 ILE A 264      31.470  15.116  13.885  1.00153.86           C  
ATOM   1906  N   GLY A 265      31.038  14.495  18.965  1.00 28.19           N  
ATOM   1907  CA  GLY A 265      31.946  14.462  20.076  1.00 28.19           C  
ATOM   1908  C   GLY A 265      32.515  13.092  20.284  1.00 28.19           C  
ATOM   1909  O   GLY A 265      33.710  12.959  20.544  1.00 28.19           O  
ATOM   1910  N   ASP A 266      31.688  12.034  20.190  1.00 77.76           N  
ATOM   1911  CA  ASP A 266      32.208  10.720  20.448  1.00 77.76           C  
ATOM   1912  C   ASP A 266      32.816  10.193  19.189  1.00 77.76           C  
ATOM   1913  O   ASP A 266      32.194   9.417  18.466  1.00 77.76           O  
ATOM   1914  CB  ASP A 266      31.133   9.702  20.870  1.00 77.76           C  
ATOM   1915  CG  ASP A 266      30.642  10.039  22.270  1.00 77.76           C  
ATOM   1916  OD1 ASP A 266      31.362  10.771  23.000  1.00 77.76           O  
ATOM   1917  OD2 ASP A 266      29.533   9.560  22.629  1.00 77.76           O1-
ATOM   1918  N   THR A 267      34.067  10.600  18.897  1.00101.30           N  
ATOM   1919  CA  THR A 267      34.720  10.109  17.719  1.00101.30           C  
ATOM   1920  C   THR A 267      36.169   9.928  18.046  1.00101.30           C  
ATOM   1921  O   THR A 267      36.695  10.570  18.954  1.00101.30           O  
ATOM   1922  CB  THR A 267      34.622  11.046  16.549  1.00101.30           C  
ATOM   1923  CG2 THR A 267      35.440  12.313  16.853  1.00101.30           C  
ATOM   1924  OG1 THR A 267      35.100  10.416  15.371  1.00101.30           O  
ATOM   1925  N   ASN A 268      36.855   9.031  17.308  1.00 40.96           N  
ATOM   1926  CA  ASN A 268      38.246   8.783  17.556  1.00 40.96           C  
ATOM   1927  C   ASN A 268      39.032   9.528  16.525  1.00 40.96           C  
ATOM   1928  O   ASN A 268      38.862   9.323  15.324  1.00 40.96           O  
ATOM   1929  CB  ASN A 268      38.632   7.298  17.431  1.00 40.96           C  
ATOM   1930  CG  ASN A 268      40.096   7.146  17.820  1.00 40.96           C  
ATOM   1931  ND2 ASN A 268      40.630   5.901  17.691  1.00 40.96           N  
ATOM   1932  OD1 ASN A 268      40.751   8.107  18.218  1.00 40.96           O  
ATOM   1933  N   LEU A 269      39.920  10.422  16.991  1.00120.42           N  
ATOM   1934  CA  LEU A 269      40.722  11.238  16.129  1.00120.42           C  
ATOM   1935  C   LEU A 269      41.668  10.362  15.368  1.00120.42           C  
ATOM   1936  O   LEU A 269      41.929  10.602  14.190  1.00120.42           O  
ATOM   1937  CB  LEU A 269      41.541  12.281  16.918  1.00120.42           C  
ATOM   1938  CG  LEU A 269      42.377  13.263  16.068  1.00120.42           C  
ATOM   1939  CD1 LEU A 269      43.585  12.590  15.395  1.00120.42           C  
ATOM   1940  CD2 LEU A 269      41.483  14.020  15.071  1.00120.42           C  
ATOM   1941  N   ALA A 270      42.224   9.327  16.028  1.00 34.26           N  
ATOM   1942  CA  ALA A 270      43.202   8.496  15.382  1.00 34.26           C  
ATOM   1943  C   ALA A 270      42.600   7.792  14.205  1.00 34.26           C  
ATOM   1944  O   ALA A 270      43.166   7.804  13.113  1.00 34.26           O  
ATOM   1945  CB  ALA A 270      43.770   7.417  16.318  1.00 34.26           C  
ATOM   1946  N   ASP A 271      41.416   7.177  14.388  1.00 44.54           N  
ATOM   1947  CA  ASP A 271      40.787   6.444  13.323  1.00 44.54           C  
ATOM   1948  C   ASP A 271      40.397   7.390  12.233  1.00 44.54           C  
ATOM   1949  O   ASP A 271      40.499   7.065  11.050  1.00 44.54           O  
ATOM   1950  CB  ASP A 271      39.518   5.698  13.771  1.00 44.54           C  
ATOM   1951  CG  ASP A 271      39.945   4.472  14.566  1.00 44.54           C  
ATOM   1952  OD1 ASP A 271      40.763   3.677  14.030  1.00 44.54           O  
ATOM   1953  OD2 ASP A 271      39.467   4.318  15.721  1.00 44.54           O1-
ATOM   1954  N   PHE A 272      39.927   8.592  12.612  1.00 38.49           N  
ATOM   1955  CA  PHE A 272      39.478   9.560  11.653  1.00 38.49           C  
ATOM   1956  C   PHE A 272      40.615   9.960  10.767  1.00 38.49           C  
ATOM   1957  O   PHE A 272      40.486   9.958   9.544  1.00 38.49           O  
ATOM   1958  CB  PHE A 272      38.941  10.837  12.324  1.00 38.49           C  
ATOM   1959  CG  PHE A 272      38.576  11.809  11.255  1.00 38.49           C  
ATOM   1960  CD1 PHE A 272      37.386  11.693  10.573  1.00 38.49           C  
ATOM   1961  CD2 PHE A 272      39.424  12.846  10.942  1.00 38.49           C  
ATOM   1962  CE1 PHE A 272      37.055  12.594   9.589  1.00 38.49           C  
ATOM   1963  CE2 PHE A 272      39.096  13.751   9.960  1.00 38.49           C  
ATOM   1964  CZ  PHE A 272      37.908  13.625   9.281  1.00 38.49           C  
ATOM   1965  N   THR A 273      41.772  10.299  11.365  1.00 93.84           N  
ATOM   1966  CA  THR A 273      42.887  10.758  10.588  1.00 93.84           C  
ATOM   1967  C   THR A 273      43.353   9.659   9.688  1.00 93.84           C  
ATOM   1968  O   THR A 273      43.630   9.885   8.510  1.00 93.84           O  
ATOM   1969  CB  THR A 273      44.045  11.202  11.439  1.00 93.84           C  
ATOM   1970  CG2 THR A 273      44.562  10.014  12.269  1.00 93.84           C  
ATOM   1971  OG1 THR A 273      45.081  11.726  10.621  1.00 93.84           O  
ATOM   1972  N   ALA A 274      43.443   8.427  10.221  1.00 24.15           N  
ATOM   1973  CA  ALA A 274      43.930   7.325   9.444  1.00 24.15           C  
ATOM   1974  C   ALA A 274      43.001   7.068   8.301  1.00 24.15           C  
ATOM   1975  O   ALA A 274      43.441   6.829   7.176  1.00 24.15           O  
ATOM   1976  CB  ALA A 274      44.030   6.024  10.257  1.00 24.15           C  
ATOM   1977  N   GLY A 275      41.682   7.111   8.558  1.00 18.35           N  
ATOM   1978  CA  GLY A 275      40.722   6.814   7.536  1.00 18.35           C  
ATOM   1979  C   GLY A 275      40.805   7.833   6.448  1.00 18.35           C  
ATOM   1980  O   GLY A 275      40.747   7.498   5.266  1.00 18.35           O  
ATOM   1981  N   LEU A 276      40.936   9.116   6.824  1.00 35.35           N  
ATOM   1982  CA  LEU A 276      40.964  10.168   5.851  1.00 35.35           C  
ATOM   1983  C   LEU A 276      42.186  10.017   5.002  1.00 35.35           C  
ATOM   1984  O   LEU A 276      42.129  10.200   3.787  1.00 35.35           O  
ATOM   1985  CB  LEU A 276      41.003  11.569   6.485  1.00 35.35           C  
ATOM   1986  CG  LEU A 276      41.034  12.710   5.450  1.00 35.35           C  
ATOM   1987  CD1 LEU A 276      39.751  12.732   4.606  1.00 35.35           C  
ATOM   1988  CD2 LEU A 276      41.329  14.062   6.120  1.00 35.35           C  
ATOM   1989  N   LEU A 277      43.330   9.676   5.626  1.00 94.56           N  
ATOM   1990  CA  LEU A 277      44.568   9.594   4.904  1.00 94.56           C  
ATOM   1991  C   LEU A 277      44.473   8.510   3.876  1.00 94.56           C  
ATOM   1992  O   LEU A 277      44.846   8.702   2.720  1.00 94.56           O  
ATOM   1993  CB  LEU A 277      45.761   9.290   5.834  1.00 94.56           C  
ATOM   1994  CG  LEU A 277      47.152   9.264   5.156  1.00 94.56           C  
ATOM   1995  CD1 LEU A 277      47.353   8.036   4.253  1.00 94.56           C  
ATOM   1996  CD2 LEU A 277      47.428  10.589   4.428  1.00 94.56           C  
ATOM   1997  N   THR A 278      43.949   7.337   4.269  1.00 52.99           N  
ATOM   1998  CA  THR A 278      43.854   6.213   3.381  1.00 52.99           C  
ATOM   1999  C   THR A 278      42.921   6.535   2.260  1.00 52.99           C  
ATOM   2000  O   THR A 278      43.121   6.093   1.129  1.00 52.99           O  
ATOM   2001  CB  THR A 278      43.326   4.983   4.052  1.00 52.99           C  
ATOM   2002  CG2 THR A 278      43.166   3.883   2.998  1.00 52.99           C  
ATOM   2003  OG1 THR A 278      44.208   4.562   5.082  1.00 52.99           O  
ATOM   2004  N   ILE A 279      41.855   7.300   2.546  1.00 82.58           N  
ATOM   2005  CA  ILE A 279      40.893   7.592   1.526  1.00 82.58           C  
ATOM   2006  C   ILE A 279      41.562   8.344   0.419  1.00 82.58           C  
ATOM   2007  O   ILE A 279      41.380   8.016  -0.753  1.00 82.58           O  
ATOM   2008  CB  ILE A 279      39.758   8.442   2.017  1.00 82.58           C  
ATOM   2009  CG1 ILE A 279      38.925   7.683   3.065  1.00 82.58           C  
ATOM   2010  CG2 ILE A 279      38.943   8.892   0.793  1.00 82.58           C  
ATOM   2011  CD1 ILE A 279      38.254   6.425   2.512  1.00 82.58           C  
ATOM   2012  N   VAL A 280      42.358   9.375   0.758  1.00 82.15           N  
ATOM   2013  CA  VAL A 280      42.988  10.159  -0.265  1.00 82.15           C  
ATOM   2014  C   VAL A 280      43.979   9.325  -1.019  1.00 82.15           C  
ATOM   2015  O   VAL A 280      44.026   9.375  -2.247  1.00 82.15           O  
ATOM   2016  CB  VAL A 280      43.696  11.378   0.264  1.00 82.15           C  
ATOM   2017  CG1 VAL A 280      44.879  10.946   1.145  1.00 82.15           C  
ATOM   2018  CG2 VAL A 280      44.104  12.252  -0.934  1.00 82.15           C  
ATOM   2019  N   VAL A 281      44.795   8.522  -0.305  1.00 99.12           N  
ATOM   2020  CA  VAL A 281      45.816   7.757  -0.965  1.00 99.12           C  
ATOM   2021  C   VAL A 281      45.210   6.770  -1.911  1.00 99.12           C  
ATOM   2022  O   VAL A 281      45.624   6.680  -3.066  1.00 99.12           O  
ATOM   2023  CB  VAL A 281      46.703   6.984  -0.025  1.00 99.12           C  
ATOM   2024  CG1 VAL A 281      47.521   7.981   0.803  1.00 99.12           C  
ATOM   2025  CG2 VAL A 281      45.848   6.038   0.834  1.00 99.12           C  
ATOM   2026  N   CYS A 282      44.195   6.017  -1.456  1.00 37.67           N  
ATOM   2027  CA  CYS A 282      43.624   4.986  -2.272  1.00 37.67           C  
ATOM   2028  C   CYS A 282      43.023   5.597  -3.502  1.00 37.67           C  
ATOM   2029  O   CYS A 282      43.217   5.092  -4.606  1.00 37.67           O  
ATOM   2030  CB  CYS A 282      42.520   4.202  -1.541  1.00 37.67           C  
ATOM   2031  SG  CYS A 282      41.793   2.888  -2.567  1.00 37.67           S  
ATOM   2032  N   MET A 283      42.272   6.704  -3.345  1.00126.87           N  
ATOM   2033  CA  MET A 283      41.634   7.316  -4.478  1.00126.87           C  
ATOM   2034  C   MET A 283      42.651   7.842  -5.441  1.00126.87           C  
ATOM   2035  O   MET A 283      42.525   7.649  -6.649  1.00126.87           O  
ATOM   2036  CB  MET A 283      40.710   8.490  -4.109  1.00126.87           C  
ATOM   2037  CG  MET A 283      39.316   8.061  -3.651  1.00126.87           C  
ATOM   2038  SD  MET A 283      38.203   7.572  -5.008  1.00126.87           S  
ATOM   2039  CE  MET A 283      39.132   6.085  -5.479  1.00126.87           C  
ATOM   2040  N   ALA A 284      43.701   8.511  -4.932  1.00 26.93           N  
ATOM   2041  CA  ALA A 284      44.668   9.119  -5.799  1.00 26.93           C  
ATOM   2042  C   ALA A 284      45.368   8.068  -6.602  1.00 26.93           C  
ATOM   2043  O   ALA A 284      45.566   8.228  -7.805  1.00 26.93           O  
ATOM   2044  CB  ALA A 284      45.746   9.901  -5.030  1.00 26.93           C  
ATOM   2045  N   VAL A 285      45.750   6.953  -5.953  1.00 36.67           N  
ATOM   2046  CA  VAL A 285      46.490   5.909  -6.603  1.00 36.67           C  
ATOM   2047  C   VAL A 285      45.667   5.313  -7.702  1.00 36.67           C  
ATOM   2048  O   VAL A 285      46.160   5.097  -8.807  1.00 36.67           O  
ATOM   2049  CB  VAL A 285      46.846   4.797  -5.658  1.00 36.67           C  
ATOM   2050  CG1 VAL A 285      47.554   3.682  -6.446  1.00 36.67           C  
ATOM   2051  CG2 VAL A 285      47.679   5.378  -4.502  1.00 36.67           C  
ATOM   2052  N   LYS A 286      44.382   5.026  -7.420  1.00140.39           N  
ATOM   2053  CA  LYS A 286      43.521   4.405  -8.387  1.00140.39           C  
ATOM   2054  C   LYS A 286      43.341   5.334  -9.541  1.00140.39           C  
ATOM   2055  O   LYS A 286      43.419   4.929 -10.701  1.00140.39           O  
ATOM   2056  CB  LYS A 286      42.114   4.118  -7.832  1.00140.39           C  
ATOM   2057  CG  LYS A 286      42.099   3.128  -6.666  1.00140.39           C  
ATOM   2058  CD  LYS A 286      42.619   1.734  -7.022  1.00140.39           C  
ATOM   2059  CE  LYS A 286      41.537   0.784  -7.538  1.00140.39           C  
ATOM   2060  NZ  LYS A 286      42.067  -0.597  -7.597  1.00140.39           N1+
ATOM   2061  N   GLU A 287      43.118   6.624  -9.239  1.00 67.78           N  
ATOM   2062  CA  GLU A 287      42.855   7.598 -10.256  1.00 67.78           C  
ATOM   2063  C   GLU A 287      44.055   7.693 -11.143  1.00 67.78           C  
ATOM   2064  O   GLU A 287      43.927   7.818 -12.359  1.00 67.78           O  
ATOM   2065  CB  GLU A 287      42.590   8.998  -9.673  1.00 67.78           C  
ATOM   2066  CG  GLU A 287      42.219  10.040 -10.730  1.00 67.78           C  
ATOM   2067  CD  GLU A 287      40.798   9.754 -11.196  1.00 67.78           C  
ATOM   2068  OE1 GLU A 287      40.047   9.082 -10.440  1.00 67.78           O  
ATOM   2069  OE2 GLU A 287      40.447  10.209 -12.317  1.00 67.78           O1-
ATOM   2070  N   LEU A 288      45.256   7.650 -10.541  1.00 50.64           N  
ATOM   2071  CA  LEU A 288      46.495   7.762 -11.253  1.00 50.64           C  
ATOM   2072  C   LEU A 288      46.688   6.560 -12.132  1.00 50.64           C  
ATOM   2073  O   LEU A 288      47.119   6.687 -13.274  1.00 50.64           O  
ATOM   2074  CB  LEU A 288      47.693   7.839 -10.287  1.00 50.64           C  
ATOM   2075  CG  LEU A 288      49.066   8.013 -10.962  1.00 50.64           C  
ATOM   2076  CD1 LEU A 288      49.172   9.374 -11.661  1.00 50.64           C  
ATOM   2077  CD2 LEU A 288      50.210   7.775  -9.962  1.00 50.64           C  
ATOM   2078  N   ASN A 289      46.388   5.352 -11.617  1.00 53.03           N  
ATOM   2079  CA  ASN A 289      46.636   4.143 -12.358  1.00 53.03           C  
ATOM   2080  C   ASN A 289      45.755   4.025 -13.566  1.00 53.03           C  
ATOM   2081  O   ASN A 289      46.239   3.708 -14.651  1.00 53.03           O  
ATOM   2082  CB  ASN A 289      46.430   2.868 -11.519  1.00 53.03           C  
ATOM   2083  CG  ASN A 289      46.936   1.677 -12.328  1.00 53.03           C  
ATOM   2084  ND2 ASN A 289      47.983   0.989 -11.799  1.00 53.03           N  
ATOM   2085  OD1 ASN A 289      46.424   1.369 -13.403  1.00 53.03           O  
ATOM   2086  N   ASP A 290      44.436   4.257 -13.409  1.00 46.22           N  
ATOM   2087  CA  ASP A 290      43.501   4.066 -14.487  1.00 46.22           C  
ATOM   2088  C   ASP A 290      43.726   5.044 -15.604  1.00 46.22           C  
ATOM   2089  O   ASP A 290      43.741   4.660 -16.771  1.00 46.22           O  
ATOM   2090  CB  ASP A 290      42.036   4.214 -14.039  1.00 46.22           C  
ATOM   2091  CG  ASP A 290      41.677   2.984 -13.220  1.00 46.22           C  
ATOM   2092  OD1 ASP A 290      42.253   1.899 -13.504  1.00 46.22           O  
ATOM   2093  OD2 ASP A 290      40.826   3.112 -12.298  1.00 46.22           O1-
ATOM   2094  N   ARG A 291      43.914   6.337 -15.280  1.00 91.54           N  
ATOM   2095  CA  ARG A 291      44.071   7.358 -16.282  1.00 91.54           C  
ATOM   2096  C   ARG A 291      45.324   7.092 -17.068  1.00 91.54           C  
ATOM   2097  O   ARG A 291      45.378   7.298 -18.278  1.00 91.54           O  
ATOM   2098  CB  ARG A 291      44.176   8.761 -15.657  1.00 91.54           C  
ATOM   2099  CG  ARG A 291      44.344   9.896 -16.669  1.00 91.54           C  
ATOM   2100  CD  ARG A 291      44.236  11.288 -16.044  1.00 91.54           C  
ATOM   2101  NE  ARG A 291      45.209  11.360 -14.917  1.00 91.54           N  
ATOM   2102  CZ  ARG A 291      44.816  11.022 -13.653  1.00 91.54           C  
ATOM   2103  NH1 ARG A 291      43.534  10.618 -13.419  1.00 91.54           N1+
ATOM   2104  NH2 ARG A 291      45.708  11.091 -12.623  1.00 91.54           N  
ATOM   2105  N   PHE A 292      46.360   6.640 -16.346  1.00137.66           N  
ATOM   2106  CA  PHE A 292      47.706   6.308 -16.723  1.00137.66           C  
ATOM   2107  C   PHE A 292      47.849   4.951 -17.351  1.00137.66           C  
ATOM   2108  O   PHE A 292      48.967   4.470 -17.509  1.00137.66           O  
ATOM   2109  CB  PHE A 292      48.739   6.511 -15.604  1.00137.66           C  
ATOM   2110  CG  PHE A 292      48.902   7.993 -15.557  1.00137.66           C  
ATOM   2111  CD1 PHE A 292      49.520   8.640 -16.602  1.00137.66           C  
ATOM   2112  CD2 PHE A 292      48.458   8.742 -14.492  1.00137.66           C  
ATOM   2113  CE1 PHE A 292      49.685  10.004 -16.591  1.00137.66           C  
ATOM   2114  CE2 PHE A 292      48.620  10.107 -14.473  1.00137.66           C  
ATOM   2115  CZ  PHE A 292      49.233  10.742 -15.525  1.00137.66           C  
ATOM   2116  N   ARG A 293      46.741   4.248 -17.642  1.00221.29           N  
ATOM   2117  CA  ARG A 293      46.795   2.878 -18.084  1.00221.29           C  
ATOM   2118  C   ARG A 293      47.746   2.718 -19.238  1.00221.29           C  
ATOM   2119  O   ARG A 293      48.318   1.641 -19.405  1.00221.29           O  
ATOM   2120  CB  ARG A 293      45.416   2.310 -18.485  1.00221.29           C  
ATOM   2121  CG  ARG A 293      44.734   3.023 -19.654  1.00221.29           C  
ATOM   2122  CD  ARG A 293      45.368   2.699 -21.008  1.00221.29           C  
ATOM   2123  NE  ARG A 293      44.885   1.352 -21.428  1.00221.29           N  
ATOM   2124  CZ  ARG A 293      43.750   1.237 -22.175  1.00221.29           C  
ATOM   2125  NH1 ARG A 293      43.077   2.358 -22.568  1.00221.29           N1+
ATOM   2126  NH2 ARG A 293      43.289   0.004 -22.535  1.00221.29           N  
ATOM   2127  N   HIS A 294      47.940   3.746 -20.081  1.00 59.25           N  
ATOM   2128  CA  HIS A 294      48.858   3.572 -21.172  1.00 59.25           C  
ATOM   2129  C   HIS A 294      50.210   3.209 -20.618  1.00 59.25           C  
ATOM   2130  O   HIS A 294      50.873   2.318 -21.149  1.00 59.25           O  
ATOM   2131  CB  HIS A 294      49.002   4.837 -22.042  1.00 59.25           C  
ATOM   2132  CG  HIS A 294      49.526   6.038 -21.306  1.00 59.25           C  
ATOM   2133  CD2 HIS A 294      50.736   6.657 -21.388  1.00 59.25           C  
ATOM   2134  ND1 HIS A 294      48.798   6.755 -20.383  1.00 59.25           N  
ATOM   2135  CE1 HIS A 294      49.597   7.766 -19.954  1.00 59.25           C  
ATOM   2136  NE2 HIS A 294      50.783   7.747 -20.537  1.00 59.25           N  
ATOM   2137  N   LYS A 295      50.677   3.917 -19.567  1.00 87.03           N  
ATOM   2138  CA  LYS A 295      51.942   3.596 -18.959  1.00 87.03           C  
ATOM   2139  C   LYS A 295      51.870   2.316 -18.170  1.00 87.03           C  
ATOM   2140  O   LYS A 295      52.720   1.442 -18.335  1.00 87.03           O  
ATOM   2141  CB  LYS A 295      52.466   4.702 -18.024  1.00 87.03           C  
ATOM   2142  CG  LYS A 295      51.612   4.948 -16.779  1.00 87.03           C  
ATOM   2143  CD  LYS A 295      52.330   5.784 -15.716  1.00 87.03           C  
ATOM   2144  CE  LYS A 295      51.496   6.046 -14.461  1.00 87.03           C  
ATOM   2145  NZ  LYS A 295      52.335   6.689 -13.427  1.00 87.03           N1+
ATOM   2146  N   ILE A 296      50.854   2.159 -17.288  1.00110.20           N  
ATOM   2147  CA  ILE A 296      50.797   0.966 -16.481  1.00110.20           C  
ATOM   2148  C   ILE A 296      49.504   0.254 -16.750  1.00110.20           C  
ATOM   2149  O   ILE A 296      48.442   0.651 -16.273  1.00110.20           O  
ATOM   2150  CB  ILE A 296      50.863   1.260 -15.010  1.00110.20           C  
ATOM   2151  CG1 ILE A 296      52.178   1.987 -14.677  1.00110.20           C  
ATOM   2152  CG2 ILE A 296      50.696  -0.064 -14.245  1.00110.20           C  
ATOM   2153  CD1 ILE A 296      53.428   1.173 -15.006  1.00110.20           C  
ATOM   2154  N   PRO A 297      49.587  -0.801 -17.513  1.00 78.70           N  
ATOM   2155  CA  PRO A 297      48.435  -1.591 -17.850  1.00 78.70           C  
ATOM   2156  C   PRO A 297      47.904  -2.383 -16.700  1.00 78.70           C  
ATOM   2157  O   PRO A 297      46.717  -2.703 -16.703  1.00 78.70           O  
ATOM   2158  CB  PRO A 297      48.838  -2.442 -19.057  1.00 78.70           C  
ATOM   2159  CG  PRO A 297      50.372  -2.331 -19.119  1.00 78.70           C  
ATOM   2160  CD  PRO A 297      50.664  -0.969 -18.472  1.00 78.70           C  
ATOM   2161  N   VAL A 298      48.754  -2.729 -15.714  1.00106.78           N  
ATOM   2162  CA  VAL A 298      48.270  -3.533 -14.633  1.00106.78           C  
ATOM   2163  C   VAL A 298      47.818  -2.630 -13.529  1.00106.78           C  
ATOM   2164  O   VAL A 298      48.537  -1.723 -13.115  1.00106.78           O  
ATOM   2165  CB  VAL A 298      49.309  -4.468 -14.083  1.00106.78           C  
ATOM   2166  CG1 VAL A 298      50.481  -3.638 -13.531  1.00106.78           C  
ATOM   2167  CG2 VAL A 298      48.643  -5.382 -13.040  1.00106.78           C  
ATOM   2168  N   PRO A 299      46.620  -2.849 -13.053  1.00 87.78           N  
ATOM   2169  CA  PRO A 299      46.142  -2.044 -11.964  1.00 87.78           C  
ATOM   2170  C   PRO A 299      46.888  -2.364 -10.710  1.00 87.78           C  
ATOM   2171  O   PRO A 299      46.875  -3.519 -10.290  1.00 87.78           O  
ATOM   2172  CB  PRO A 299      44.636  -2.278 -11.892  1.00 87.78           C  
ATOM   2173  CG  PRO A 299      44.263  -2.626 -13.347  1.00 87.78           C  
ATOM   2174  CD  PRO A 299      45.536  -3.269 -13.926  1.00 87.78           C  
ATOM   2175  N   ILE A 300      47.480  -1.348 -10.053  1.00 74.70           N  
ATOM   2176  CA  ILE A 300      48.252  -1.618  -8.871  1.00 74.70           C  
ATOM   2177  C   ILE A 300      47.316  -1.803  -7.719  1.00 74.70           C  
ATOM   2178  O   ILE A 300      46.472  -0.947  -7.454  1.00 74.70           O  
ATOM   2179  CB  ILE A 300      49.206  -0.513  -8.519  1.00 74.70           C  
ATOM   2180  CG1 ILE A 300      50.029  -0.902  -7.279  1.00 74.70           C  
ATOM   2181  CG2 ILE A 300      48.406   0.793  -8.375  1.00 74.70           C  
ATOM   2182  CD1 ILE A 300      51.212   0.025  -7.013  1.00 74.70           C  
ATOM   2183  N   PRO A 301      47.418  -2.929  -7.047  1.00166.98           N  
ATOM   2184  CA  PRO A 301      46.565  -3.146  -5.910  1.00166.98           C  
ATOM   2185  C   PRO A 301      46.935  -2.253  -4.772  1.00166.98           C  
ATOM   2186  O   PRO A 301      47.704  -2.661  -3.900  1.00166.98           O  
ATOM   2187  CB  PRO A 301      46.640  -4.637  -5.594  1.00166.98           C  
ATOM   2188  CG  PRO A 301      46.983  -5.272  -6.954  1.00166.98           C  
ATOM   2189  CD  PRO A 301      47.773  -4.180  -7.698  1.00166.98           C  
ATOM   2190  N   ILE A 302      46.340  -1.054  -4.739  1.00119.30           N  
ATOM   2191  CA  ILE A 302      46.563  -0.075  -3.720  1.00119.30           C  
ATOM   2192  C   ILE A 302      45.948  -0.575  -2.454  1.00119.30           C  
ATOM   2193  O   ILE A 302      46.500  -0.422  -1.364  1.00119.30           O  
ATOM   2194  CB  ILE A 302      45.971   1.247  -4.130  1.00119.30           C  
ATOM   2195  CG1 ILE A 302      46.331   2.382  -3.161  1.00119.30           C  
ATOM   2196  CG2 ILE A 302      44.460   1.043  -4.317  1.00119.30           C  
ATOM   2197  CD1 ILE A 302      45.612   2.287  -1.824  1.00119.30           C  
ATOM   2198  N   GLU A 303      44.774  -1.212  -2.587  1.00 80.03           N  
ATOM   2199  CA  GLU A 303      44.033  -1.685  -1.457  1.00 80.03           C  
ATOM   2200  C   GLU A 303      44.867  -2.680  -0.714  1.00 80.03           C  
ATOM   2201  O   GLU A 303      44.816  -2.735   0.514  1.00 80.03           O  
ATOM   2202  CB  GLU A 303      42.718  -2.377  -1.859  1.00 80.03           C  
ATOM   2203  CG  GLU A 303      41.666  -1.432  -2.450  1.00 80.03           C  
ATOM   2204  CD  GLU A 303      41.957  -1.202  -3.928  1.00 80.03           C  
ATOM   2205  OE1 GLU A 303      42.985  -1.729  -4.430  1.00 80.03           O  
ATOM   2206  OE2 GLU A 303      41.142  -0.494  -4.579  1.00 80.03           O1-
ATOM   2207  N   VAL A 304      45.618  -3.530  -1.437  1.00 46.67           N  
ATOM   2208  CA  VAL A 304      46.428  -4.520  -0.782  1.00 46.67           C  
ATOM   2209  C   VAL A 304      47.558  -3.874  -0.034  1.00 46.67           C  
ATOM   2210  O   VAL A 304      47.766  -4.145   1.147  1.00 46.67           O  
ATOM   2211  CB  VAL A 304      47.039  -5.500  -1.739  1.00 46.67           C  
ATOM   2212  CG1 VAL A 304      47.937  -6.466  -0.944  1.00 46.67           C  
ATOM   2213  CG2 VAL A 304      45.908  -6.190  -2.520  1.00 46.67           C  
ATOM   2214  N   ILE A 305      48.306  -2.975  -0.704  1.00106.50           N  
ATOM   2215  CA  ILE A 305      49.482  -2.385  -0.124  1.00106.50           C  
ATOM   2216  C   ILE A 305      49.097  -1.552   1.056  1.00106.50           C  
ATOM   2217  O   ILE A 305      49.769  -1.558   2.085  1.00106.50           O  
ATOM   2218  CB  ILE A 305      50.228  -1.493  -1.073  1.00106.50           C  
ATOM   2219  CG1 ILE A 305      49.419  -0.242  -1.435  1.00106.50           C  
ATOM   2220  CG2 ILE A 305      50.572  -2.331  -2.311  1.00106.50           C  
ATOM   2221  CD1 ILE A 305      50.282   0.839  -2.075  1.00106.50           C  
ATOM   2222  N   VAL A 306      47.998  -0.793   0.940  1.00 71.06           N  
ATOM   2223  CA  VAL A 306      47.594   0.061   2.015  1.00 71.06           C  
ATOM   2224  C   VAL A 306      47.275  -0.746   3.226  1.00 71.06           C  
ATOM   2225  O   VAL A 306      47.491  -0.289   4.347  1.00 71.06           O  
ATOM   2226  CB  VAL A 306      46.399   0.902   1.699  1.00 71.06           C  
ATOM   2227  CG1 VAL A 306      45.808   1.425   3.014  1.00 71.06           C  
ATOM   2228  CG2 VAL A 306      46.879   2.062   0.816  1.00 71.06           C  
ATOM   2229  N   THR A 307      46.690  -1.940   3.040  1.00 39.72           N  
ATOM   2230  CA  THR A 307      46.349  -2.765   4.161  1.00 39.72           C  
ATOM   2231  C   THR A 307      47.590  -3.269   4.832  1.00 39.72           C  
ATOM   2232  O   THR A 307      47.683  -3.273   6.058  1.00 39.72           O  
ATOM   2233  CB  THR A 307      45.537  -3.965   3.769  1.00 39.72           C  
ATOM   2234  CG2 THR A 307      45.219  -4.782   5.034  1.00 39.72           C  
ATOM   2235  OG1 THR A 307      44.336  -3.556   3.134  1.00 39.72           O  
ATOM   2236  N   ILE A 308      48.587  -3.695   4.034  1.00 94.68           N  
ATOM   2237  CA  ILE A 308      49.771  -4.297   4.578  1.00 94.68           C  
ATOM   2238  C   ILE A 308      50.501  -3.301   5.429  1.00 94.68           C  
ATOM   2239  O   ILE A 308      50.934  -3.616   6.535  1.00 94.68           O  
ATOM   2240  CB  ILE A 308      50.689  -4.834   3.505  1.00 94.68           C  
ATOM   2241  CG1 ILE A 308      51.699  -5.817   4.104  1.00 94.68           C  
ATOM   2242  CG2 ILE A 308      51.360  -3.678   2.749  1.00 94.68           C  
ATOM   2243  CD1 ILE A 308      52.462  -6.593   3.031  1.00 94.68           C  
ATOM   2244  N   ILE A 309      50.631  -2.056   4.939  1.00 94.82           N  
ATOM   2245  CA  ILE A 309      51.343  -1.027   5.636  1.00 94.82           C  
ATOM   2246  C   ILE A 309      50.618  -0.723   6.912  1.00 94.82           C  
ATOM   2247  O   ILE A 309      51.241  -0.513   7.952  1.00 94.82           O  
ATOM   2248  CB  ILE A 309      51.478   0.231   4.812  1.00 94.82           C  
ATOM   2249  CG1 ILE A 309      52.566   1.166   5.370  1.00 94.82           C  
ATOM   2250  CG2 ILE A 309      50.092   0.886   4.689  1.00 94.82           C  
ATOM   2251  CD1 ILE A 309      52.269   1.730   6.757  1.00 94.82           C  
ATOM   2252  N   ALA A 310      49.271  -0.715   6.868  1.00 35.38           N  
ATOM   2253  CA  ALA A 310      48.479  -0.338   8.005  1.00 35.38           C  
ATOM   2254  C   ALA A 310      48.747  -1.258   9.156  1.00 35.38           C  
ATOM   2255  O   ALA A 310      48.937  -0.808  10.286  1.00 35.38           O  
ATOM   2256  CB  ALA A 310      46.969  -0.391   7.718  1.00 35.38           C  
ATOM   2257  N   THR A 311      48.799  -2.577   8.898  1.00 42.45           N  
ATOM   2258  CA  THR A 311      49.013  -3.525   9.953  1.00 42.45           C  
ATOM   2259  C   THR A 311      50.370  -3.295  10.539  1.00 42.45           C  
ATOM   2260  O   THR A 311      50.564  -3.452  11.743  1.00 42.45           O  
ATOM   2261  CB  THR A 311      48.917  -4.952   9.493  1.00 42.45           C  
ATOM   2262  CG2 THR A 311      47.488  -5.222   8.994  1.00 42.45           C  
ATOM   2263  OG1 THR A 311      49.857  -5.205   8.459  1.00 42.45           O  
ATOM   2264  N   ALA A 312      51.350  -2.913   9.701  1.00 30.68           N  
ATOM   2265  CA  ALA A 312      52.689  -2.714  10.176  1.00 30.68           C  
ATOM   2266  C   ALA A 312      52.704  -1.623  11.204  1.00 30.68           C  
ATOM   2267  O   ALA A 312      53.356  -1.749  12.239  1.00 30.68           O  
ATOM   2268  CB  ALA A 312      53.661  -2.306   9.056  1.00 30.68           C  
ATOM   2269  N   ILE A 313      51.989  -0.512  10.948  1.00 38.19           N  
ATOM   2270  CA  ILE A 313      51.993   0.579  11.880  1.00 38.19           C  
ATOM   2271  C   ILE A 313      51.307   0.170  13.145  1.00 38.19           C  
ATOM   2272  O   ILE A 313      51.795   0.435  14.243  1.00 38.19           O  
ATOM   2273  CB  ILE A 313      51.294   1.798  11.359  1.00 38.19           C  
ATOM   2274  CG1 ILE A 313      52.024   2.321  10.112  1.00 38.19           C  
ATOM   2275  CG2 ILE A 313      51.210   2.828  12.497  1.00 38.19           C  
ATOM   2276  CD1 ILE A 313      51.229   3.375   9.346  1.00 38.19           C  
ATOM   2277  N   SER A 314      50.149  -0.501  13.023  1.00 92.72           N  
ATOM   2278  CA  SER A 314      49.391  -0.879  14.180  1.00 92.72           C  
ATOM   2279  C   SER A 314      50.146  -1.904  14.969  1.00 92.72           C  
ATOM   2280  O   SER A 314      49.890  -2.081  16.159  1.00 92.72           O  
ATOM   2281  CB  SER A 314      47.990  -1.421  13.837  1.00 92.72           C  
ATOM   2282  OG  SER A 314      48.083  -2.561  12.999  1.00 92.72           O  
ATOM   2283  N   TYR A 315      51.025  -2.673  14.299  1.00 64.15           N  
ATOM   2284  CA  TYR A 315      51.877  -3.650  14.921  1.00 64.15           C  
ATOM   2285  C   TYR A 315      53.013  -2.991  15.646  1.00 64.15           C  
ATOM   2286  O   TYR A 315      53.341  -3.352  16.777  1.00 64.15           O  
ATOM   2287  CB  TYR A 315      52.475  -4.612  13.877  1.00 64.15           C  
ATOM   2288  CG  TYR A 315      53.394  -5.572  14.549  1.00 64.15           C  
ATOM   2289  CD1 TYR A 315      52.902  -6.651  15.246  1.00 64.15           C  
ATOM   2290  CD2 TYR A 315      54.757  -5.399  14.462  1.00 64.15           C  
ATOM   2291  CE1 TYR A 315      53.759  -7.537  15.857  1.00 64.15           C  
ATOM   2292  CE2 TYR A 315      55.618  -6.281  15.071  1.00 64.15           C  
ATOM   2293  CZ  TYR A 315      55.118  -7.351  15.771  1.00 64.15           C  
ATOM   2294  OH  TYR A 315      56.001  -8.259  16.397  1.00 64.15           O  
ATOM   2295  N   GLY A 316      53.645  -1.990  15.000  1.00 22.66           N  
ATOM   2296  CA  GLY A 316      54.821  -1.367  15.538  1.00 22.66           C  
ATOM   2297  C   GLY A 316      54.489  -0.709  16.832  1.00 22.66           C  
ATOM   2298  O   GLY A 316      55.259  -0.787  17.789  1.00 22.66           O  
ATOM   2299  N   ALA A 317      53.329  -0.031  16.892  1.00 30.75           N  
ATOM   2300  CA  ALA A 317      52.968   0.646  18.099  1.00 30.75           C  
ATOM   2301  C   ALA A 317      51.646   0.113  18.544  1.00 30.75           C  
ATOM   2302  O   ALA A 317      50.833  -0.323  17.731  1.00 30.75           O  
ATOM   2303  CB  ALA A 317      52.815   2.167  17.929  1.00 30.75           C  
ATOM   2304  N   ASN A 318      51.399   0.125  19.868  1.00 45.09           N  
ATOM   2305  CA  ASN A 318      50.154  -0.396  20.345  1.00 45.09           C  
ATOM   2306  C   ASN A 318      49.149   0.704  20.236  1.00 45.09           C  
ATOM   2307  O   ASN A 318      48.938   1.476  21.169  1.00 45.09           O  
ATOM   2308  CB  ASN A 318      50.209  -0.847  21.819  1.00 45.09           C  
ATOM   2309  CG  ASN A 318      48.960  -1.663  22.133  1.00 45.09           C  
ATOM   2310  ND2 ASN A 318      49.116  -2.696  23.004  1.00 45.09           N  
ATOM   2311  OD1 ASN A 318      47.876  -1.392  21.620  1.00 45.09           O  
ATOM   2312  N   LEU A 319      48.501   0.788  19.060  1.00100.36           N  
ATOM   2313  CA  LEU A 319      47.501   1.774  18.778  1.00100.36           C  
ATOM   2314  C   LEU A 319      46.307   1.516  19.633  1.00100.36           C  
ATOM   2315  O   LEU A 319      45.604   2.446  20.025  1.00100.36           O  
ATOM   2316  CB  LEU A 319      47.009   1.758  17.318  1.00100.36           C  
ATOM   2317  CG  LEU A 319      48.039   2.257  16.287  1.00100.36           C  
ATOM   2318  CD1 LEU A 319      49.260   1.332  16.213  1.00100.36           C  
ATOM   2319  CD2 LEU A 319      47.386   2.484  14.915  1.00100.36           C  
ATOM   2320  N   GLU A 320      46.009   0.235  19.917  1.00 75.08           N  
ATOM   2321  CA  GLU A 320      44.803  -0.008  20.647  1.00 75.08           C  
ATOM   2322  C   GLU A 320      44.845   0.592  22.013  1.00 75.08           C  
ATOM   2323  O   GLU A 320      43.952   1.353  22.380  1.00 75.08           O  
ATOM   2324  CB  GLU A 320      44.456  -1.487  20.841  1.00 75.08           C  
ATOM   2325  CG  GLU A 320      43.286  -1.644  21.815  1.00 75.08           C  
ATOM   2326  CD  GLU A 320      42.622  -2.976  21.543  1.00 75.08           C  
ATOM   2327  OE1 GLU A 320      42.156  -3.145  20.387  1.00 75.08           O  
ATOM   2328  OE2 GLU A 320      42.563  -3.830  22.468  1.00 75.08           O1-
ATOM   2329  N   LYS A 321      45.885   0.274  22.804  1.00119.85           N  
ATOM   2330  CA  LYS A 321      45.921   0.759  24.151  1.00119.85           C  
ATOM   2331  C   LYS A 321      46.130   2.238  24.179  1.00119.85           C  
ATOM   2332  O   LYS A 321      45.497   2.945  24.964  1.00119.85           O  
ATOM   2333  CB  LYS A 321      47.035   0.114  24.992  1.00119.85           C  
ATOM   2334  CG  LYS A 321      46.956   0.529  26.459  1.00119.85           C  
ATOM   2335  CD  LYS A 321      45.697   0.015  27.157  1.00119.85           C  
ATOM   2336  CE  LYS A 321      45.399   0.737  28.469  1.00119.85           C  
ATOM   2337  NZ  LYS A 321      44.930   2.111  28.181  1.00119.85           N1+
ATOM   2338  N   ASN A 322      47.074   2.739  23.362  1.00 73.65           N  
ATOM   2339  CA  ASN A 322      47.373   4.141  23.403  1.00 73.65           C  
ATOM   2340  C   ASN A 322      46.310   4.994  22.767  1.00 73.65           C  
ATOM   2341  O   ASN A 322      45.786   5.916  23.385  1.00 73.65           O  
ATOM   2342  CB  ASN A 322      48.708   4.466  22.716  1.00 73.65           C  
ATOM   2343  CG  ASN A 322      49.800   3.811  23.549  1.00 73.65           C  
ATOM   2344  ND2 ASN A 322      50.832   3.249  22.865  1.00 73.65           N  
ATOM   2345  OD1 ASN A 322      49.730   3.790  24.777  1.00 73.65           O  
ATOM   2346  N   TYR A 323      46.009   4.705  21.487  1.00101.24           N  
ATOM   2347  CA  TYR A 323      45.112   5.418  20.615  1.00101.24           C  
ATOM   2348  C   TYR A 323      43.657   5.129  20.846  1.00101.24           C  
ATOM   2349  O   TYR A 323      42.805   5.977  20.576  1.00101.24           O  
ATOM   2350  CB  TYR A 323      45.452   5.156  19.145  1.00101.24           C  
ATOM   2351  CG  TYR A 323      46.864   5.611  19.024  1.00101.24           C  
ATOM   2352  CD1 TYR A 323      47.162   6.943  18.862  1.00101.24           C  
ATOM   2353  CD2 TYR A 323      47.893   4.700  19.094  1.00101.24           C  
ATOM   2354  CE1 TYR A 323      48.468   7.359  18.759  1.00101.24           C  
ATOM   2355  CE2 TYR A 323      49.201   5.110  18.991  1.00101.24           C  
ATOM   2356  CZ  TYR A 323      49.490   6.442  18.823  1.00101.24           C  
ATOM   2357  OH  TYR A 323      50.831   6.867  18.717  1.00101.24           O  
ATOM   2358  N   ASN A 324      43.324   3.909  21.312  1.00 64.00           N  
ATOM   2359  CA  ASN A 324      41.949   3.510  21.436  1.00 64.00           C  
ATOM   2360  C   ASN A 324      41.372   3.426  20.053  1.00 64.00           C  
ATOM   2361  O   ASN A 324      40.274   3.908  19.783  1.00 64.00           O  
ATOM   2362  CB  ASN A 324      41.105   4.495  22.267  1.00 64.00           C  
ATOM   2363  CG  ASN A 324      39.824   3.797  22.716  1.00 64.00           C  
ATOM   2364  ND2 ASN A 324      39.543   3.859  24.045  1.00 64.00           N  
ATOM   2365  OD1 ASN A 324      39.098   3.208  21.918  1.00 64.00           O  
ATOM   2366  N   ALA A 325      42.141   2.812  19.127  1.00 42.96           N  
ATOM   2367  CA  ALA A 325      41.716   2.642  17.767  1.00 42.96           C  
ATOM   2368  C   ALA A 325      40.772   1.481  17.670  1.00 42.96           C  
ATOM   2369  O   ALA A 325      40.866   0.514  18.427  1.00 42.96           O  
ATOM   2370  CB  ALA A 325      42.877   2.374  16.793  1.00 42.96           C  
ATOM   2371  N   GLY A 326      39.836   1.544  16.700  1.00 45.09           N  
ATOM   2372  CA  GLY A 326      38.894   0.475  16.552  1.00 45.09           C  
ATOM   2373  C   GLY A 326      39.528  -0.559  15.677  1.00 45.09           C  
ATOM   2374  O   GLY A 326      39.418  -0.512  14.452  1.00 45.09           O  
ATOM   2375  N   ILE A 327      40.142  -1.576  16.309  1.00 72.16           N  
ATOM   2376  CA  ILE A 327      40.834  -2.605  15.585  1.00 72.16           C  
ATOM   2377  C   ILE A 327      39.971  -3.828  15.618  1.00 72.16           C  
ATOM   2378  O   ILE A 327      38.974  -3.870  16.335  1.00 72.16           O  
ATOM   2379  CB  ILE A 327      42.171  -2.967  16.166  1.00 72.16           C  
ATOM   2380  CG1 ILE A 327      42.012  -3.535  17.583  1.00 72.16           C  
ATOM   2381  CG2 ILE A 327      43.083  -1.730  16.092  1.00 72.16           C  
ATOM   2382  CD1 ILE A 327      43.290  -4.183  18.114  1.00 72.16           C  
ATOM   2383  N   VAL A 328      40.269  -4.807  14.740  1.00 69.54           N  
ATOM   2384  CA  VAL A 328      39.473  -6.002  14.628  1.00 69.54           C  
ATOM   2385  C   VAL A 328      39.528  -6.875  15.855  1.00 69.54           C  
ATOM   2386  O   VAL A 328      38.517  -7.081  16.525  1.00 69.54           O  
ATOM   2387  CB  VAL A 328      39.890  -6.841  13.453  1.00 69.54           C  
ATOM   2388  CG1 VAL A 328      39.027  -8.114  13.410  1.00 69.54           C  
ATOM   2389  CG2 VAL A 328      39.794  -5.976  12.182  1.00 69.54           C  
ATOM   2390  N   LYS A 329      40.721  -7.405  16.189  1.00149.87           N  
ATOM   2391  CA  LYS A 329      40.914  -8.253  17.339  1.00149.87           C  
ATOM   2392  C   LYS A 329      39.952  -9.402  17.343  1.00149.87           C  
ATOM   2393  O   LYS A 329      39.585  -9.865  18.424  1.00149.87           O  
ATOM   2394  CB  LYS A 329      40.644  -7.569  18.684  1.00149.87           C  
ATOM   2395  CG  LYS A 329      41.528  -6.376  19.010  1.00149.87           C  
ATOM   2396  CD  LYS A 329      41.050  -5.647  20.264  1.00149.87           C  
ATOM   2397  CE  LYS A 329      39.701  -4.945  20.100  1.00149.87           C  
ATOM   2398  NZ  LYS A 329      39.380  -4.177  21.323  1.00149.87           N1+
ATOM   2399  N   SER A 330      39.496  -9.912  16.183  1.00 85.88           N  
ATOM   2400  CA  SER A 330      38.587 -11.014  16.323  1.00 85.88           C  
ATOM   2401  C   SER A 330      38.872 -12.041  15.271  1.00 85.88           C  
ATOM   2402  O   SER A 330      38.067 -12.227  14.359  1.00 85.88           O  
ATOM   2403  CB  SER A 330      37.120 -10.595  16.136  1.00 85.88           C  
ATOM   2404  OG  SER A 330      36.758  -9.643  17.126  1.00 85.88           O  
ATOM   2405  N   ILE A 331      40.016 -12.750  15.369  1.00193.69           N  
ATOM   2406  CA  ILE A 331      40.266 -13.813  14.432  1.00193.69           C  
ATOM   2407  C   ILE A 331      40.713 -15.048  15.154  1.00193.69           C  
ATOM   2408  O   ILE A 331      41.817 -15.117  15.694  1.00193.69           O  
ATOM   2409  CB  ILE A 331      41.278 -13.506  13.359  1.00193.69           C  
ATOM   2410  CG1 ILE A 331      42.608 -13.028  13.954  1.00193.69           C  
ATOM   2411  CG2 ILE A 331      40.642 -12.544  12.352  1.00193.69           C  
ATOM   2412  CD1 ILE A 331      42.517 -11.661  14.630  1.00193.69           C  
ATOM   2413  N   PRO A 332      39.837 -16.023  15.169  1.00173.21           N  
ATOM   2414  CA  PRO A 332      40.124 -17.308  15.763  1.00173.21           C  
ATOM   2415  C   PRO A 332      41.051 -18.135  14.930  1.00173.21           C  
ATOM   2416  O   PRO A 332      41.641 -19.075  15.461  1.00173.21           O  
ATOM   2417  CB  PRO A 332      38.776 -17.996  15.954  1.00173.21           C  
ATOM   2418  CG  PRO A 332      37.776 -16.835  16.045  1.00173.21           C  
ATOM   2419  CD  PRO A 332      38.417 -15.716  15.210  1.00173.21           C  
ATOM   2420  N   ARG A 333      41.192 -17.802  13.634  1.00160.07           N  
ATOM   2421  CA  ARG A 333      41.999 -18.550  12.704  1.00160.07           C  
ATOM   2422  C   ARG A 333      41.640 -20.009  12.684  1.00160.07           C  
ATOM   2423  O   ARG A 333      42.348 -20.847  13.244  1.00160.07           O  
ATOM   2424  CB  ARG A 333      43.522 -18.367  12.890  1.00160.07           C  
ATOM   2425  CG  ARG A 333      44.079 -18.792  14.250  1.00160.07           C  
ATOM   2426  CD  ARG A 333      45.516 -18.321  14.489  1.00160.07           C  
ATOM   2427  NE  ARG A 333      46.396 -19.036  13.525  1.00160.07           N  
ATOM   2428  CZ  ARG A 333      47.080 -20.149  13.920  1.00160.07           C  
ATOM   2429  NH1 ARG A 333      46.984 -20.588  15.209  1.00160.07           N1+
ATOM   2430  NH2 ARG A 333      47.867 -20.819  13.029  1.00160.07           N  
ATOM   2431  N   GLY A 334      40.497 -20.347  12.039  1.00 30.30           N  
ATOM   2432  CA  GLY A 334      40.107 -21.726  11.908  1.00 30.30           C  
ATOM   2433  C   GLY A 334      38.847 -21.798  11.093  1.00 30.30           C  
ATOM   2434  O   GLY A 334      38.398 -20.798  10.537  1.00 30.30           O  
ATOM   2435  N   PHE A 335      38.253 -23.011  10.998  1.00 62.70           N  
ATOM   2436  CA  PHE A 335      37.033 -23.230  10.264  1.00 62.70           C  
ATOM   2437  C   PHE A 335      36.018 -23.824  11.191  1.00 62.70           C  
ATOM   2438  O   PHE A 335      36.356 -24.293  12.277  1.00 62.70           O  
ATOM   2439  CB  PHE A 335      37.154 -24.216   9.087  1.00 62.70           C  
ATOM   2440  CG  PHE A 335      37.753 -23.523   7.912  1.00 62.70           C  
ATOM   2441  CD1 PHE A 335      39.111 -23.351   7.795  1.00 62.70           C  
ATOM   2442  CD2 PHE A 335      36.934 -23.055   6.909  1.00 62.70           C  
ATOM   2443  CE1 PHE A 335      39.640 -22.714   6.697  1.00 62.70           C  
ATOM   2444  CE2 PHE A 335      37.456 -22.417   5.808  1.00 62.70           C  
ATOM   2445  CZ  PHE A 335      38.814 -22.246   5.704  1.00 62.70           C  
ATOM   2446  N   LEU A 336      34.730 -23.782  10.778  1.00169.59           N  
ATOM   2447  CA  LEU A 336      33.650 -24.326  11.560  1.00169.59           C  
ATOM   2448  C   LEU A 336      32.850 -25.282  10.723  1.00169.59           C  
ATOM   2449  O   LEU A 336      32.813 -25.200   9.496  1.00169.59           O  
ATOM   2450  CB  LEU A 336      32.681 -23.259  12.108  1.00169.59           C  
ATOM   2451  CG  LEU A 336      32.296 -22.143  11.110  1.00169.59           C  
ATOM   2452  CD1 LEU A 336      33.477 -21.202  10.850  1.00169.59           C  
ATOM   2453  CD2 LEU A 336      31.721 -22.698   9.801  1.00169.59           C  
ATOM   2454  N   PRO A 337      32.226 -26.214  11.402  1.00 68.07           N  
ATOM   2455  CA  PRO A 337      31.401 -27.193  10.735  1.00 68.07           C  
ATOM   2456  C   PRO A 337      30.099 -26.600  10.288  1.00 68.07           C  
ATOM   2457  O   PRO A 337      29.683 -25.576  10.829  1.00 68.07           O  
ATOM   2458  CB  PRO A 337      31.228 -28.341  11.726  1.00 68.07           C  
ATOM   2459  CG  PRO A 337      32.489 -28.261  12.602  1.00 68.07           C  
ATOM   2460  CD  PRO A 337      32.863 -26.771  12.587  1.00 68.07           C  
ATOM   2461  N   PRO A 338      29.465 -27.223   9.330  1.00 68.15           N  
ATOM   2462  CA  PRO A 338      28.217 -26.759   8.784  1.00 68.15           C  
ATOM   2463  C   PRO A 338      27.188 -26.640   9.865  1.00 68.15           C  
ATOM   2464  O   PRO A 338      27.150 -27.487  10.756  1.00 68.15           O  
ATOM   2465  CB  PRO A 338      27.819 -27.806   7.748  1.00 68.15           C  
ATOM   2466  CG  PRO A 338      28.444 -29.100   8.299  1.00 68.15           C  
ATOM   2467  CD  PRO A 338      29.718 -28.619   9.016  1.00 68.15           C  
ATOM   2468  N   GLU A 339      26.342 -25.593   9.803  1.00 29.53           N  
ATOM   2469  CA  GLU A 339      25.321 -25.408  10.791  1.00 29.53           C  
ATOM   2470  C   GLU A 339      24.001 -25.400  10.087  1.00 29.53           C  
ATOM   2471  O   GLU A 339      23.881 -24.875   8.981  1.00 29.53           O  
ATOM   2472  CB  GLU A 339      25.436 -24.077  11.554  1.00 29.53           C  
ATOM   2473  CG  GLU A 339      24.363 -23.896  12.630  1.00 29.53           C  
ATOM   2474  CD  GLU A 339      24.591 -22.548  13.297  1.00 29.53           C  
ATOM   2475  OE1 GLU A 339      25.222 -21.668  12.650  1.00 29.53           O  
ATOM   2476  OE2 GLU A 339      24.140 -22.378  14.461  1.00 29.53           O1-
ATOM   2477  N   LEU A 340      22.963 -25.987  10.721  1.00 83.02           N  
ATOM   2478  CA  LEU A 340      21.670 -26.029  10.095  1.00 83.02           C  
ATOM   2479  C   LEU A 340      20.942 -24.772  10.459  1.00 83.02           C  
ATOM   2480  O   LEU A 340      20.844 -24.407  11.630  1.00 83.02           O  
ATOM   2481  CB  LEU A 340      20.798 -27.216  10.546  1.00 83.02           C  
ATOM   2482  CG  LEU A 340      21.368 -28.594  10.156  1.00 83.02           C  
ATOM   2483  CD1 LEU A 340      21.449 -28.753   8.629  1.00 83.02           C  
ATOM   2484  CD2 LEU A 340      22.703 -28.875  10.865  1.00 83.02           C  
ATOM   2485  N   PRO A 341      20.435 -24.096   9.457  1.00 72.02           N  
ATOM   2486  CA  PRO A 341      19.729 -22.864   9.685  1.00 72.02           C  
ATOM   2487  C   PRO A 341      18.424 -23.116  10.367  1.00 72.02           C  
ATOM   2488  O   PRO A 341      17.756 -24.091  10.024  1.00 72.02           O  
ATOM   2489  CB  PRO A 341      19.585 -22.207   8.314  1.00 72.02           C  
ATOM   2490  CG  PRO A 341      20.791 -22.747   7.523  1.00 72.02           C  
ATOM   2491  CD  PRO A 341      21.072 -24.123   8.149  1.00 72.02           C  
ATOM   2492  N   PRO A 342      18.042 -22.291  11.299  1.00161.29           N  
ATOM   2493  CA  PRO A 342      16.781 -22.535  11.933  1.00161.29           C  
ATOM   2494  C   PRO A 342      15.653 -22.259  10.998  1.00161.29           C  
ATOM   2495  O   PRO A 342      15.525 -21.128  10.534  1.00161.29           O  
ATOM   2496  CB  PRO A 342      16.780 -21.701  13.211  1.00161.29           C  
ATOM   2497  CG  PRO A 342      18.276 -21.609  13.572  1.00161.29           C  
ATOM   2498  CD  PRO A 342      19.006 -21.707  12.220  1.00161.29           C  
ATOM   2499  N   VAL A 343      14.789 -23.258  10.745  1.00 60.01           N  
ATOM   2500  CA  VAL A 343      13.694 -23.000   9.862  1.00 60.01           C  
ATOM   2501  C   VAL A 343      12.642 -22.343  10.684  1.00 60.01           C  
ATOM   2502  O   VAL A 343      12.187 -22.900  11.681  1.00 60.01           O  
ATOM   2503  CB  VAL A 343      13.103 -24.238   9.260  1.00 60.01           C  
ATOM   2504  CG1 VAL A 343      11.855 -23.844   8.454  1.00 60.01           C  
ATOM   2505  CG2 VAL A 343      14.183 -24.925   8.412  1.00 60.01           C  
ATOM   2506  N   SER A 344      12.225 -21.135  10.263  1.00114.36           N  
ATOM   2507  CA  SER A 344      11.269 -20.364  10.999  1.00114.36           C  
ATOM   2508  C   SER A 344      11.050 -19.114  10.220  1.00114.36           C  
ATOM   2509  O   SER A 344      10.057 -18.961   9.511  1.00114.36           O  
ATOM   2510  CB  SER A 344      11.768 -19.875  12.375  1.00114.36           C  
ATOM   2511  OG  SER A 344      11.861 -20.939  13.309  1.00114.36           O  
ATOM   2512  N   LEU A 345      12.007 -18.174  10.361  1.00150.25           N  
ATOM   2513  CA  LEU A 345      11.835 -16.875   9.788  1.00150.25           C  
ATOM   2514  C   LEU A 345      12.056 -16.881   8.311  1.00150.25           C  
ATOM   2515  O   LEU A 345      13.048 -16.338   7.822  1.00150.25           O  
ATOM   2516  CB  LEU A 345      12.772 -15.813  10.389  1.00150.25           C  
ATOM   2517  CG  LEU A 345      12.470 -15.480  11.862  1.00150.25           C  
ATOM   2518  CD1 LEU A 345      11.098 -14.806  12.011  1.00150.25           C  
ATOM   2519  CD2 LEU A 345      12.627 -16.714  12.763  1.00150.25           C  
ATOM   2520  N   PHE A 346      11.206 -17.619   7.572  1.00107.04           N  
ATOM   2521  CA  PHE A 346      11.147 -17.497   6.145  1.00107.04           C  
ATOM   2522  C   PHE A 346      10.104 -16.497   5.731  1.00107.04           C  
ATOM   2523  O   PHE A 346      10.294 -15.722   4.797  1.00107.04           O  
ATOM   2524  CB  PHE A 346      10.889 -18.839   5.445  1.00107.04           C  
ATOM   2525  CG  PHE A 346      12.125 -19.631   5.699  1.00107.04           C  
ATOM   2526  CD1 PHE A 346      13.301 -19.283   5.077  1.00107.04           C  
ATOM   2527  CD2 PHE A 346      12.115 -20.720   6.542  1.00107.04           C  
ATOM   2528  CE1 PHE A 346      14.453 -20.000   5.297  1.00107.04           C  
ATOM   2529  CE2 PHE A 346      13.265 -21.441   6.765  1.00107.04           C  
ATOM   2530  CZ  PHE A 346      14.436 -21.082   6.144  1.00107.04           C  
ATOM   2531  N   SER A 347       8.950 -16.515   6.429  1.00 44.42           N  
ATOM   2532  CA  SER A 347       7.807 -15.726   6.057  1.00 44.42           C  
ATOM   2533  C   SER A 347       8.083 -14.267   6.220  1.00 44.42           C  
ATOM   2534  O   SER A 347       7.724 -13.465   5.359  1.00 44.42           O  
ATOM   2535  CB  SER A 347       6.561 -16.067   6.893  1.00 44.42           C  
ATOM   2536  OG  SER A 347       6.803 -15.786   8.263  1.00 44.42           O  
ATOM   2537  N   GLU A 348       8.705 -13.887   7.349  1.00 97.35           N  
ATOM   2538  CA  GLU A 348       8.964 -12.508   7.649  1.00 97.35           C  
ATOM   2539  C   GLU A 348       9.974 -11.958   6.689  1.00 97.35           C  
ATOM   2540  O   GLU A 348       9.784 -10.911   6.074  1.00 97.35           O  
ATOM   2541  CB  GLU A 348       9.595 -12.365   9.040  1.00 97.35           C  
ATOM   2542  CG  GLU A 348       8.764 -13.026  10.136  1.00 97.35           C  
ATOM   2543  CD  GLU A 348       7.540 -12.158  10.390  1.00 97.35           C  
ATOM   2544  OE1 GLU A 348       7.626 -10.925  10.141  1.00 97.35           O  
ATOM   2545  OE2 GLU A 348       6.504 -12.715  10.842  1.00 97.35           O1-
ATOM   2546  N   MET A 349      11.076 -12.709   6.537  1.00102.14           N  
ATOM   2547  CA  MET A 349      12.250 -12.425   5.762  1.00102.14           C  
ATOM   2548  C   MET A 349      11.970 -12.516   4.296  1.00102.14           C  
ATOM   2549  O   MET A 349      12.800 -12.110   3.484  1.00102.14           O  
ATOM   2550  CB  MET A 349      13.415 -13.380   6.070  1.00102.14           C  
ATOM   2551  CG  MET A 349      13.962 -13.221   7.488  1.00102.14           C  
ATOM   2552  SD  MET A 349      15.341 -14.334   7.892  1.00102.14           S  
ATOM   2553  CE  MET A 349      15.480 -13.780   9.615  1.00102.14           C  
ATOM   2554  N   LEU A 350      10.829 -13.113   3.916  1.00112.53           N  
ATOM   2555  CA  LEU A 350      10.552 -13.394   2.536  1.00112.53           C  
ATOM   2556  C   LEU A 350      10.705 -12.147   1.715  1.00112.53           C  
ATOM   2557  O   LEU A 350      11.338 -12.183   0.662  1.00112.53           O  
ATOM   2558  CB  LEU A 350       9.122 -13.945   2.343  1.00112.53           C  
ATOM   2559  CG  LEU A 350       8.770 -14.404   0.911  1.00112.53           C  
ATOM   2560  CD1 LEU A 350       8.637 -13.230  -0.074  1.00112.53           C  
ATOM   2561  CD2 LEU A 350       9.753 -15.481   0.425  1.00112.53           C  
ATOM   2562  N   ALA A 351      10.156 -11.004   2.165  1.00 29.12           N  
ATOM   2563  CA  ALA A 351      10.260  -9.804   1.381  1.00 29.12           C  
ATOM   2564  C   ALA A 351      11.701  -9.404   1.250  1.00 29.12           C  
ATOM   2565  O   ALA A 351      12.147  -9.009   0.173  1.00 29.12           O  
ATOM   2566  CB  ALA A 351       9.509  -8.616   2.008  1.00 29.12           C  
ATOM   2567  N   ALA A 352      12.469  -9.495   2.353  1.00 33.52           N  
ATOM   2568  CA  ALA A 352      13.839  -9.070   2.344  1.00 33.52           C  
ATOM   2569  C   ALA A 352      14.644  -9.908   1.397  1.00 33.52           C  
ATOM   2570  O   ALA A 352      15.395  -9.383   0.577  1.00 33.52           O  
ATOM   2571  CB  ALA A 352      14.501  -9.188   3.729  1.00 33.52           C  
ATOM   2572  N   SER A 353      14.481 -11.242   1.467  1.00 30.46           N  
ATOM   2573  CA  SER A 353      15.252 -12.136   0.652  1.00 30.46           C  
ATOM   2574  C   SER A 353      14.895 -11.920  -0.784  1.00 30.46           C  
ATOM   2575  O   SER A 353      15.750 -12.014  -1.665  1.00 30.46           O  
ATOM   2576  CB  SER A 353      14.991 -13.612   0.992  1.00 30.46           C  
ATOM   2577  OG  SER A 353      15.399 -13.880   2.327  1.00 30.46           O  
ATOM   2578  N   PHE A 354      13.614 -11.615  -1.057  1.00 37.11           N  
ATOM   2579  CA  PHE A 354      13.172 -11.426  -2.410  1.00 37.11           C  
ATOM   2580  C   PHE A 354      13.893 -10.257  -3.002  1.00 37.11           C  
ATOM   2581  O   PHE A 354      14.396 -10.332  -4.124  1.00 37.11           O  
ATOM   2582  CB  PHE A 354      11.663 -11.135  -2.511  1.00 37.11           C  
ATOM   2583  CG  PHE A 354      11.316 -10.958  -3.952  1.00 37.11           C  
ATOM   2584  CD1 PHE A 354      11.076 -12.043  -4.762  1.00 37.11           C  
ATOM   2585  CD2 PHE A 354      11.223  -9.695  -4.494  1.00 37.11           C  
ATOM   2586  CE1 PHE A 354      10.752 -11.873  -6.089  1.00 37.11           C  
ATOM   2587  CE2 PHE A 354      10.901  -9.519  -5.818  1.00 37.11           C  
ATOM   2588  CZ  PHE A 354      10.666 -10.610  -6.622  1.00 37.11           C  
ATOM   2589  N   SER A 355      13.970  -9.138  -2.259  1.00 33.01           N  
ATOM   2590  CA  SER A 355      14.591  -7.957  -2.780  1.00 33.01           C  
ATOM   2591  C   SER A 355      16.045  -8.213  -3.019  1.00 33.01           C  
ATOM   2592  O   SER A 355      16.592  -7.795  -4.038  1.00 33.01           O  
ATOM   2593  CB  SER A 355      14.480  -6.747  -1.838  1.00 33.01           C  
ATOM   2594  OG  SER A 355      13.121  -6.354  -1.712  1.00 33.01           O  
ATOM   2595  N   ILE A 356      16.715  -8.904  -2.080  1.00 42.28           N  
ATOM   2596  CA  ILE A 356      18.122  -9.161  -2.203  1.00 42.28           C  
ATOM   2597  C   ILE A 356      18.365 -10.063  -3.377  1.00 42.28           C  
ATOM   2598  O   ILE A 356      19.307  -9.859  -4.140  1.00 42.28           O  
ATOM   2599  CB  ILE A 356      18.706  -9.833  -0.995  1.00 42.28           C  
ATOM   2600  CG1 ILE A 356      18.521  -8.959   0.259  1.00 42.28           C  
ATOM   2601  CG2 ILE A 356      20.179 -10.150  -1.304  1.00 42.28           C  
ATOM   2602  CD1 ILE A 356      18.807  -9.694   1.571  1.00 42.28           C  
ATOM   2603  N   ALA A 357      17.519 -11.095  -3.544  1.00 36.06           N  
ATOM   2604  CA  ALA A 357      17.714 -12.062  -4.590  1.00 36.06           C  
ATOM   2605  C   ALA A 357      17.616 -11.408  -5.935  1.00 36.06           C  
ATOM   2606  O   ALA A 357      18.419 -11.696  -6.822  1.00 36.06           O  
ATOM   2607  CB  ALA A 357      16.673 -13.193  -4.550  1.00 36.06           C  
ATOM   2608  N   VAL A 358      16.619 -10.524  -6.131  1.00 96.84           N  
ATOM   2609  CA  VAL A 358      16.428  -9.900  -7.412  1.00 96.84           C  
ATOM   2610  C   VAL A 358      17.571  -8.987  -7.740  1.00 96.84           C  
ATOM   2611  O   VAL A 358      18.076  -8.996  -8.861  1.00 96.84           O  
ATOM   2612  CB  VAL A 358      15.148  -9.108  -7.499  1.00 96.84           C  
ATOM   2613  CG1 VAL A 358      15.200  -7.925  -6.516  1.00 96.84           C  
ATOM   2614  CG2 VAL A 358      14.942  -8.690  -8.966  1.00 96.84           C  
ATOM   2615  N   VAL A 359      18.003  -8.166  -6.765  1.00114.49           N  
ATOM   2616  CA  VAL A 359      19.058  -7.216  -6.979  1.00114.49           C  
ATOM   2617  C   VAL A 359      20.357  -7.915  -7.256  1.00114.49           C  
ATOM   2618  O   VAL A 359      21.114  -7.500  -8.133  1.00114.49           O  
ATOM   2619  CB  VAL A 359      19.203  -6.267  -5.818  1.00114.49           C  
ATOM   2620  CG1 VAL A 359      19.192  -7.044  -4.497  1.00114.49           C  
ATOM   2621  CG2 VAL A 359      20.492  -5.468  -6.013  1.00114.49           C  
ATOM   2622  N   ALA A 360      20.649  -9.007  -6.526  1.00 26.67           N  
ATOM   2623  CA  ALA A 360      21.891  -9.705  -6.713  1.00 26.67           C  
ATOM   2624  C   ALA A 360      21.946 -10.236  -8.111  1.00 26.67           C  
ATOM   2625  O   ALA A 360      22.985 -10.178  -8.768  1.00 26.67           O  
ATOM   2626  CB  ALA A 360      22.050 -10.900  -5.758  1.00 26.67           C  
ATOM   2627  N   TYR A 361      20.818 -10.779  -8.599  1.00 62.16           N  
ATOM   2628  CA  TYR A 361      20.754 -11.341  -9.916  1.00 62.16           C  
ATOM   2629  C   TYR A 361      20.949 -10.262 -10.937  1.00 62.16           C  
ATOM   2630  O   TYR A 361      21.696 -10.434 -11.899  1.00 62.16           O  
ATOM   2631  CB  TYR A 361      19.400 -12.027 -10.177  1.00 62.16           C  
ATOM   2632  CG  TYR A 361      19.366 -12.499 -11.588  1.00 62.16           C  
ATOM   2633  CD1 TYR A 361      20.086 -13.604 -11.981  1.00 62.16           C  
ATOM   2634  CD2 TYR A 361      18.592 -11.842 -12.515  1.00 62.16           C  
ATOM   2635  CE1 TYR A 361      20.045 -14.034 -13.285  1.00 62.16           C  
ATOM   2636  CE2 TYR A 361      18.546 -12.268 -13.820  1.00 62.16           C  
ATOM   2637  CZ  TYR A 361      19.275 -13.366 -14.206  1.00 62.16           C  
ATOM   2638  OH  TYR A 361      19.231 -13.806 -15.545  1.00 62.16           O  
ATOM   2639  N   ALA A 362      20.286  -9.106 -10.747  1.00 25.54           N  
ATOM   2640  CA  ALA A 362      20.362  -8.038 -11.704  1.00 25.54           C  
ATOM   2641  C   ALA A 362      21.777  -7.558 -11.804  1.00 25.54           C  
ATOM   2642  O   ALA A 362      22.286  -7.325 -12.899  1.00 25.54           O  
ATOM   2643  CB  ALA A 362      19.495  -6.828 -11.313  1.00 25.54           C  
ATOM   2644  N   ILE A 363      22.456  -7.404 -10.654  1.00 34.47           N  
ATOM   2645  CA  ILE A 363      23.810  -6.926 -10.645  1.00 34.47           C  
ATOM   2646  C   ILE A 363      24.681  -7.919 -11.344  1.00 34.47           C  
ATOM   2647  O   ILE A 363      25.544  -7.551 -12.139  1.00 34.47           O  
ATOM   2648  CB  ILE A 363      24.359  -6.757  -9.254  1.00 34.47           C  
ATOM   2649  CG1 ILE A 363      23.573  -5.680  -8.490  1.00 34.47           C  
ATOM   2650  CG2 ILE A 363      25.866  -6.463  -9.359  1.00 34.47           C  
ATOM   2651  CD1 ILE A 363      23.901  -5.635  -6.998  1.00 34.47           C  
ATOM   2652  N   ALA A 364      24.472  -9.218 -11.063  1.00 30.37           N  
ATOM   2653  CA  ALA A 364      25.302 -10.237 -11.635  1.00 30.37           C  
ATOM   2654  C   ALA A 364      25.169 -10.214 -13.127  1.00 30.37           C  
ATOM   2655  O   ALA A 364      26.169 -10.284 -13.839  1.00 30.37           O  
ATOM   2656  CB  ALA A 364      24.924 -11.649 -11.157  1.00 30.37           C  
ATOM   2657  N   VAL A 365      23.927 -10.110 -13.642  1.00101.84           N  
ATOM   2658  CA  VAL A 365      23.737 -10.104 -15.065  1.00101.84           C  
ATOM   2659  C   VAL A 365      24.348  -8.873 -15.658  1.00101.84           C  
ATOM   2660  O   VAL A 365      24.961  -8.932 -16.722  1.00101.84           O  
ATOM   2661  CB  VAL A 365      22.299 -10.212 -15.496  1.00101.84           C  
ATOM   2662  CG1 VAL A 365      21.811 -11.632 -15.173  1.00101.84           C  
ATOM   2663  CG2 VAL A 365      21.465  -9.128 -14.798  1.00101.84           C  
ATOM   2664  N   SER A 366      24.208  -7.720 -14.980  1.00 35.13           N  
ATOM   2665  CA  SER A 366      24.732  -6.500 -15.526  1.00 35.13           C  
ATOM   2666  C   SER A 366      26.216  -6.627 -15.712  1.00 35.13           C  
ATOM   2667  O   SER A 366      26.724  -6.415 -16.813  1.00 35.13           O  
ATOM   2668  CB  SER A 366      24.491  -5.282 -14.616  1.00 35.13           C  
ATOM   2669  OG  SER A 366      25.038  -4.116 -15.214  1.00 35.13           O  
ATOM   2670  N   VAL A 367      26.954  -6.993 -14.644  1.00106.77           N  
ATOM   2671  CA  VAL A 367      28.385  -7.090 -14.744  1.00106.77           C  
ATOM   2672  C   VAL A 367      28.739  -8.165 -15.715  1.00106.77           C  
ATOM   2673  O   VAL A 367      29.682  -8.023 -16.490  1.00106.77           O  
ATOM   2674  CB  VAL A 367      29.081  -7.454 -13.465  1.00106.77           C  
ATOM   2675  CG1 VAL A 367      28.995  -6.289 -12.474  1.00106.77           C  
ATOM   2676  CG2 VAL A 367      28.457  -8.755 -12.949  1.00106.77           C  
ATOM   2677  N   GLY A 368      27.991  -9.281 -15.691  1.00 25.16           N  
ATOM   2678  CA  GLY A 368      28.321 -10.387 -16.538  1.00 25.16           C  
ATOM   2679  C   GLY A 368      28.231  -9.982 -17.977  1.00 25.16           C  
ATOM   2680  O   GLY A 368      29.083 -10.350 -18.783  1.00 25.16           O  
ATOM   2681  N   LYS A 369      27.183  -9.223 -18.341  1.00114.99           N  
ATOM   2682  CA  LYS A 369      26.978  -8.839 -19.709  1.00114.99           C  
ATOM   2683  C   LYS A 369      28.077  -7.935 -20.171  1.00114.99           C  
ATOM   2684  O   LYS A 369      28.556  -8.064 -21.297  1.00114.99           O  
ATOM   2685  CB  LYS A 369      25.633  -8.123 -19.924  1.00114.99           C  
ATOM   2686  CG  LYS A 369      24.440  -9.045 -19.669  1.00114.99           C  
ATOM   2687  CD  LYS A 369      24.425 -10.275 -20.579  1.00114.99           C  
ATOM   2688  CE  LYS A 369      23.391 -11.328 -20.177  1.00114.99           C  
ATOM   2689  NZ  LYS A 369      23.817 -12.001 -18.930  1.00114.99           N1+
ATOM   2690  N   VAL A 370      28.519  -6.996 -19.315  1.00 92.20           N  
ATOM   2691  CA  VAL A 370      29.509  -6.055 -19.754  1.00 92.20           C  
ATOM   2692  C   VAL A 370      30.778  -6.775 -20.104  1.00 92.20           C  
ATOM   2693  O   VAL A 370      31.384  -6.504 -21.139  1.00 92.20           O  
ATOM   2694  CB  VAL A 370      29.810  -4.986 -18.739  1.00 92.20           C  
ATOM   2695  CG1 VAL A 370      30.482  -5.605 -17.504  1.00 92.20           C  
ATOM   2696  CG2 VAL A 370      30.653  -3.903 -19.429  1.00 92.20           C  
ATOM   2697  N   TYR A 371      31.215  -7.710 -19.241  1.00 69.78           N  
ATOM   2698  CA  TYR A 371      32.413  -8.470 -19.452  1.00 69.78           C  
ATOM   2699  C   TYR A 371      32.236  -9.437 -20.583  1.00 69.78           C  
ATOM   2700  O   TYR A 371      33.183  -9.725 -21.312  1.00 69.78           O  
ATOM   2701  CB  TYR A 371      32.882  -9.215 -18.190  1.00 69.78           C  
ATOM   2702  CG  TYR A 371      33.387  -8.156 -17.268  1.00 69.78           C  
ATOM   2703  CD1 TYR A 371      32.529  -7.453 -16.454  1.00 69.78           C  
ATOM   2704  CD2 TYR A 371      34.731  -7.859 -17.231  1.00 69.78           C  
ATOM   2705  CE1 TYR A 371      33.004  -6.475 -15.612  1.00 69.78           C  
ATOM   2706  CE2 TYR A 371      35.213  -6.882 -16.392  1.00 69.78           C  
ATOM   2707  CZ  TYR A 371      34.348  -6.187 -15.582  1.00 69.78           C  
ATOM   2708  OH  TYR A 371      34.841  -5.183 -14.721  1.00 69.78           O  
ATOM   2709  N   ALA A 372      31.024 -10.000 -20.738  1.00 33.72           N  
ATOM   2710  CA  ALA A 372      30.780 -10.972 -21.768  1.00 33.72           C  
ATOM   2711  C   ALA A 372      31.011 -10.353 -23.114  1.00 33.72           C  
ATOM   2712  O   ALA A 372      31.615 -10.963 -23.995  1.00 33.72           O  
ATOM   2713  CB  ALA A 372      29.335 -11.498 -21.752  1.00 33.72           C  
ATOM   2714  N   THR A 373      30.533  -9.111 -23.300  1.00 45.64           N  
ATOM   2715  CA  THR A 373      30.651  -8.402 -24.541  1.00 45.64           C  
ATOM   2716  C   THR A 373      32.094  -8.116 -24.813  1.00 45.64           C  
ATOM   2717  O   THR A 373      32.520  -8.091 -25.967  1.00 45.64           O  
ATOM   2718  CB  THR A 373      29.945  -7.080 -24.507  1.00 45.64           C  
ATOM   2719  CG2 THR A 373      30.159  -6.383 -25.856  1.00 45.64           C  
ATOM   2720  OG1 THR A 373      28.560  -7.263 -24.255  1.00 45.64           O  
ATOM   2721  N   LYS A 374      32.895  -7.859 -23.762  1.00121.16           N  
ATOM   2722  CA  LYS A 374      34.259  -7.517 -24.036  1.00121.16           C  
ATOM   2723  C   LYS A 374      34.934  -8.672 -24.714  1.00121.16           C  
ATOM   2724  O   LYS A 374      35.722  -8.475 -25.637  1.00121.16           O  
ATOM   2725  CB  LYS A 374      35.088  -7.089 -22.808  1.00121.16           C  
ATOM   2726  CG  LYS A 374      35.397  -8.183 -21.788  1.00121.16           C  
ATOM   2727  CD  LYS A 374      36.519  -7.781 -20.830  1.00121.16           C  
ATOM   2728  CE  LYS A 374      36.363  -6.358 -20.288  1.00121.16           C  
ATOM   2729  NZ  LYS A 374      37.511  -6.008 -19.423  1.00121.16           N1+
ATOM   2730  N   TYR A 375      34.679  -9.899 -24.226  1.00 88.67           N  
ATOM   2731  CA  TYR A 375      35.174 -11.135 -24.770  1.00 88.67           C  
ATOM   2732  C   TYR A 375      34.400 -11.543 -25.993  1.00 88.67           C  
ATOM   2733  O   TYR A 375      34.902 -12.306 -26.815  1.00 88.67           O  
ATOM   2734  CB  TYR A 375      35.156 -12.306 -23.777  1.00 88.67           C  
ATOM   2735  CG  TYR A 375      35.827 -13.439 -24.475  1.00 88.67           C  
ATOM   2736  CD1 TYR A 375      37.201 -13.503 -24.516  1.00 88.67           C  
ATOM   2737  CD2 TYR A 375      35.096 -14.432 -25.085  1.00 88.67           C  
ATOM   2738  CE1 TYR A 375      37.839 -14.538 -25.157  1.00 88.67           C  
ATOM   2739  CE2 TYR A 375      35.728 -15.470 -25.730  1.00 88.67           C  
ATOM   2740  CZ  TYR A 375      37.101 -15.523 -25.766  1.00 88.67           C  
ATOM   2741  OH  TYR A 375      37.752 -16.587 -26.426  1.00 88.67           O  
ATOM   2742  N   ASP A 376      33.137 -11.090 -26.130  1.00 86.84           N  
ATOM   2743  CA  ASP A 376      32.265 -11.530 -27.186  1.00 86.84           C  
ATOM   2744  C   ASP A 376      31.929 -12.979 -26.997  1.00 86.84           C  
ATOM   2745  O   ASP A 376      31.882 -13.743 -27.961  1.00 86.84           O  
ATOM   2746  CB  ASP A 376      32.824 -11.338 -28.612  1.00 86.84           C  
ATOM   2747  CG  ASP A 376      32.558  -9.905 -29.068  1.00 86.84           C  
ATOM   2748  OD1 ASP A 376      31.532  -9.323 -28.624  1.00 86.84           O  
ATOM   2749  OD2 ASP A 376      33.369  -9.378 -29.877  1.00 86.84           O1-
ATOM   2750  N   TYR A 377      31.670 -13.397 -25.733  1.00 77.58           N  
ATOM   2751  CA  TYR A 377      31.247 -14.752 -25.510  1.00 77.58           C  
ATOM   2752  C   TYR A 377      29.889 -14.716 -24.869  1.00 77.58           C  
ATOM   2753  O   TYR A 377      29.558 -13.782 -24.140  1.00 77.58           O  
ATOM   2754  CB  TYR A 377      32.207 -15.602 -24.647  1.00 77.58           C  
ATOM   2755  CG  TYR A 377      32.236 -15.124 -23.236  1.00 77.58           C  
ATOM   2756  CD1 TYR A 377      32.880 -13.958 -22.900  1.00 77.58           C  
ATOM   2757  CD2 TYR A 377      31.644 -15.865 -22.239  1.00 77.58           C  
ATOM   2758  CE1 TYR A 377      32.917 -13.524 -21.595  1.00 77.58           C  
ATOM   2759  CE2 TYR A 377      31.677 -15.438 -20.932  1.00 77.58           C  
ATOM   2760  CZ  TYR A 377      32.313 -14.264 -20.609  1.00 77.58           C  
ATOM   2761  OH  TYR A 377      32.351 -13.819 -19.270  1.00 77.58           O  
ATOM   2762  N   THR A 378      29.051 -15.736 -25.164  1.00108.10           N  
ATOM   2763  CA  THR A 378      27.686 -15.761 -24.704  1.00108.10           C  
ATOM   2764  C   THR A 378      27.595 -16.255 -23.291  1.00108.10           C  
ATOM   2765  O   THR A 378      28.315 -17.167 -22.885  1.00108.10           O  
ATOM   2766  CB  THR A 378      26.798 -16.640 -25.535  1.00108.10           C  
ATOM   2767  CG2 THR A 378      27.204 -18.105 -25.302  1.00108.10           C  
ATOM   2768  OG1 THR A 378      25.438 -16.445 -25.177  1.00108.10           O  
ATOM   2769  N   ILE A 379      26.698 -15.625 -22.498  1.00 51.24           N  
ATOM   2770  CA  ILE A 379      26.439 -16.032 -21.144  1.00 51.24           C  
ATOM   2771  C   ILE A 379      24.949 -16.041 -20.939  1.00 51.24           C  
ATOM   2772  O   ILE A 379      24.266 -15.073 -21.274  1.00 51.24           O  
ATOM   2773  CB  ILE A 379      27.020 -15.106 -20.117  1.00 51.24           C  
ATOM   2774  CG1 ILE A 379      28.551 -15.058 -20.242  1.00 51.24           C  
ATOM   2775  CG2 ILE A 379      26.538 -15.571 -18.733  1.00 51.24           C  
ATOM   2776  CD1 ILE A 379      29.193 -13.944 -19.415  1.00 51.24           C  
ATOM   2777  N   ASP A 380      24.409 -17.153 -20.389  1.00 75.69           N  
ATOM   2778  CA  ASP A 380      22.992 -17.296 -20.145  1.00 75.69           C  
ATOM   2779  C   ASP A 380      22.639 -16.753 -18.787  1.00 75.69           C  
ATOM   2780  O   ASP A 380      23.487 -16.668 -17.901  1.00 75.69           O  
ATOM   2781  CB  ASP A 380      22.527 -18.763 -20.169  1.00 75.69           C  
ATOM   2782  CG  ASP A 380      21.028 -18.810 -19.902  1.00 75.69           C  
ATOM   2783  OD1 ASP A 380      20.304 -17.894 -20.375  1.00 75.69           O  
ATOM   2784  OD2 ASP A 380      20.586 -19.777 -19.226  1.00 75.69           O1-
ATOM   2785  N   GLY A 381      21.390 -16.251 -18.644  1.00 66.01           N  
ATOM   2786  CA  GLY A 381      20.816 -15.798 -17.401  1.00 66.01           C  
ATOM   2787  C   GLY A 381      20.244 -16.902 -16.550  1.00 66.01           C  
ATOM   2788  O   GLY A 381      20.370 -16.894 -15.326  1.00 66.01           O  
ATOM   2789  N   ASN A 382      19.546 -17.863 -17.191  1.00 97.17           N  
ATOM   2790  CA  ASN A 382      18.816 -18.883 -16.486  1.00 97.17           C  
ATOM   2791  C   ASN A 382      19.761 -19.747 -15.715  1.00 97.17           C  
ATOM   2792  O   ASN A 382      19.518 -20.068 -14.553  1.00 97.17           O  
ATOM   2793  CB  ASN A 382      18.014 -19.791 -17.438  1.00 97.17           C  
ATOM   2794  CG  ASN A 382      16.931 -20.497 -16.637  1.00 97.17           C  
ATOM   2795  ND2 ASN A 382      16.946 -21.857 -16.645  1.00 97.17           N  
ATOM   2796  OD1 ASN A 382      16.081 -19.853 -16.024  1.00 97.17           O  
ATOM   2797  N   GLN A 383      20.878 -20.139 -16.352  1.00 45.24           N  
ATOM   2798  CA  GLN A 383      21.835 -21.000 -15.721  1.00 45.24           C  
ATOM   2799  C   GLN A 383      22.440 -20.292 -14.551  1.00 45.24           C  
ATOM   2800  O   GLN A 383      22.661 -20.890 -13.500  1.00 45.24           O  
ATOM   2801  CB  GLN A 383      22.982 -21.404 -16.661  1.00 45.24           C  
ATOM   2802  CG  GLN A 383      24.076 -22.214 -15.963  1.00 45.24           C  
ATOM   2803  CD  GLN A 383      23.478 -23.524 -15.473  1.00 45.24           C  
ATOM   2804  NE2 GLN A 383      24.216 -24.219 -14.567  1.00 45.24           N  
ATOM   2805  OE1 GLN A 383      22.387 -23.920 -15.881  1.00 45.24           O  
ATOM   2806  N   GLU A 384      22.719 -18.987 -14.711  1.00101.95           N  
ATOM   2807  CA  GLU A 384      23.340 -18.214 -13.674  1.00101.95           C  
ATOM   2808  C   GLU A 384      22.409 -18.137 -12.505  1.00101.95           C  
ATOM   2809  O   GLU A 384      22.844 -18.120 -11.354  1.00101.95           O  
ATOM   2810  CB  GLU A 384      23.676 -16.778 -14.116  1.00101.95           C  
ATOM   2811  CG  GLU A 384      24.763 -16.711 -15.193  1.00101.95           C  
ATOM   2812  CD  GLU A 384      26.059 -17.262 -14.608  1.00101.95           C  
ATOM   2813  OE1 GLU A 384      26.835 -16.460 -14.023  1.00101.95           O  
ATOM   2814  OE2 GLU A 384      26.289 -18.495 -14.738  1.00101.95           O1-
ATOM   2815  N   PHE A 385      21.094 -18.091 -12.775  1.00127.01           N  
ATOM   2816  CA  PHE A 385      20.120 -17.948 -11.736  1.00127.01           C  
ATOM   2817  C   PHE A 385      20.266 -19.154 -10.851  1.00127.01           C  
ATOM   2818  O   PHE A 385      20.241 -19.051  -9.624  1.00127.01           O  
ATOM   2819  CB  PHE A 385      18.691 -17.961 -12.306  1.00127.01           C  
ATOM   2820  CG  PHE A 385      17.891 -16.901 -11.628  1.00127.01           C  
ATOM   2821  CD1 PHE A 385      17.671 -16.907 -10.272  1.00127.01           C  
ATOM   2822  CD2 PHE A 385      17.326 -15.899 -12.386  1.00127.01           C  
ATOM   2823  CE1 PHE A 385      16.922 -15.912  -9.686  1.00127.01           C  
ATOM   2824  CE2 PHE A 385      16.575 -14.905 -11.805  1.00127.01           C  
ATOM   2825  CZ  PHE A 385      16.374 -14.909 -10.448  1.00127.01           C  
ATOM   2826  N   ILE A 386      20.394 -20.346 -11.465  1.00 53.66           N  
ATOM   2827  CA  ILE A 386      20.557 -21.563 -10.720  1.00 53.66           C  
ATOM   2828  C   ILE A 386      21.900 -21.595 -10.053  1.00 53.66           C  
ATOM   2829  O   ILE A 386      22.012 -22.002  -8.898  1.00 53.66           O  
ATOM   2830  CB  ILE A 386      20.414 -22.801 -11.545  1.00 53.66           C  
ATOM   2831  CG1 ILE A 386      18.985 -22.876 -12.103  1.00 53.66           C  
ATOM   2832  CG2 ILE A 386      20.796 -24.008 -10.667  1.00 53.66           C  
ATOM   2833  CD1 ILE A 386      18.804 -23.952 -13.166  1.00 53.66           C  
ATOM   2834  N   ALA A 387      22.962 -21.167 -10.763  1.00 38.48           N  
ATOM   2835  CA  ALA A 387      24.290 -21.260 -10.219  1.00 38.48           C  
ATOM   2836  C   ALA A 387      24.386 -20.453  -8.960  1.00 38.48           C  
ATOM   2837  O   ALA A 387      24.894 -20.930  -7.946  1.00 38.48           O  
ATOM   2838  CB  ALA A 387      25.360 -20.727 -11.188  1.00 38.48           C  
ATOM   2839  N   PHE A 388      23.881 -19.207  -8.989  1.00131.09           N  
ATOM   2840  CA  PHE A 388      23.926 -18.343  -7.843  1.00131.09           C  
ATOM   2841  C   PHE A 388      23.046 -18.897  -6.767  1.00131.09           C  
ATOM   2842  O   PHE A 388      23.379 -18.829  -5.584  1.00131.09           O  
ATOM   2843  CB  PHE A 388      23.492 -16.900  -8.165  1.00131.09           C  
ATOM   2844  CG  PHE A 388      24.618 -16.242  -8.895  1.00131.09           C  
ATOM   2845  CD1 PHE A 388      24.720 -16.307 -10.267  1.00131.09           C  
ATOM   2846  CD2 PHE A 388      25.587 -15.559  -8.194  1.00131.09           C  
ATOM   2847  CE1 PHE A 388      25.766 -15.698 -10.924  1.00131.09           C  
ATOM   2848  CE2 PHE A 388      26.633 -14.948  -8.845  1.00131.09           C  
ATOM   2849  CZ  PHE A 388      26.724 -15.015 -10.214  1.00131.09           C  
ATOM   2850  N   GLY A 389      21.883 -19.455  -7.148  1.00 29.25           N  
ATOM   2851  CA  GLY A 389      20.972 -19.948  -6.157  1.00 29.25           C  
ATOM   2852  C   GLY A 389      21.613 -21.050  -5.376  1.00 29.25           C  
ATOM   2853  O   GLY A 389      21.536 -21.082  -4.150  1.00 29.25           O  
ATOM   2854  N   ILE A 390      22.263 -21.993  -6.078  1.00 99.48           N  
ATOM   2855  CA  ILE A 390      22.850 -23.128  -5.433  1.00 99.48           C  
ATOM   2856  C   ILE A 390      23.973 -22.663  -4.554  1.00 99.48           C  
ATOM   2857  O   ILE A 390      24.152 -23.148  -3.438  1.00 99.48           O  
ATOM   2858  CB  ILE A 390      23.345 -24.134  -6.434  1.00 99.48           C  
ATOM   2859  CG1 ILE A 390      23.570 -25.489  -5.758  1.00 99.48           C  
ATOM   2860  CG2 ILE A 390      24.578 -23.564  -7.155  1.00 99.48           C  
ATOM   2861  CD1 ILE A 390      23.732 -26.632  -6.758  1.00 99.48           C  
ATOM   2862  N   SER A 391      24.765 -21.696  -5.044  1.00 79.31           N  
ATOM   2863  CA  SER A 391      25.887 -21.200  -4.303  1.00 79.31           C  
ATOM   2864  C   SER A 391      25.411 -20.567  -3.027  1.00 79.31           C  
ATOM   2865  O   SER A 391      26.038 -20.723  -1.980  1.00 79.31           O  
ATOM   2866  CB  SER A 391      26.669 -20.144  -5.101  1.00 79.31           C  
ATOM   2867  OG  SER A 391      27.774 -19.674  -4.347  1.00 79.31           O  
ATOM   2868  N   ASN A 392      24.293 -19.818  -3.081  1.00 39.54           N  
ATOM   2869  CA  ASN A 392      23.773 -19.159  -1.914  1.00 39.54           C  
ATOM   2870  C   ASN A 392      23.294 -20.169  -0.915  1.00 39.54           C  
ATOM   2871  O   ASN A 392      23.539 -20.025   0.282  1.00 39.54           O  
ATOM   2872  CB  ASN A 392      22.595 -18.211  -2.207  1.00 39.54           C  
ATOM   2873  CG  ASN A 392      23.151 -16.920  -2.795  1.00 39.54           C  
ATOM   2874  ND2 ASN A 392      22.447 -16.359  -3.812  1.00 39.54           N  
ATOM   2875  OD1 ASN A 392      24.183 -16.419  -2.352  1.00 39.54           O  
ATOM   2876  N   ILE A 393      22.597 -21.226  -1.377  1.00 87.01           N  
ATOM   2877  CA  ILE A 393      22.059 -22.194  -0.463  1.00 87.01           C  
ATOM   2878  C   ILE A 393      23.192 -22.879   0.239  1.00 87.01           C  
ATOM   2879  O   ILE A 393      23.139 -23.113   1.446  1.00 87.01           O  
ATOM   2880  CB  ILE A 393      21.196 -23.244  -1.109  1.00 87.01           C  
ATOM   2881  CG1 ILE A 393      22.002 -24.133  -2.065  1.00 87.01           C  
ATOM   2882  CG2 ILE A 393      20.014 -22.526  -1.781  1.00 87.01           C  
ATOM   2883  CD1 ILE A 393      21.245 -25.379  -2.523  1.00 87.01           C  
ATOM   2884  N   PHE A 394      24.257 -23.206  -0.511  1.00 58.62           N  
ATOM   2885  CA  PHE A 394      25.410 -23.890   0.004  1.00 58.62           C  
ATOM   2886  C   PHE A 394      26.044 -23.039   1.063  1.00 58.62           C  
ATOM   2887  O   PHE A 394      26.433 -23.534   2.121  1.00 58.62           O  
ATOM   2888  CB  PHE A 394      26.442 -24.133  -1.116  1.00 58.62           C  
ATOM   2889  CG  PHE A 394      27.635 -24.843  -0.576  1.00 58.62           C  
ATOM   2890  CD1 PHE A 394      27.606 -26.200  -0.360  1.00 58.62           C  
ATOM   2891  CD2 PHE A 394      28.791 -24.147  -0.309  1.00 58.62           C  
ATOM   2892  CE1 PHE A 394      28.713 -26.854   0.131  1.00 58.62           C  
ATOM   2893  CE2 PHE A 394      29.900 -24.796   0.181  1.00 58.62           C  
ATOM   2894  CZ  PHE A 394      29.862 -26.151   0.403  1.00 58.62           C  
ATOM   2895  N   SER A 395      26.157 -21.724   0.803  1.00 33.03           N  
ATOM   2896  CA  SER A 395      26.787 -20.806   1.710  1.00 33.03           C  
ATOM   2897  C   SER A 395      25.990 -20.708   2.977  1.00 33.03           C  
ATOM   2898  O   SER A 395      26.539 -20.446   4.046  1.00 33.03           O  
ATOM   2899  CB  SER A 395      26.892 -19.386   1.130  1.00 33.03           C  
ATOM   2900  OG  SER A 395      27.702 -19.397  -0.036  1.00 33.03           O  
ATOM   2901  N   GLY A 396      24.667 -20.930   2.890  1.00 31.26           N  
ATOM   2902  CA  GLY A 396      23.791 -20.799   4.023  1.00 31.26           C  
ATOM   2903  C   GLY A 396      24.179 -21.779   5.093  1.00 31.26           C  
ATOM   2904  O   GLY A 396      24.034 -21.495   6.282  1.00 31.26           O  
ATOM   2905  N   PHE A 397      24.633 -22.981   4.696  1.00 69.21           N  
ATOM   2906  CA  PHE A 397      25.004 -24.008   5.634  1.00 69.21           C  
ATOM   2907  C   PHE A 397      26.227 -23.582   6.398  1.00 69.21           C  
ATOM   2908  O   PHE A 397      26.418 -23.939   7.560  1.00 69.21           O  
ATOM   2909  CB  PHE A 397      25.315 -25.353   4.957  1.00 69.21           C  
ATOM   2910  CG  PHE A 397      24.050 -25.822   4.323  1.00 69.21           C  
ATOM   2911  CD1 PHE A 397      23.029 -26.328   5.094  1.00 69.21           C  
ATOM   2912  CD2 PHE A 397      23.889 -25.766   2.958  1.00 69.21           C  
ATOM   2913  CE1 PHE A 397      21.861 -26.763   4.511  1.00 69.21           C  
ATOM   2914  CE2 PHE A 397      22.725 -26.199   2.370  1.00 69.21           C  
ATOM   2915  CZ  PHE A 397      21.708 -26.698   3.147  1.00 69.21           C  
ATOM   2916  N   PHE A 398      27.127 -22.875   5.700  1.00200.36           N  
ATOM   2917  CA  PHE A 398      28.381 -22.348   6.164  1.00200.36           C  
ATOM   2918  C   PHE A 398      28.242 -21.063   6.931  1.00200.36           C  
ATOM   2919  O   PHE A 398      29.242 -20.500   7.375  1.00200.36           O  
ATOM   2920  CB  PHE A 398      29.443 -22.220   5.064  1.00200.36           C  
ATOM   2921  CG  PHE A 398      29.832 -23.636   4.806  1.00200.36           C  
ATOM   2922  CD1 PHE A 398      30.786 -24.243   5.589  1.00200.36           C  
ATOM   2923  CD2 PHE A 398      29.222 -24.368   3.815  1.00200.36           C  
ATOM   2924  CE1 PHE A 398      31.146 -25.552   5.374  1.00200.36           C  
ATOM   2925  CE2 PHE A 398      29.579 -25.677   3.594  1.00200.36           C  
ATOM   2926  CZ  PHE A 398      30.543 -26.272   4.372  1.00200.36           C  
ATOM   2927  N   SER A 399      27.022 -20.500   7.009  1.00 70.41           N  
ATOM   2928  CA  SER A 399      26.811 -19.262   7.712  1.00 70.41           C  
ATOM   2929  C   SER A 399      27.404 -18.129   6.930  1.00 70.41           C  
ATOM   2930  O   SER A 399      27.794 -17.109   7.498  1.00 70.41           O  
ATOM   2931  CB  SER A 399      27.467 -19.247   9.105  1.00 70.41           C  
ATOM   2932  OG  SER A 399      26.916 -20.271   9.921  1.00 70.41           O  
ATOM   2933  N   CYS A 400      27.458 -18.271   5.590  1.00 46.52           N  
ATOM   2934  CA  CYS A 400      27.992 -17.236   4.750  1.00 46.52           C  
ATOM   2935  C   CYS A 400      26.850 -16.416   4.221  1.00 46.52           C  
ATOM   2936  O   CYS A 400      25.739 -16.914   4.048  1.00 46.52           O  
ATOM   2937  CB  CYS A 400      28.753 -17.782   3.532  1.00 46.52           C  
ATOM   2938  SG  CYS A 400      30.120 -18.878   4.014  1.00 46.52           S  
ATOM   2939  N   PHE A 401      27.105 -15.115   3.953  1.00 84.04           N  
ATOM   2940  CA  PHE A 401      26.085 -14.229   3.463  1.00 84.04           C  
ATOM   2941  C   PHE A 401      25.999 -14.298   1.964  1.00 84.04           C  
ATOM   2942  O   PHE A 401      26.851 -14.887   1.300  1.00 84.04           O  
ATOM   2943  CB  PHE A 401      26.238 -12.761   3.929  1.00 84.04           C  
ATOM   2944  CG  PHE A 401      27.539 -12.166   3.501  1.00 84.04           C  
ATOM   2945  CD1 PHE A 401      27.658 -11.515   2.294  1.00 84.04           C  
ATOM   2946  CD2 PHE A 401      28.641 -12.242   4.323  1.00 84.04           C  
ATOM   2947  CE1 PHE A 401      28.855 -10.957   1.908  1.00 84.04           C  
ATOM   2948  CE2 PHE A 401      29.841 -11.688   3.943  1.00 84.04           C  
ATOM   2949  CZ  PHE A 401      29.950 -11.045   2.733  1.00 84.04           C  
ATOM   2950  N   VAL A 402      24.926 -13.698   1.402  1.00 62.20           N  
ATOM   2951  CA  VAL A 402      24.628 -13.737  -0.008  1.00 62.20           C  
ATOM   2952  C   VAL A 402      25.815 -13.285  -0.806  1.00 62.20           C  
ATOM   2953  O   VAL A 402      26.473 -12.299  -0.479  1.00 62.20           O  
ATOM   2954  CB  VAL A 402      23.464 -12.859  -0.376  1.00 62.20           C  
ATOM   2955  CG1 VAL A 402      23.220 -12.959  -1.890  1.00 62.20           C  
ATOM   2956  CG2 VAL A 402      22.254 -13.268   0.483  1.00 62.20           C  
ATOM   2957  N   ALA A 403      26.107 -14.014  -1.904  1.00 49.83           N  
ATOM   2958  CA  ALA A 403      27.259 -13.719  -2.713  1.00 49.83           C  
ATOM   2959  C   ALA A 403      26.826 -13.175  -4.042  1.00 49.83           C  
ATOM   2960  O   ALA A 403      25.784 -13.546  -4.580  1.00 49.83           O  
ATOM   2961  CB  ALA A 403      28.142 -14.949  -2.989  1.00 49.83           C  
ATOM   2962  N   THR A 404      27.629 -12.237  -4.583  1.00139.29           N  
ATOM   2963  CA  THR A 404      27.407 -11.629  -5.867  1.00139.29           C  
ATOM   2964  C   THR A 404      28.741 -11.293  -6.461  1.00139.29           C  
ATOM   2965  O   THR A 404      29.770 -11.800  -6.016  1.00139.29           O  
ATOM   2966  CB  THR A 404      26.556 -10.401  -5.824  1.00139.29           C  
ATOM   2967  CG2 THR A 404      25.084 -10.786  -5.642  1.00139.29           C  
ATOM   2968  OG1 THR A 404      26.990  -9.563  -4.771  1.00139.29           O  
ATOM   2969  N   THR A 405      28.764 -10.465  -7.526  1.00126.45           N  
ATOM   2970  CA  THR A 405      30.027 -10.139  -8.131  1.00126.45           C  
ATOM   2971  C   THR A 405      30.212  -8.650  -8.141  1.00126.45           C  
ATOM   2972  O   THR A 405      29.302  -7.896  -8.482  1.00126.45           O  
ATOM   2973  CB  THR A 405      30.162 -10.678  -9.529  1.00126.45           C  
ATOM   2974  CG2 THR A 405      29.037 -10.104 -10.398  1.00126.45           C  
ATOM   2975  OG1 THR A 405      31.434 -10.355 -10.071  1.00126.45           O  
ATOM   2976  N   ALA A 406      31.429  -8.194  -7.764  1.00 35.50           N  
ATOM   2977  CA  ALA A 406      31.738  -6.791  -7.690  1.00 35.50           C  
ATOM   2978  C   ALA A 406      32.385  -6.377  -8.973  1.00 35.50           C  
ATOM   2979  O   ALA A 406      33.237  -7.081  -9.515  1.00 35.50           O  
ATOM   2980  CB  ALA A 406      32.708  -6.436  -6.549  1.00 35.50           C  
ATOM   2981  N   LEU A 407      31.990  -5.196  -9.488  1.00 41.29           N  
ATOM   2982  CA  LEU A 407      32.479  -4.724 -10.750  1.00 41.29           C  
ATOM   2983  C   LEU A 407      33.960  -4.517 -10.669  1.00 41.29           C  
ATOM   2984  O   LEU A 407      34.696  -4.923 -11.567  1.00 41.29           O  
ATOM   2985  CB  LEU A 407      31.835  -3.394 -11.174  1.00 41.29           C  
ATOM   2986  CG  LEU A 407      32.317  -2.887 -12.545  1.00 41.29           C  
ATOM   2987  CD1 LEU A 407      31.882  -3.843 -13.669  1.00 41.29           C  
ATOM   2988  CD2 LEU A 407      31.877  -1.436 -12.796  1.00 41.29           C  
ATOM   2989  N   SER A 408      34.437  -3.891  -9.578  1.00 33.83           N  
ATOM   2990  CA  SER A 408      35.839  -3.607  -9.439  1.00 33.83           C  
ATOM   2991  C   SER A 408      36.609  -4.890  -9.344  1.00 33.83           C  
ATOM   2992  O   SER A 408      37.658  -5.041  -9.968  1.00 33.83           O  
ATOM   2993  CB  SER A 408      36.143  -2.772  -8.183  1.00 33.83           C  
ATOM   2994  OG  SER A 408      35.735  -3.476  -7.019  1.00 33.83           O  
ATOM   2995  N   ARG A 409      36.095  -5.858  -8.563  1.00 87.04           N  
ATOM   2996  CA  ARG A 409      36.775  -7.105  -8.351  1.00 87.04           C  
ATOM   2997  C   ARG A 409      36.871  -7.848  -9.650  1.00 87.04           C  
ATOM   2998  O   ARG A 409      37.897  -8.451  -9.960  1.00 87.04           O  
ATOM   2999  CB  ARG A 409      36.054  -7.988  -7.312  1.00 87.04           C  
ATOM   3000  CG  ARG A 409      36.854  -9.215  -6.873  1.00 87.04           C  
ATOM   3001  CD  ARG A 409      36.319  -9.889  -5.604  1.00 87.04           C  
ATOM   3002  NE  ARG A 409      34.967 -10.444  -5.905  1.00 87.04           N  
ATOM   3003  CZ  ARG A 409      33.862  -9.951  -5.272  1.00 87.04           C  
ATOM   3004  NH1 ARG A 409      33.991  -8.966  -4.336  1.00 87.04           N1+
ATOM   3005  NH2 ARG A 409      32.627 -10.453  -5.565  1.00 87.04           N  
ATOM   3006  N   THR A 410      35.793  -7.814 -10.453  1.00 38.42           N  
ATOM   3007  CA  THR A 410      35.749  -8.507 -11.710  1.00 38.42           C  
ATOM   3008  C   THR A 410      36.760  -7.898 -12.633  1.00 38.42           C  
ATOM   3009  O   THR A 410      37.415  -8.599 -13.404  1.00 38.42           O  
ATOM   3010  CB  THR A 410      34.399  -8.401 -12.361  1.00 38.42           C  
ATOM   3011  CG2 THR A 410      34.413  -9.207 -13.669  1.00 38.42           C  
ATOM   3012  OG1 THR A 410      33.397  -8.909 -11.493  1.00 38.42           O  
ATOM   3013  N   ALA A 411      36.903  -6.561 -12.573  1.00 30.81           N  
ATOM   3014  CA  ALA A 411      37.800  -5.845 -13.435  1.00 30.81           C  
ATOM   3015  C   ALA A 411      39.201  -6.296 -13.176  1.00 30.81           C  
ATOM   3016  O   ALA A 411      39.990  -6.450 -14.109  1.00 30.81           O  
ATOM   3017  CB  ALA A 411      37.754  -4.325 -13.206  1.00 30.81           C  
ATOM   3018  N   VAL A 412      39.558  -6.519 -11.897  1.00 99.72           N  
ATOM   3019  CA  VAL A 412      40.910  -6.886 -11.606  1.00 99.72           C  
ATOM   3020  C   VAL A 412      41.229  -8.204 -12.243  1.00 99.72           C  
ATOM   3021  O   VAL A 412      42.289  -8.358 -12.843  1.00 99.72           O  
ATOM   3022  CB  VAL A 412      41.228  -6.966 -10.136  1.00 99.72           C  
ATOM   3023  CG1 VAL A 412      40.595  -8.222  -9.518  1.00 99.72           C  
ATOM   3024  CG2 VAL A 412      42.754  -6.906  -9.979  1.00 99.72           C  
ATOM   3025  N   GLN A 413      40.321  -9.196 -12.153  1.00118.95           N  
ATOM   3026  CA  GLN A 413      40.650 -10.481 -12.705  1.00118.95           C  
ATOM   3027  C   GLN A 413      40.744 -10.406 -14.200  1.00118.95           C  
ATOM   3028  O   GLN A 413      41.561 -11.100 -14.801  1.00118.95           O  
ATOM   3029  CB  GLN A 413      39.732 -11.646 -12.291  1.00118.95           C  
ATOM   3030  CG  GLN A 413      38.297 -11.601 -12.796  1.00118.95           C  
ATOM   3031  CD  GLN A 413      37.639 -12.889 -12.319  1.00118.95           C  
ATOM   3032  NE2 GLN A 413      37.495 -13.034 -10.974  1.00118.95           N  
ATOM   3033  OE1 GLN A 413      37.278 -13.751 -13.119  1.00118.95           O  
ATOM   3034  N   GLU A 414      39.893  -9.587 -14.848  1.00 93.47           N  
ATOM   3035  CA  GLU A 414      39.906  -9.497 -16.281  1.00 93.47           C  
ATOM   3036  C   GLU A 414      41.187  -8.860 -16.744  1.00 93.47           C  
ATOM   3037  O   GLU A 414      41.812  -9.317 -17.699  1.00 93.47           O  
ATOM   3038  CB  GLU A 414      38.721  -8.671 -16.819  1.00 93.47           C  
ATOM   3039  CG  GLU A 414      38.352  -8.981 -18.272  1.00 93.47           C  
ATOM   3040  CD  GLU A 414      39.355  -8.318 -19.200  1.00 93.47           C  
ATOM   3041  OE1 GLU A 414      39.862  -7.222 -18.841  1.00 93.47           O  
ATOM   3042  OE2 GLU A 414      39.618  -8.893 -20.290  1.00 93.47           O1-
ATOM   3043  N   SER A 415      41.622  -7.794 -16.050  1.00 91.46           N  
ATOM   3044  CA  SER A 415      42.792  -7.033 -16.402  1.00 91.46           C  
ATOM   3045  C   SER A 415      44.027  -7.867 -16.247  1.00 91.46           C  
ATOM   3046  O   SER A 415      45.048  -7.604 -16.882  1.00 91.46           O  
ATOM   3047  CB  SER A 415      42.951  -5.804 -15.498  1.00 91.46           C  
ATOM   3048  OG  SER A 415      44.114  -5.083 -15.866  1.00 91.46           O  
ATOM   3049  N   THR A 416      43.964  -8.874 -15.360  1.00137.66           N  
ATOM   3050  CA  THR A 416      45.043  -9.766 -15.043  1.00137.66           C  
ATOM   3051  C   THR A 416      45.268 -10.722 -16.178  1.00137.66           C  
ATOM   3052  O   THR A 416      46.333 -11.334 -16.271  1.00137.66           O  
ATOM   3053  CB  THR A 416      44.760 -10.641 -13.862  1.00137.66           C  
ATOM   3054  CG2 THR A 416      46.051 -11.406 -13.535  1.00137.66           C  
ATOM   3055  OG1 THR A 416      44.377  -9.862 -12.742  1.00137.66           O  
ATOM   3056  N   GLY A 417      44.251 -10.927 -17.042  1.00 43.71           N  
ATOM   3057  CA  GLY A 417      44.404 -11.886 -18.103  1.00 43.71           C  
ATOM   3058  C   GLY A 417      43.665 -13.147 -17.760  1.00 43.71           C  
ATOM   3059  O   GLY A 417      44.044 -14.231 -18.204  1.00 43.71           O  
ATOM   3060  N   GLY A 418      42.592 -13.037 -16.948  1.00 53.73           N  
ATOM   3061  CA  GLY A 418      41.821 -14.190 -16.558  1.00 53.73           C  
ATOM   3062  C   GLY A 418      41.173 -14.810 -17.763  1.00 53.73           C  
ATOM   3063  O   GLY A 418      40.520 -14.133 -18.555  1.00 53.73           O  
ATOM   3064  N   LYS A 419      41.461 -16.106 -18.002  1.00192.77           N  
ATOM   3065  CA  LYS A 419      40.848 -16.871 -19.054  1.00192.77           C  
ATOM   3066  C   LYS A 419      39.584 -17.580 -18.653  1.00192.77           C  
ATOM   3067  O   LYS A 419      38.608 -17.597 -19.400  1.00192.77           O  
ATOM   3068  CB  LYS A 419      41.804 -17.910 -19.655  1.00192.77           C  
ATOM   3069  CG  LYS A 419      43.083 -17.253 -20.172  1.00192.77           C  
ATOM   3070  CD  LYS A 419      42.802 -16.019 -21.030  1.00192.77           C  
ATOM   3071  CE  LYS A 419      41.645 -16.205 -22.012  1.00192.77           C  
ATOM   3072  NZ  LYS A 419      41.214 -14.891 -22.537  1.00192.77           N1+
ATOM   3073  N   THR A 420      39.582 -18.215 -17.459  1.00 88.74           N  
ATOM   3074  CA  THR A 420      38.466 -19.030 -17.065  1.00 88.74           C  
ATOM   3075  C   THR A 420      38.206 -18.902 -15.594  1.00 88.74           C  
ATOM   3076  O   THR A 420      38.802 -18.090 -14.890  1.00 88.74           O  
ATOM   3077  CB  THR A 420      38.659 -20.488 -17.388  1.00 88.74           C  
ATOM   3078  CG2 THR A 420      38.621 -20.679 -18.911  1.00 88.74           C  
ATOM   3079  OG1 THR A 420      39.890 -20.955 -16.857  1.00 88.74           O  
ATOM   3080  N   GLN A 421      37.259 -19.724 -15.110  1.00154.48           N  
ATOM   3081  CA  GLN A 421      36.776 -19.752 -13.759  1.00154.48           C  
ATOM   3082  C   GLN A 421      37.850 -20.279 -12.859  1.00154.48           C  
ATOM   3083  O   GLN A 421      37.753 -20.153 -11.639  1.00154.48           O  
ATOM   3084  CB  GLN A 421      35.522 -20.622 -13.602  1.00154.48           C  
ATOM   3085  CG  GLN A 421      34.759 -20.315 -12.319  1.00154.48           C  
ATOM   3086  CD  GLN A 421      34.229 -18.890 -12.443  1.00154.48           C  
ATOM   3087  NE2 GLN A 421      34.376 -18.094 -11.350  1.00154.48           N  
ATOM   3088  OE1 GLN A 421      33.711 -18.492 -13.485  1.00154.48           O  
ATOM   3089  N   VAL A 422      38.857 -20.958 -13.443  1.00 57.29           N  
ATOM   3090  CA  VAL A 422      39.938 -21.539 -12.699  1.00 57.29           C  
ATOM   3091  C   VAL A 422      40.605 -20.451 -11.914  1.00 57.29           C  
ATOM   3092  O   VAL A 422      41.029 -20.663 -10.783  1.00 57.29           O  
ATOM   3093  CB  VAL A 422      40.981 -22.156 -13.586  1.00 57.29           C  
ATOM   3094  CG1 VAL A 422      42.112 -22.710 -12.702  1.00 57.29           C  
ATOM   3095  CG2 VAL A 422      40.310 -23.214 -14.476  1.00 57.29           C  
ATOM   3096  N   ALA A 423      40.709 -19.240 -12.477  1.00 42.47           N  
ATOM   3097  CA  ALA A 423      41.351 -18.164 -11.776  1.00 42.47           C  
ATOM   3098  C   ALA A 423      40.619 -17.960 -10.487  1.00 42.47           C  
ATOM   3099  O   ALA A 423      41.221 -17.664  -9.456  1.00 42.47           O  
ATOM   3100  CB  ALA A 423      41.285 -16.837 -12.554  1.00 42.47           C  
ATOM   3101  N   GLY A 424      39.284 -18.095 -10.525  1.00 29.99           N  
ATOM   3102  CA  GLY A 424      38.464 -17.924  -9.362  1.00 29.99           C  
ATOM   3103  C   GLY A 424      38.785 -18.989  -8.354  1.00 29.99           C  
ATOM   3104  O   GLY A 424      38.805 -18.715  -7.154  1.00 29.99           O  
ATOM   3105  N   ILE A 425      39.013 -20.241  -8.809  1.00123.93           N  
ATOM   3106  CA  ILE A 425      39.277 -21.303  -7.879  1.00123.93           C  
ATOM   3107  C   ILE A 425      40.575 -21.021  -7.187  1.00123.93           C  
ATOM   3108  O   ILE A 425      40.692 -21.213  -5.978  1.00123.93           O  
ATOM   3109  CB  ILE A 425      39.330 -22.688  -8.478  1.00123.93           C  
ATOM   3110  CG1 ILE A 425      39.152 -23.733  -7.364  1.00123.93           C  
ATOM   3111  CG2 ILE A 425      40.651 -22.880  -9.235  1.00123.93           C  
ATOM   3112  CD1 ILE A 425      37.760 -23.722  -6.737  1.00123.93           C  
ATOM   3113  N   ILE A 426      41.588 -20.551  -7.942  1.00 89.06           N  
ATOM   3114  CA  ILE A 426      42.862 -20.221  -7.363  1.00 89.06           C  
ATOM   3115  C   ILE A 426      42.670 -19.100  -6.393  1.00 89.06           C  
ATOM   3116  O   ILE A 426      43.331 -19.051  -5.357  1.00 89.06           O  
ATOM   3117  CB  ILE A 426      43.919 -19.795  -8.349  1.00 89.06           C  
ATOM   3118  CG1 ILE A 426      44.471 -20.996  -9.140  1.00 89.06           C  
ATOM   3119  CG2 ILE A 426      45.011 -19.046  -7.563  1.00 89.06           C  
ATOM   3120  CD1 ILE A 426      43.494 -21.644 -10.113  1.00 89.06           C  
ATOM   3121  N   SER A 427      41.771 -18.155  -6.717  1.00 34.05           N  
ATOM   3122  CA  SER A 427      41.525 -17.025  -5.866  1.00 34.05           C  
ATOM   3123  C   SER A 427      41.060 -17.519  -4.530  1.00 34.05           C  
ATOM   3124  O   SER A 427      41.442 -16.982  -3.492  1.00 34.05           O  
ATOM   3125  CB  SER A 427      40.417 -16.112  -6.417  1.00 34.05           C  
ATOM   3126  OG  SER A 427      40.206 -15.016  -5.541  1.00 34.05           O  
ATOM   3127  N   ALA A 428      40.216 -18.567  -4.531  1.00 37.57           N  
ATOM   3128  CA  ALA A 428      39.672 -19.143  -3.332  1.00 37.57           C  
ATOM   3129  C   ALA A 428      40.787 -19.708  -2.508  1.00 37.57           C  
ATOM   3130  O   ALA A 428      40.743 -19.685  -1.281  1.00 37.57           O  
ATOM   3131  CB  ALA A 428      38.687 -20.288  -3.619  1.00 37.57           C  
ATOM   3132  N   ALA A 429      41.817 -20.262  -3.168  1.00 28.67           N  
ATOM   3133  CA  ALA A 429      42.915 -20.861  -2.464  1.00 28.67           C  
ATOM   3134  C   ALA A 429      43.581 -19.814  -1.629  1.00 28.67           C  
ATOM   3135  O   ALA A 429      44.004 -20.079  -0.506  1.00 28.67           O  
ATOM   3136  CB  ALA A 429      43.980 -21.446  -3.407  1.00 28.67           C  
ATOM   3137  N   ILE A 430      43.693 -18.587  -2.163  1.00 41.51           N  
ATOM   3138  CA  ILE A 430      44.359 -17.530  -1.460  1.00 41.51           C  
ATOM   3139  C   ILE A 430      43.608 -17.252  -0.196  1.00 41.51           C  
ATOM   3140  O   ILE A 430      44.218 -17.070   0.857  1.00 41.51           O  
ATOM   3141  CB  ILE A 430      44.380 -16.252  -2.241  1.00 41.51           C  
ATOM   3142  CG1 ILE A 430      45.100 -16.464  -3.578  1.00 41.51           C  
ATOM   3143  CG2 ILE A 430      45.018 -15.160  -1.365  1.00 41.51           C  
ATOM   3144  CD1 ILE A 430      44.852 -15.330  -4.565  1.00 41.51           C  
ATOM   3145  N   VAL A 431      42.262 -17.187  -0.268  1.00120.36           N  
ATOM   3146  CA  VAL A 431      41.502 -16.915   0.921  1.00120.36           C  
ATOM   3147  C   VAL A 431      41.594 -18.069   1.873  1.00120.36           C  
ATOM   3148  O   VAL A 431      41.632 -17.871   3.085  1.00120.36           O  
ATOM   3149  CB  VAL A 431      40.042 -16.591   0.723  1.00120.36           C  
ATOM   3150  CG1 VAL A 431      39.932 -15.257  -0.023  1.00120.36           C  
ATOM   3151  CG2 VAL A 431      39.324 -17.753   0.032  1.00120.36           C  
ATOM   3152  N   MET A 432      41.648 -19.308   1.347  1.00 42.31           N  
ATOM   3153  CA  MET A 432      41.658 -20.477   2.188  1.00 42.31           C  
ATOM   3154  C   MET A 432      42.838 -20.433   3.112  1.00 42.31           C  
ATOM   3155  O   MET A 432      42.708 -20.691   4.308  1.00 42.31           O  
ATOM   3156  CB  MET A 432      41.764 -21.780   1.376  1.00 42.31           C  
ATOM   3157  CG  MET A 432      41.781 -23.044   2.237  1.00 42.31           C  
ATOM   3158  SD  MET A 432      40.211 -23.425   3.069  1.00 42.31           S  
ATOM   3159  CE  MET A 432      40.827 -24.930   3.878  1.00 42.31           C  
ATOM   3160  N   ILE A 433      44.022 -20.080   2.583  1.00 38.08           N  
ATOM   3161  CA  ILE A 433      45.223 -20.028   3.371  1.00 38.08           C  
ATOM   3162  C   ILE A 433      45.039 -18.979   4.419  1.00 38.08           C  
ATOM   3163  O   ILE A 433      45.518 -19.111   5.544  1.00 38.08           O  
ATOM   3164  CB  ILE A 433      46.432 -19.657   2.562  1.00 38.08           C  
ATOM   3165  CG1 ILE A 433      46.686 -20.706   1.465  1.00 38.08           C  
ATOM   3166  CG2 ILE A 433      47.614 -19.480   3.529  1.00 38.08           C  
ATOM   3167  CD1 ILE A 433      47.708 -20.259   0.420  1.00 38.08           C  
ATOM   3168  N   ALA A 434      44.351 -17.886   4.052  1.00 61.75           N  
ATOM   3169  CA  ALA A 434      44.130 -16.772   4.923  1.00 61.75           C  
ATOM   3170  C   ALA A 434      43.316 -17.187   6.114  1.00 61.75           C  
ATOM   3171  O   ALA A 434      43.371 -16.536   7.152  1.00 61.75           O  
ATOM   3172  CB  ALA A 434      43.381 -15.617   4.235  1.00 61.75           C  
ATOM   3173  N   ILE A 435      42.388 -18.144   5.951  1.00 98.36           N  
ATOM   3174  CA  ILE A 435      41.614 -18.614   7.066  1.00 98.36           C  
ATOM   3175  C   ILE A 435      42.335 -19.639   7.903  1.00 98.36           C  
ATOM   3176  O   ILE A 435      42.294 -19.590   9.132  1.00 98.36           O  
ATOM   3177  CB  ILE A 435      40.294 -19.159   6.607  1.00 98.36           C  
ATOM   3178  CG1 ILE A 435      39.564 -18.066   5.801  1.00 98.36           C  
ATOM   3179  CG2 ILE A 435      39.502 -19.628   7.840  1.00 98.36           C  
ATOM   3180  CD1 ILE A 435      38.366 -18.570   4.998  1.00 98.36           C  
ATOM   3181  N   LEU A 436      42.955 -20.652   7.254  1.00184.78           N  
ATOM   3182  CA  LEU A 436      43.605 -21.694   8.004  1.00184.78           C  
ATOM   3183  C   LEU A 436      44.855 -21.232   8.700  1.00184.78           C  
ATOM   3184  O   LEU A 436      44.989 -21.402   9.910  1.00184.78           O  
ATOM   3185  CB  LEU A 436      44.003 -22.893   7.120  1.00184.78           C  
ATOM   3186  CG  LEU A 436      42.808 -23.725   6.626  1.00184.78           C  
ATOM   3187  CD1 LEU A 436      43.270 -24.903   5.753  1.00184.78           C  
ATOM   3188  CD2 LEU A 436      41.941 -24.187   7.808  1.00184.78           C  
ATOM   3189  N   ALA A 437      45.868 -20.786   7.932  1.00 92.98           N  
ATOM   3190  CA  ALA A 437      47.104 -20.282   8.480  1.00 92.98           C  
ATOM   3191  C   ALA A 437      47.146 -18.825   8.832  1.00 92.98           C  
ATOM   3192  O   ALA A 437      47.456 -18.438   9.958  1.00 92.98           O  
ATOM   3193  CB  ALA A 437      48.295 -20.535   7.541  1.00 92.98           C  
ATOM   3194  N   LEU A 438      46.788 -17.976   7.845  1.00142.50           N  
ATOM   3195  CA  LEU A 438      46.999 -16.558   7.928  1.00142.50           C  
ATOM   3196  C   LEU A 438      45.786 -15.870   8.431  1.00142.50           C  
ATOM   3197  O   LEU A 438      44.950 -16.449   9.120  1.00142.50           O  
ATOM   3198  CB  LEU A 438      47.343 -15.875   6.593  1.00142.50           C  
ATOM   3199  CG  LEU A 438      48.765 -16.154   6.086  1.00142.50           C  
ATOM   3200  CD1 LEU A 438      48.969 -17.640   5.768  1.00142.50           C  
ATOM   3201  CD2 LEU A 438      49.117 -15.235   4.907  1.00142.50           C  
ATOM   3202  N   GLY A 439      45.750 -14.547   8.176  1.00 53.07           N  
ATOM   3203  CA  GLY A 439      44.615 -13.748   8.503  1.00 53.07           C  
ATOM   3204  C   GLY A 439      44.813 -13.182   9.871  1.00 53.07           C  
ATOM   3205  O   GLY A 439      44.449 -12.040  10.140  1.00 53.07           O  
ATOM   3206  N   LYS A 440      45.462 -13.961  10.754  1.00 90.46           N  
ATOM   3207  CA  LYS A 440      45.662 -13.615  12.131  1.00 90.46           C  
ATOM   3208  C   LYS A 440      46.545 -12.412  12.221  1.00 90.46           C  
ATOM   3209  O   LYS A 440      46.515 -11.691  13.214  1.00 90.46           O  
ATOM   3210  CB  LYS A 440      46.280 -14.754  12.962  1.00 90.46           C  
ATOM   3211  CG  LYS A 440      47.669 -15.199  12.502  1.00 90.46           C  
ATOM   3212  CD  LYS A 440      48.358 -16.140  13.493  1.00 90.46           C  
ATOM   3213  CE  LYS A 440      49.709 -16.666  13.008  1.00 90.46           C  
ATOM   3214  NZ  LYS A 440      50.294 -17.567  14.026  1.00 90.46           N1+
ATOM   3215  N   LEU A 441      47.382 -12.182  11.194  1.00 66.61           N  
ATOM   3216  CA  LEU A 441      48.308 -11.085  11.178  1.00 66.61           C  
ATOM   3217  C   LEU A 441      47.548  -9.784  11.194  1.00 66.61           C  
ATOM   3218  O   LEU A 441      48.044  -8.768  11.679  1.00 66.61           O  
ATOM   3219  CB  LEU A 441      49.216 -11.087   9.935  1.00 66.61           C  
ATOM   3220  CG  LEU A 441      50.219  -9.917   9.915  1.00 66.61           C  
ATOM   3221  CD1 LEU A 441      51.204 -10.013  11.091  1.00 66.61           C  
ATOM   3222  CD2 LEU A 441      50.929  -9.807   8.556  1.00 66.61           C  
ATOM   3223  N   LEU A 442      46.341  -9.799  10.607  1.00111.65           N  
ATOM   3224  CA  LEU A 442      45.395  -8.724  10.442  1.00111.65           C  
ATOM   3225  C   LEU A 442      44.708  -8.359  11.730  1.00111.65           C  
ATOM   3226  O   LEU A 442      43.801  -7.531  11.724  1.00111.65           O  
ATOM   3227  CB  LEU A 442      44.301  -9.045   9.410  1.00111.65           C  
ATOM   3228  CG  LEU A 442      44.861  -9.229   7.989  1.00111.65           C  
ATOM   3229  CD1 LEU A 442      43.742  -9.515   6.976  1.00111.65           C  
ATOM   3230  CD2 LEU A 442      45.750  -8.041   7.583  1.00111.65           C  
ATOM   3231  N   GLU A 443      45.001  -9.050  12.844  1.00103.84           N  
ATOM   3232  CA  GLU A 443      44.253  -8.825  14.055  1.00103.84           C  
ATOM   3233  C   GLU A 443      44.264  -7.381  14.509  1.00103.84           C  
ATOM   3234  O   GLU A 443      43.194  -6.842  14.790  1.00103.84           O  
ATOM   3235  CB  GLU A 443      44.753  -9.711  15.215  1.00103.84           C  
ATOM   3236  CG  GLU A 443      43.897  -9.630  16.479  1.00103.84           C  
ATOM   3237  CD  GLU A 443      44.364  -8.432  17.291  1.00103.84           C  
ATOM   3238  OE1 GLU A 443      45.505  -8.487  17.822  1.00103.84           O  
ATOM   3239  OE2 GLU A 443      43.587  -7.447  17.393  1.00103.84           O1-
ATOM   3240  N   PRO A 444      45.389  -6.719  14.587  1.00139.56           N  
ATOM   3241  CA  PRO A 444      45.485  -5.348  15.048  1.00139.56           C  
ATOM   3242  C   PRO A 444      45.047  -4.350  14.017  1.00139.56           C  
ATOM   3243  O   PRO A 444      45.301  -3.162  14.208  1.00139.56           O  
ATOM   3244  CB  PRO A 444      46.944  -5.148  15.466  1.00139.56           C  
ATOM   3245  CG  PRO A 444      47.708  -6.300  14.792  1.00139.56           C  
ATOM   3246  CD  PRO A 444      46.660  -7.417  14.691  1.00139.56           C  
ATOM   3247  N   LEU A 445      44.454  -4.797  12.898  1.00 63.44           N  
ATOM   3248  CA  LEU A 445      44.100  -3.904  11.831  1.00 63.44           C  
ATOM   3249  C   LEU A 445      42.930  -3.045  12.219  1.00 63.44           C  
ATOM   3250  O   LEU A 445      41.952  -3.514  12.798  1.00 63.44           O  
ATOM   3251  CB  LEU A 445      43.749  -4.659  10.535  1.00 63.44           C  
ATOM   3252  CG  LEU A 445      43.465  -3.756   9.322  1.00 63.44           C  
ATOM   3253  CD1 LEU A 445      44.711  -2.943   8.930  1.00 63.44           C  
ATOM   3254  CD2 LEU A 445      42.902  -4.572   8.147  1.00 63.44           C  
ATOM   3255  N   GLN A 446      43.011  -1.739  11.883  1.00 61.96           N  
ATOM   3256  CA  GLN A 446      41.976  -0.796  12.204  1.00 61.96           C  
ATOM   3257  C   GLN A 446      40.862  -0.941  11.212  1.00 61.96           C  
ATOM   3258  O   GLN A 446      41.086  -1.033  10.008  1.00 61.96           O  
ATOM   3259  CB  GLN A 446      42.479   0.657  12.161  1.00 61.96           C  
ATOM   3260  CG  GLN A 446      43.603   0.909  13.165  1.00 61.96           C  
ATOM   3261  CD  GLN A 446      44.045   2.360  13.052  1.00 61.96           C  
ATOM   3262  NE2 GLN A 446      43.494   3.087  12.044  1.00 61.96           N  
ATOM   3263  OE1 GLN A 446      44.857   2.835  13.843  1.00 61.96           O  
ATOM   3264  N   LYS A 447      39.613  -0.959  11.715  1.00 67.02           N  
ATOM   3265  CA  LYS A 447      38.437  -1.105  10.903  1.00 67.02           C  
ATOM   3266  C   LYS A 447      38.249   0.100  10.041  1.00 67.02           C  
ATOM   3267  O   LYS A 447      37.586   0.038   9.007  1.00 67.02           O  
ATOM   3268  CB  LYS A 447      37.145  -1.325  11.702  1.00 67.02           C  
ATOM   3269  CG  LYS A 447      37.009  -2.750  12.234  1.00 67.02           C  
ATOM   3270  CD  LYS A 447      35.856  -2.914  13.222  1.00 67.02           C  
ATOM   3271  CE  LYS A 447      35.558  -4.369  13.582  1.00 67.02           C  
ATOM   3272  NZ  LYS A 447      34.432  -4.425  14.541  1.00 67.02           N1+
ATOM   3273  N   SER A 448      38.793   1.249  10.470  1.00 44.82           N  
ATOM   3274  CA  SER A 448      38.626   2.473   9.738  1.00 44.82           C  
ATOM   3275  C   SER A 448      39.158   2.303   8.344  1.00 44.82           C  
ATOM   3276  O   SER A 448      38.574   2.813   7.388  1.00 44.82           O  
ATOM   3277  CB  SER A 448      39.368   3.641  10.409  1.00 44.82           C  
ATOM   3278  OG  SER A 448      40.745   3.324  10.553  1.00 44.82           O  
ATOM   3279  N   VAL A 449      40.289   1.588   8.189  1.00 39.64           N  
ATOM   3280  CA  VAL A 449      40.883   1.375   6.895  1.00 39.64           C  
ATOM   3281  C   VAL A 449      39.976   0.522   6.055  1.00 39.64           C  
ATOM   3282  O   VAL A 449      39.826   0.755   4.856  1.00 39.64           O  
ATOM   3283  CB  VAL A 449      42.208   0.677   6.969  1.00 39.64           C  
ATOM   3284  CG1 VAL A 449      42.709   0.428   5.535  1.00 39.64           C  
ATOM   3285  CG2 VAL A 449      43.161   1.525   7.828  1.00 39.64           C  
ATOM   3286  N   LEU A 450      39.348  -0.498   6.674  1.00106.22           N  
ATOM   3287  CA  LEU A 450      38.494  -1.421   5.972  1.00106.22           C  
ATOM   3288  C   LEU A 450      37.344  -0.677   5.367  1.00106.22           C  
ATOM   3289  O   LEU A 450      36.957  -0.926   4.226  1.00106.22           O  
ATOM   3290  CB  LEU A 450      37.827  -2.451   6.908  1.00106.22           C  
ATOM   3291  CG  LEU A 450      38.761  -3.499   7.536  1.00106.22           C  
ATOM   3292  CD1 LEU A 450      39.268  -4.489   6.484  1.00106.22           C  
ATOM   3293  CD2 LEU A 450      39.903  -2.851   8.328  1.00106.22           C  
ATOM   3294  N   ALA A 451      36.744   0.233   6.151  1.00 42.37           N  
ATOM   3295  CA  ALA A 451      35.607   0.999   5.721  1.00 42.37           C  
ATOM   3296  C   ALA A 451      36.004   1.929   4.615  1.00 42.37           C  
ATOM   3297  O   ALA A 451      35.215   2.208   3.713  1.00 42.37           O  
ATOM   3298  CB  ALA A 451      35.006   1.856   6.849  1.00 42.37           C  
ATOM   3299  N   ALA A 452      37.233   2.470   4.690  1.00 37.58           N  
ATOM   3300  CA  ALA A 452      37.706   3.449   3.750  1.00 37.58           C  
ATOM   3301  C   ALA A 452      37.793   2.885   2.363  1.00 37.58           C  
ATOM   3302  O   ALA A 452      37.408   3.539   1.393  1.00 37.58           O  
ATOM   3303  CB  ALA A 452      39.106   3.978   4.109  1.00 37.58           C  
ATOM   3304  N   VAL A 453      38.282   1.642   2.233  1.00109.25           N  
ATOM   3305  CA  VAL A 453      38.499   1.023   0.956  1.00109.25           C  
ATOM   3306  C   VAL A 453      37.180   0.926   0.242  1.00109.25           C  
ATOM   3307  O   VAL A 453      37.112   1.053  -0.978  1.00109.25           O  
ATOM   3308  CB  VAL A 453      39.011  -0.377   1.104  1.00109.25           C  
ATOM   3309  CG1 VAL A 453      39.215  -0.975  -0.294  1.00109.25           C  
ATOM   3310  CG2 VAL A 453      40.264  -0.352   1.987  1.00109.25           C  
ATOM   3311  N   VAL A 454      36.100   0.653   0.994  1.00 37.19           N  
ATOM   3312  CA  VAL A 454      34.794   0.509   0.420  1.00 37.19           C  
ATOM   3313  C   VAL A 454      34.348   1.816  -0.163  1.00 37.19           C  
ATOM   3314  O   VAL A 454      33.765   1.855  -1.247  1.00 37.19           O  
ATOM   3315  CB  VAL A 454      33.766   0.081   1.428  1.00 37.19           C  
ATOM   3316  CG1 VAL A 454      32.397  -0.019   0.731  1.00 37.19           C  
ATOM   3317  CG2 VAL A 454      34.232  -1.236   2.070  1.00 37.19           C  
ATOM   3318  N   ILE A 455      34.624   2.932   0.540  1.00 37.19           N  
ATOM   3319  CA  ILE A 455      34.197   4.229   0.095  1.00 37.19           C  
ATOM   3320  C   ILE A 455      34.849   4.522  -1.220  1.00 37.19           C  
ATOM   3321  O   ILE A 455      34.223   5.063  -2.129  1.00 37.19           O  
ATOM   3322  CB  ILE A 455      34.566   5.335   1.044  1.00 37.19           C  
ATOM   3323  CG1 ILE A 455      33.857   5.139   2.395  1.00 37.19           C  
ATOM   3324  CG2 ILE A 455      34.232   6.676   0.367  1.00 37.19           C  
ATOM   3325  CD1 ILE A 455      34.369   6.070   3.493  1.00 37.19           C  
ATOM   3326  N   ALA A 456      36.135   4.157  -1.353  1.00 39.64           N  
ATOM   3327  CA  ALA A 456      36.891   4.419  -2.545  1.00 39.64           C  
ATOM   3328  C   ALA A 456      36.250   3.720  -3.708  1.00 39.64           C  
ATOM   3329  O   ALA A 456      36.278   4.226  -4.828  1.00 39.64           O  
ATOM   3330  CB  ALA A 456      38.343   3.920  -2.443  1.00 39.64           C  
ATOM   3331  N   ASN A 457      35.692   2.516  -3.474  1.00 65.02           N  
ATOM   3332  CA  ASN A 457      35.054   1.706  -4.483  1.00 65.02           C  
ATOM   3333  C   ASN A 457      33.777   2.338  -4.964  1.00 65.02           C  
ATOM   3334  O   ASN A 457      33.313   2.054  -6.066  1.00 65.02           O  
ATOM   3335  CB  ASN A 457      34.733   0.280  -4.001  1.00 65.02           C  
ATOM   3336  CG  ASN A 457      36.019  -0.538  -4.059  1.00 65.02           C  
ATOM   3337  ND2 ASN A 457      36.664  -0.751  -2.882  1.00 65.02           N  
ATOM   3338  OD1 ASN A 457      36.442  -0.973  -5.130  1.00 65.02           O  
ATOM   3339  N   LEU A 458      33.155   3.178  -4.123  1.00 70.26           N  
ATOM   3340  CA  LEU A 458      31.900   3.841  -4.368  1.00 70.26           C  
ATOM   3341  C   LEU A 458      32.024   4.822  -5.496  1.00 70.26           C  
ATOM   3342  O   LEU A 458      31.025   5.227  -6.088  1.00 70.26           O  
ATOM   3343  CB  LEU A 458      31.388   4.599  -3.133  1.00 70.26           C  
ATOM   3344  CG  LEU A 458      31.074   3.677  -1.939  1.00 70.26           C  
ATOM   3345  CD1 LEU A 458      30.562   4.477  -0.731  1.00 70.26           C  
ATOM   3346  CD2 LEU A 458      30.120   2.542  -2.347  1.00 70.26           C  
ATOM   3347  N   LYS A 459      33.260   5.238  -5.817  1.00158.32           N  
ATOM   3348  CA  LYS A 459      33.520   6.284  -6.763  1.00158.32           C  
ATOM   3349  C   LYS A 459      32.804   6.010  -8.058  1.00158.32           C  
ATOM   3350  O   LYS A 459      32.301   6.940  -8.687  1.00158.32           O  
ATOM   3351  CB  LYS A 459      35.037   6.444  -6.995  1.00158.32           C  
ATOM   3352  CG  LYS A 459      35.462   7.693  -7.769  1.00158.32           C  
ATOM   3353  CD  LYS A 459      35.197   7.622  -9.269  1.00158.32           C  
ATOM   3354  CE  LYS A 459      36.346   6.957 -10.032  1.00158.32           C  
ATOM   3355  NZ  LYS A 459      37.567   7.791  -9.939  1.00158.32           N1+
ATOM   3356  N   GLY A 460      32.724   4.742  -8.501  1.00 29.09           N  
ATOM   3357  CA  GLY A 460      32.051   4.451  -9.741  1.00 29.09           C  
ATOM   3358  C   GLY A 460      30.583   4.780  -9.660  1.00 29.09           C  
ATOM   3359  O   GLY A 460      30.018   5.337 -10.600  1.00 29.09           O  
ATOM   3360  N   MET A 461      29.916   4.410  -8.548  1.00 49.47           N  
ATOM   3361  CA  MET A 461      28.500   4.608  -8.372  1.00 49.47           C  
ATOM   3362  C   MET A 461      28.147   6.060  -8.237  1.00 49.47           C  
ATOM   3363  O   MET A 461      27.092   6.490  -8.701  1.00 49.47           O  
ATOM   3364  CB  MET A 461      27.926   3.855  -7.160  1.00 49.47           C  
ATOM   3365  CG  MET A 461      27.874   2.341  -7.380  1.00 49.47           C  
ATOM   3366  SD  MET A 461      27.206   1.385  -5.985  1.00 49.47           S  
ATOM   3367  CE  MET A 461      28.727   1.462  -4.993  1.00 49.47           C  
ATOM   3368  N   PHE A 462      29.014   6.858  -7.592  1.00 83.18           N  
ATOM   3369  CA  PHE A 462      28.744   8.251  -7.355  1.00 83.18           C  
ATOM   3370  C   PHE A 462      28.663   8.996  -8.653  1.00 83.18           C  
ATOM   3371  O   PHE A 462      28.020  10.042  -8.739  1.00 83.18           O  
ATOM   3372  CB  PHE A 462      29.775   8.943  -6.444  1.00 83.18           C  
ATOM   3373  CG  PHE A 462      29.496   8.504  -5.045  1.00 83.18           C  
ATOM   3374  CD1 PHE A 462      28.408   9.011  -4.371  1.00 83.18           C  
ATOM   3375  CD2 PHE A 462      30.315   7.608  -4.398  1.00 83.18           C  
ATOM   3376  CE1 PHE A 462      28.131   8.627  -3.080  1.00 83.18           C  
ATOM   3377  CE2 PHE A 462      30.041   7.222  -3.105  1.00 83.18           C  
ATOM   3378  CZ  PHE A 462      28.950   7.728  -2.442  1.00 83.18           C  
ATOM   3379  N   MET A 463      29.364   8.505  -9.684  1.00 97.78           N  
ATOM   3380  CA  MET A 463      29.434   9.120 -10.980  1.00 97.78           C  
ATOM   3381  C   MET A 463      28.109   9.095 -11.691  1.00 97.78           C  
ATOM   3382  O   MET A 463      27.848   9.951 -12.532  1.00 97.78           O  
ATOM   3383  CB  MET A 463      30.479   8.470 -11.898  1.00 97.78           C  
ATOM   3384  CG  MET A 463      31.896   8.570 -11.331  1.00 97.78           C  
ATOM   3385  SD  MET A 463      32.370  10.243 -10.800  1.00 97.78           S  
ATOM   3386  CE  MET A 463      31.786  11.058 -12.312  1.00 97.78           C  
ATOM   3387  N   GLN A 464      27.235   8.121 -11.378  1.00144.69           N  
ATOM   3388  CA  GLN A 464      26.004   7.901 -12.095  1.00144.69           C  
ATOM   3389  C   GLN A 464      25.108   9.108 -12.093  1.00144.69           C  
ATOM   3390  O   GLN A 464      24.259   9.245 -12.973  1.00144.69           O  
ATOM   3391  CB  GLN A 464      25.248   6.652 -11.635  1.00144.69           C  
ATOM   3392  CG  GLN A 464      24.795   6.649 -10.184  1.00144.69           C  
ATOM   3393  CD  GLN A 464      24.592   5.178  -9.890  1.00144.69           C  
ATOM   3394  NE2 GLN A 464      24.152   4.427 -10.935  1.00144.69           N  
ATOM   3395  OE1 GLN A 464      24.853   4.703  -8.788  1.00144.69           O  
ATOM   3396  N   LEU A 465      25.257  10.011 -11.110  1.00115.37           N  
ATOM   3397  CA  LEU A 465      24.436  11.188 -11.001  1.00115.37           C  
ATOM   3398  C   LEU A 465      24.590  12.011 -12.251  1.00115.37           C  
ATOM   3399  O   LEU A 465      23.677  12.730 -12.648  1.00115.37           O  
ATOM   3400  CB  LEU A 465      24.815  12.032  -9.766  1.00115.37           C  
ATOM   3401  CG  LEU A 465      23.952  13.287  -9.523  1.00115.37           C  
ATOM   3402  CD1 LEU A 465      24.234  14.395 -10.548  1.00115.37           C  
ATOM   3403  CD2 LEU A 465      22.461  12.920  -9.427  1.00115.37           C  
ATOM   3404  N   CYS A 466      25.755  11.918 -12.913  1.00 47.88           N  
ATOM   3405  CA  CYS A 466      26.064  12.690 -14.086  1.00 47.88           C  
ATOM   3406  C   CYS A 466      25.100  12.385 -15.201  1.00 47.88           C  
ATOM   3407  O   CYS A 466      24.844  13.248 -16.037  1.00 47.88           O  
ATOM   3408  CB  CYS A 466      27.480  12.406 -14.615  1.00 47.88           C  
ATOM   3409  SG  CYS A 466      28.765  12.856 -13.412  1.00 47.88           S  
ATOM   3410  N   ASP A 467      24.563  11.150 -15.257  1.00 67.06           N  
ATOM   3411  CA  ASP A 467      23.687  10.662 -16.295  1.00 67.06           C  
ATOM   3412  C   ASP A 467      22.385  11.415 -16.336  1.00 67.06           C  
ATOM   3413  O   ASP A 467      21.767  11.539 -17.392  1.00 67.06           O  
ATOM   3414  CB  ASP A 467      23.381   9.162 -16.113  1.00 67.06           C  
ATOM   3415  CG  ASP A 467      22.458   8.695 -17.229  1.00 67.06           C  
ATOM   3416  OD1 ASP A 467      21.254   9.060 -17.191  1.00 67.06           O  
ATOM   3417  OD2 ASP A 467      22.945   7.969 -18.135  1.00 67.06           O1-
ATOM   3418  N   ILE A 468      21.925  11.956 -15.197  1.00 96.12           N  
ATOM   3419  CA  ILE A 468      20.630  12.575 -15.164  1.00 96.12           C  
ATOM   3420  C   ILE A 468      20.549  13.678 -16.176  1.00 96.12           C  
ATOM   3421  O   ILE A 468      19.545  13.783 -16.881  1.00 96.12           O  
ATOM   3422  CB  ILE A 468      20.301  13.162 -13.821  1.00 96.12           C  
ATOM   3423  CG1 ILE A 468      20.280  12.062 -12.750  1.00 96.12           C  
ATOM   3424  CG2 ILE A 468      18.968  13.916 -13.949  1.00 96.12           C  
ATOM   3425  CD1 ILE A 468      19.246  10.974 -13.029  1.00 96.12           C  
ATOM   3426  N   PRO A 469      21.547  14.503 -16.304  1.00 71.63           N  
ATOM   3427  CA  PRO A 469      21.461  15.576 -17.252  1.00 71.63           C  
ATOM   3428  C   PRO A 469      21.320  15.079 -18.655  1.00 71.63           C  
ATOM   3429  O   PRO A 469      20.755  15.803 -19.473  1.00 71.63           O  
ATOM   3430  CB  PRO A 469      22.687  16.448 -16.993  1.00 71.63           C  
ATOM   3431  CG  PRO A 469      22.960  16.238 -15.490  1.00 71.63           C  
ATOM   3432  CD  PRO A 469      22.432  14.822 -15.195  1.00 71.63           C  
ATOM   3433  N   ARG A 470      21.868  13.892 -18.986  1.00156.33           N  
ATOM   3434  CA  ARG A 470      21.701  13.413 -20.330  1.00156.33           C  
ATOM   3435  C   ARG A 470      20.287  12.966 -20.550  1.00156.33           C  
ATOM   3436  O   ARG A 470      19.693  13.246 -21.590  1.00156.33           O  
ATOM   3437  CB  ARG A 470      22.619  12.245 -20.742  1.00156.33           C  
ATOM   3438  CG  ARG A 470      22.402  10.937 -19.985  1.00156.33           C  
ATOM   3439  CD  ARG A 470      23.210   9.774 -20.559  1.00156.33           C  
ATOM   3440  NE  ARG A 470      24.632  10.213 -20.628  1.00156.33           N  
ATOM   3441  CZ  ARG A 470      25.609   9.312 -20.942  1.00156.33           C  
ATOM   3442  NH1 ARG A 470      25.286   8.006 -21.172  1.00156.33           N1+
ATOM   3443  NH2 ARG A 470      26.909   9.721 -21.027  1.00156.33           N  
ATOM   3444  N   LEU A 471      19.704  12.266 -19.555  1.00 51.12           N  
ATOM   3445  CA  LEU A 471      18.387  11.700 -19.680  1.00 51.12           C  
ATOM   3446  C   LEU A 471      17.374  12.789 -19.838  1.00 51.12           C  
ATOM   3447  O   LEU A 471      16.407  12.632 -20.581  1.00 51.12           O  
ATOM   3448  CB  LEU A 471      17.971  10.864 -18.457  1.00 51.12           C  
ATOM   3449  CG  LEU A 471      18.788   9.571 -18.283  1.00 51.12           C  
ATOM   3450  CD1 LEU A 471      18.326   8.779 -17.050  1.00 51.12           C  
ATOM   3451  CD2 LEU A 471      18.772   8.726 -19.568  1.00 51.12           C  
ATOM   3452  N   TRP A 472      17.564  13.924 -19.142  1.00 70.18           N  
ATOM   3453  CA  TRP A 472      16.591  14.975 -19.212  1.00 70.18           C  
ATOM   3454  C   TRP A 472      16.497  15.466 -20.622  1.00 70.18           C  
ATOM   3455  O   TRP A 472      15.425  15.856 -21.080  1.00 70.18           O  
ATOM   3456  CB  TRP A 472      16.888  16.180 -18.303  1.00 70.18           C  
ATOM   3457  CG  TRP A 472      15.843  17.271 -18.388  1.00 70.18           C  
ATOM   3458  CD1 TRP A 472      15.894  18.475 -19.028  1.00 70.18           C  
ATOM   3459  CD2 TRP A 472      14.536  17.182 -17.797  1.00 70.18           C  
ATOM   3460  CE2 TRP A 472      13.859  18.361 -18.110  1.00 70.18           C  
ATOM   3461  CE3 TRP A 472      13.944  16.196 -17.060  1.00 70.18           C  
ATOM   3462  NE1 TRP A 472      14.705  19.147 -18.863  1.00 70.18           N  
ATOM   3463  CZ2 TRP A 472      12.578  18.573 -17.686  1.00 70.18           C  
ATOM   3464  CZ3 TRP A 472      12.654  16.414 -16.629  1.00 70.18           C  
ATOM   3465  CH2 TRP A 472      11.983  17.581 -16.937  1.00 70.18           C  
ATOM   3466  N   ARG A 473      17.632  15.503 -21.338  1.00132.13           N  
ATOM   3467  CA  ARG A 473      17.634  15.953 -22.701  1.00132.13           C  
ATOM   3468  C   ARG A 473      16.903  14.971 -23.571  1.00132.13           C  
ATOM   3469  O   ARG A 473      16.283  15.350 -24.564  1.00132.13           O  
ATOM   3470  CB  ARG A 473      19.042  16.122 -23.284  1.00132.13           C  
ATOM   3471  CG  ARG A 473      19.018  16.684 -24.705  1.00132.13           C  
ATOM   3472  CD  ARG A 473      20.404  16.797 -25.335  1.00132.13           C  
ATOM   3473  NE  ARG A 473      20.893  15.409 -25.563  1.00132.13           N  
ATOM   3474  CZ  ARG A 473      22.232  15.157 -25.596  1.00132.13           C  
ATOM   3475  NH1 ARG A 473      23.122  16.176 -25.420  1.00132.13           N1+
ATOM   3476  NH2 ARG A 473      22.681  13.883 -25.797  1.00132.13           N  
ATOM   3477  N   GLN A 474      16.978  13.672 -23.221  1.00 82.02           N  
ATOM   3478  CA  GLN A 474      16.412  12.608 -24.005  1.00 82.02           C  
ATOM   3479  C   GLN A 474      15.033  12.310 -23.497  1.00 82.02           C  
ATOM   3480  O   GLN A 474      14.156  13.174 -23.484  1.00 82.02           O  
ATOM   3481  CB  GLN A 474      17.213  11.301 -23.880  1.00 82.02           C  
ATOM   3482  CG  GLN A 474      18.652  11.404 -24.390  1.00 82.02           C  
ATOM   3483  CD  GLN A 474      19.375  10.113 -24.025  1.00 82.02           C  
ATOM   3484  NE2 GLN A 474      20.613   9.939 -24.560  1.00 82.02           N  
ATOM   3485  OE1 GLN A 474      18.858   9.283 -23.277  1.00 82.02           O  
ATOM   3486  N   ASN A 475      14.804  11.039 -23.103  1.00 61.24           N  
ATOM   3487  CA  ASN A 475      13.514  10.604 -22.646  1.00 61.24           C  
ATOM   3488  C   ASN A 475      13.312  11.106 -21.250  1.00 61.24           C  
ATOM   3489  O   ASN A 475      13.798  10.528 -20.279  1.00 61.24           O  
ATOM   3490  CB  ASN A 475      13.391   9.070 -22.626  1.00 61.24           C  
ATOM   3491  CG  ASN A 475      11.923   8.686 -22.511  1.00 61.24           C  
ATOM   3492  ND2 ASN A 475      11.539   7.575 -23.196  1.00 61.24           N  
ATOM   3493  OD1 ASN A 475      11.141   9.352 -21.837  1.00 61.24           O  
ATOM   3494  N   LYS A 476      12.548  12.208 -21.131  1.00 54.76           N  
ATOM   3495  CA  LYS A 476      12.280  12.852 -19.879  1.00 54.76           C  
ATOM   3496  C   LYS A 476      11.467  11.945 -19.012  1.00 54.76           C  
ATOM   3497  O   LYS A 476      11.597  11.969 -17.789  1.00 54.76           O  
ATOM   3498  CB  LYS A 476      11.533  14.184 -20.042  1.00 54.76           C  
ATOM   3499  CG  LYS A 476      12.395  15.236 -20.740  1.00 54.76           C  
ATOM   3500  CD  LYS A 476      11.659  16.531 -21.081  1.00 54.76           C  
ATOM   3501  CE  LYS A 476      12.558  17.557 -21.772  1.00 54.76           C  
ATOM   3502  NZ  LYS A 476      11.989  18.911 -21.615  1.00 54.76           N1+
ATOM   3503  N   ILE A 477      10.593  11.125 -19.623  1.00 34.64           N  
ATOM   3504  CA  ILE A 477       9.744  10.254 -18.861  1.00 34.64           C  
ATOM   3505  C   ILE A 477      10.592   9.294 -18.084  1.00 34.64           C  
ATOM   3506  O   ILE A 477      10.310   9.011 -16.921  1.00 34.64           O  
ATOM   3507  CB  ILE A 477       8.828   9.433 -19.722  1.00 34.64           C  
ATOM   3508  CG1 ILE A 477       7.868  10.340 -20.509  1.00 34.64           C  
ATOM   3509  CG2 ILE A 477       8.114   8.417 -18.816  1.00 34.64           C  
ATOM   3510  CD1 ILE A 477       7.095   9.605 -21.603  1.00 34.64           C  
ATOM   3511  N   ASP A 478      11.639   8.741 -18.722  1.00 42.71           N  
ATOM   3512  CA  ASP A 478      12.518   7.798 -18.088  1.00 42.71           C  
ATOM   3513  C   ASP A 478      13.331   8.483 -17.032  1.00 42.71           C  
ATOM   3514  O   ASP A 478      13.667   7.893 -16.006  1.00 42.71           O  
ATOM   3515  CB  ASP A 478      13.484   7.128 -19.080  1.00 42.71           C  
ATOM   3516  CG  ASP A 478      12.661   6.195 -19.958  1.00 42.71           C  
ATOM   3517  OD1 ASP A 478      11.471   5.959 -19.618  1.00 42.71           O  
ATOM   3518  OD2 ASP A 478      13.211   5.701 -20.979  1.00 42.71           O1-
ATOM   3519  N   ALA A 479      13.672   9.762 -17.265  1.00 35.56           N  
ATOM   3520  CA  ALA A 479      14.496  10.517 -16.364  1.00 35.56           C  
ATOM   3521  C   ALA A 479      13.808  10.625 -15.040  1.00 35.56           C  
ATOM   3522  O   ALA A 479      14.455  10.592 -13.995  1.00 35.56           O  
ATOM   3523  CB  ALA A 479      14.768  11.948 -16.860  1.00 35.56           C  
ATOM   3524  N   VAL A 480      12.472  10.774 -15.052  1.00 87.40           N  
ATOM   3525  CA  VAL A 480      11.744  10.933 -13.827  1.00 87.40           C  
ATOM   3526  C   VAL A 480      11.893   9.693 -12.999  1.00 87.40           C  
ATOM   3527  O   VAL A 480      12.008   9.764 -11.777  1.00 87.40           O  
ATOM   3528  CB  VAL A 480      10.279  11.201 -14.027  1.00 87.40           C  
ATOM   3529  CG1 VAL A 480       9.565   9.904 -14.441  1.00 87.40           C  
ATOM   3530  CG2 VAL A 480       9.733  11.830 -12.739  1.00 87.40           C  
ATOM   3531  N   ILE A 481      11.899   8.516 -13.651  1.00 38.46           N  
ATOM   3532  CA  ILE A 481      11.987   7.263 -12.954  1.00 38.46           C  
ATOM   3533  C   ILE A 481      13.292   7.200 -12.218  1.00 38.46           C  
ATOM   3534  O   ILE A 481      13.346   6.747 -11.075  1.00 38.46           O  
ATOM   3535  CB  ILE A 481      11.928   6.084 -13.881  1.00 38.46           C  
ATOM   3536  CG1 ILE A 481      10.598   6.082 -14.655  1.00 38.46           C  
ATOM   3537  CG2 ILE A 481      12.153   4.811 -13.048  1.00 38.46           C  
ATOM   3538  CD1 ILE A 481      10.571   5.101 -15.826  1.00 38.46           C  
ATOM   3539  N   TRP A 482      14.382   7.670 -12.853  1.00 68.58           N  
ATOM   3540  CA  TRP A 482      15.690   7.565 -12.275  1.00 68.58           C  
ATOM   3541  C   TRP A 482      15.690   8.307 -10.970  1.00 68.58           C  
ATOM   3542  O   TRP A 482      16.096   7.769  -9.940  1.00 68.58           O  
ATOM   3543  CB  TRP A 482      16.764   8.190 -13.185  1.00 68.58           C  
ATOM   3544  CG  TRP A 482      18.193   7.787 -12.891  1.00 68.58           C  
ATOM   3545  CD1 TRP A 482      18.976   6.915 -13.591  1.00 68.58           C  
ATOM   3546  CD2 TRP A 482      18.993   8.261 -11.796  1.00 68.58           C  
ATOM   3547  CE2 TRP A 482      20.241   7.642 -11.901  1.00 68.58           C  
ATOM   3548  CE3 TRP A 482      18.714   9.134 -10.785  1.00 68.58           C  
ATOM   3549  NE1 TRP A 482      20.216   6.821 -13.007  1.00 68.58           N  
ATOM   3550  CZ2 TRP A 482      21.231   7.889 -10.993  1.00 68.58           C  
ATOM   3551  CZ3 TRP A 482      19.717   9.385  -9.876  1.00 68.58           C  
ATOM   3552  CH2 TRP A 482      20.950   8.776  -9.977  1.00 68.58           C  
ATOM   3553  N   VAL A 483      15.210   9.566 -10.977  1.00 34.54           N  
ATOM   3554  CA  VAL A 483      15.194  10.380  -9.791  1.00 34.54           C  
ATOM   3555  C   VAL A 483      14.251   9.803  -8.783  1.00 34.54           C  
ATOM   3556  O   VAL A 483      14.546   9.773  -7.589  1.00 34.54           O  
ATOM   3557  CB  VAL A 483      14.745  11.789 -10.047  1.00 34.54           C  
ATOM   3558  CG1 VAL A 483      14.655  12.524  -8.698  1.00 34.54           C  
ATOM   3559  CG2 VAL A 483      15.713  12.439 -11.051  1.00 34.54           C  
ATOM   3560  N   PHE A 484      13.083   9.325  -9.245  1.00 51.37           N  
ATOM   3561  CA  PHE A 484      12.059   8.847  -8.362  1.00 51.37           C  
ATOM   3562  C   PHE A 484      12.588   7.694  -7.565  1.00 51.37           C  
ATOM   3563  O   PHE A 484      12.510   7.690  -6.338  1.00 51.37           O  
ATOM   3564  CB  PHE A 484      10.830   8.355  -9.151  1.00 51.37           C  
ATOM   3565  CG  PHE A 484       9.703   8.095  -8.213  1.00 51.37           C  
ATOM   3566  CD1 PHE A 484       8.859   9.118  -7.845  1.00 51.37           C  
ATOM   3567  CD2 PHE A 484       9.480   6.835  -7.708  1.00 51.37           C  
ATOM   3568  CE1 PHE A 484       7.812   8.891  -6.984  1.00 51.37           C  
ATOM   3569  CE2 PHE A 484       8.434   6.601  -6.846  1.00 51.37           C  
ATOM   3570  CZ  PHE A 484       7.598   7.630  -6.483  1.00 51.37           C  
ATOM   3571  N   THR A 485      13.178   6.696  -8.244  1.00 40.84           N  
ATOM   3572  CA  THR A 485      13.646   5.514  -7.581  1.00 40.84           C  
ATOM   3573  C   THR A 485      14.745   5.856  -6.623  1.00 40.84           C  
ATOM   3574  O   THR A 485      14.751   5.379  -5.489  1.00 40.84           O  
ATOM   3575  CB  THR A 485      14.193   4.506  -8.545  1.00 40.84           C  
ATOM   3576  CG2 THR A 485      14.630   3.256  -7.761  1.00 40.84           C  
ATOM   3577  OG1 THR A 485      13.197   4.164  -9.496  1.00 40.84           O  
ATOM   3578  N   CYS A 486      15.702   6.707  -7.041  1.00 92.69           N  
ATOM   3579  CA  CYS A 486      16.834   6.971  -6.198  1.00 92.69           C  
ATOM   3580  C   CYS A 486      16.393   7.602  -4.910  1.00 92.69           C  
ATOM   3581  O   CYS A 486      16.819   7.183  -3.836  1.00 92.69           O  
ATOM   3582  CB  CYS A 486      17.896   7.883  -6.843  1.00 92.69           C  
ATOM   3583  SG  CYS A 486      17.360   9.603  -7.066  1.00 92.69           S  
ATOM   3584  N   ILE A 487      15.517   8.619  -4.984  1.00 95.40           N  
ATOM   3585  CA  ILE A 487      15.065   9.328  -3.820  1.00 95.40           C  
ATOM   3586  C   ILE A 487      14.231   8.427  -2.956  1.00 95.40           C  
ATOM   3587  O   ILE A 487      14.352   8.444  -1.733  1.00 95.40           O  
ATOM   3588  CB  ILE A 487      14.260  10.550  -4.178  1.00 95.40           C  
ATOM   3589  CG1 ILE A 487      14.109  11.471  -2.962  1.00 95.40           C  
ATOM   3590  CG2 ILE A 487      12.922  10.113  -4.796  1.00 95.40           C  
ATOM   3591  CD1 ILE A 487      13.582  12.857  -3.329  1.00 95.40           C  
ATOM   3592  N   VAL A 488      13.366   7.604  -3.580  1.00 38.69           N  
ATOM   3593  CA  VAL A 488      12.445   6.770  -2.860  1.00 38.69           C  
ATOM   3594  C   VAL A 488      13.182   5.806  -1.987  1.00 38.69           C  
ATOM   3595  O   VAL A 488      12.767   5.553  -0.858  1.00 38.69           O  
ATOM   3596  CB  VAL A 488      11.543   5.966  -3.751  1.00 38.69           C  
ATOM   3597  CG1 VAL A 488      10.772   4.962  -2.879  1.00 38.69           C  
ATOM   3598  CG2 VAL A 488      10.617   6.934  -4.507  1.00 38.69           C  
ATOM   3599  N   SER A 489      14.293   5.237  -2.481  1.00 54.82           N  
ATOM   3600  CA  SER A 489      15.028   4.263  -1.726  1.00 54.82           C  
ATOM   3601  C   SER A 489      15.638   4.905  -0.514  1.00 54.82           C  
ATOM   3602  O   SER A 489      16.087   4.213   0.397  1.00 54.82           O  
ATOM   3603  CB  SER A 489      16.142   3.595  -2.549  1.00 54.82           C  
ATOM   3604  OG  SER A 489      17.037   4.579  -3.039  1.00 54.82           O  
ATOM   3605  N   ILE A 490      15.779   6.242  -0.518  1.00 75.24           N  
ATOM   3606  CA  ILE A 490      16.281   6.960   0.621  1.00 75.24           C  
ATOM   3607  C   ILE A 490      15.227   7.088   1.685  1.00 75.24           C  
ATOM   3608  O   ILE A 490      15.528   7.019   2.876  1.00 75.24           O  
ATOM   3609  CB  ILE A 490      16.755   8.339   0.270  1.00 75.24           C  
ATOM   3610  CG1 ILE A 490      17.895   8.247  -0.760  1.00 75.24           C  
ATOM   3611  CG2 ILE A 490      17.161   9.057   1.571  1.00 75.24           C  
ATOM   3612  CD1 ILE A 490      18.233   9.582  -1.422  1.00 75.24           C  
ATOM   3613  N   ILE A 491      13.974   7.392   1.277  1.00 82.16           N  
ATOM   3614  CA  ILE A 491      12.934   7.634   2.244  1.00 82.16           C  
ATOM   3615  C   ILE A 491      12.412   6.387   2.919  1.00 82.16           C  
ATOM   3616  O   ILE A 491      12.429   6.268   4.143  1.00 82.16           O  
ATOM   3617  CB  ILE A 491      11.756   8.333   1.631  1.00 82.16           C  
ATOM   3618  CG1 ILE A 491      12.200   9.671   1.016  1.00 82.16           C  
ATOM   3619  CG2 ILE A 491      10.675   8.486   2.716  1.00 82.16           C  
ATOM   3620  CD1 ILE A 491      11.160  10.294   0.085  1.00 82.16           C  
ATOM   3621  N   LEU A 492      11.919   5.447   2.095  1.00194.63           N  
ATOM   3622  CA  LEU A 492      11.245   4.199   2.359  1.00194.63           C  
ATOM   3623  C   LEU A 492      12.137   3.039   2.677  1.00194.63           C  
ATOM   3624  O   LEU A 492      11.640   1.916   2.753  1.00194.63           O  
ATOM   3625  CB  LEU A 492      10.379   3.728   1.179  1.00194.63           C  
ATOM   3626  CG  LEU A 492       9.310   4.741   0.742  1.00194.63           C  
ATOM   3627  CD1 LEU A 492       9.962   5.982   0.118  1.00194.63           C  
ATOM   3628  CD2 LEU A 492       8.263   4.092  -0.176  1.00194.63           C  
ATOM   3629  N   GLY A 493      13.467   3.201   2.657  1.00 48.91           N  
ATOM   3630  CA  GLY A 493      14.291   2.043   2.851  1.00 48.91           C  
ATOM   3631  C   GLY A 493      14.708   1.629   1.475  1.00 48.91           C  
ATOM   3632  O   GLY A 493      14.081   2.014   0.489  1.00 48.91           O  
ATOM   3633  N   LEU A 494      15.823   0.881   1.373  1.00 69.51           N  
ATOM   3634  CA  LEU A 494      16.326   0.460   0.098  1.00 69.51           C  
ATOM   3635  C   LEU A 494      15.443  -0.603  -0.492  1.00 69.51           C  
ATOM   3636  O   LEU A 494      15.117  -0.562  -1.678  1.00 69.51           O  
ATOM   3637  CB  LEU A 494      17.754  -0.105   0.202  1.00 69.51           C  
ATOM   3638  CG  LEU A 494      18.427  -0.356  -1.158  1.00 69.51           C  
ATOM   3639  CD1 LEU A 494      18.621   0.962  -1.924  1.00 69.51           C  
ATOM   3640  CD2 LEU A 494      19.741  -1.137  -0.995  1.00 69.51           C  
ATOM   3641  N   ASP A 495      15.045  -1.597   0.327  1.00 79.96           N  
ATOM   3642  CA  ASP A 495      14.256  -2.696  -0.157  1.00 79.96           C  
ATOM   3643  C   ASP A 495      12.904  -2.239  -0.615  1.00 79.96           C  
ATOM   3644  O   ASP A 495      12.515  -2.464  -1.760  1.00 79.96           O  
ATOM   3645  CB  ASP A 495      14.077  -3.788   0.912  1.00 79.96           C  
ATOM   3646  CG  ASP A 495      13.505  -3.133   2.161  1.00 79.96           C  
ATOM   3647  OD1 ASP A 495      14.306  -2.518   2.917  1.00 79.96           O  
ATOM   3648  OD2 ASP A 495      12.271  -3.242   2.381  1.00 79.96           O1-
ATOM   3649  N   LEU A 496      12.169  -1.529   0.254  1.00137.88           N  
ATOM   3650  CA  LEU A 496      10.847  -1.085  -0.076  1.00137.88           C  
ATOM   3651  C   LEU A 496      10.959  -0.102  -1.196  1.00137.88           C  
ATOM   3652  O   LEU A 496      10.096  -0.033  -2.068  1.00137.88           O  
ATOM   3653  CB  LEU A 496      10.152  -0.379   1.097  1.00137.88           C  
ATOM   3654  CG  LEU A 496       8.734   0.109   0.762  1.00137.88           C  
ATOM   3655  CD1 LEU A 496       7.798  -1.070   0.437  1.00137.88           C  
ATOM   3656  CD2 LEU A 496       8.191   1.010   1.874  1.00137.88           C  
ATOM   3657  N   GLY A 497      12.043   0.692  -1.194  1.00 26.55           N  
ATOM   3658  CA  GLY A 497      12.225   1.709  -2.188  1.00 26.55           C  
ATOM   3659  C   GLY A 497      12.279   1.079  -3.546  1.00 26.55           C  
ATOM   3660  O   GLY A 497      11.774   1.636  -4.519  1.00 26.55           O  
ATOM   3661  N   LEU A 498      12.925  -0.095  -3.643  1.00132.21           N  
ATOM   3662  CA  LEU A 498      13.101  -0.805  -4.881  1.00132.21           C  
ATOM   3663  C   LEU A 498      11.739  -1.188  -5.389  1.00132.21           C  
ATOM   3664  O   LEU A 498      11.424  -1.012  -6.567  1.00132.21           O  
ATOM   3665  CB  LEU A 498      13.896  -2.103  -4.612  1.00132.21           C  
ATOM   3666  CG  LEU A 498      14.428  -2.887  -5.829  1.00132.21           C  
ATOM   3667  CD1 LEU A 498      13.316  -3.297  -6.792  1.00132.21           C  
ATOM   3668  CD2 LEU A 498      15.582  -2.154  -6.520  1.00132.21           C  
ATOM   3669  N   LEU A 499      10.883  -1.704  -4.487  1.00 36.91           N  
ATOM   3670  CA  LEU A 499       9.571  -2.160  -4.853  1.00 36.91           C  
ATOM   3671  C   LEU A 499       8.767  -0.996  -5.340  1.00 36.91           C  
ATOM   3672  O   LEU A 499       8.062  -1.092  -6.343  1.00 36.91           O  
ATOM   3673  CB  LEU A 499       8.815  -2.788  -3.670  1.00 36.91           C  
ATOM   3674  CG  LEU A 499       7.403  -3.288  -4.028  1.00 36.91           C  
ATOM   3675  CD1 LEU A 499       7.458  -4.426  -5.061  1.00 36.91           C  
ATOM   3676  CD2 LEU A 499       6.612  -3.669  -2.766  1.00 36.91           C  
ATOM   3677  N   ALA A 500       8.865   0.145  -4.635  1.00 24.93           N  
ATOM   3678  CA  ALA A 500       8.112   1.308  -4.999  1.00 24.93           C  
ATOM   3679  C   ALA A 500       8.550   1.751  -6.360  1.00 24.93           C  
ATOM   3680  O   ALA A 500       7.739   2.177  -7.180  1.00 24.93           O  
ATOM   3681  CB  ALA A 500       8.337   2.487  -4.033  1.00 24.93           C  
ATOM   3682  N   GLY A 501       9.862   1.672  -6.639  1.00 20.31           N  
ATOM   3683  CA  GLY A 501      10.353   2.114  -7.912  1.00 20.31           C  
ATOM   3684  C   GLY A 501       9.782   1.260  -9.003  1.00 20.31           C  
ATOM   3685  O   GLY A 501       9.413   1.761 -10.064  1.00 20.31           O  
ATOM   3686  N   LEU A 502       9.710  -0.064  -8.768  1.00 42.92           N  
ATOM   3687  CA  LEU A 502       9.231  -0.983  -9.767  1.00 42.92           C  
ATOM   3688  C   LEU A 502       7.795  -0.689 -10.067  1.00 42.92           C  
ATOM   3689  O   LEU A 502       7.389  -0.693 -11.227  1.00 42.92           O  
ATOM   3690  CB  LEU A 502       9.320  -2.448  -9.307  1.00 42.92           C  
ATOM   3691  CG  LEU A 502      10.766  -2.941  -9.117  1.00 42.92           C  
ATOM   3692  CD1 LEU A 502      10.803  -4.409  -8.661  1.00 42.92           C  
ATOM   3693  CD2 LEU A 502      11.607  -2.698 -10.382  1.00 42.92           C  
ATOM   3694  N   ILE A 503       6.984  -0.420  -9.025  1.00 76.65           N  
ATOM   3695  CA  ILE A 503       5.588  -0.168  -9.243  1.00 76.65           C  
ATOM   3696  C   ILE A 503       5.447   1.082 -10.052  1.00 76.65           C  
ATOM   3697  O   ILE A 503       4.600   1.166 -10.938  1.00 76.65           O  
ATOM   3698  CB  ILE A 503       4.774  -0.018  -7.985  1.00 76.65           C  
ATOM   3699  CG1 ILE A 503       3.276  -0.114  -8.318  1.00 76.65           C  
ATOM   3700  CG2 ILE A 503       5.149   1.299  -7.292  1.00 76.65           C  
ATOM   3701  CD1 ILE A 503       2.384  -0.251  -7.084  1.00 76.65           C  
ATOM   3702  N   PHE A 504       6.286   2.090  -9.756  1.00 43.93           N  
ATOM   3703  CA  PHE A 504       6.243   3.362 -10.418  1.00 43.93           C  
ATOM   3704  C   PHE A 504       6.526   3.156 -11.877  1.00 43.93           C  
ATOM   3705  O   PHE A 504       5.842   3.714 -12.735  1.00 43.93           O  
ATOM   3706  CB  PHE A 504       7.298   4.320  -9.829  1.00 43.93           C  
ATOM   3707  CG  PHE A 504       7.241   5.641 -10.517  1.00 43.93           C  
ATOM   3708  CD1 PHE A 504       6.237   6.536 -10.237  1.00 43.93           C  
ATOM   3709  CD2 PHE A 504       8.218   5.994 -11.422  1.00 43.93           C  
ATOM   3710  CE1 PHE A 504       6.192   7.759 -10.867  1.00 43.93           C  
ATOM   3711  CE2 PHE A 504       8.179   7.215 -12.054  1.00 43.93           C  
ATOM   3712  CZ  PHE A 504       7.163   8.098 -11.779  1.00 43.93           C  
ATOM   3713  N   GLY A 505       7.533   2.322 -12.196  1.00 17.59           N  
ATOM   3714  CA  GLY A 505       7.911   2.098 -13.565  1.00 17.59           C  
ATOM   3715  C   GLY A 505       6.752   1.513 -14.310  1.00 17.59           C  
ATOM   3716  O   GLY A 505       6.505   1.869 -15.462  1.00 17.59           O  
ATOM   3717  N   LEU A 506       6.010   0.588 -13.672  1.00 34.23           N  
ATOM   3718  CA  LEU A 506       4.897  -0.044 -14.320  1.00 34.23           C  
ATOM   3719  C   LEU A 506       3.871   0.999 -14.641  1.00 34.23           C  
ATOM   3720  O   LEU A 506       3.260   0.974 -15.710  1.00 34.23           O  
ATOM   3721  CB  LEU A 506       4.216  -1.109 -13.443  1.00 34.23           C  
ATOM   3722  CG  LEU A 506       5.108  -2.324 -13.128  1.00 34.23           C  
ATOM   3723  CD1 LEU A 506       4.371  -3.347 -12.251  1.00 34.23           C  
ATOM   3724  CD2 LEU A 506       5.679  -2.946 -14.413  1.00 34.23           C  
ATOM   3725  N   LEU A 507       3.655   1.945 -13.709  1.00 33.46           N  
ATOM   3726  CA  LEU A 507       2.681   2.988 -13.877  1.00 33.46           C  
ATOM   3727  C   LEU A 507       3.093   3.853 -15.026  1.00 33.46           C  
ATOM   3728  O   LEU A 507       2.262   4.311 -15.808  1.00 33.46           O  
ATOM   3729  CB  LEU A 507       2.561   3.886 -12.634  1.00 33.46           C  
ATOM   3730  CG  LEU A 507       1.522   5.014 -12.781  1.00 33.46           C  
ATOM   3731  CD1 LEU A 507       0.102   4.449 -12.949  1.00 33.46           C  
ATOM   3732  CD2 LEU A 507       1.629   6.023 -11.624  1.00 33.46           C  
ATOM   3733  N   THR A 508       4.408   4.097 -15.166  1.00 30.16           N  
ATOM   3734  CA  THR A 508       4.894   4.954 -16.206  1.00 30.16           C  
ATOM   3735  C   THR A 508       4.501   4.360 -17.521  1.00 30.16           C  
ATOM   3736  O   THR A 508       4.100   5.075 -18.438  1.00 30.16           O  
ATOM   3737  CB  THR A 508       6.390   5.077 -16.184  1.00 30.16           C  
ATOM   3738  CG2 THR A 508       6.830   6.031 -17.307  1.00 30.16           C  
ATOM   3739  OG1 THR A 508       6.817   5.579 -14.925  1.00 30.16           O  
ATOM   3740  N   VAL A 509       4.608   3.024 -17.646  1.00 37.03           N  
ATOM   3741  CA  VAL A 509       4.279   2.360 -18.873  1.00 37.03           C  
ATOM   3742  C   VAL A 509       2.823   2.562 -19.177  1.00 37.03           C  
ATOM   3743  O   VAL A 509       2.469   2.870 -20.315  1.00 37.03           O  
ATOM   3744  CB  VAL A 509       4.521   0.879 -18.814  1.00 37.03           C  
ATOM   3745  CG1 VAL A 509       4.075   0.253 -20.147  1.00 37.03           C  
ATOM   3746  CG2 VAL A 509       6.001   0.641 -18.475  1.00 37.03           C  
ATOM   3747  N   VAL A 510       1.933   2.400 -18.171  1.00116.83           N  
ATOM   3748  CA  VAL A 510       0.524   2.536 -18.431  1.00116.83           C  
ATOM   3749  C   VAL A 510       0.204   3.942 -18.834  1.00116.83           C  
ATOM   3750  O   VAL A 510      -0.605   4.165 -19.730  1.00116.83           O  
ATOM   3751  CB  VAL A 510      -0.402   2.145 -17.300  1.00116.83           C  
ATOM   3752  CG1 VAL A 510      -0.276   0.638 -17.054  1.00116.83           C  
ATOM   3753  CG2 VAL A 510      -0.127   2.999 -16.058  1.00116.83           C  
ATOM   3754  N   LEU A 511       0.838   4.937 -18.191  1.00 45.97           N  
ATOM   3755  CA  LEU A 511       0.568   6.311 -18.507  1.00 45.97           C  
ATOM   3756  C   LEU A 511       0.952   6.574 -19.933  1.00 45.97           C  
ATOM   3757  O   LEU A 511       0.290   7.341 -20.630  1.00 45.97           O  
ATOM   3758  CB  LEU A 511       1.344   7.301 -17.623  1.00 45.97           C  
ATOM   3759  CG  LEU A 511       0.881   7.293 -16.155  1.00 45.97           C  
ATOM   3760  CD1 LEU A 511       1.678   8.301 -15.314  1.00 45.97           C  
ATOM   3761  CD2 LEU A 511      -0.637   7.511 -16.054  1.00 45.97           C  
ATOM   3762  N   ARG A 512       2.040   5.941 -20.406  1.00152.05           N  
ATOM   3763  CA  ARG A 512       2.540   6.166 -21.734  1.00152.05           C  
ATOM   3764  C   ARG A 512       1.503   5.756 -22.744  1.00152.05           C  
ATOM   3765  O   ARG A 512       1.395   6.378 -23.800  1.00152.05           O  
ATOM   3766  CB  ARG A 512       3.807   5.340 -22.016  1.00152.05           C  
ATOM   3767  CG  ARG A 512       4.924   5.603 -21.003  1.00152.05           C  
ATOM   3768  CD  ARG A 512       6.154   4.711 -21.178  1.00152.05           C  
ATOM   3769  NE  ARG A 512       7.235   5.544 -21.770  1.00152.05           N  
ATOM   3770  CZ  ARG A 512       8.529   5.345 -21.383  1.00152.05           C  
ATOM   3771  NH1 ARG A 512       8.833   4.359 -20.489  1.00152.05           N1+
ATOM   3772  NH2 ARG A 512       9.519   6.139 -21.885  1.00152.05           N  
ATOM   3773  N   VAL A 513       0.800   4.631 -22.498  1.00 67.52           N  
ATOM   3774  CA  VAL A 513      -0.255   4.147 -23.352  1.00 67.52           C  
ATOM   3775  C   VAL A 513      -1.559   4.868 -23.129  1.00 67.52           C  
ATOM   3776  O   VAL A 513      -2.379   4.977 -24.040  1.00 67.52           O  
ATOM   3777  CB  VAL A 513      -0.503   2.671 -23.209  1.00 67.52           C  
ATOM   3778  CG1 VAL A 513       0.771   1.927 -23.643  1.00 67.52           C  
ATOM   3779  CG2 VAL A 513      -0.948   2.365 -21.770  1.00 67.52           C  
ATOM   3780  N   GLN A 514      -1.818   5.315 -21.884  1.00 70.99           N  
ATOM   3781  CA  GLN A 514      -3.047   5.964 -21.519  1.00 70.99           C  
ATOM   3782  C   GLN A 514      -3.150   7.282 -22.227  1.00 70.99           C  
ATOM   3783  O   GLN A 514      -4.241   7.694 -22.621  1.00 70.99           O  
ATOM   3784  CB  GLN A 514      -3.147   6.182 -19.997  1.00 70.99           C  
ATOM   3785  CG  GLN A 514      -4.502   6.701 -19.512  1.00 70.99           C  
ATOM   3786  CD  GLN A 514      -4.532   6.547 -17.995  1.00 70.99           C  
ATOM   3787  NE2 GLN A 514      -5.447   7.292 -17.321  1.00 70.99           N  
ATOM   3788  OE1 GLN A 514      -3.762   5.776 -17.424  1.00 70.99           O  
ATOM   3789  N   PHE A 515      -2.021   8.006 -22.370  1.00 67.89           N  
ATOM   3790  CA  PHE A 515      -2.057   9.248 -23.094  1.00 67.89           C  
ATOM   3791  C   PHE A 515      -1.182   9.107 -24.309  1.00 67.89           C  
ATOM   3792  O   PHE A 515       0.001   9.441 -24.270  1.00 67.89           O  
ATOM   3793  CB  PHE A 515      -1.500  10.433 -22.290  1.00 67.89           C  
ATOM   3794  CG  PHE A 515      -2.408  10.675 -21.135  1.00 67.89           C  
ATOM   3795  CD1 PHE A 515      -3.557  11.413 -21.296  1.00 67.89           C  
ATOM   3796  CD2 PHE A 515      -2.108  10.167 -19.891  1.00 67.89           C  
ATOM   3797  CE1 PHE A 515      -4.398  11.640 -20.232  1.00 67.89           C  
ATOM   3798  CE2 PHE A 515      -2.944  10.392 -18.824  1.00 67.89           C  
ATOM   3799  CZ  PHE A 515      -4.092  11.129 -18.994  1.00 67.89           C  
ATOM   3800  N   PRO A 516      -1.733   8.632 -25.396  1.00121.18           N  
ATOM   3801  CA  PRO A 516      -0.957   8.480 -26.602  1.00121.18           C  
ATOM   3802  C   PRO A 516      -0.854   9.763 -27.362  1.00121.18           C  
ATOM   3803  O   PRO A 516      -1.730  10.614 -27.219  1.00121.18           O  
ATOM   3804  CB  PRO A 516      -1.605   7.345 -27.397  1.00121.18           C  
ATOM   3805  CG  PRO A 516      -2.975   7.134 -26.729  1.00121.18           C  
ATOM   3806  CD  PRO A 516      -2.754   7.605 -25.288  1.00121.18           C  
ATOM   3807  N   SER A 517       0.190   9.912 -28.205  1.00 95.18           N  
ATOM   3808  CA  SER A 517       0.332  11.144 -28.919  1.00 95.18           C  
ATOM   3809  C   SER A 517      -0.477  11.043 -30.169  1.00 95.18           C  
ATOM   3810  O   SER A 517      -0.012  10.552 -31.195  1.00 95.18           O  
ATOM   3811  CB  SER A 517       1.784  11.446 -29.327  1.00 95.18           C  
ATOM   3812  OG  SER A 517       2.590  11.608 -28.170  1.00 95.18           O  
ATOM   3813  N   TRP A 518      -1.728  11.533 -30.105  1.00 80.47           N  
ATOM   3814  CA  TRP A 518      -2.597  11.514 -31.242  1.00 80.47           C  
ATOM   3815  C   TRP A 518      -2.278  12.698 -32.104  1.00 80.47           C  
ATOM   3816  O   TRP A 518      -2.064  13.803 -31.609  1.00 80.47           O  
ATOM   3817  CB  TRP A 518      -4.086  11.500 -30.842  1.00 80.47           C  
ATOM   3818  CG  TRP A 518      -4.462  12.487 -29.761  1.00 80.47           C  
ATOM   3819  CD1 TRP A 518      -4.378  12.332 -28.408  1.00 80.47           C  
ATOM   3820  CD2 TRP A 518      -5.031  13.786 -29.984  1.00 80.47           C  
ATOM   3821  CE2 TRP A 518      -5.261  14.356 -28.730  1.00 80.47           C  
ATOM   3822  CE3 TRP A 518      -5.343  14.448 -31.135  1.00 80.47           C  
ATOM   3823  NE1 TRP A 518      -4.854  13.453 -27.773  1.00 80.47           N  
ATOM   3824  CZ2 TRP A 518      -5.808  15.601 -28.610  1.00 80.47           C  
ATOM   3825  CZ3 TRP A 518      -5.889  15.707 -31.009  1.00 80.47           C  
ATOM   3826  CH2 TRP A 518      -6.118  16.272 -29.771  1.00 80.47           C  
ATOM   3827  N   ASN A 519      -2.214  12.474 -33.436  1.00113.39           N  
ATOM   3828  CA  ASN A 519      -1.883  13.514 -34.376  1.00113.39           C  
ATOM   3829  C   ASN A 519      -2.837  13.470 -35.519  1.00113.39           C  
ATOM   3830  O   ASN A 519      -3.449  12.445 -35.808  1.00113.39           O  
ATOM   3831  CB  ASN A 519      -0.513  13.369 -35.073  1.00113.39           C  
ATOM   3832  CG  ASN A 519       0.601  13.975 -34.242  1.00113.39           C  
ATOM   3833  ND2 ASN A 519       1.147  15.131 -34.707  1.00113.39           N  
ATOM   3834  OD1 ASN A 519       0.993  13.423 -33.220  1.00113.39           O  
ATOM   3835  N   GLY A 520      -2.958  14.611 -36.226  1.00 41.25           N  
ATOM   3836  CA  GLY A 520      -3.818  14.663 -37.368  1.00 41.25           C  
ATOM   3837  C   GLY A 520      -3.039  14.160 -38.542  1.00 41.25           C  
ATOM   3838  O   GLY A 520      -1.951  14.654 -38.841  1.00 41.25           O  
ATOM   3839  N   LEU A 521      -3.608  13.173 -39.263  1.00 68.27           N  
ATOM   3840  CA  LEU A 521      -2.920  12.621 -40.393  1.00 68.27           C  
ATOM   3841  C   LEU A 521      -3.426  13.295 -41.624  1.00 68.27           C  
ATOM   3842  O   LEU A 521      -4.598  13.176 -41.974  1.00 68.27           O  
ATOM   3843  CB  LEU A 521      -3.182  11.125 -40.625  1.00 68.27           C  
ATOM   3844  CG  LEU A 521      -2.763  10.204 -39.473  1.00 68.27           C  
ATOM   3845  CD1 LEU A 521      -2.856   8.739 -39.920  1.00 68.27           C  
ATOM   3846  CD2 LEU A 521      -1.391  10.582 -38.894  1.00 68.27           C  
ATOM   3847  N   GLY A 522      -2.525  13.991 -42.340  1.00 27.69           N  
ATOM   3848  CA  GLY A 522      -2.922  14.675 -43.538  1.00 27.69           C  
ATOM   3849  C   GLY A 522      -2.184  14.057 -44.684  1.00 27.69           C  
ATOM   3850  O   GLY A 522      -1.117  13.471 -44.509  1.00 27.69           O  
ATOM   3851  N   SER A 523      -2.756  14.178 -45.900  1.00109.88           N  
ATOM   3852  CA  SER A 523      -2.172  13.617 -47.090  1.00109.88           C  
ATOM   3853  C   SER A 523      -1.099  14.525 -47.599  1.00109.88           C  
ATOM   3854  O   SER A 523      -1.152  15.740 -47.427  1.00109.88           O  
ATOM   3855  CB  SER A 523      -3.144  13.536 -48.276  1.00109.88           C  
ATOM   3856  OG  SER A 523      -4.268  12.738 -47.955  1.00109.88           O  
ATOM   3857  N   ILE A 524      -0.110  13.942 -48.295  1.00112.92           N  
ATOM   3858  CA  ILE A 524       0.920  14.715 -48.916  1.00112.92           C  
ATOM   3859  C   ILE A 524       0.546  14.812 -50.356  1.00112.92           C  
ATOM   3860  O   ILE A 524       0.051  13.856 -50.956  1.00112.92           O  
ATOM   3861  CB  ILE A 524       2.298  14.125 -48.790  1.00112.92           C  
ATOM   3862  CG1 ILE A 524       2.847  14.383 -47.375  1.00112.92           C  
ATOM   3863  CG2 ILE A 524       3.179  14.685 -49.919  1.00112.92           C  
ATOM   3864  CD1 ILE A 524       2.056  13.707 -46.258  1.00112.92           C  
ATOM   3865  N   PRO A 525       0.759  15.974 -50.915  1.00101.93           N  
ATOM   3866  CA  PRO A 525       0.335  16.290 -52.247  1.00101.93           C  
ATOM   3867  C   PRO A 525       0.693  15.226 -53.234  1.00101.93           C  
ATOM   3868  O   PRO A 525       1.875  14.946 -53.429  1.00101.93           O  
ATOM   3869  CB  PRO A 525       0.955  17.650 -52.565  1.00101.93           C  
ATOM   3870  CG  PRO A 525       1.175  18.293 -51.183  1.00101.93           C  
ATOM   3871  CD  PRO A 525       1.382  17.098 -50.236  1.00101.93           C  
ATOM   3872  N   SER A 526      -0.334  14.653 -53.892  1.00 98.26           N  
ATOM   3873  CA  SER A 526      -0.177  13.641 -54.897  1.00 98.26           C  
ATOM   3874  C   SER A 526       0.609  12.466 -54.373  1.00 98.26           C  
ATOM   3875  O   SER A 526       1.479  11.943 -55.068  1.00 98.26           O  
ATOM   3876  CB  SER A 526       0.521  14.183 -56.155  1.00 98.26           C  
ATOM   3877  OG  SER A 526       0.604  13.178 -57.157  1.00 98.26           O  
ATOM   3878  N   THR A 527       0.331  11.997 -53.137  1.00144.09           N  
ATOM   3879  CA  THR A 527       1.101  10.869 -52.679  1.00144.09           C  
ATOM   3880  C   THR A 527       0.211   9.946 -51.888  1.00144.09           C  
ATOM   3881  O   THR A 527      -0.859  10.327 -51.422  1.00144.09           O  
ATOM   3882  CB  THR A 527       2.239  11.298 -51.800  1.00144.09           C  
ATOM   3883  CG2 THR A 527       1.664  11.701 -50.439  1.00144.09           C  
ATOM   3884  OG1 THR A 527       3.175  10.251 -51.626  1.00144.09           O  
ATOM   3885  N   ASP A 528       0.617   8.664 -51.788  1.00103.84           N  
ATOM   3886  CA  ASP A 528      -0.034   7.616 -51.048  1.00103.84           C  
ATOM   3887  C   ASP A 528       0.262   7.706 -49.576  1.00103.84           C  
ATOM   3888  O   ASP A 528      -0.343   6.996 -48.776  1.00103.84           O  
ATOM   3889  CB  ASP A 528       0.301   6.207 -51.570  1.00103.84           C  
ATOM   3890  CG  ASP A 528       1.808   5.983 -51.541  1.00103.84           C  
ATOM   3891  OD1 ASP A 528       2.555   6.888 -51.993  1.00103.84           O  
ATOM   3892  OD2 ASP A 528       2.232   4.892 -51.083  1.00103.84           O1-
ATOM   3893  N   ILE A 529       1.274   8.508 -49.198  1.00191.05           N  
ATOM   3894  CA  ILE A 529       1.752   8.690 -47.854  1.00191.05           C  
ATOM   3895  C   ILE A 529       1.026   9.772 -47.118  1.00191.05           C  
ATOM   3896  O   ILE A 529       0.691  10.818 -47.672  1.00191.05           O  
ATOM   3897  CB  ILE A 529       3.208   9.051 -47.837  1.00191.05           C  
ATOM   3898  CG1 ILE A 529       4.068   7.790 -47.878  1.00191.05           C  
ATOM   3899  CG2 ILE A 529       3.498   9.992 -46.669  1.00191.05           C  
ATOM   3900  CD1 ILE A 529       3.875   6.912 -46.643  1.00191.05           C  
ATOM   3901  N   TYR A 530       0.787   9.524 -45.812  1.00 86.02           N  
ATOM   3902  CA  TYR A 530       0.128  10.476 -44.968  1.00 86.02           C  
ATOM   3903  C   TYR A 530       1.088  10.822 -43.869  1.00 86.02           C  
ATOM   3904  O   TYR A 530       1.886   9.988 -43.437  1.00 86.02           O  
ATOM   3905  CB  TYR A 530      -1.157   9.925 -44.315  1.00 86.02           C  
ATOM   3906  CG  TYR A 530      -2.156   9.634 -45.393  1.00 86.02           C  
ATOM   3907  CD1 TYR A 530      -2.055   8.483 -46.143  1.00 86.02           C  
ATOM   3908  CD2 TYR A 530      -3.200  10.494 -45.651  1.00 86.02           C  
ATOM   3909  CE1 TYR A 530      -2.964   8.198 -47.138  1.00 86.02           C  
ATOM   3910  CE2 TYR A 530      -4.115  10.213 -46.644  1.00 86.02           C  
ATOM   3911  CZ  TYR A 530      -4.000   9.063 -47.388  1.00 86.02           C  
ATOM   3912  OH  TYR A 530      -4.935   8.770 -48.406  1.00 86.02           O  
ATOM   3913  N   LYS A 531       1.054  12.091 -43.408  1.00148.35           N  
ATOM   3914  CA  LYS A 531       1.961  12.479 -42.373  1.00148.35           C  
ATOM   3915  C   LYS A 531       1.256  13.441 -41.460  1.00148.35           C  
ATOM   3916  O   LYS A 531       0.124  13.846 -41.722  1.00148.35           O  
ATOM   3917  CB  LYS A 531       3.265  13.074 -42.929  1.00148.35           C  
ATOM   3918  CG  LYS A 531       4.439  12.864 -41.981  1.00148.35           C  
ATOM   3919  CD  LYS A 531       5.804  12.920 -42.656  1.00148.35           C  
ATOM   3920  CE  LYS A 531       6.421  11.550 -42.925  1.00148.35           C  
ATOM   3921  NZ  LYS A 531       6.288  11.193 -44.355  1.00148.35           N1+
ATOM   3922  N   SER A 532       1.889  13.812 -40.326  1.00112.75           N  
ATOM   3923  CA  SER A 532       1.176  14.656 -39.409  1.00112.75           C  
ATOM   3924  C   SER A 532       1.092  16.053 -39.928  1.00112.75           C  
ATOM   3925  O   SER A 532       2.077  16.657 -40.353  1.00112.75           O  
ATOM   3926  CB  SER A 532       1.741  14.685 -37.983  1.00112.75           C  
ATOM   3927  OG  SER A 532       2.941  15.429 -37.955  1.00112.75           O  
ATOM   3928  N   THR A 533      -0.139  16.592 -39.885  1.00110.35           N  
ATOM   3929  CA  THR A 533      -0.437  17.920 -40.334  1.00110.35           C  
ATOM   3930  C   THR A 533       0.187  18.895 -39.392  1.00110.35           C  
ATOM   3931  O   THR A 533       0.576  19.989 -39.793  1.00110.35           O  
ATOM   3932  CB  THR A 533      -1.910  18.207 -40.377  1.00110.35           C  
ATOM   3933  CG2 THR A 533      -2.582  17.199 -41.325  1.00110.35           C  
ATOM   3934  OG1 THR A 533      -2.468  18.106 -39.075  1.00110.35           O  
ATOM   3935  N   LYS A 534       0.250  18.543 -38.097  1.00 81.10           N  
ATOM   3936  CA  LYS A 534       0.788  19.418 -37.095  1.00 81.10           C  
ATOM   3937  C   LYS A 534       2.260  19.603 -37.301  1.00 81.10           C  
ATOM   3938  O   LYS A 534       2.782  20.701 -37.116  1.00 81.10           O  
ATOM   3939  CB  LYS A 534       0.561  18.853 -35.685  1.00 81.10           C  
ATOM   3940  CG  LYS A 534      -0.927  18.639 -35.407  1.00 81.10           C  
ATOM   3941  CD  LYS A 534      -1.232  17.801 -34.166  1.00 81.10           C  
ATOM   3942  CE  LYS A 534      -2.687  17.334 -34.116  1.00 81.10           C  
ATOM   3943  NZ  LYS A 534      -3.594  18.474 -34.380  1.00 81.10           N1+
ATOM   3944  N   ASN A 535       2.973  18.515 -37.647  1.00 70.11           N  
ATOM   3945  CA  ASN A 535       4.394  18.563 -37.863  1.00 70.11           C  
ATOM   3946  C   ASN A 535       4.731  19.246 -39.154  1.00 70.11           C  
ATOM   3947  O   ASN A 535       5.829  19.780 -39.287  1.00 70.11           O  
ATOM   3948  CB  ASN A 535       5.085  17.190 -37.858  1.00 70.11           C  
ATOM   3949  CG  ASN A 535       5.208  16.739 -36.406  1.00 70.11           C  
ATOM   3950  ND2 ASN A 535       4.053  16.489 -35.734  1.00 70.11           N  
ATOM   3951  OD1 ASN A 535       6.312  16.621 -35.876  1.00 70.11           O  
ATOM   3952  N   TYR A 536       3.820  19.229 -40.150  1.00111.19           N  
ATOM   3953  CA  TYR A 536       4.131  19.770 -41.450  1.00111.19           C  
ATOM   3954  C   TYR A 536       3.261  20.962 -41.746  1.00111.19           C  
ATOM   3955  O   TYR A 536       2.379  21.316 -40.969  1.00111.19           O  
ATOM   3956  CB  TYR A 536       3.914  18.770 -42.599  1.00111.19           C  
ATOM   3957  CG  TYR A 536       4.938  17.697 -42.465  1.00111.19           C  
ATOM   3958  CD1 TYR A 536       4.736  16.623 -41.632  1.00111.19           C  
ATOM   3959  CD2 TYR A 536       6.111  17.772 -43.177  1.00111.19           C  
ATOM   3960  CE1 TYR A 536       5.692  15.641 -41.522  1.00111.19           C  
ATOM   3961  CE2 TYR A 536       7.072  16.795 -43.074  1.00111.19           C  
ATOM   3962  CZ  TYR A 536       6.863  15.723 -42.243  1.00111.19           C  
ATOM   3963  OH  TYR A 536       7.851  14.720 -42.136  1.00111.19           O  
ATOM   3964  N   LYS A 537       3.675  21.771 -42.745  1.00181.74           N  
ATOM   3965  CA  LYS A 537       2.894  22.879 -43.223  1.00181.74           C  
ATOM   3966  C   LYS A 537       1.959  22.586 -44.373  1.00181.74           C  
ATOM   3967  O   LYS A 537       0.736  22.676 -44.263  1.00181.74           O  
ATOM   3968  CB  LYS A 537       3.819  24.015 -43.683  1.00181.74           C  
ATOM   3969  CG  LYS A 537       3.107  25.315 -44.044  1.00181.74           C  
ATOM   3970  CD  LYS A 537       4.076  26.478 -44.258  1.00181.74           C  
ATOM   3971  CE  LYS A 537       5.142  26.191 -45.318  1.00181.74           C  
ATOM   3972  NZ  LYS A 537       4.525  26.144 -46.662  1.00181.74           N1+
ATOM   3973  N   ASN A 538       2.546  22.147 -45.510  1.00112.06           N  
ATOM   3974  CA  ASN A 538       1.830  22.097 -46.758  1.00112.06           C  
ATOM   3975  C   ASN A 538       1.309  20.713 -46.957  1.00112.06           C  
ATOM   3976  O   ASN A 538       2.005  19.846 -47.478  1.00112.06           O  
ATOM   3977  CB  ASN A 538       2.765  22.433 -47.932  1.00112.06           C  
ATOM   3978  CG  ASN A 538       1.946  22.949 -49.099  1.00112.06           C  
ATOM   3979  ND2 ASN A 538       2.074  24.278 -49.359  1.00112.06           N  
ATOM   3980  OD1 ASN A 538       1.220  22.206 -49.755  1.00112.06           O  
ATOM   3981  N   ILE A 539       0.043  20.489 -46.565  1.00103.72           N  
ATOM   3982  CA  ILE A 539      -0.546  19.180 -46.610  1.00103.72           C  
ATOM   3983  C   ILE A 539      -1.962  19.330 -47.094  1.00103.72           C  
ATOM   3984  O   ILE A 539      -2.526  20.422 -47.036  1.00103.72           O  
ATOM   3985  CB  ILE A 539      -0.582  18.560 -45.227  1.00103.72           C  
ATOM   3986  CG1 ILE A 539       0.843  18.289 -44.711  1.00103.72           C  
ATOM   3987  CG2 ILE A 539      -1.480  17.314 -45.217  1.00103.72           C  
ATOM   3988  CD1 ILE A 539       1.605  19.540 -44.276  1.00103.72           C  
ATOM   3989  N   GLU A 540      -2.553  18.240 -47.644  1.00143.36           N  
ATOM   3990  CA  GLU A 540      -3.920  18.257 -48.097  1.00143.36           C  
ATOM   3991  C   GLU A 540      -4.700  17.214 -47.343  1.00143.36           C  
ATOM   3992  O   GLU A 540      -4.193  16.133 -47.049  1.00143.36           O  
ATOM   3993  CB  GLU A 540      -4.104  17.922 -49.589  1.00143.36           C  
ATOM   3994  CG  GLU A 540      -3.745  19.057 -50.548  1.00143.36           C  
ATOM   3995  CD  GLU A 540      -2.238  19.096 -50.751  1.00143.36           C  
ATOM   3996  OE1 GLU A 540      -1.517  19.480 -49.793  1.00143.36           O  
ATOM   3997  OE2 GLU A 540      -1.786  18.744 -51.872  1.00143.36           O1-
ATOM   3998  N   GLU A 541      -5.976  17.529 -47.021  1.00122.84           N  
ATOM   3999  CA  GLU A 541      -6.863  16.648 -46.300  1.00122.84           C  
ATOM   4000  C   GLU A 541      -8.045  16.357 -47.191  1.00122.84           C  
ATOM   4001  O   GLU A 541      -8.414  17.177 -48.031  1.00122.84           O  
ATOM   4002  CB  GLU A 541      -7.468  17.300 -45.041  1.00122.84           C  
ATOM   4003  CG  GLU A 541      -6.475  17.627 -43.925  1.00122.84           C  
ATOM   4004  CD  GLU A 541      -6.563  16.552 -42.849  1.00122.84           C  
ATOM   4005  OE1 GLU A 541      -7.703  16.111 -42.542  1.00122.84           O  
ATOM   4006  OE2 GLU A 541      -5.491  16.163 -42.314  1.00122.84           O1-
ATOM   4007  N   PRO A 542      -8.659  15.208 -47.039  1.00 78.36           N  
ATOM   4008  CA  PRO A 542      -9.813  14.890 -47.846  1.00 78.36           C  
ATOM   4009  C   PRO A 542     -10.972  15.760 -47.484  1.00 78.36           C  
ATOM   4010  O   PRO A 542     -11.223  15.968 -46.297  1.00 78.36           O  
ATOM   4011  CB  PRO A 542     -10.059  13.396 -47.655  1.00 78.36           C  
ATOM   4012  CG  PRO A 542      -8.654  12.842 -47.345  1.00 78.36           C  
ATOM   4013  CD  PRO A 542      -7.918  14.014 -46.668  1.00 78.36           C  
ATOM   4014  N   GLN A 543     -11.719  16.247 -48.496  1.00 91.82           N  
ATOM   4015  CA  GLN A 543     -12.793  17.148 -48.211  1.00 91.82           C  
ATOM   4016  C   GLN A 543     -13.874  16.415 -47.505  1.00 91.82           C  
ATOM   4017  O   GLN A 543     -14.431  15.440 -48.007  1.00 91.82           O  
ATOM   4018  CB  GLN A 543     -13.423  17.829 -49.441  1.00 91.82           C  
ATOM   4019  CG  GLN A 543     -12.557  18.922 -50.071  1.00 91.82           C  
ATOM   4020  CD  GLN A 543     -11.593  18.286 -51.060  1.00 91.82           C  
ATOM   4021  NE2 GLN A 543     -11.508  18.875 -52.282  1.00 91.82           N  
ATOM   4022  OE1 GLN A 543     -10.935  17.291 -50.760  1.00 91.82           O  
ATOM   4023  N   GLY A 544     -14.173  16.884 -46.284  1.00 35.91           N  
ATOM   4024  CA  GLY A 544     -15.258  16.347 -45.523  1.00 35.91           C  
ATOM   4025  C   GLY A 544     -14.834  15.064 -44.880  1.00 35.91           C  
ATOM   4026  O   GLY A 544     -15.597  14.478 -44.111  1.00 35.91           O  
ATOM   4027  N   VAL A 545     -13.605  14.587 -45.165  1.00 49.29           N  
ATOM   4028  CA  VAL A 545     -13.200  13.343 -44.576  1.00 49.29           C  
ATOM   4029  C   VAL A 545     -12.044  13.614 -43.666  1.00 49.29           C  
ATOM   4030  O   VAL A 545     -10.940  13.910 -44.120  1.00 49.29           O  
ATOM   4031  CB  VAL A 545     -12.735  12.344 -45.596  1.00 49.29           C  
ATOM   4032  CG1 VAL A 545     -12.263  11.073 -44.871  1.00 49.29           C  
ATOM   4033  CG2 VAL A 545     -13.873  12.108 -46.603  1.00 49.29           C  
ATOM   4034  N   LYS A 546     -12.258  13.473 -42.344  1.00115.31           N  
ATOM   4035  CA  LYS A 546     -11.215  13.751 -41.399  1.00115.31           C  
ATOM   4036  C   LYS A 546     -10.510  12.467 -41.074  1.00115.31           C  
ATOM   4037  O   LYS A 546     -11.142  11.445 -40.810  1.00115.31           O  
ATOM   4038  CB  LYS A 546     -11.748  14.342 -40.080  1.00115.31           C  
ATOM   4039  CG  LYS A 546     -10.651  14.822 -39.131  1.00115.31           C  
ATOM   4040  CD  LYS A 546      -9.905  16.055 -39.644  1.00115.31           C  
ATOM   4041  CE  LYS A 546      -8.791  16.528 -38.707  1.00115.31           C  
ATOM   4042  NZ  LYS A 546      -9.362  16.926 -37.404  1.00115.31           N1+
ATOM   4043  N   ILE A 547      -9.160  12.493 -41.072  1.00 50.97           N  
ATOM   4044  CA  ILE A 547      -8.403  11.299 -40.809  1.00 50.97           C  
ATOM   4045  C   ILE A 547      -7.733  11.457 -39.472  1.00 50.97           C  
ATOM   4046  O   ILE A 547      -7.087  12.468 -39.207  1.00 50.97           O  
ATOM   4047  CB  ILE A 547      -7.328  11.050 -41.827  1.00 50.97           C  
ATOM   4048  CG1 ILE A 547      -7.942  10.919 -43.232  1.00 50.97           C  
ATOM   4049  CG2 ILE A 547      -6.534   9.807 -41.396  1.00 50.97           C  
ATOM   4050  CD1 ILE A 547      -6.904  10.927 -44.354  1.00 50.97           C  
ATOM   4051  N   LEU A 548      -7.903  10.459 -38.579  1.00 64.35           N  
ATOM   4052  CA  LEU A 548      -7.302  10.517 -37.273  1.00 64.35           C  
ATOM   4053  C   LEU A 548      -6.601   9.215 -37.008  1.00 64.35           C  
ATOM   4054  O   LEU A 548      -7.191   8.145 -37.141  1.00 64.35           O  
ATOM   4055  CB  LEU A 548      -8.338  10.711 -36.145  1.00 64.35           C  
ATOM   4056  CG  LEU A 548      -7.740  10.786 -34.722  1.00 64.35           C  
ATOM   4057  CD1 LEU A 548      -6.887  12.049 -34.532  1.00 64.35           C  
ATOM   4058  CD2 LEU A 548      -8.828  10.640 -33.643  1.00 64.35           C  
ATOM   4059  N   ARG A 549      -5.312   9.268 -36.603  1.00104.36           N  
ATOM   4060  CA  ARG A 549      -4.574   8.066 -36.321  1.00104.36           C  
ATOM   4061  C   ARG A 549      -4.337   8.009 -34.843  1.00104.36           C  
ATOM   4062  O   ARG A 549      -3.943   8.998 -34.225  1.00104.36           O  
ATOM   4063  CB  ARG A 549      -3.206   8.010 -37.023  1.00104.36           C  
ATOM   4064  CG  ARG A 549      -2.387   6.749 -36.730  1.00104.36           C  
ATOM   4065  CD  ARG A 549      -1.071   6.696 -37.510  1.00104.36           C  
ATOM   4066  NE  ARG A 549      -0.213   5.637 -36.907  1.00104.36           N  
ATOM   4067  CZ  ARG A 549      -0.250   4.346 -37.350  1.00104.36           C  
ATOM   4068  NH1 ARG A 549      -1.086   3.989 -38.367  1.00104.36           N1+
ATOM   4069  NH2 ARG A 549       0.566   3.413 -36.778  1.00104.36           N  
ATOM   4070  N   PHE A 550      -4.585   6.831 -34.233  1.00 78.96           N  
ATOM   4071  CA  PHE A 550      -4.442   6.716 -32.809  1.00 78.96           C  
ATOM   4072  C   PHE A 550      -3.432   5.642 -32.519  1.00 78.96           C  
ATOM   4073  O   PHE A 550      -3.588   4.494 -32.934  1.00 78.96           O  
ATOM   4074  CB  PHE A 550      -5.783   6.330 -32.152  1.00 78.96           C  
ATOM   4075  CG  PHE A 550      -5.756   6.606 -30.688  1.00 78.96           C  
ATOM   4076  CD1 PHE A 550      -5.888   7.896 -30.228  1.00 78.96           C  
ATOM   4077  CD2 PHE A 550      -5.635   5.585 -29.776  1.00 78.96           C  
ATOM   4078  CE1 PHE A 550      -5.877   8.167 -28.880  1.00 78.96           C  
ATOM   4079  CE2 PHE A 550      -5.623   5.852 -28.426  1.00 78.96           C  
ATOM   4080  CZ  PHE A 550      -5.742   7.143 -27.975  1.00 78.96           C  
ATOM   4081  N   SER A 551      -2.349   6.002 -31.798  1.00 72.71           N  
ATOM   4082  CA  SER A 551      -1.327   5.049 -31.454  1.00 72.71           C  
ATOM   4083  C   SER A 551      -1.657   4.457 -30.112  1.00 72.71           C  
ATOM   4084  O   SER A 551      -2.415   5.035 -29.336  1.00 72.71           O  
ATOM   4085  CB  SER A 551       0.074   5.673 -31.358  1.00 72.71           C  
ATOM   4086  OG  SER A 551       0.465   6.189 -32.622  1.00 72.71           O  
ATOM   4087  N   SER A 552      -1.085   3.271 -29.815  1.00216.43           N  
ATOM   4088  CA  SER A 552      -1.269   2.595 -28.556  1.00216.43           C  
ATOM   4089  C   SER A 552      -2.595   1.894 -28.553  1.00216.43           C  
ATOM   4090  O   SER A 552      -3.591   2.416 -29.049  1.00216.43           O  
ATOM   4091  CB  SER A 552      -1.211   3.533 -27.337  1.00216.43           C  
ATOM   4092  OG  SER A 552       0.075   4.124 -27.238  1.00216.43           O  
ATOM   4093  N   PRO A 553      -2.638   0.724 -27.960  1.00114.62           N  
ATOM   4094  CA  PRO A 553      -3.841  -0.063 -27.918  1.00114.62           C  
ATOM   4095  C   PRO A 553      -4.913   0.610 -27.121  1.00114.62           C  
ATOM   4096  O   PRO A 553      -4.615   1.240 -26.108  1.00114.62           O  
ATOM   4097  CB  PRO A 553      -3.425  -1.448 -27.413  1.00114.62           C  
ATOM   4098  CG  PRO A 553      -1.982  -1.262 -26.897  1.00114.62           C  
ATOM   4099  CD  PRO A 553      -1.450  -0.071 -27.711  1.00114.62           C  
ATOM   4100  N   ILE A 554      -6.178   0.452 -27.549  1.00123.99           N  
ATOM   4101  CA  ILE A 554      -7.284   1.126 -26.930  1.00123.99           C  
ATOM   4102  C   ILE A 554      -7.812   0.226 -25.856  1.00123.99           C  
ATOM   4103  O   ILE A 554      -8.273  -0.882 -26.133  1.00123.99           O  
ATOM   4104  CB  ILE A 554      -8.442   1.321 -27.872  1.00123.99           C  
ATOM   4105  CG1 ILE A 554      -8.017   2.024 -29.173  1.00123.99           C  
ATOM   4106  CG2 ILE A 554      -9.542   2.073 -27.104  1.00123.99           C  
ATOM   4107  CD1 ILE A 554      -7.510   3.447 -28.990  1.00123.99           C  
ATOM   4108  N   PHE A 555      -7.758   0.691 -24.591  1.00 76.95           N  
ATOM   4109  CA  PHE A 555      -8.263  -0.099 -23.505  1.00 76.95           C  
ATOM   4110  C   PHE A 555      -9.106   0.776 -22.628  1.00 76.95           C  
ATOM   4111  O   PHE A 555      -9.351   1.941 -22.936  1.00 76.95           O  
ATOM   4112  CB  PHE A 555      -7.164  -0.801 -22.676  1.00 76.95           C  
ATOM   4113  CG  PHE A 555      -6.218   0.184 -22.077  1.00 76.95           C  
ATOM   4114  CD1 PHE A 555      -5.308   0.852 -22.865  1.00 76.95           C  
ATOM   4115  CD2 PHE A 555      -6.211   0.411 -20.719  1.00 76.95           C  
ATOM   4116  CE1 PHE A 555      -4.426   1.750 -22.311  1.00 76.95           C  
ATOM   4117  CE2 PHE A 555      -5.329   1.307 -20.160  1.00 76.95           C  
ATOM   4118  CZ  PHE A 555      -4.437   1.982 -20.956  1.00 76.95           C  
ATOM   4119  N   TYR A 556      -9.572   0.223 -21.493  1.00 69.31           N  
ATOM   4120  CA  TYR A 556     -10.484   0.893 -20.605  1.00 69.31           C  
ATOM   4121  C   TYR A 556      -9.886   2.177 -20.111  1.00 69.31           C  
ATOM   4122  O   TYR A 556     -10.604   3.144 -19.858  1.00 69.31           O  
ATOM   4123  CB  TYR A 556     -10.899   0.032 -19.393  1.00 69.31           C  
ATOM   4124  CG  TYR A 556      -9.688  -0.370 -18.621  1.00 69.31           C  
ATOM   4125  CD1 TYR A 556      -8.941  -1.458 -19.015  1.00 69.31           C  
ATOM   4126  CD2 TYR A 556      -9.305   0.328 -17.499  1.00 69.31           C  
ATOM   4127  CE1 TYR A 556      -7.826  -1.838 -18.306  1.00 69.31           C  
ATOM   4128  CE2 TYR A 556      -8.190  -0.047 -16.785  1.00 69.31           C  
ATOM   4129  CZ  TYR A 556      -7.449  -1.131 -17.188  1.00 69.31           C  
ATOM   4130  OH  TYR A 556      -6.305  -1.518 -16.458  1.00 69.31           O  
ATOM   4131  N   GLY A 557      -8.560   2.204 -19.905  1.00 62.16           N  
ATOM   4132  CA  GLY A 557      -7.867   3.355 -19.398  1.00 62.16           C  
ATOM   4133  C   GLY A 557      -7.881   4.515 -20.356  1.00 62.16           C  
ATOM   4134  O   GLY A 557      -7.822   5.662 -19.916  1.00 62.16           O  
ATOM   4135  N   ASN A 558      -7.864   4.273 -21.686  1.00114.70           N  
ATOM   4136  CA  ASN A 558      -7.798   5.414 -22.562  1.00114.70           C  
ATOM   4137  C   ASN A 558      -8.931   5.417 -23.548  1.00114.70           C  
ATOM   4138  O   ASN A 558      -8.876   6.128 -24.552  1.00114.70           O  
ATOM   4139  CB  ASN A 558      -6.495   5.455 -23.380  1.00114.70           C  
ATOM   4140  CG  ASN A 558      -6.458   4.232 -24.288  1.00114.70           C  
ATOM   4141  ND2 ASN A 558      -5.546   4.253 -25.297  1.00114.70           N  
ATOM   4142  OD1 ASN A 558      -7.213   3.278 -24.101  1.00114.70           O  
ATOM   4143  N   VAL A 559     -10.004   4.653 -23.281  1.00104.98           N  
ATOM   4144  CA  VAL A 559     -11.122   4.605 -24.180  1.00104.98           C  
ATOM   4145  C   VAL A 559     -11.784   5.948 -24.203  1.00104.98           C  
ATOM   4146  O   VAL A 559     -12.241   6.405 -25.251  1.00104.98           O  
ATOM   4147  CB  VAL A 559     -12.150   3.582 -23.786  1.00104.98           C  
ATOM   4148  CG1 VAL A 559     -12.764   3.978 -22.432  1.00104.98           C  
ATOM   4149  CG2 VAL A 559     -13.177   3.466 -24.926  1.00104.98           C  
ATOM   4150  N   ASP A 560     -11.876   6.596 -23.025  1.00 65.88           N  
ATOM   4151  CA  ASP A 560     -12.491   7.885 -22.892  1.00 65.88           C  
ATOM   4152  C   ASP A 560     -11.668   8.909 -23.609  1.00 65.88           C  
ATOM   4153  O   ASP A 560     -12.206   9.838 -24.209  1.00 65.88           O  
ATOM   4154  CB  ASP A 560     -12.671   8.318 -21.422  1.00 65.88           C  
ATOM   4155  CG  ASP A 560     -11.318   8.395 -20.728  1.00 65.88           C  
ATOM   4156  OD1 ASP A 560     -10.372   7.692 -21.172  1.00 65.88           O  
ATOM   4157  OD2 ASP A 560     -11.220   9.154 -19.726  1.00 65.88           O1-
ATOM   4158  N   GLY A 561     -10.331   8.760 -23.565  1.00 25.30           N  
ATOM   4159  CA  GLY A 561      -9.444   9.693 -24.194  1.00 25.30           C  
ATOM   4160  C   GLY A 561      -9.692   9.665 -25.668  1.00 25.30           C  
ATOM   4161  O   GLY A 561      -9.606  10.687 -26.345  1.00 25.30           O  
ATOM   4162  N   PHE A 562      -9.978   8.466 -26.201  1.00 66.39           N  
ATOM   4163  CA  PHE A 562     -10.219   8.262 -27.599  1.00 66.39           C  
ATOM   4164  C   PHE A 562     -11.458   9.020 -27.978  1.00 66.39           C  
ATOM   4165  O   PHE A 562     -11.513   9.654 -29.031  1.00 66.39           O  
ATOM   4166  CB  PHE A 562     -10.394   6.760 -27.904  1.00 66.39           C  
ATOM   4167  CG  PHE A 562     -10.432   6.529 -29.375  1.00 66.39           C  
ATOM   4168  CD1 PHE A 562      -9.316   6.759 -30.146  1.00 66.39           C  
ATOM   4169  CD2 PHE A 562     -11.567   6.036 -29.975  1.00 66.39           C  
ATOM   4170  CE1 PHE A 562      -9.344   6.533 -31.502  1.00 66.39           C  
ATOM   4171  CE2 PHE A 562     -11.599   5.808 -31.330  1.00 66.39           C  
ATOM   4172  CZ  PHE A 562     -10.488   6.060 -32.097  1.00 66.39           C  
ATOM   4173  N   LYS A 563     -12.485   8.982 -27.109  1.00118.27           N  
ATOM   4174  CA  LYS A 563     -13.730   9.663 -27.338  1.00118.27           C  
ATOM   4175  C   LYS A 563     -13.442  11.125 -27.470  1.00118.27           C  
ATOM   4176  O   LYS A 563     -13.951  11.789 -28.372  1.00118.27           O  
ATOM   4177  CB  LYS A 563     -14.664   9.511 -26.125  1.00118.27           C  
ATOM   4178  CG  LYS A 563     -15.421   8.186 -26.051  1.00118.27           C  
ATOM   4179  CD  LYS A 563     -16.607   8.140 -27.009  1.00118.27           C  
ATOM   4180  CE  LYS A 563     -17.762   9.005 -26.501  1.00118.27           C  
ATOM   4181  NZ  LYS A 563     -18.763   9.202 -27.566  1.00118.27           N1+
ATOM   4182  N   LYS A 564     -12.611  11.656 -26.555  1.00106.20           N  
ATOM   4183  CA  LYS A 564     -12.262  13.046 -26.538  1.00106.20           C  
ATOM   4184  C   LYS A 564     -11.462  13.357 -27.764  1.00106.20           C  
ATOM   4185  O   LYS A 564     -11.619  14.421 -28.360  1.00106.20           O  
ATOM   4186  CB  LYS A 564     -11.418  13.422 -25.305  1.00106.20           C  
ATOM   4187  CG  LYS A 564     -11.216  14.928 -25.094  1.00106.20           C  
ATOM   4188  CD  LYS A 564     -10.419  15.627 -26.197  1.00106.20           C  
ATOM   4189  CE  LYS A 564     -10.208  17.121 -25.944  1.00106.20           C  
ATOM   4190  NZ  LYS A 564      -9.285  17.312 -24.803  1.00106.20           N1+
ATOM   4191  N   CYS A 565     -10.573  12.430 -28.172  1.00 86.94           N  
ATOM   4192  CA  CYS A 565      -9.723  12.674 -29.303  1.00 86.94           C  
ATOM   4193  C   CYS A 565     -10.566  12.882 -30.515  1.00 86.94           C  
ATOM   4194  O   CYS A 565     -10.341  13.814 -31.285  1.00 86.94           O  
ATOM   4195  CB  CYS A 565      -8.808  11.490 -29.657  1.00 86.94           C  
ATOM   4196  SG  CYS A 565      -7.458  11.238 -28.477  1.00 86.94           S  
ATOM   4197  N   ILE A 566     -11.564  12.004 -30.708  1.00 39.48           N  
ATOM   4198  CA  ILE A 566     -12.408  12.076 -31.864  1.00 39.48           C  
ATOM   4199  C   ILE A 566     -13.167  13.362 -31.832  1.00 39.48           C  
ATOM   4200  O   ILE A 566     -13.299  14.040 -32.849  1.00 39.48           O  
ATOM   4201  CB  ILE A 566     -13.410  10.962 -31.918  1.00 39.48           C  
ATOM   4202  CG1 ILE A 566     -12.696   9.603 -31.991  1.00 39.48           C  
ATOM   4203  CG2 ILE A 566     -14.349  11.228 -33.106  1.00 39.48           C  
ATOM   4204  CD1 ILE A 566     -13.625   8.413 -31.753  1.00 39.48           C  
ATOM   4205  N   LYS A 567     -13.669  13.743 -30.644  1.00111.60           N  
ATOM   4206  CA  LYS A 567     -14.482  14.916 -30.507  1.00111.60           C  
ATOM   4207  C   LYS A 567     -13.681  16.095 -30.965  1.00111.60           C  
ATOM   4208  O   LYS A 567     -14.187  16.961 -31.676  1.00111.60           O  
ATOM   4209  CB  LYS A 567     -14.855  15.195 -29.042  1.00111.60           C  
ATOM   4210  CG  LYS A 567     -15.547  14.026 -28.337  1.00111.60           C  
ATOM   4211  CD  LYS A 567     -16.890  13.620 -28.945  1.00111.60           C  
ATOM   4212  CE  LYS A 567     -17.536  12.432 -28.228  1.00111.60           C  
ATOM   4213  NZ  LYS A 567     -17.748  12.758 -26.799  1.00111.60           N1+
ATOM   4214  N   SER A 568     -12.397  16.150 -30.565  1.00 34.89           N  
ATOM   4215  CA  SER A 568     -11.539  17.257 -30.878  1.00 34.89           C  
ATOM   4216  C   SER A 568     -11.273  17.326 -32.354  1.00 34.89           C  
ATOM   4217  O   SER A 568     -11.171  18.414 -32.918  1.00 34.89           O  
ATOM   4218  CB  SER A 568     -10.175  17.158 -30.174  1.00 34.89           C  
ATOM   4219  OG  SER A 568     -10.353  17.183 -28.765  1.00 34.89           O  
ATOM   4220  N   THR A 569     -11.117  16.165 -33.019  1.00133.71           N  
ATOM   4221  CA  THR A 569     -10.801  16.147 -34.421  1.00133.71           C  
ATOM   4222  C   THR A 569     -11.964  16.636 -35.235  1.00133.71           C  
ATOM   4223  O   THR A 569     -11.778  17.308 -36.249  1.00133.71           O  
ATOM   4224  CB  THR A 569     -10.443  14.779 -34.935  1.00133.71           C  
ATOM   4225  CG2 THR A 569      -9.293  14.227 -34.084  1.00133.71           C  
ATOM   4226  OG1 THR A 569     -11.556  13.902 -34.858  1.00133.71           O  
ATOM   4227  N   VAL A 570     -13.189  16.216 -34.863  1.00 66.92           N  
ATOM   4228  CA  VAL A 570     -14.399  16.596 -35.544  1.00 66.92           C  
ATOM   4229  C   VAL A 570     -14.818  18.002 -35.220  1.00 66.92           C  
ATOM   4230  O   VAL A 570     -15.253  18.742 -36.104  1.00 66.92           O  
ATOM   4231  CB  VAL A 570     -15.539  15.669 -35.240  1.00 66.92           C  
ATOM   4232  CG1 VAL A 570     -15.183  14.279 -35.795  1.00 66.92           C  
ATOM   4233  CG2 VAL A 570     -15.803  15.679 -33.725  1.00 66.92           C  
ATOM   4234  N   GLY A 571     -14.704  18.411 -33.940  1.00 31.60           N  
ATOM   4235  CA  GLY A 571     -15.111  19.735 -33.552  1.00 31.60           C  
ATOM   4236  C   GLY A 571     -16.472  19.695 -32.916  1.00 31.60           C  
ATOM   4237  O   GLY A 571     -16.945  20.712 -32.413  1.00 31.60           O  
ATOM   4238  N   PHE A 572     -17.141  18.522 -32.906  1.00 72.92           N  
ATOM   4239  CA  PHE A 572     -18.457  18.445 -32.328  1.00 72.92           C  
ATOM   4240  C   PHE A 572     -18.571  17.199 -31.500  1.00 72.92           C  
ATOM   4241  O   PHE A 572     -17.591  16.483 -31.291  1.00 72.92           O  
ATOM   4242  CB  PHE A 572     -19.599  18.471 -33.365  1.00 72.92           C  
ATOM   4243  CG  PHE A 572     -19.426  17.362 -34.350  1.00 72.92           C  
ATOM   4244  CD1 PHE A 572     -19.844  16.082 -34.064  1.00 72.92           C  
ATOM   4245  CD2 PHE A 572     -18.856  17.613 -35.576  1.00 72.92           C  
ATOM   4246  CE1 PHE A 572     -19.685  15.071 -34.985  1.00 72.92           C  
ATOM   4247  CE2 PHE A 572     -18.694  16.606 -36.500  1.00 72.92           C  
ATOM   4248  CZ  PHE A 572     -19.109  15.331 -36.204  1.00 72.92           C  
ATOM   4249  N   ASP A 573     -19.783  16.947 -30.956  1.00 67.43           N  
ATOM   4250  CA  ASP A 573     -20.025  15.825 -30.092  1.00 67.43           C  
ATOM   4251  C   ASP A 573     -21.110  14.975 -30.693  1.00 67.43           C  
ATOM   4252  O   ASP A 573     -22.138  15.481 -31.142  1.00 67.43           O  
ATOM   4253  CB  ASP A 573     -20.478  16.289 -28.695  1.00 67.43           C  
ATOM   4254  CG  ASP A 573     -20.444  15.129 -27.714  1.00 67.43           C  
ATOM   4255  OD1 ASP A 573     -21.228  14.165 -27.900  1.00 67.43           O  
ATOM   4256  OD2 ASP A 573     -19.624  15.194 -26.759  1.00 67.43           O1-
ATOM   4257  N   ALA A 574     -20.893  13.643 -30.713  1.00 50.43           N  
ATOM   4258  CA  ALA A 574     -21.810  12.697 -31.286  1.00 50.43           C  
ATOM   4259  C   ALA A 574     -23.110  12.708 -30.540  1.00 50.43           C  
ATOM   4260  O   ALA A 574     -24.166  12.509 -31.137  1.00 50.43           O  
ATOM   4261  CB  ALA A 574     -21.273  11.255 -31.253  1.00 50.43           C  
ATOM   4262  N   ILE A 575     -23.055  12.822 -29.198  1.00100.62           N  
ATOM   4263  CA  ILE A 575     -24.229  12.868 -28.368  1.00100.62           C  
ATOM   4264  C   ILE A 575     -24.935  14.194 -28.443  1.00100.62           C  
ATOM   4265  O   ILE A 575     -26.150  14.254 -28.629  1.00100.62           O  
ATOM   4266  CB  ILE A 575     -23.914  12.605 -26.922  1.00100.62           C  
ATOM   4267  CG1 ILE A 575     -23.384  11.170 -26.739  1.00100.62           C  
ATOM   4268  CG2 ILE A 575     -25.184  12.886 -26.103  1.00100.62           C  
ATOM   4269  CD1 ILE A 575     -22.025  10.914 -27.385  1.00100.62           C  
ATOM   4270  N   ARG A 576     -24.180  15.302 -28.304  1.00 99.64           N  
ATOM   4271  CA  ARG A 576     -24.774  16.609 -28.223  1.00 99.64           C  
ATOM   4272  C   ARG A 576     -25.461  16.973 -29.499  1.00 99.64           C  
ATOM   4273  O   ARG A 576     -26.547  17.549 -29.481  1.00 99.64           O  
ATOM   4274  CB  ARG A 576     -23.759  17.709 -27.865  1.00 99.64           C  
ATOM   4275  CG  ARG A 576     -23.354  17.667 -26.388  1.00 99.64           C  
ATOM   4276  CD  ARG A 576     -22.566  18.890 -25.911  1.00 99.64           C  
ATOM   4277  NE  ARG A 576     -21.130  18.693 -26.253  1.00 99.64           N  
ATOM   4278  CZ  ARG A 576     -20.658  18.996 -27.497  1.00 99.64           C  
ATOM   4279  NH1 ARG A 576     -21.519  19.390 -28.480  1.00 99.64           N1+
ATOM   4280  NH2 ARG A 576     -19.322  18.906 -27.759  1.00 99.64           N  
ATOM   4281  N   VAL A 577     -24.846  16.644 -30.645  1.00 32.10           N  
ATOM   4282  CA  VAL A 577     -25.421  16.985 -31.914  1.00 32.10           C  
ATOM   4283  C   VAL A 577     -26.729  16.274 -32.059  1.00 32.10           C  
ATOM   4284  O   VAL A 577     -27.705  16.842 -32.545  1.00 32.10           O  
ATOM   4285  CB  VAL A 577     -24.557  16.559 -33.067  1.00 32.10           C  
ATOM   4286  CG1 VAL A 577     -25.320  16.809 -34.378  1.00 32.10           C  
ATOM   4287  CG2 VAL A 577     -23.215  17.305 -32.974  1.00 32.10           C  
ATOM   4288  N   TYR A 578     -26.769  15.000 -31.638  1.00 62.09           N  
ATOM   4289  CA  TYR A 578     -27.929  14.169 -31.777  1.00 62.09           C  
ATOM   4290  C   TYR A 578     -29.046  14.742 -30.958  1.00 62.09           C  
ATOM   4291  O   TYR A 578     -30.177  14.858 -31.427  1.00 62.09           O  
ATOM   4292  CB  TYR A 578     -27.624  12.733 -31.308  1.00 62.09           C  
ATOM   4293  CG  TYR A 578     -28.774  11.828 -31.581  1.00 62.09           C  
ATOM   4294  CD1 TYR A 578     -29.124  11.519 -32.875  1.00 62.09           C  
ATOM   4295  CD2 TYR A 578     -29.473  11.248 -30.547  1.00 62.09           C  
ATOM   4296  CE1 TYR A 578     -30.175  10.671 -33.137  1.00 62.09           C  
ATOM   4297  CE2 TYR A 578     -30.522  10.398 -30.801  1.00 62.09           C  
ATOM   4298  CZ  TYR A 578     -30.877  10.111 -32.098  1.00 62.09           C  
ATOM   4299  OH  TYR A 578     -31.953   9.238 -32.361  1.00 62.09           O  
ATOM   4300  N   ASN A 579     -28.744  15.150 -29.714  1.00 31.83           N  
ATOM   4301  CA  ASN A 579     -29.765  15.665 -28.851  1.00 31.83           C  
ATOM   4302  C   ASN A 579     -30.336  16.901 -29.457  1.00 31.83           C  
ATOM   4303  O   ASN A 579     -31.544  17.120 -29.403  1.00 31.83           O  
ATOM   4304  CB  ASN A 579     -29.248  16.032 -27.450  1.00 31.83           C  
ATOM   4305  CG  ASN A 579     -28.961  14.740 -26.699  1.00 31.83           C  
ATOM   4306  ND2 ASN A 579     -27.798  14.692 -25.996  1.00 31.83           N  
ATOM   4307  OD1 ASN A 579     -29.750  13.797 -26.737  1.00 31.83           O  
ATOM   4308  N   LYS A 580     -29.484  17.752 -30.052  1.00122.66           N  
ATOM   4309  CA  LYS A 580     -29.994  18.975 -30.592  1.00122.66           C  
ATOM   4310  C   LYS A 580     -30.922  18.680 -31.732  1.00122.66           C  
ATOM   4311  O   LYS A 580     -31.934  19.357 -31.902  1.00122.66           O  
ATOM   4312  CB  LYS A 580     -28.903  19.964 -31.039  1.00122.66           C  
ATOM   4313  CG  LYS A 580     -28.135  19.591 -32.304  1.00122.66           C  
ATOM   4314  CD  LYS A 580     -27.267  20.752 -32.790  1.00122.66           C  
ATOM   4315  CE  LYS A 580     -27.999  22.096 -32.768  1.00122.66           C  
ATOM   4316  NZ  LYS A 580     -27.039  23.205 -32.967  1.00122.66           N1+
ATOM   4317  N   ARG A 581     -30.606  17.655 -32.545  1.00126.81           N  
ATOM   4318  CA  ARG A 581     -31.435  17.313 -33.667  1.00126.81           C  
ATOM   4319  C   ARG A 581     -32.776  16.882 -33.163  1.00126.81           C  
ATOM   4320  O   ARG A 581     -33.807  17.257 -33.719  1.00126.81           O  
ATOM   4321  CB  ARG A 581     -30.871  16.142 -34.488  1.00126.81           C  
ATOM   4322  CG  ARG A 581     -29.567  16.471 -35.216  1.00126.81           C  
ATOM   4323  CD  ARG A 581     -29.768  16.854 -36.682  1.00126.81           C  
ATOM   4324  NE  ARG A 581     -30.528  18.135 -36.715  1.00126.81           N  
ATOM   4325  CZ  ARG A 581     -29.865  19.324 -36.607  1.00126.81           C  
ATOM   4326  NH1 ARG A 581     -28.510  19.335 -36.443  1.00126.81           N1+
ATOM   4327  NH2 ARG A 581     -30.557  20.499 -36.662  1.00126.81           N  
ATOM   4328  N   LEU A 582     -32.788  16.090 -32.078  1.00 37.40           N  
ATOM   4329  CA  LEU A 582     -34.012  15.584 -31.535  1.00 37.40           C  
ATOM   4330  C   LEU A 582     -34.845  16.741 -31.094  1.00 37.40           C  
ATOM   4331  O   LEU A 582     -36.063  16.741 -31.262  1.00 37.40           O  
ATOM   4332  CB  LEU A 582     -33.798  14.677 -30.312  1.00 37.40           C  
ATOM   4333  CG  LEU A 582     -33.076  13.360 -30.646  1.00 37.40           C  
ATOM   4334  CD1 LEU A 582     -32.893  12.490 -29.393  1.00 37.40           C  
ATOM   4335  CD2 LEU A 582     -33.781  12.617 -31.789  1.00 37.40           C  
ATOM   4336  N   LYS A 583     -34.198  17.765 -30.513  1.00 70.78           N  
ATOM   4337  CA  LYS A 583     -34.905  18.916 -30.038  1.00 70.78           C  
ATOM   4338  C   LYS A 583     -35.557  19.583 -31.209  1.00 70.78           C  
ATOM   4339  O   LYS A 583     -36.642  20.143 -31.083  1.00 70.78           O  
ATOM   4340  CB  LYS A 583     -33.988  19.939 -29.346  1.00 70.78           C  
ATOM   4341  CG  LYS A 583     -34.743  21.086 -28.671  1.00 70.78           C  
ATOM   4342  CD  LYS A 583     -33.885  21.857 -27.667  1.00 70.78           C  
ATOM   4343  CE  LYS A 583     -33.508  21.024 -26.439  1.00 70.78           C  
ATOM   4344  NZ  LYS A 583     -32.549  21.764 -25.589  1.00 70.78           N1+
ATOM   4345  N   ALA A 584     -34.884  19.586 -32.374  1.00 33.00           N  
ATOM   4346  CA  ALA A 584     -35.431  20.171 -33.566  1.00 33.00           C  
ATOM   4347  C   ALA A 584     -36.620  19.382 -34.027  1.00 33.00           C  
ATOM   4348  O   ALA A 584     -37.635  19.953 -34.421  1.00 33.00           O  
ATOM   4349  CB  ALA A 584     -34.424  20.204 -34.730  1.00 33.00           C  
ATOM   4350  N   LEU A 585     -36.533  18.038 -33.954  1.00 42.99           N  
ATOM   4351  CA  LEU A 585     -37.546  17.167 -34.484  1.00 42.99           C  
ATOM   4352  C   LEU A 585     -38.855  17.419 -33.807  1.00 42.99           C  
ATOM   4353  O   LEU A 585     -39.899  17.440 -34.456  1.00 42.99           O  
ATOM   4354  CB  LEU A 585     -37.230  15.673 -34.284  1.00 42.99           C  
ATOM   4355  CG  LEU A 585     -38.319  14.743 -34.851  1.00 42.99           C  
ATOM   4356  CD1 LEU A 585     -38.408  14.854 -36.382  1.00 42.99           C  
ATOM   4357  CD2 LEU A 585     -38.137  13.298 -34.364  1.00 42.99           C  
ATOM   4358  N   ARG A 586     -38.834  17.643 -32.485  1.00 88.74           N  
ATOM   4359  CA  ARG A 586     -40.054  17.834 -31.756  1.00 88.74           C  
ATOM   4360  C   ARG A 586     -40.731  19.038 -32.317  1.00 88.74           C  
ATOM   4361  O   ARG A 586     -41.955  19.127 -32.294  1.00 88.74           O  
ATOM   4362  CB  ARG A 586     -39.849  18.106 -30.260  1.00 88.74           C  
ATOM   4363  CG  ARG A 586     -39.052  19.386 -30.028  1.00 88.74           C  
ATOM   4364  CD  ARG A 586     -38.796  19.744 -28.568  1.00 88.74           C  
ATOM   4365  NE  ARG A 586     -37.966  20.980 -28.587  1.00 88.74           N  
ATOM   4366  CZ  ARG A 586     -38.028  21.872 -27.556  1.00 88.74           C  
ATOM   4367  NH1 ARG A 586     -38.855  21.635 -26.496  1.00 88.74           N1+
ATOM   4368  NH2 ARG A 586     -37.262  23.001 -27.587  1.00 88.74           N  
ATOM   4369  N   LYS A 587     -39.947  20.025 -32.784  1.00 83.01           N  
ATOM   4370  CA  LYS A 587     -40.505  21.226 -33.335  1.00 83.01           C  
ATOM   4371  C   LYS A 587     -41.279  20.921 -34.582  1.00 83.01           C  
ATOM   4372  O   LYS A 587     -42.378  21.438 -34.760  1.00 83.01           O  
ATOM   4373  CB  LYS A 587     -39.439  22.267 -33.698  1.00 83.01           C  
ATOM   4374  CG  LYS A 587     -38.738  22.851 -32.474  1.00 83.01           C  
ATOM   4375  CD  LYS A 587     -37.476  23.632 -32.826  1.00 83.01           C  
ATOM   4376  CE  LYS A 587     -37.754  24.907 -33.621  1.00 83.01           C  
ATOM   4377  NZ  LYS A 587     -36.482  25.604 -33.918  1.00 83.01           N1+
ATOM   4378  N   ILE A 588     -40.735  20.068 -35.475  1.00 82.54           N  
ATOM   4379  CA  ILE A 588     -41.372  19.741 -36.725  1.00 82.54           C  
ATOM   4380  C   ILE A 588     -42.664  19.040 -36.459  1.00 82.54           C  
ATOM   4381  O   ILE A 588     -43.661  19.266 -37.142  1.00 82.54           O  
ATOM   4382  CB  ILE A 588     -40.547  18.851 -37.608  1.00 82.54           C  
ATOM   4383  CG1 ILE A 588     -39.322  19.610 -38.145  1.00 82.54           C  
ATOM   4384  CG2 ILE A 588     -41.466  18.312 -38.717  1.00 82.54           C  
ATOM   4385  CD1 ILE A 588     -38.315  20.013 -37.074  1.00 82.54           C  
ATOM   4386  N   GLN A 589     -42.670  18.176 -35.436  1.00114.67           N  
ATOM   4387  CA  GLN A 589     -43.803  17.390 -35.057  1.00114.67           C  
ATOM   4388  C   GLN A 589     -44.941  18.326 -34.805  1.00114.67           C  
ATOM   4389  O   GLN A 589     -46.082  18.042 -35.161  1.00114.67           O  
ATOM   4390  CB  GLN A 589     -43.503  16.669 -33.738  1.00114.67           C  
ATOM   4391  CG  GLN A 589     -44.681  15.938 -33.111  1.00114.67           C  
ATOM   4392  CD  GLN A 589     -44.158  15.311 -31.827  1.00114.67           C  
ATOM   4393  NE2 GLN A 589     -44.846  15.592 -30.688  1.00114.67           N  
ATOM   4394  OE1 GLN A 589     -43.152  14.601 -31.833  1.00114.67           O  
ATOM   4395  N   LYS A 590     -44.655  19.466 -34.158  1.00114.07           N  
ATOM   4396  CA  LYS A 590     -45.653  20.446 -33.856  1.00114.07           C  
ATOM   4397  C   LYS A 590     -46.160  21.040 -35.130  1.00114.07           C  
ATOM   4398  O   LYS A 590     -47.360  21.255 -35.279  1.00114.07           O  
ATOM   4399  CB  LYS A 590     -45.105  21.617 -33.025  1.00114.07           C  
ATOM   4400  CG  LYS A 590     -44.508  21.200 -31.683  1.00114.07           C  
ATOM   4401  CD  LYS A 590     -43.788  22.338 -30.958  1.00114.07           C  
ATOM   4402  CE  LYS A 590     -44.752  23.364 -30.359  1.00114.07           C  
ATOM   4403  NZ  LYS A 590     -44.008  24.357 -29.552  1.00114.07           N1+
ATOM   4404  N   LEU A 591     -45.249  21.336 -36.077  1.00104.51           N  
ATOM   4405  CA  LEU A 591     -45.626  21.983 -37.303  1.00104.51           C  
ATOM   4406  C   LEU A 591     -46.509  21.124 -38.147  1.00104.51           C  
ATOM   4407  O   LEU A 591     -47.488  21.609 -38.711  1.00104.51           O  
ATOM   4408  CB  LEU A 591     -44.447  22.419 -38.187  1.00104.51           C  
ATOM   4409  CG  LEU A 591     -43.757  23.712 -37.720  1.00104.51           C  
ATOM   4410  CD1 LEU A 591     -43.068  23.547 -36.360  1.00104.51           C  
ATOM   4411  CD2 LEU A 591     -42.819  24.254 -38.806  1.00104.51           C  
ATOM   4412  N   ILE A 592     -46.202  19.822 -38.250  1.00115.58           N  
ATOM   4413  CA  ILE A 592     -46.961  18.956 -39.103  1.00115.58           C  
ATOM   4414  C   ILE A 592     -48.379  18.941 -38.641  1.00115.58           C  
ATOM   4415  O   ILE A 592     -49.306  18.982 -39.450  1.00115.58           O  
ATOM   4416  CB  ILE A 592     -46.449  17.545 -39.090  1.00115.58           C  
ATOM   4417  CG1 ILE A 592     -47.217  16.704 -40.113  1.00115.58           C  
ATOM   4418  CG2 ILE A 592     -46.518  16.994 -37.657  1.00115.58           C  
ATOM   4419  CD1 ILE A 592     -46.588  15.336 -40.371  1.00115.58           C  
ATOM   4420  N   LYS A 593     -48.584  18.891 -37.317  1.00 92.14           N  
ATOM   4421  CA  LYS A 593     -49.905  18.851 -36.773  1.00 92.14           C  
ATOM   4422  C   LYS A 593     -50.612  20.114 -37.136  1.00 92.14           C  
ATOM   4423  O   LYS A 593     -51.819  20.105 -37.363  1.00 92.14           O  
ATOM   4424  CB  LYS A 593     -49.951  18.749 -35.240  1.00 92.14           C  
ATOM   4425  CG  LYS A 593     -51.384  18.594 -34.723  1.00 92.14           C  
ATOM   4426  CD  LYS A 593     -51.489  18.323 -33.223  1.00 92.14           C  
ATOM   4427  CE  LYS A 593     -51.624  19.603 -32.398  1.00 92.14           C  
ATOM   4428  NZ  LYS A 593     -52.813  20.364 -32.846  1.00 92.14           N1+
ATOM   4429  N   SER A 594     -49.878  21.238 -37.211  1.00 68.40           N  
ATOM   4430  CA  SER A 594     -50.491  22.512 -37.450  1.00 68.40           C  
ATOM   4431  C   SER A 594     -51.314  22.455 -38.699  1.00 68.40           C  
ATOM   4432  O   SER A 594     -52.484  22.834 -38.681  1.00 68.40           O  
ATOM   4433  CB  SER A 594     -49.461  23.641 -37.627  1.00 68.40           C  
ATOM   4434  OG  SER A 594     -50.124  24.874 -37.857  1.00 68.40           O  
ATOM   4435  N   GLY A 595     -50.734  21.972 -39.813  1.00 10.65           N  
ATOM   4436  CA  GLY A 595     -51.458  21.903 -41.049  1.00 10.65           C  
ATOM   4437  C   GLY A 595     -52.751  21.132 -40.813  1.00 10.65           C  
ATOM   4438  O   GLY A 595     -52.672  19.956 -40.368  1.00 10.65           O  
ATOM   4439  OXT GLY A 595     -53.838  21.712 -41.079  1.00 10.65           O1-
TER   
ATOM   4440  N   PRO B 651     -23.889  20.937 -36.633  1.00136.06           N  
ATOM   4441  CA  PRO B 651     -22.425  21.203 -36.543  1.00136.06           C  
ATOM   4442  C   PRO B 651     -21.767  20.176 -37.410  1.00136.06           C  
ATOM   4443  O   PRO B 651     -20.558  20.242 -37.622  1.00136.06           O  
ATOM   4444  CB  PRO B 651     -22.057  21.083 -35.062  1.00136.06           C  
ATOM   4445  CG  PRO B 651     -23.191  20.273 -34.426  1.00136.06           C  
ATOM   4446  CD  PRO B 651     -24.424  20.625 -35.265  1.00136.06           C  
ATOM   4447  N   LYS B 652     -22.579  19.246 -37.937  1.00169.38           N  
ATOM   4448  CA  LYS B 652     -22.244  18.120 -38.762  1.00169.38           C  
ATOM   4449  C   LYS B 652     -21.836  18.540 -40.143  1.00169.38           C  
ATOM   4450  O   LYS B 652     -21.718  17.690 -41.017  1.00169.38           O  
ATOM   4451  CB  LYS B 652     -23.386  17.093 -38.870  1.00169.38           C  
ATOM   4452  CG  LYS B 652     -24.673  17.635 -39.495  1.00169.38           C  
ATOM   4453  CD  LYS B 652     -25.680  16.537 -39.849  1.00169.38           C  
ATOM   4454  CE  LYS B 652     -25.219  15.637 -40.996  1.00169.38           C  
ATOM   4455  NZ  LYS B 652     -26.239  14.602 -41.277  1.00169.38           N1+
ATOM   4456  N   VAL B 653     -21.798  19.848 -40.446  1.00 71.67           N  
ATOM   4457  CA  VAL B 653     -21.480  20.281 -41.784  1.00 71.67           C  
ATOM   4458  C   VAL B 653     -20.067  19.973 -42.248  1.00 71.67           C  
ATOM   4459  O   VAL B 653     -19.925  19.394 -43.325  1.00 71.67           O  
ATOM   4460  CB  VAL B 653     -21.743  21.750 -41.969  1.00 71.67           C  
ATOM   4461  CG1 VAL B 653     -21.379  22.149 -43.408  1.00 71.67           C  
ATOM   4462  CG2 VAL B 653     -23.206  22.026 -41.581  1.00 71.67           C  
ATOM   4463  N   PRO B 654     -19.007  20.311 -41.543  1.00173.56           N  
ATOM   4464  CA  PRO B 654     -17.679  20.070 -42.066  1.00173.56           C  
ATOM   4465  C   PRO B 654     -17.249  18.636 -42.055  1.00173.56           C  
ATOM   4466  O   PRO B 654     -16.254  18.315 -42.706  1.00173.56           O  
ATOM   4467  CB  PRO B 654     -16.742  20.958 -41.249  1.00173.56           C  
ATOM   4468  CG  PRO B 654     -17.642  22.107 -40.770  1.00173.56           C  
ATOM   4469  CD  PRO B 654     -19.035  21.476 -40.668  1.00173.56           C  
ATOM   4470  N   ILE B 655     -17.932  17.761 -41.297  1.00126.08           N  
ATOM   4471  CA  ILE B 655     -17.476  16.402 -41.232  1.00126.08           C  
ATOM   4472  C   ILE B 655     -18.476  15.475 -41.846  1.00126.08           C  
ATOM   4473  O   ILE B 655     -19.558  15.262 -41.298  1.00126.08           O  
ATOM   4474  CB  ILE B 655     -17.220  15.928 -39.825  1.00126.08           C  
ATOM   4475  CG1 ILE B 655     -15.960  16.592 -39.245  1.00126.08           C  
ATOM   4476  CG2 ILE B 655     -17.139  14.396 -39.840  1.00126.08           C  
ATOM   4477  CD1 ILE B 655     -16.068  18.099 -39.053  1.00126.08           C  
ATOM   4478  N   HIS B 656     -18.169  14.993 -43.071  1.00 70.39           N  
ATOM   4479  CA  HIS B 656     -18.940  13.986 -43.747  1.00 70.39           C  
ATOM   4480  C   HIS B 656     -18.565  12.601 -43.291  1.00 70.39           C  
ATOM   4481  O   HIS B 656     -19.425  11.790 -42.950  1.00 70.39           O  
ATOM   4482  CB  HIS B 656     -18.738  14.033 -45.270  1.00 70.39           C  
ATOM   4483  CG  HIS B 656     -19.634  13.100 -46.030  1.00 70.39           C  
ATOM   4484  CD2 HIS B 656     -20.837  13.332 -46.622  1.00 70.39           C  
ATOM   4485  ND1 HIS B 656     -19.350  11.774 -46.267  1.00 70.39           N  
ATOM   4486  CE1 HIS B 656     -20.385  11.273 -46.986  1.00 70.39           C  
ATOM   4487  NE2 HIS B 656     -21.313  12.182 -47.226  1.00 70.39           N  
ATOM   4488  N   SER B 657     -17.244  12.302 -43.267  1.00 46.33           N  
ATOM   4489  CA  SER B 657     -16.789  10.973 -42.953  1.00 46.33           C  
ATOM   4490  C   SER B 657     -15.589  11.077 -42.064  1.00 46.33           C  
ATOM   4491  O   SER B 657     -14.905  12.101 -42.041  1.00 46.33           O  
ATOM   4492  CB  SER B 657     -16.360  10.164 -44.190  1.00 46.33           C  
ATOM   4493  OG  SER B 657     -17.472   9.957 -45.049  1.00 46.33           O  
ATOM   4494  N   LEU B 658     -15.313  10.004 -41.287  1.00 58.19           N  
ATOM   4495  CA  LEU B 658     -14.193  10.013 -40.390  1.00 58.19           C  
ATOM   4496  C   LEU B 658     -13.418   8.742 -40.592  1.00 58.19           C  
ATOM   4497  O   LEU B 658     -13.995   7.655 -40.648  1.00 58.19           O  
ATOM   4498  CB  LEU B 658     -14.623  10.064 -38.913  1.00 58.19           C  
ATOM   4499  CG  LEU B 658     -13.464  10.073 -37.900  1.00 58.19           C  
ATOM   4500  CD1 LEU B 658     -12.641  11.371 -37.994  1.00 58.19           C  
ATOM   4501  CD2 LEU B 658     -13.973   9.797 -36.477  1.00 58.19           C  
ATOM   4502  N   VAL B 659     -12.077   8.851 -40.712  1.00 44.79           N  
ATOM   4503  CA  VAL B 659     -11.259   7.684 -40.903  1.00 44.79           C  
ATOM   4504  C   VAL B 659     -10.378   7.528 -39.698  1.00 44.79           C  
ATOM   4505  O   VAL B 659      -9.565   8.400 -39.391  1.00 44.79           O  
ATOM   4506  CB  VAL B 659     -10.357   7.800 -42.099  1.00 44.79           C  
ATOM   4507  CG1 VAL B 659      -9.450   6.559 -42.174  1.00 44.79           C  
ATOM   4508  CG2 VAL B 659     -11.229   8.013 -43.348  1.00 44.79           C  
ATOM   4509  N   LEU B 660     -10.504   6.387 -38.987  1.00 51.11           N  
ATOM   4510  CA  LEU B 660      -9.707   6.163 -37.809  1.00 51.11           C  
ATOM   4511  C   LEU B 660      -8.639   5.156 -38.129  1.00 51.11           C  
ATOM   4512  O   LEU B 660      -8.930   4.042 -38.565  1.00 51.11           O  
ATOM   4513  CB  LEU B 660     -10.519   5.609 -36.627  1.00 51.11           C  
ATOM   4514  CG  LEU B 660     -11.565   6.599 -36.084  1.00 51.11           C  
ATOM   4515  CD1 LEU B 660     -12.347   5.996 -34.906  1.00 51.11           C  
ATOM   4516  CD2 LEU B 660     -10.917   7.949 -35.727  1.00 51.11           C  
ATOM   4517  N   ASP B 661      -7.362   5.533 -37.897  1.00 65.45           N  
ATOM   4518  CA  ASP B 661      -6.242   4.677 -38.200  1.00 65.45           C  
ATOM   4519  C   ASP B 661      -5.654   4.142 -36.919  1.00 65.45           C  
ATOM   4520  O   ASP B 661      -4.954   4.848 -36.195  1.00 65.45           O  
ATOM   4521  CB  ASP B 661      -5.121   5.425 -38.941  1.00 65.45           C  
ATOM   4522  CG  ASP B 661      -4.049   4.432 -39.359  1.00 65.45           C  
ATOM   4523  OD1 ASP B 661      -4.227   3.212 -39.097  1.00 65.45           O  
ATOM   4524  OD2 ASP B 661      -3.031   4.886 -39.948  1.00 65.45           O1-
ATOM   4525  N   CYS B 662      -6.022   2.886 -36.598  1.00116.59           N  
ATOM   4526  CA  CYS B 662      -5.649   2.042 -35.488  1.00116.59           C  
ATOM   4527  C   CYS B 662      -4.403   1.215 -35.715  1.00116.59           C  
ATOM   4528  O   CYS B 662      -4.118   0.328 -34.916  1.00116.59           O  
ATOM   4529  CB  CYS B 662      -6.784   1.090 -35.085  1.00116.59           C  
ATOM   4530  SG  CYS B 662      -8.251   2.007 -34.523  1.00116.59           S  
ATOM   4531  N   GLY B 663      -3.680   1.393 -36.834  1.00 87.55           N  
ATOM   4532  CA  GLY B 663      -2.573   0.546 -37.234  1.00 87.55           C  
ATOM   4533  C   GLY B 663      -1.490   0.453 -36.182  1.00 87.55           C  
ATOM   4534  O   GLY B 663      -0.565  -0.346 -36.311  1.00 87.55           O  
ATOM   4535  N   ALA B 664      -1.470   1.418 -35.254  1.00128.98           N  
ATOM   4536  CA  ALA B 664      -0.618   1.613 -34.102  1.00128.98           C  
ATOM   4537  C   ALA B 664      -0.896   0.731 -32.901  1.00128.98           C  
ATOM   4538  O   ALA B 664      -0.189   0.845 -31.902  1.00128.98           O  
ATOM   4539  CB  ALA B 664      -0.647   3.065 -33.599  1.00128.98           C  
ATOM   4540  N   ILE B 665      -2.010  -0.027 -32.871  1.00209.63           N  
ATOM   4541  CA  ILE B 665      -2.475  -0.702 -31.679  1.00209.63           C  
ATOM   4542  C   ILE B 665      -2.126  -2.173 -31.705  1.00209.63           C  
ATOM   4543  O   ILE B 665      -1.734  -2.721 -32.733  1.00209.63           O  
ATOM   4544  CB  ILE B 665      -3.985  -0.528 -31.566  1.00209.63           C  
ATOM   4545  CG1 ILE B 665      -4.327   0.960 -31.372  1.00209.63           C  
ATOM   4546  CG2 ILE B 665      -4.599  -1.413 -30.470  1.00209.63           C  
ATOM   4547  CD1 ILE B 665      -4.121   1.824 -32.615  1.00209.63           C  
ATOM   4548  N   SER B 666      -2.191  -2.828 -30.516  1.00140.67           N  
ATOM   4549  CA  SER B 666      -1.904  -4.224 -30.332  1.00140.67           C  
ATOM   4550  C   SER B 666      -3.184  -4.907 -29.941  1.00140.67           C  
ATOM   4551  O   SER B 666      -3.820  -5.566 -30.763  1.00140.67           O  
ATOM   4552  CB  SER B 666      -0.925  -4.478 -29.174  1.00140.67           C  
ATOM   4553  OG  SER B 666       0.285  -3.771 -29.388  1.00140.67           O  
ATOM   4554  N   PHE B 667      -3.580  -4.787 -28.653  1.00 87.17           N  
ATOM   4555  CA  PHE B 667      -4.766  -5.443 -28.165  1.00 87.17           C  
ATOM   4556  C   PHE B 667      -5.919  -4.484 -28.162  1.00 87.17           C  
ATOM   4557  O   PHE B 667      -5.754  -3.284 -27.951  1.00 87.17           O  
ATOM   4558  CB  PHE B 667      -4.602  -6.025 -26.748  1.00 87.17           C  
ATOM   4559  CG  PHE B 667      -4.229  -4.923 -25.816  1.00 87.17           C  
ATOM   4560  CD1 PHE B 667      -5.192  -4.161 -25.197  1.00 87.17           C  
ATOM   4561  CD2 PHE B 667      -2.904  -4.653 -25.561  1.00 87.17           C  
ATOM   4562  CE1 PHE B 667      -4.839  -3.147 -24.336  1.00 87.17           C  
ATOM   4563  CE2 PHE B 667      -2.544  -3.641 -24.702  1.00 87.17           C  
ATOM   4564  CZ  PHE B 667      -3.513  -2.884 -24.088  1.00 87.17           C  
ATOM   4565  N   LEU B 668      -7.110  -5.000 -28.537  1.00162.61           N  
ATOM   4566  CA  LEU B 668      -8.345  -4.261 -28.594  1.00162.61           C  
ATOM   4567  C   LEU B 668      -8.996  -4.123 -27.236  1.00162.61           C  
ATOM   4568  O   LEU B 668      -9.648  -3.119 -26.951  1.00162.61           O  
ATOM   4569  CB  LEU B 668      -9.326  -4.887 -29.599  1.00162.61           C  
ATOM   4570  CG  LEU B 668     -10.425  -3.920 -30.076  1.00162.61           C  
ATOM   4571  CD1 LEU B 668     -11.434  -3.561 -28.979  1.00162.61           C  
ATOM   4572  CD2 LEU B 668      -9.789  -2.681 -30.728  1.00162.61           C  
ATOM   4573  N   ASP B 669      -8.877  -5.150 -26.365  1.00137.79           N  
ATOM   4574  CA  ASP B 669      -9.477  -5.100 -25.053  1.00137.79           C  
ATOM   4575  C   ASP B 669     -10.965  -5.293 -25.156  1.00137.79           C  
ATOM   4576  O   ASP B 669     -11.584  -4.979 -26.170  1.00137.79           O  
ATOM   4577  CB  ASP B 669      -9.216  -3.775 -24.313  1.00137.79           C  
ATOM   4578  CG  ASP B 669      -9.632  -3.940 -22.858  1.00137.79           C  
ATOM   4579  OD1 ASP B 669      -9.044  -4.816 -22.168  1.00137.79           O  
ATOM   4580  OD2 ASP B 669     -10.549  -3.197 -22.419  1.00137.79           O1-
ATOM   4581  N   VAL B 670     -11.566  -5.903 -24.113  1.00126.11           N  
ATOM   4582  CA  VAL B 670     -12.984  -6.143 -24.049  1.00126.11           C  
ATOM   4583  C   VAL B 670     -13.739  -4.865 -23.818  1.00126.11           C  
ATOM   4584  O   VAL B 670     -14.803  -4.654 -24.395  1.00126.11           O  
ATOM   4585  CB  VAL B 670     -13.353  -7.117 -22.964  1.00126.11           C  
ATOM   4586  CG1 VAL B 670     -13.055  -6.490 -21.592  1.00126.11           C  
ATOM   4587  CG2 VAL B 670     -14.819  -7.535 -23.160  1.00126.11           C  
ATOM   4588  N   VAL B 671     -13.232  -4.001 -22.917  1.00 45.15           N  
ATOM   4589  CA  VAL B 671     -13.882  -2.760 -22.593  1.00 45.15           C  
ATOM   4590  C   VAL B 671     -13.775  -1.830 -23.755  1.00 45.15           C  
ATOM   4591  O   VAL B 671     -14.725  -1.125 -24.093  1.00 45.15           O  
ATOM   4592  CB  VAL B 671     -13.281  -2.080 -21.397  1.00 45.15           C  
ATOM   4593  CG1 VAL B 671     -14.007  -0.742 -21.177  1.00 45.15           C  
ATOM   4594  CG2 VAL B 671     -13.374  -3.039 -20.198  1.00 45.15           C  
ATOM   4595  N   GLY B 672     -12.595  -1.804 -24.401  1.00 21.64           N  
ATOM   4596  CA  GLY B 672     -12.387  -0.891 -25.484  1.00 21.64           C  
ATOM   4597  C   GLY B 672     -13.336  -1.215 -26.593  1.00 21.64           C  
ATOM   4598  O   GLY B 672     -13.949  -0.318 -27.169  1.00 21.64           O  
ATOM   4599  N   VAL B 673     -13.482  -2.515 -26.916  1.00 91.49           N  
ATOM   4600  CA  VAL B 673     -14.338  -2.937 -27.988  1.00 91.49           C  
ATOM   4601  C   VAL B 673     -15.758  -2.629 -27.643  1.00 91.49           C  
ATOM   4602  O   VAL B 673     -16.554  -2.283 -28.515  1.00 91.49           O  
ATOM   4603  CB  VAL B 673     -14.248  -4.409 -28.283  1.00 91.49           C  
ATOM   4604  CG1 VAL B 673     -14.801  -5.202 -27.086  1.00 91.49           C  
ATOM   4605  CG2 VAL B 673     -14.988  -4.685 -29.604  1.00 91.49           C  
ATOM   4606  N   ARG B 674     -16.123  -2.768 -26.354  1.00 66.24           N  
ATOM   4607  CA  ARG B 674     -17.480  -2.535 -25.954  1.00 66.24           C  
ATOM   4608  C   ARG B 674     -17.849  -1.113 -26.243  1.00 66.24           C  
ATOM   4609  O   ARG B 674     -18.933  -0.842 -26.754  1.00 66.24           O  
ATOM   4610  CB  ARG B 674     -17.720  -2.775 -24.452  1.00 66.24           C  
ATOM   4611  CG  ARG B 674     -17.697  -4.252 -24.054  1.00 66.24           C  
ATOM   4612  CD  ARG B 674     -18.019  -4.499 -22.579  1.00 66.24           C  
ATOM   4613  NE  ARG B 674     -18.141  -5.973 -22.392  1.00 66.24           N  
ATOM   4614  CZ  ARG B 674     -18.500  -6.488 -21.179  1.00 66.24           C  
ATOM   4615  NH1 ARG B 674     -18.722  -5.657 -20.120  1.00 66.24           N1+
ATOM   4616  NH2 ARG B 674     -18.643  -7.836 -21.026  1.00 66.24           N  
ATOM   4617  N   SER B 675     -16.961  -0.162 -25.900  1.00 37.51           N  
ATOM   4618  CA  SER B 675     -17.230   1.235 -26.112  1.00 37.51           C  
ATOM   4619  C   SER B 675     -17.112   1.582 -27.565  1.00 37.51           C  
ATOM   4620  O   SER B 675     -17.853   2.425 -28.069  1.00 37.51           O  
ATOM   4621  CB  SER B 675     -16.258   2.146 -25.343  1.00 37.51           C  
ATOM   4622  OG  SER B 675     -16.568   3.510 -25.589  1.00 37.51           O  
ATOM   4623  N   LEU B 676     -16.173   0.934 -28.277  1.00 45.63           N  
ATOM   4624  CA  LEU B 676     -15.918   1.275 -29.648  1.00 45.63           C  
ATOM   4625  C   LEU B 676     -17.137   1.011 -30.473  1.00 45.63           C  
ATOM   4626  O   LEU B 676     -17.483   1.809 -31.342  1.00 45.63           O  
ATOM   4627  CB  LEU B 676     -14.745   0.485 -30.256  1.00 45.63           C  
ATOM   4628  CG  LEU B 676     -13.381   0.853 -29.640  1.00 45.63           C  
ATOM   4629  CD1 LEU B 676     -12.238   0.049 -30.279  1.00 45.63           C  
ATOM   4630  CD2 LEU B 676     -13.136   2.369 -29.696  1.00 45.63           C  
ATOM   4631  N   ARG B 677     -17.834  -0.111 -30.218  1.00136.01           N  
ATOM   4632  CA  ARG B 677     -18.983  -0.407 -31.021  1.00136.01           C  
ATOM   4633  C   ARG B 677     -20.016   0.652 -30.792  1.00136.01           C  
ATOM   4634  O   ARG B 677     -20.802   0.958 -31.684  1.00136.01           O  
ATOM   4635  CB  ARG B 677     -19.615  -1.791 -30.776  1.00136.01           C  
ATOM   4636  CG  ARG B 677     -20.158  -2.033 -29.372  1.00136.01           C  
ATOM   4637  CD  ARG B 677     -20.958  -3.333 -29.272  1.00136.01           C  
ATOM   4638  NE  ARG B 677     -22.137  -3.191 -30.173  1.00136.01           N  
ATOM   4639  CZ  ARG B 677     -23.280  -2.598 -29.718  1.00136.01           C  
ATOM   4640  NH1 ARG B 677     -23.351  -2.149 -28.431  1.00136.01           N1+
ATOM   4641  NH2 ARG B 677     -24.348  -2.449 -30.553  1.00136.01           N  
ATOM   4642  N   VAL B 678     -20.072   1.214 -29.571  1.00 32.04           N  
ATOM   4643  CA  VAL B 678     -21.024   2.243 -29.252  1.00 32.04           C  
ATOM   4644  C   VAL B 678     -20.735   3.475 -30.056  1.00 32.04           C  
ATOM   4645  O   VAL B 678     -21.649   4.112 -30.579  1.00 32.04           O  
ATOM   4646  CB  VAL B 678     -20.977   2.636 -27.804  1.00 32.04           C  
ATOM   4647  CG1 VAL B 678     -21.951   3.807 -27.582  1.00 32.04           C  
ATOM   4648  CG2 VAL B 678     -21.283   1.396 -26.947  1.00 32.04           C  
ATOM   4649  N   ILE B 679     -19.444   3.834 -30.186  1.00 41.82           N  
ATOM   4650  CA  ILE B 679     -19.051   5.037 -30.859  1.00 41.82           C  
ATOM   4651  C   ILE B 679     -19.494   4.963 -32.285  1.00 41.82           C  
ATOM   4652  O   ILE B 679     -19.971   5.949 -32.845  1.00 41.82           O  
ATOM   4653  CB  ILE B 679     -17.565   5.247 -30.852  1.00 41.82           C  
ATOM   4654  CG1 ILE B 679     -17.049   5.357 -29.408  1.00 41.82           C  
ATOM   4655  CG2 ILE B 679     -17.255   6.489 -31.704  1.00 41.82           C  
ATOM   4656  CD1 ILE B 679     -15.528   5.290 -29.296  1.00 41.82           C  
ATOM   4657  N   VAL B 680     -19.348   3.784 -32.915  1.00 95.22           N  
ATOM   4658  CA  VAL B 680     -19.704   3.640 -34.294  1.00 95.22           C  
ATOM   4659  C   VAL B 680     -21.176   3.898 -34.437  1.00 95.22           C  
ATOM   4660  O   VAL B 680     -21.612   4.510 -35.410  1.00 95.22           O  
ATOM   4661  CB  VAL B 680     -19.373   2.278 -34.849  1.00 95.22           C  
ATOM   4662  CG1 VAL B 680     -20.412   1.251 -34.378  1.00 95.22           C  
ATOM   4663  CG2 VAL B 680     -19.247   2.392 -36.373  1.00 95.22           C  
ATOM   4664  N   LYS B 681     -21.986   3.418 -33.474  1.00116.96           N  
ATOM   4665  CA  LYS B 681     -23.408   3.618 -33.484  1.00116.96           C  
ATOM   4666  C   LYS B 681     -23.736   5.063 -33.269  1.00116.96           C  
ATOM   4667  O   LYS B 681     -24.734   5.555 -33.790  1.00116.96           O  
ATOM   4668  CB  LYS B 681     -24.157   2.791 -32.424  1.00116.96           C  
ATOM   4669  CG  LYS B 681     -24.514   1.381 -32.901  1.00116.96           C  
ATOM   4670  CD  LYS B 681     -23.313   0.485 -33.205  1.00116.96           C  
ATOM   4671  CE  LYS B 681     -23.711  -0.912 -33.688  1.00116.96           C  
ATOM   4672  NZ  LYS B 681     -24.204  -0.848 -35.083  1.00116.96           N1+
ATOM   4673  N   GLU B 682     -22.921   5.777 -32.471  1.00 52.52           N  
ATOM   4674  CA  GLU B 682     -23.220   7.145 -32.154  1.00 52.52           C  
ATOM   4675  C   GLU B 682     -23.229   7.975 -33.401  1.00 52.52           C  
ATOM   4676  O   GLU B 682     -24.198   8.679 -33.680  1.00 52.52           O  
ATOM   4677  CB  GLU B 682     -22.170   7.766 -31.226  1.00 52.52           C  
ATOM   4678  CG  GLU B 682     -22.121   7.128 -29.841  1.00 52.52           C  
ATOM   4679  CD  GLU B 682     -20.938   7.748 -29.125  1.00 52.52           C  
ATOM   4680  OE1 GLU B 682     -20.357   8.711 -29.692  1.00 52.52           O  
ATOM   4681  OE2 GLU B 682     -20.596   7.267 -28.012  1.00 52.52           O1-
ATOM   4682  N   PHE B 683     -22.156   7.877 -34.206  1.00 63.73           N  
ATOM   4683  CA  PHE B 683     -21.991   8.647 -35.408  1.00 63.73           C  
ATOM   4684  C   PHE B 683     -23.023   8.241 -36.413  1.00 63.73           C  
ATOM   4685  O   PHE B 683     -23.458   9.048 -37.232  1.00 63.73           O  
ATOM   4686  CB  PHE B 683     -20.601   8.487 -36.050  1.00 63.73           C  
ATOM   4687  CG  PHE B 683     -19.626   9.236 -35.204  1.00 63.73           C  
ATOM   4688  CD1 PHE B 683     -19.055   8.661 -34.093  1.00 63.73           C  
ATOM   4689  CD2 PHE B 683     -19.282  10.530 -35.530  1.00 63.73           C  
ATOM   4690  CE1 PHE B 683     -18.158   9.362 -33.321  1.00 63.73           C  
ATOM   4691  CE2 PHE B 683     -18.387  11.237 -34.762  1.00 63.73           C  
ATOM   4692  CZ  PHE B 683     -17.823  10.653 -33.654  1.00 63.73           C  
ATOM   4693  N   GLN B 684     -23.423   6.960 -36.405  1.00 53.25           N  
ATOM   4694  CA  GLN B 684     -24.373   6.491 -37.371  1.00 53.25           C  
ATOM   4695  C   GLN B 684     -25.669   7.231 -37.188  1.00 53.25           C  
ATOM   4696  O   GLN B 684     -26.387   7.472 -38.156  1.00 53.25           O  
ATOM   4697  CB  GLN B 684     -24.656   4.982 -37.270  1.00 53.25           C  
ATOM   4698  CG  GLN B 684     -25.503   4.452 -38.429  1.00 53.25           C  
ATOM   4699  CD  GLN B 684     -24.676   4.561 -39.706  1.00 53.25           C  
ATOM   4700  NE2 GLN B 684     -24.417   5.816 -40.161  1.00 53.25           N  
ATOM   4701  OE1 GLN B 684     -24.266   3.556 -40.284  1.00 53.25           O  
ATOM   4702  N   ARG B 685     -26.024   7.578 -35.934  1.00 82.29           N  
ATOM   4703  CA  ARG B 685     -27.252   8.275 -35.642  1.00 82.29           C  
ATOM   4704  C   ARG B 685     -27.222   9.651 -36.257  1.00 82.29           C  
ATOM   4705  O   ARG B 685     -28.226  10.152 -36.759  1.00 82.29           O  
ATOM   4706  CB  ARG B 685     -27.457   8.489 -34.131  1.00 82.29           C  
ATOM   4707  CG  ARG B 685     -27.548   7.200 -33.314  1.00 82.29           C  
ATOM   4708  CD  ARG B 685     -27.689   7.450 -31.810  1.00 82.29           C  
ATOM   4709  NE  ARG B 685     -26.470   8.188 -31.368  1.00 82.29           N  
ATOM   4710  CZ  ARG B 685     -26.339   8.600 -30.073  1.00 82.29           C  
ATOM   4711  NH1 ARG B 685     -27.322   8.328 -29.166  1.00 82.29           N1+
ATOM   4712  NH2 ARG B 685     -25.223   9.283 -29.685  1.00 82.29           N  
ATOM   4713  N   ILE B 686     -26.058  10.315 -36.155  1.00114.95           N  
ATOM   4714  CA  ILE B 686     -25.743  11.631 -36.641  1.00114.95           C  
ATOM   4715  C   ILE B 686     -25.588  11.670 -38.137  1.00114.95           C  
ATOM   4716  O   ILE B 686     -25.527  12.751 -38.720  1.00114.95           O  
ATOM   4717  CB  ILE B 686     -24.584  12.297 -35.944  1.00114.95           C  
ATOM   4718  CG1 ILE B 686     -23.261  11.547 -36.130  1.00114.95           C  
ATOM   4719  CG2 ILE B 686     -24.986  12.465 -34.467  1.00114.95           C  
ATOM   4720  CD1 ILE B 686     -22.056  12.343 -35.633  1.00114.95           C  
ATOM   4721  N   ASP B 687     -25.454  10.499 -38.798  1.00 86.39           N  
ATOM   4722  CA  ASP B 687     -25.233  10.449 -40.220  1.00 86.39           C  
ATOM   4723  C   ASP B 687     -23.823  10.836 -40.546  1.00 86.39           C  
ATOM   4724  O   ASP B 687     -23.570  11.693 -41.392  1.00 86.39           O  
ATOM   4725  CB  ASP B 687     -26.182  11.378 -41.002  1.00 86.39           C  
ATOM   4726  CG  ASP B 687     -26.020  11.121 -42.494  1.00 86.39           C  
ATOM   4727  OD1 ASP B 687     -25.274  10.175 -42.862  1.00 86.39           O  
ATOM   4728  OD2 ASP B 687     -26.644  11.876 -43.286  1.00 86.39           O1-
ATOM   4729  N   VAL B 688     -22.862  10.224 -39.821  1.00 59.64           N  
ATOM   4730  CA  VAL B 688     -21.468  10.390 -40.117  1.00 59.64           C  
ATOM   4731  C   VAL B 688     -20.890   9.010 -40.258  1.00 59.64           C  
ATOM   4732  O   VAL B 688     -20.978   8.195 -39.341  1.00 59.64           O  
ATOM   4733  CB  VAL B 688     -20.723  11.098 -39.026  1.00 59.64           C  
ATOM   4734  CG1 VAL B 688     -19.226  11.124 -39.376  1.00 59.64           C  
ATOM   4735  CG2 VAL B 688     -21.347  12.493 -38.846  1.00 59.64           C  
ATOM   4736  N   ASN B 689     -20.254   8.706 -41.410  1.00 62.35           N  
ATOM   4737  CA  ASN B 689     -19.737   7.379 -41.597  1.00 62.35           C  
ATOM   4738  C   ASN B 689     -18.309   7.330 -41.168  1.00 62.35           C  
ATOM   4739  O   ASN B 689     -17.443   8.002 -41.728  1.00 62.35           O  
ATOM   4740  CB  ASN B 689     -19.790   6.870 -43.049  1.00 62.35           C  
ATOM   4741  CG  ASN B 689     -21.214   6.444 -43.373  1.00 62.35           C  
ATOM   4742  ND2 ASN B 689     -21.468   6.154 -44.677  1.00 62.35           N  
ATOM   4743  OD1 ASN B 689     -22.069   6.347 -42.493  1.00 62.35           O  
ATOM   4744  N   VAL B 690     -18.033   6.491 -40.152  1.00 41.11           N  
ATOM   4745  CA  VAL B 690     -16.704   6.345 -39.639  1.00 41.11           C  
ATOM   4746  C   VAL B 690     -16.167   5.044 -40.153  1.00 41.11           C  
ATOM   4747  O   VAL B 690     -16.860   4.027 -40.140  1.00 41.11           O  
ATOM   4748  CB  VAL B 690     -16.652   6.293 -38.139  1.00 41.11           C  
ATOM   4749  CG1 VAL B 690     -15.197   6.053 -37.700  1.00 41.11           C  
ATOM   4750  CG2 VAL B 690     -17.268   7.588 -37.583  1.00 41.11           C  
ATOM   4751  N   TYR B 691     -14.904   5.054 -40.629  1.00 63.07           N  
ATOM   4752  CA  TYR B 691     -14.293   3.874 -41.185  1.00 63.07           C  
ATOM   4753  C   TYR B 691     -12.952   3.675 -40.534  1.00 63.07           C  
ATOM   4754  O   TYR B 691     -12.424   4.584 -39.894  1.00 63.07           O  
ATOM   4755  CB  TYR B 691     -14.044   3.970 -42.703  1.00 63.07           C  
ATOM   4756  CG  TYR B 691     -15.359   3.974 -43.412  1.00 63.07           C  
ATOM   4757  CD1 TYR B 691     -15.986   2.788 -43.721  1.00 63.07           C  
ATOM   4758  CD2 TYR B 691     -15.966   5.155 -43.773  1.00 63.07           C  
ATOM   4759  CE1 TYR B 691     -17.196   2.779 -44.378  1.00 63.07           C  
ATOM   4760  CE2 TYR B 691     -17.176   5.154 -44.430  1.00 63.07           C  
ATOM   4761  CZ  TYR B 691     -17.794   3.964 -44.733  1.00 63.07           C  
ATOM   4762  OH  TYR B 691     -19.035   3.959 -45.406  1.00 63.07           O  
ATOM   4763  N   PHE B 692     -12.380   2.453 -40.656  1.00 66.77           N  
ATOM   4764  CA  PHE B 692     -11.102   2.157 -40.054  1.00 66.77           C  
ATOM   4765  C   PHE B 692     -10.062   2.016 -41.133  1.00 66.77           C  
ATOM   4766  O   PHE B 692     -10.273   1.307 -42.115  1.00 66.77           O  
ATOM   4767  CB  PHE B 692     -11.098   0.845 -39.249  1.00 66.77           C  
ATOM   4768  CG  PHE B 692     -11.998   1.004 -38.069  1.00 66.77           C  
ATOM   4769  CD1 PHE B 692     -13.352   0.784 -38.181  1.00 66.77           C  
ATOM   4770  CD2 PHE B 692     -11.487   1.366 -36.842  1.00 66.77           C  
ATOM   4771  CE1 PHE B 692     -14.184   0.928 -37.093  1.00 66.77           C  
ATOM   4772  CE2 PHE B 692     -12.313   1.511 -35.752  1.00 66.77           C  
ATOM   4773  CZ  PHE B 692     -13.664   1.292 -35.875  1.00 66.77           C  
ATOM   4774  N   ALA B 693      -8.941   2.771 -41.022  1.00 79.93           N  
ATOM   4775  CA  ALA B 693      -7.904   2.692 -42.021  1.00 79.93           C  
ATOM   4776  C   ALA B 693      -7.066   1.442 -41.983  1.00 79.93           C  
ATOM   4777  O   ALA B 693      -7.135   0.608 -42.885  1.00 79.93           O  
ATOM   4778  CB  ALA B 693      -6.927   3.880 -41.944  1.00 79.93           C  
ATOM   4779  N   SER B 694      -6.321   1.211 -40.881  1.00102.07           N  
ATOM   4780  CA  SER B 694      -5.403   0.106 -40.902  1.00102.07           C  
ATOM   4781  C   SER B 694      -5.689  -0.735 -39.708  1.00102.07           C  
ATOM   4782  O   SER B 694      -5.663  -0.252 -38.576  1.00102.07           O  
ATOM   4783  CB  SER B 694      -3.929   0.538 -40.822  1.00102.07           C  
ATOM   4784  OG  SER B 694      -3.083  -0.603 -40.848  1.00102.07           O  
ATOM   4785  N   LEU B 695      -5.992  -2.024 -39.947  1.00167.82           N  
ATOM   4786  CA  LEU B 695      -6.248  -2.948 -38.881  1.00167.82           C  
ATOM   4787  C   LEU B 695      -5.534  -4.227 -39.158  1.00167.82           C  
ATOM   4788  O   LEU B 695      -5.509  -4.714 -40.287  1.00167.82           O  
ATOM   4789  CB  LEU B 695      -7.728  -3.318 -38.669  1.00167.82           C  
ATOM   4790  CG  LEU B 695      -8.505  -2.337 -37.776  1.00167.82           C  
ATOM   4791  CD1 LEU B 695      -7.991  -2.417 -36.328  1.00167.82           C  
ATOM   4792  CD2 LEU B 695      -8.498  -0.910 -38.337  1.00167.82           C  
ATOM   4793  N   GLN B 696      -4.925  -4.812 -38.112  1.00142.98           N  
ATOM   4794  CA  GLN B 696      -4.247  -6.058 -38.300  1.00142.98           C  
ATOM   4795  C   GLN B 696      -5.240  -7.180 -38.276  1.00142.98           C  
ATOM   4796  O   GLN B 696      -6.284  -7.106 -37.631  1.00142.98           O  
ATOM   4797  CB  GLN B 696      -3.092  -6.329 -37.316  1.00142.98           C  
ATOM   4798  CG  GLN B 696      -3.467  -6.262 -35.839  1.00142.98           C  
ATOM   4799  CD  GLN B 696      -3.285  -4.814 -35.409  1.00142.98           C  
ATOM   4800  NE2 GLN B 696      -2.230  -4.559 -34.591  1.00142.98           N  
ATOM   4801  OE1 GLN B 696      -4.046  -3.930 -35.804  1.00142.98           O  
ATOM   4802  N   ASP B 697      -4.927  -8.261 -39.014  1.00105.53           N  
ATOM   4803  CA  ASP B 697      -5.799  -9.394 -39.144  1.00105.53           C  
ATOM   4804  C   ASP B 697      -6.006  -9.998 -37.795  1.00105.53           C  
ATOM   4805  O   ASP B 697      -7.107 -10.434 -37.462  1.00105.53           O  
ATOM   4806  CB  ASP B 697      -5.195 -10.508 -40.014  1.00105.53           C  
ATOM   4807  CG  ASP B 697      -5.065 -10.003 -41.438  1.00105.53           C  
ATOM   4808  OD1 ASP B 697      -5.560  -8.880 -41.722  1.00105.53           O  
ATOM   4809  OD2 ASP B 697      -4.466 -10.744 -42.263  1.00105.53           O1-
ATOM   4810  N   TYR B 698      -4.950 -10.047 -36.967  1.00 42.94           N  
ATOM   4811  CA  TYR B 698      -5.116 -10.683 -35.694  1.00 42.94           C  
ATOM   4812  C   TYR B 698      -6.148  -9.943 -34.910  1.00 42.94           C  
ATOM   4813  O   TYR B 698      -7.045 -10.555 -34.331  1.00 42.94           O  
ATOM   4814  CB  TYR B 698      -3.842 -10.712 -34.835  1.00 42.94           C  
ATOM   4815  CG  TYR B 698      -4.257 -11.343 -33.550  1.00 42.94           C  
ATOM   4816  CD1 TYR B 698      -4.348 -12.712 -33.440  1.00 42.94           C  
ATOM   4817  CD2 TYR B 698      -4.567 -10.563 -32.461  1.00 42.94           C  
ATOM   4818  CE1 TYR B 698      -4.737 -13.293 -32.256  1.00 42.94           C  
ATOM   4819  CE2 TYR B 698      -4.956 -11.139 -31.275  1.00 42.94           C  
ATOM   4820  CZ  TYR B 698      -5.042 -12.506 -31.172  1.00 42.94           C  
ATOM   4821  OH  TYR B 698      -5.442 -13.100 -29.955  1.00 42.94           O  
ATOM   4822  N   VAL B 699      -6.062  -8.599 -34.877  1.00116.18           N  
ATOM   4823  CA  VAL B 699      -7.018  -7.861 -34.106  1.00116.18           C  
ATOM   4824  C   VAL B 699      -8.373  -8.036 -34.708  1.00116.18           C  
ATOM   4825  O   VAL B 699      -9.359  -8.116 -33.981  1.00116.18           O  
ATOM   4826  CB  VAL B 699      -6.772  -6.377 -33.977  1.00116.18           C  
ATOM   4827  CG1 VAL B 699      -5.451  -6.146 -33.232  1.00116.18           C  
ATOM   4828  CG2 VAL B 699      -6.855  -5.708 -35.354  1.00116.18           C  
ATOM   4829  N   ILE B 700      -8.471  -8.114 -36.052  1.00140.51           N  
ATOM   4830  CA  ILE B 700      -9.778  -8.166 -36.641  1.00140.51           C  
ATOM   4831  C   ILE B 700     -10.501  -9.396 -36.172  1.00140.51           C  
ATOM   4832  O   ILE B 700     -11.660  -9.314 -35.765  1.00140.51           O  
ATOM   4833  CB  ILE B 700      -9.777  -8.107 -38.153  1.00140.51           C  
ATOM   4834  CG1 ILE B 700     -11.148  -7.638 -38.680  1.00140.51           C  
ATOM   4835  CG2 ILE B 700      -9.336  -9.463 -38.724  1.00140.51           C  
ATOM   4836  CD1 ILE B 700     -12.323  -8.543 -38.318  1.00140.51           C  
ATOM   4837  N   GLU B 701      -9.846 -10.571 -36.184  1.00 46.98           N  
ATOM   4838  CA  GLU B 701     -10.528 -11.757 -35.753  1.00 46.98           C  
ATOM   4839  C   GLU B 701     -10.838 -11.618 -34.297  1.00 46.98           C  
ATOM   4840  O   GLU B 701     -11.873 -12.090 -33.828  1.00 46.98           O  
ATOM   4841  CB  GLU B 701      -9.728 -13.054 -35.986  1.00 46.98           C  
ATOM   4842  CG  GLU B 701      -9.643 -13.431 -37.470  1.00 46.98           C  
ATOM   4843  CD  GLU B 701      -8.918 -14.763 -37.608  1.00 46.98           C  
ATOM   4844  OE1 GLU B 701      -7.777 -14.875 -37.086  1.00 46.98           O  
ATOM   4845  OE2 GLU B 701      -9.498 -15.688 -38.235  1.00 46.98           O1-
ATOM   4846  N   LYS B 702      -9.940 -10.967 -33.536  1.00 96.04           N  
ATOM   4847  CA  LYS B 702     -10.168 -10.813 -32.130  1.00 96.04           C  
ATOM   4848  C   LYS B 702     -11.392  -9.982 -31.882  1.00 96.04           C  
ATOM   4849  O   LYS B 702     -12.173 -10.282 -30.983  1.00 96.04           O  
ATOM   4850  CB  LYS B 702      -9.010 -10.163 -31.365  1.00 96.04           C  
ATOM   4851  CG  LYS B 702      -9.342 -10.037 -29.880  1.00 96.04           C  
ATOM   4852  CD  LYS B 702      -8.132  -9.893 -28.964  1.00 96.04           C  
ATOM   4853  CE  LYS B 702      -7.625 -11.241 -28.451  1.00 96.04           C  
ATOM   4854  NZ  LYS B 702      -8.726 -11.971 -27.784  1.00 96.04           N1+
ATOM   4855  N   LEU B 703     -11.600  -8.907 -32.662  1.00 86.66           N  
ATOM   4856  CA  LEU B 703     -12.764  -8.085 -32.468  1.00 86.66           C  
ATOM   4857  C   LEU B 703     -13.995  -8.882 -32.757  1.00 86.66           C  
ATOM   4858  O   LEU B 703     -15.026  -8.699 -32.110  1.00 86.66           O  
ATOM   4859  CB  LEU B 703     -12.815  -6.848 -33.384  1.00 86.66           C  
ATOM   4860  CG  LEU B 703     -11.990  -5.651 -32.887  1.00 86.66           C  
ATOM   4861  CD1 LEU B 703     -12.651  -5.038 -31.643  1.00 86.66           C  
ATOM   4862  CD2 LEU B 703     -10.516  -6.012 -32.658  1.00 86.66           C  
ATOM   4863  N   GLU B 704     -13.920  -9.783 -33.750  1.00 76.10           N  
ATOM   4864  CA  GLU B 704     -15.053 -10.559 -34.169  1.00 76.10           C  
ATOM   4865  C   GLU B 704     -15.530 -11.381 -33.006  1.00 76.10           C  
ATOM   4866  O   GLU B 704     -16.731 -11.490 -32.763  1.00 76.10           O  
ATOM   4867  CB  GLU B 704     -14.683 -11.548 -35.290  1.00 76.10           C  
ATOM   4868  CG  GLU B 704     -15.870 -12.136 -36.056  1.00 76.10           C  
ATOM   4869  CD  GLU B 704     -16.011 -11.398 -37.381  1.00 76.10           C  
ATOM   4870  OE1 GLU B 704     -15.936 -10.141 -37.381  1.00 76.10           O  
ATOM   4871  OE2 GLU B 704     -16.182 -12.090 -38.419  1.00 76.10           O1-
ATOM   4872  N   GLN B 705     -14.592 -11.974 -32.245  1.00119.37           N  
ATOM   4873  CA  GLN B 705     -14.926 -12.827 -31.138  1.00119.37           C  
ATOM   4874  C   GLN B 705     -15.587 -12.025 -30.051  1.00119.37           C  
ATOM   4875  O   GLN B 705     -16.378 -12.551 -29.270  1.00119.37           O  
ATOM   4876  CB  GLN B 705     -13.716 -13.614 -30.587  1.00119.37           C  
ATOM   4877  CG  GLN B 705     -12.603 -12.777 -29.961  1.00119.37           C  
ATOM   4878  CD  GLN B 705     -11.351 -13.642 -29.895  1.00119.37           C  
ATOM   4879  NE2 GLN B 705     -11.119 -14.450 -30.964  1.00119.37           N  
ATOM   4880  OE1 GLN B 705     -10.590 -13.588 -28.929  1.00119.37           O  
ATOM   4881  N   CYS B 706     -15.232 -10.731 -29.958  1.00 66.89           N  
ATOM   4882  CA  CYS B 706     -15.743  -9.790 -28.999  1.00 66.89           C  
ATOM   4883  C   CYS B 706     -17.176  -9.445 -29.294  1.00 66.89           C  
ATOM   4884  O   CYS B 706     -17.865  -8.887 -28.439  1.00 66.89           O  
ATOM   4885  CB  CYS B 706     -14.933  -8.483 -28.962  1.00 66.89           C  
ATOM   4886  SG  CYS B 706     -13.238  -8.755 -28.362  1.00 66.89           S  
ATOM   4887  N   GLY B 707     -17.654  -9.694 -30.531  1.00 37.01           N  
ATOM   4888  CA  GLY B 707     -19.029  -9.393 -30.835  1.00 37.01           C  
ATOM   4889  C   GLY B 707     -19.148  -7.960 -31.255  1.00 37.01           C  
ATOM   4890  O   GLY B 707     -20.134  -7.293 -30.946  1.00 37.01           O  
ATOM   4891  N   PHE B 708     -18.093  -7.429 -31.901  1.00 74.03           N  
ATOM   4892  CA  PHE B 708     -18.069  -6.091 -32.418  1.00 74.03           C  
ATOM   4893  C   PHE B 708     -18.906  -5.976 -33.664  1.00 74.03           C  
ATOM   4894  O   PHE B 708     -19.581  -4.969 -33.871  1.00 74.03           O  
ATOM   4895  CB  PHE B 708     -16.642  -5.620 -32.752  1.00 74.03           C  
ATOM   4896  CG  PHE B 708     -16.698  -4.228 -33.287  1.00 74.03           C  
ATOM   4897  CD1 PHE B 708     -16.885  -3.153 -32.447  1.00 74.03           C  
ATOM   4898  CD2 PHE B 708     -16.540  -3.995 -34.635  1.00 74.03           C  
ATOM   4899  CE1 PHE B 708     -16.929  -1.870 -32.949  1.00 74.03           C  
ATOM   4900  CE2 PHE B 708     -16.583  -2.719 -35.141  1.00 74.03           C  
ATOM   4901  CZ  PHE B 708     -16.779  -1.651 -34.296  1.00 74.03           C  
ATOM   4902  N   PHE B 709     -18.876  -7.006 -34.531  1.00 69.96           N  
ATOM   4903  CA  PHE B 709     -19.530  -6.936 -35.812  1.00 69.96           C  
ATOM   4904  C   PHE B 709     -20.981  -7.285 -35.697  1.00 69.96           C  
ATOM   4905  O   PHE B 709     -21.360  -8.245 -35.028  1.00 69.96           O  
ATOM   4906  CB  PHE B 709     -18.929  -7.903 -36.846  1.00 69.96           C  
ATOM   4907  CG  PHE B 709     -17.537  -7.466 -37.150  1.00 69.96           C  
ATOM   4908  CD1 PHE B 709     -16.519  -7.707 -36.256  1.00 69.96           C  
ATOM   4909  CD2 PHE B 709     -17.245  -6.831 -38.335  1.00 69.96           C  
ATOM   4910  CE1 PHE B 709     -15.232  -7.311 -36.536  1.00 69.96           C  
ATOM   4911  CE2 PHE B 709     -15.961  -6.433 -38.621  1.00 69.96           C  
ATOM   4912  CZ  PHE B 709     -14.951  -6.672 -37.720  1.00 69.96           C  
ATOM   4913  N   ASP B 710     -21.834  -6.475 -36.359  1.00104.33           N  
ATOM   4914  CA  ASP B 710     -23.247  -6.717 -36.410  1.00104.33           C  
ATOM   4915  C   ASP B 710     -23.699  -6.488 -37.819  1.00104.33           C  
ATOM   4916  O   ASP B 710     -22.886  -6.294 -38.721  1.00104.33           O  
ATOM   4917  CB  ASP B 710     -24.078  -5.845 -35.445  1.00104.33           C  
ATOM   4918  CG  ASP B 710     -23.837  -4.369 -35.726  1.00104.33           C  
ATOM   4919  OD1 ASP B 710     -22.907  -3.797 -35.096  1.00104.33           O  
ATOM   4920  OD2 ASP B 710     -24.593  -3.788 -36.548  1.00104.33           O1-
ATOM   4921  N   ASP B 711     -25.026  -6.520 -38.051  1.00 43.07           N  
ATOM   4922  CA  ASP B 711     -25.537  -6.369 -39.382  1.00 43.07           C  
ATOM   4923  C   ASP B 711     -25.103  -5.038 -39.909  1.00 43.07           C  
ATOM   4924  O   ASP B 711     -24.651  -4.930 -41.047  1.00 43.07           O  
ATOM   4925  CB  ASP B 711     -27.074  -6.391 -39.427  1.00 43.07           C  
ATOM   4926  CG  ASP B 711     -27.515  -6.247 -40.876  1.00 43.07           C  
ATOM   4927  OD1 ASP B 711     -26.640  -6.333 -41.779  1.00 43.07           O  
ATOM   4928  OD2 ASP B 711     -28.737  -6.039 -41.098  1.00 43.07           O1-
ATOM   4929  N   ASN B 712     -25.254  -3.983 -39.089  1.00 67.33           N  
ATOM   4930  CA  ASN B 712     -24.888  -2.647 -39.463  1.00 67.33           C  
ATOM   4931  C   ASN B 712     -23.397  -2.528 -39.549  1.00 67.33           C  
ATOM   4932  O   ASN B 712     -22.865  -1.944 -40.492  1.00 67.33           O  
ATOM   4933  CB  ASN B 712     -25.389  -1.614 -38.435  1.00 67.33           C  
ATOM   4934  CG  ASN B 712     -25.032  -0.216 -38.914  1.00 67.33           C  
ATOM   4935  ND2 ASN B 712     -26.060   0.542 -39.381  1.00 67.33           N  
ATOM   4936  OD1 ASN B 712     -23.873   0.194 -38.870  1.00 67.33           O  
ATOM   4937  N   ILE B 713     -22.680  -3.094 -38.560  1.00 68.06           N  
ATOM   4938  CA  ILE B 713     -21.253  -2.967 -38.543  1.00 68.06           C
[truncated: 595,059 more chars]
