# Supplementary material for: SLC26A4-AP-2 mu2 interaction regulates SLC26A4 plasma membrane abundance in the endolymphatic sac
Source: Sci Adv. 2024 Oct 9;10(41):eadm8663. doi: 10.1126/sciadv.adm8663 (PMC11638888; doi:10.1126/sciadv.adm8663)
Supplement: Supplementary file 5 — File used to obtain the structural models of mouse and human SLC26A4 complexed with AP-2 [file sciadv.adm8663_file_used_to_obtain_the_structural_models_of_mouse_and_human_slc26a4_complexed_with_ap-2.zip]

Archive with 1 entries (1 files):
- sciadv.adm8663_file_used_to_obtain_the_structural_models_of_mouse_and_human_slc26a4_complexed_with_ap-2.pdb
