# Supplementary material for: SLC26A4-AP-2 mu2 interaction regulates SLC26A4 plasma membrane abundance in the endolymphatic sac
Source: Sci Adv. 2024 Oct 9;10(41):eadm8663. doi: 10.1126/sciadv.adm8663 (PMC11638888; doi:10.1126/sciadv.adm8663)
Supplement: Supplementary file 5 — File used to obtain the structural models of mouse and human SLC26A4 complexed with AP-2 [file sciadv.adm8663_file_used_to_obtain_the_structural_models_of_mouse_and_human_slc26a4_complexed_with_ap-2.zip › sciadv.adm8663_file_used_to_obtain_the_structural_models_of_mouse_and_human_slc26a4_complexed_with_ap-2.pdb]

ATOM      1  N   GLY A   9     -31.139 -76.869 -25.470  1.00186.39           N  
ANISOU    1  N   GLY A   9    25928  21512  23380  -1913  -3359    -52       N  
ATOM      2  CA  GLY A   9     -30.780 -75.521 -25.990  1.00182.93           C  
ANISOU    2  CA  GLY A   9    25707  21391  22408  -1794  -2983   -493       C  
ATOM      3  C   GLY A   9     -29.607 -74.919 -25.245  1.00181.65           C  
ANISOU    3  C   GLY A   9    25617  21561  21841  -1733  -2733   -574       C  
ATOM      4  O   GLY A   9     -28.982 -75.597 -24.427  1.00183.25           O  
ANISOU    4  O   GLY A   9    25727  21741  22157  -1757  -2854   -351       O  
ATOM      5  N   MET A  10     -29.307 -73.650 -25.547  1.00179.01           N  
ANISOU    5  N   MET A  10    25434  21514  21071  -1653  -2408   -885       N  
ATOM      6  CA  MET A  10     -28.223 -72.866 -24.901  1.00177.82           C  
ANISOU    6  CA  MET A  10    25352  21679  20533  -1589  -2167  -1004       C  
ATOM      7  C   MET A  10     -28.094 -71.419 -25.440  1.00175.07           C  
ANISOU    7  C   MET A  10    25140  21570  19811  -1519  -1864  -1336       C  
ATOM      8  O   MET A  10     -28.152 -71.186 -26.656  1.00174.10           O  
ANISOU    8  O   MET A  10    25103  21330  19718  -1442  -1878  -1640       O  
ATOM      9  CB  MET A  10     -26.871 -73.579 -25.001  1.00178.47           C  
ANISOU    9  CB  MET A  10    25470  21604  20736  -1481  -2352  -1187       C  
ATOM     10  CG  MET A  10     -26.617 -74.200 -26.350  1.00179.01           C  
ANISOU   10  CG  MET A  10    25603  21351  21060  -1348  -2604  -1542       C  
ATOM     11  SD  MET A  10     -25.047 -73.670 -27.009  1.00178.13           S  
ANISOU   11  SD  MET A  10    25623  21378  20679  -1136  -2498  -2011       S  
ATOM     12  CE  MET A  10     -24.877 -74.815 -28.377  1.00179.60           C  
ANISOU   12  CE  MET A  10    25818  21203  21219   -932  -2900  -2352       C  
ATOM     13  N   ARG A  11     -27.863 -70.473 -24.524  1.00174.18           N  
ANISOU   13  N   ARG A  11    25026  21793  19361  -1526  -1623  -1278       N  
ATOM     14  CA  ARG A  11     -27.995 -69.014 -24.766  1.00171.88           C  
ANISOU   14  CA  ARG A  11    24813  21731  18761  -1494  -1361  -1494       C  
ATOM     15  C   ARG A  11     -26.931 -68.310 -25.653  1.00169.93           C  
ANISOU   15  C   ARG A  11    24674  21479  18415  -1385  -1288  -1883       C  
ATOM     16  O   ARG A  11     -27.240 -67.564 -26.640  1.00168.33           O  
ANISOU   16  O   ARG A  11    24524  21276  18158  -1360  -1187  -2081       O  
ATOM     17  CB  ARG A  11     -28.095 -68.292 -23.397  1.00172.18           C  
ANISOU   17  CB  ARG A  11    24788  22128  18508  -1499  -1194  -1322       C  
ATOM     18  CG  ARG A  11     -29.394 -68.555 -22.605  1.00173.75           C  
ANISOU   18  CG  ARG A  11    24846  22484  18687  -1580  -1175   -923       C  
ATOM     19  CD  ARG A  11     -30.594 -67.742 -23.142  1.00173.08           C  
ANISOU   19  CD  ARG A  11    24783  22460  18520  -1616  -1042   -972       C  
ATOM     20  NE  ARG A  11     -30.850 -67.977 -24.572  1.00172.41           N  
ANISOU   20  NE  ARG A  11    24787  22048  18672  -1647  -1126  -1167       N  
ATOM     21  CZ  ARG A  11     -30.555 -67.127 -25.563  1.00170.07           C  
ANISOU   21  CZ  ARG A  11    24610  21709  18298  -1593  -1032  -1519       C  
ATOM     22  NH1 ARG A  11     -29.999 -65.951 -25.306  1.00168.74           N1+
ANISOU   22  NH1 ARG A  11    24485  21748  17879  -1533   -869  -1708       N1+
ATOM     23  NH2 ARG A  11     -30.816 -67.453 -26.824  1.00169.26           N  
ANISOU   23  NH2 ARG A  11    24561  21364  18388  -1586  -1123  -1671       N  
ATOM     24  N   GLY A  12     -25.678 -68.534 -25.268  1.00170.08           N  
ANISOU   24  N   GLY A  12    24699  21516  18406  -1319  -1333  -1953       N  
ATOM     25  CA  GLY A  12     -24.542 -67.797 -25.794  1.00168.61           C  
ANISOU   25  CA  GLY A  12    24565  21396  18105  -1223  -1249  -2232       C  
ATOM     26  C   GLY A  12     -24.465 -67.772 -27.298  1.00167.85           C  
ANISOU   26  C   GLY A  12    24504  21192  18079  -1137  -1271  -2462       C  
ATOM     27  O   GLY A  12     -24.427 -66.698 -27.890  1.00166.44           O  
ANISOU   27  O   GLY A  12    24333  21130  17775  -1116  -1116  -2593       O  
ATOM     28  N   LEU A  13     -24.453 -68.954 -27.912  1.00169.05           N  
ANISOU   28  N   LEU A  13    24657  21133  18443  -1071  -1487  -2508       N  
ATOM     29  CA  LEU A  13     -24.325 -69.077 -29.366  1.00168.89           C  
ANISOU   29  CA  LEU A  13    24651  21057  18464   -921  -1547  -2762       C  
ATOM     30  C   LEU A  13     -25.267 -68.113 -30.090  1.00167.50           C  
ANISOU   30  C   LEU A  13    24488  20973  18183   -953  -1377  -2805       C  
ATOM     31  O   LEU A  13     -24.830 -67.305 -30.926  1.00166.47           O  
ANISOU   31  O   LEU A  13    24342  21000  17911   -861  -1246  -2959       O  
ATOM     32  CB  LEU A  13     -24.567 -70.523 -29.801  1.00170.91           C  
ANISOU   32  CB  LEU A  13    24896  21033  19008   -841  -1866  -2808       C  
ATOM     33  CG  LEU A  13     -23.787 -71.030 -31.017  1.00171.84           C  
ANISOU   33  CG  LEU A  13    25010  21129  19154   -583  -2023  -3132       C  
ATOM     34  CD1 LEU A  13     -22.288 -70.935 -30.796  1.00171.53           C  
ANISOU   34  CD1 LEU A  13    24955  21239  18980   -481  -1977  -3218       C  
ATOM     35  CD2 LEU A  13     -24.177 -72.463 -31.337  1.00174.46           C  
ANISOU   35  CD2 LEU A  13    25324  21131  19832   -499  -2406  -3201       C  
ATOM     36  N   ALA A  14     -26.549 -68.180 -29.728  1.00167.61           N  
ANISOU   36  N   ALA A  14    24504  20907  18272  -1087  -1380  -2631       N  
ATOM     37  CA  ALA A  14     -27.553 -67.231 -30.205  1.00166.36           C  
ANISOU   37  CA  ALA A  14    24359  20836  18015  -1146  -1211  -2638       C  
ATOM     38  C   ALA A  14     -27.135 -65.782 -29.943  1.00164.74           C  
ANISOU   38  C   ALA A  14    24150  20865  17581  -1176   -968  -2668       C  
ATOM     39  O   ALA A  14     -27.098 -64.975 -30.891  1.00163.59           O  
ANISOU   39  O   ALA A  14    23993  20811  17355  -1123   -856  -2797       O  
ATOM     40  CB  ALA A  14     -28.921 -67.526 -29.593  1.00167.00           C  
ANISOU   40  CB  ALA A  14    24424  20833  18198  -1295  -1244  -2393       C  
ATOM     41  N   VAL A  15     -26.798 -65.447 -28.690  1.00164.83           N  
ANISOU   41  N   VAL A  15    24148  20976  17503  -1244   -913  -2549       N  
ATOM     42  CA  VAL A  15     -26.347 -64.052 -28.431  1.00163.81           C  
ANISOU   42  CA  VAL A  15    23999  21023  17216  -1254   -748  -2617       C  
ATOM     43  C   VAL A  15     -25.247 -63.625 -29.416  1.00163.34           C  
ANISOU   43  C   VAL A  15    23905  21005  17152  -1153   -715  -2776       C  
ATOM     44  O   VAL A  15     -25.415 -62.693 -30.233  1.00162.36           O  
ANISOU   44  O   VAL A  15    23743  20951  16996  -1146   -607  -2833       O  
ATOM     45  CB  VAL A  15     -25.811 -63.837 -26.993  1.00164.42           C  
ANISOU   45  CB  VAL A  15    24059  21211  17202  -1274   -747  -2541       C  
ATOM     46  CG1 VAL A  15     -25.407 -62.363 -26.773  1.00163.63           C  
ANISOU   46  CG1 VAL A  15    23927  21240  17006  -1267   -643  -2650       C  
ATOM     47  CG2 VAL A  15     -26.834 -64.283 -25.954  1.00165.76           C  
ANISOU   47  CG2 VAL A  15    24215  21435  17330  -1340   -767  -2327       C  
ATOM     48  N   PHE A  16     -24.126 -64.335 -29.310  1.00164.15           N  
ANISOU   48  N   PHE A  16    23996  21083  17290  -1071   -813  -2814       N  
ATOM     49  CA  PHE A  16     -22.949 -64.174 -30.152  1.00164.25           C  
ANISOU   49  CA  PHE A  16    23944  21176  17287   -944   -803  -2925       C  
ATOM     50  C   PHE A  16     -23.329 -63.920 -31.591  1.00163.68           C  
ANISOU   50  C   PHE A  16    23829  21168  17193   -856   -747  -3005       C  
ATOM     51  O   PHE A  16     -23.048 -62.850 -32.116  1.00162.93           O  
ANISOU   51  O   PHE A  16    23644  21215  17049   -851   -620  -2990       O  
ATOM     52  CB  PHE A  16     -22.070 -65.431 -30.065  1.00165.71           C  
ANISOU   52  CB  PHE A  16    24141  21288  17534   -835   -968  -2976       C  
ATOM     53  CG  PHE A  16     -20.839 -65.382 -30.932  1.00167.02           C  
ANISOU   53  CG  PHE A  16    24221  21587  17654   -667   -963  -3084       C  
ATOM     54  CD1 PHE A  16     -19.610 -65.021 -30.392  1.00167.94           C  
ANISOU   54  CD1 PHE A  16    24280  21785  17743   -662   -938  -3057       C  
ATOM     55  CD2 PHE A  16     -20.904 -65.703 -32.285  1.00168.45           C  
ANISOU   55  CD2 PHE A  16    24354  21844  17804   -490   -992  -3209       C  
ATOM     56  CE1 PHE A  16     -18.463 -64.977 -31.192  1.00169.20           C  
ANISOU   56  CE1 PHE A  16    24326  22107  17856   -501   -925  -3113       C  
ATOM     57  CE2 PHE A  16     -19.765 -65.657 -33.090  1.00169.92           C  
ANISOU   57  CE2 PHE A  16    24423  22238  17901   -296   -976  -3282       C  
ATOM     58  CZ  PHE A  16     -18.542 -65.294 -32.544  1.00169.87           C  
ANISOU   58  CZ  PHE A  16    24348  22317  17877   -311   -936  -3213       C  
ATOM     59  N   ILE A  17     -23.977 -64.904 -32.212  1.00164.11           N  
ANISOU   59  N   ILE A  17    23928  21120  17306   -779   -866  -3077       N  
ATOM     60  CA  ILE A  17     -24.273 -64.828 -33.640  1.00164.08           C  
ANISOU   60  CA  ILE A  17    23876  21211  17256   -632   -846  -3193       C  
ATOM     61  C   ILE A  17     -25.182 -63.641 -33.951  1.00162.84           C  
ANISOU   61  C   ILE A  17    23700  21128  17045   -743   -668  -3120       C  
ATOM     62  O   ILE A  17     -24.911 -62.894 -34.898  1.00162.48           O  
ANISOU   62  O   ILE A  17    23548  21275  16913   -659   -555  -3128       O  
ATOM     63  CB  ILE A  17     -24.824 -66.164 -34.194  1.00165.33           C  
ANISOU   63  CB  ILE A  17    24085  21205  17527   -503  -1072  -3332       C  
ATOM     64  CG1 ILE A  17     -23.747 -67.250 -34.099  1.00166.49           C  
ANISOU   64  CG1 ILE A  17    24222  21302  17734   -345  -1269  -3443       C  
ATOM     65  CG2 ILE A  17     -25.275 -66.011 -35.644  1.00165.76           C  
ANISOU   65  CG2 ILE A  17    24089  21391  17503   -326  -1056  -3478       C  
ATOM     66  CD1 ILE A  17     -24.287 -68.655 -33.996  1.00167.73           C  
ANISOU   66  CD1 ILE A  17    24438  21168  18125   -306  -1569  -3515       C  
ATOM     67  N   SER A  18     -26.234 -63.455 -33.142  1.00162.20           N  
ANISOU   67  N   SER A  18    23696  20921  17010   -921   -646  -3024       N  
ATOM     68  CA  SER A  18     -27.096 -62.272 -33.278  1.00161.00           C  
ANISOU   68  CA  SER A  18    23531  20828  16815  -1032   -491  -2964       C  
ATOM     69  C   SER A  18     -26.188 -61.070 -33.467  1.00160.67           C  
ANISOU   69  C   SER A  18    23372  20945  16728  -1028   -371  -2933       C  
ATOM     70  O   SER A  18     -26.190 -60.400 -34.514  1.00160.42           O  
ANISOU   70  O   SER A  18    23243  21044  16665   -973   -279  -2923       O  
ATOM     71  CB  SER A  18     -27.956 -62.056 -32.024  1.00160.47           C  
ANISOU   71  CB  SER A  18    23530  20683  16760  -1199   -473  -2854       C  
ATOM     72  OG  SER A  18     -29.027 -62.979 -31.922  1.00160.93           O  
ANISOU   72  OG  SER A  18    23649  20605  16890  -1237   -567  -2803       O  
ATOM     73  N   ASP A  19     -25.373 -60.843 -32.445  1.00161.00           N  
ANISOU   73  N   ASP A  19    23404  20978  16788  -1079   -393  -2895       N  
ATOM     74  CA  ASP A  19     -24.491 -59.692 -32.420  1.00161.10           C  
ANISOU   74  CA  ASP A  19    23291  21084  16834  -1099   -330  -2845       C  
ATOM     75  C   ASP A  19     -23.570 -59.652 -33.650  1.00161.63           C  
ANISOU   75  C   ASP A  19    23208  21321  16882   -958   -292  -2818       C  
ATOM     76  O   ASP A  19     -23.532 -58.648 -34.360  1.00161.66           O  
ANISOU   76  O   ASP A  19    23069  21437  16916   -969   -202  -2721       O  
ATOM     77  CB  ASP A  19     -23.718 -59.657 -31.090  1.00161.69           C  
ANISOU   77  CB  ASP A  19    23385  21110  16938  -1143   -404  -2845       C  
ATOM     78  CG  ASP A  19     -24.653 -59.578 -29.850  1.00162.05           C  
ANISOU   78  CG  ASP A  19    23535  21089  16946  -1238   -428  -2851       C  
ATOM     79  OD1 ASP A  19     -25.821 -60.034 -29.910  1.00162.45           O  
ANISOU   79  OD1 ASP A  19    23666  21103  16957  -1271   -412  -2832       O  
ATOM     80  OD2 ASP A  19     -24.214 -59.057 -28.799  1.00163.00           O1-
ANISOU   80  OD2 ASP A  19    23639  21219  17073  -1259   -475  -2870       O1-
ATOM     81  N   ILE A  20     -22.881 -60.760 -33.918  1.00162.28           N  
ANISOU   81  N   ILE A  20    23303  21446  16911   -808   -370  -2891       N  
ATOM     82  CA  ILE A  20     -21.888 -60.871 -35.006  1.00163.12           C  
ANISOU   82  CA  ILE A  20    23246  21786  16944   -614   -345  -2876       C  
ATOM     83  C   ILE A  20     -22.484 -60.600 -36.388  1.00163.22           C  
ANISOU   83  C   ILE A  20    23164  21988  16865   -497   -259  -2865       C  
ATOM     84  O   ILE A  20     -21.810 -60.072 -37.281  1.00163.96           O  
ANISOU   84  O   ILE A  20    23048  22355  16896   -379   -173  -2746       O  
ATOM     85  CB  ILE A  20     -21.124 -62.237 -34.957  1.00164.16           C  
ANISOU   85  CB  ILE A  20    23427  21916  17030   -441   -487  -3011       C  
ATOM     86  CG1 ILE A  20     -19.955 -62.166 -33.972  1.00163.97           C  
ANISOU   86  CG1 ILE A  20    23380  21855  17064   -498   -522  -2954       C  
ATOM     87  CG2 ILE A  20     -20.549 -62.625 -36.312  1.00165.43           C  
ANISOU   87  CG2 ILE A  20    23444  22365  17049   -157   -486  -3074       C  
ATOM     88  CD1 ILE A  20     -20.355 -62.033 -32.519  1.00162.57           C  
ANISOU   88  CD1 ILE A  20    23340  21452  16977   -702   -562  -2935       C  
ATOM     89  N   ARG A  21     -23.751 -60.956 -36.551  1.00162.53           N  
ANISOU   89  N   ARG A  21    23208  21775  16771   -524   -284  -2964       N  
ATOM     90  CA  ARG A  21     -24.478 -60.595 -37.759  1.00162.52           C  
ANISOU   90  CA  ARG A  21    23132  21932  16686   -435   -200  -2960       C  
ATOM     91  C   ARG A  21     -24.830 -59.103 -37.723  1.00162.03           C  
ANISOU   91  C   ARG A  21    22972  21893  16697   -619    -55  -2765       C  
ATOM     92  O   ARG A  21     -24.694 -58.403 -38.741  1.00162.67           O  
ANISOU   92  O   ARG A  21    22864  22218  16727   -541     53  -2635       O  
ATOM     93  CB  ARG A  21     -25.729 -61.472 -37.948  1.00161.96           C  
ANISOU   93  CB  ARG A  21    23226  21692  16621   -407   -304  -3131       C  
ATOM     94  CG  ARG A  21     -26.346 -61.364 -39.338  1.00160.73           C  
ANISOU   94  CG  ARG A  21    22990  21733  16349   -234   -258  -3190       C  
ATOM     95  CD  ARG A  21     -27.472 -62.349 -39.570  1.00157.31           C  
ANISOU   95  CD  ARG A  21    22703  21105  15962   -177   -416  -3385       C  
ATOM     96  NE  ARG A  21     -28.332 -61.855 -40.639  1.00155.05           N  
ANISOU   96  NE  ARG A  21    22359  20964  15588   -103   -332  -3399       N  
ATOM     97  CZ  ARG A  21     -29.400 -61.089 -40.445  1.00152.34           C  
ANISOU   97  CZ  ARG A  21    22068  20509  15304   -313   -225  -3295       C  
ATOM     98  NH1 ARG A  21     -29.764 -60.739 -39.224  1.00150.86           N1+
ANISOU   98  NH1 ARG A  21    21984  20091  15244   -583   -195  -3185       N1+
ATOM     99  NH2 ARG A  21     -30.115 -60.672 -41.471  1.00151.82           N  
ANISOU   99  NH2 ARG A  21    21940  20591  15152   -229   -151  -3309       N  
ATOM    100  N   ASN A  22     -25.257 -58.625 -36.549  1.00161.07           N  
ANISOU  100  N   ASN A  22    22959  21540  16700   -841    -67  -2741       N  
ATOM    101  CA  ASN A  22     -25.619 -57.214 -36.371  1.00160.56           C  
ANISOU  101  CA  ASN A  22    22813  21443  16750  -1007     12  -2608       C  
ATOM    102  C   ASN A  22     -24.389 -56.332 -36.184  1.00161.68           C  
ANISOU  102  C   ASN A  22    22759  21651  17020  -1043     12  -2444       C  
ATOM    103  O   ASN A  22     -24.143 -55.829 -35.091  1.00161.40           O  
ANISOU  103  O   ASN A  22    22753  21454  17118  -1168    -60  -2452       O  
ATOM    104  CB  ASN A  22     -26.587 -57.069 -35.202  1.00159.25           C  
ANISOU  104  CB  ASN A  22    22821  21050  16635  -1173    -29  -2683       C  
ATOM    105  CG  ASN A  22     -27.755 -58.030 -35.300  1.00158.48           C  
ANISOU  105  CG  ASN A  22    22889  20870  16454  -1155    -51  -2791       C  
ATOM    106  ND2 ASN A  22     -28.167 -58.574 -34.164  1.00158.65           N  
ANISOU  106  ND2 ASN A  22    23048  20750  16480  -1230   -123  -2833       N  
ATOM    107  OD1 ASN A  22     -28.273 -58.290 -36.386  1.00157.60           O  
ANISOU  107  OD1 ASN A  22    22761  20838  16283  -1063    -17  -2818       O  
ATOM    108  N   CYS A  23     -23.642 -56.149 -37.275  1.00163.45           N  
ANISOU  108  N   CYS A  23    22761  22135  17205   -913     78  -2290       N  
ATOM    109  CA  CYS A  23     -22.296 -55.556 -37.266  1.00165.20           C  
ANISOU  109  CA  CYS A  23    22748  22466  17552   -910     67  -2083       C  
ATOM    110  C   CYS A  23     -22.088 -54.406 -38.269  1.00166.75           C  
ANISOU  110  C   CYS A  23    22631  22870  17858   -920    155  -1768       C  
ATOM    111  O   CYS A  23     -22.952 -54.130 -39.110  1.00166.60           O  
ANISOU  111  O   CYS A  23    22575  22957  17770   -895    244  -1721       O  
ATOM    112  CB  CYS A  23     -21.249 -56.647 -37.539  1.00166.26           C  
ANISOU  112  CB  CYS A  23    22854  22794  17523   -701     47  -2135       C  
ATOM    113  SG  CYS A  23     -20.794 -57.643 -36.104  1.00165.46           S  
ANISOU  113  SG  CYS A  23    22994  22440  17432   -738    -96  -2358       S  
ATOM    114  N   LYS A  24     -20.933 -53.740 -38.161  1.00168.49           N  
ANISOU  114  N   LYS A  24    22605  23143  18270   -961    118  -1525       N  
ATOM    115  CA  LYS A  24     -20.478 -52.755 -39.155  1.00170.60           C  
ANISOU  115  CA  LYS A  24    22494  23657  18670   -954    188  -1127       C  
ATOM    116  C   LYS A  24     -19.617 -53.424 -40.233  1.00172.75           C  
ANISOU  116  C   LYS A  24    22555  24404  18677   -680    298   -976       C  
ATOM    117  O   LYS A  24     -19.851 -54.594 -40.571  1.00172.26           O  
ANISOU  117  O   LYS A  24    22666  24490  18298   -469    332  -1235       O  
ATOM    118  CB  LYS A  24     -19.733 -51.581 -38.490  1.00171.53           C  
ANISOU  118  CB  LYS A  24    22405  23558  19211  -1154     50   -895       C  
ATOM    119  CG  LYS A  24     -20.582 -50.326 -38.300  1.00170.45           C  
ANISOU  119  CG  LYS A  24    22223  23156  19385  -1361    -28   -823       C  
ATOM    120  CD  LYS A  24     -21.050 -49.769 -39.639  1.00170.03           C  
ANISOU  120  CD  LYS A  24    21921  23372  19312  -1326    110   -514       C  
ATOM    121  CE  LYS A  24     -22.511 -49.366 -39.574  1.00167.38           C  
ANISOU  121  CE  LYS A  24    21774  22833  18991  -1430    115   -690       C  
ATOM    122  NZ  LYS A  24     -23.255 -49.821 -40.781  1.00166.19           N1+
ANISOU  122  NZ  LYS A  24    21622  23008  18515  -1276    309   -662       N1+
ATOM    123  N   SER A  25     -18.637 -52.687 -40.773  1.00175.44           N  
ANISOU  123  N   SER A  25    22502  24994  19163   -667    330   -554       N  
ATOM    124  CA  SER A  25     -17.691 -53.237 -41.754  1.00177.89           C  
ANISOU  124  CA  SER A  25    22553  25835  19204   -376    435   -365       C  
ATOM    125  C   SER A  25     -17.026 -54.482 -41.166  1.00177.51           C  
ANISOU  125  C   SER A  25    22721  25757  18967   -232    366   -686       C  
ATOM    126  O   SER A  25     -16.830 -54.566 -39.946  1.00176.10           O  
ANISOU  126  O   SER A  25    22750  25182  18977   -409    237   -862       O  
ATOM    127  CB  SER A  25     -16.645 -52.194 -42.191  1.00180.76           C  
ANISOU  127  CB  SER A  25    22425  26433  19820   -428    456    206       C  
ATOM    128  OG  SER A  25     -15.512 -52.169 -41.334  1.00181.05           O  
ANISOU  128  OG  SER A  25    22412  26299  20078   -519    333    263       O  
ATOM    129  N   LYS A  26     -16.704 -55.444 -42.034  1.00178.96           N  
ANISOU  129  N   LYS A  26    22848  26375  18777    111    435   -776       N  
ATOM    130  CA  LYS A  26     -16.143 -56.750 -41.635  1.00178.68           C  
ANISOU  130  CA  LYS A  26    23013  26334  18545    296    349  -1111       C  
ATOM    131  C   LYS A  26     -15.061 -56.610 -40.548  1.00178.79           C  
ANISOU  131  C   LYS A  26    23018  26113  18800    130    252  -1037       C  
ATOM    132  O   LYS A  26     -14.744 -57.567 -39.825  1.00178.02           O  
ANISOU  132  O   LYS A  26    23158  25840  18643    174    147  -1333       O  
ATOM    133  CB  LYS A  26     -15.610 -57.514 -42.866  1.00181.11           C  
ANISOU  133  CB  LYS A  26    23115  27248  18452    736    417  -1119       C  
ATOM    134  CG  LYS A  26     -16.526 -57.482 -44.105  1.00180.92           C  
ANISOU  134  CG  LYS A  26    23003  27567  18172    952    517  -1130       C  
ATOM    135  CD  LYS A  26     -17.759 -58.359 -43.947  1.00177.15           C  
ANISOU  135  CD  LYS A  26    22923  26780  17607    981    414  -1619       C  
ATOM    136  CE  LYS A  26     -18.818 -57.996 -44.965  1.00176.34           C  
ANISOU  136  CE  LYS A  26    22750  26888  17362   1078    508  -1585       C  
ATOM    137  NZ  LYS A  26     -19.855 -59.048 -45.030  1.00174.52           N1+
ANISOU  137  NZ  LYS A  26    22847  26453  17009   1205    377  -2069       N1+
ATOM    138  N   GLU A  27     -14.528 -55.395 -40.434  1.00179.95           N  
ANISOU  138  N   GLU A  27    22880  26239  19256    -65    262   -629       N  
ATOM    139  CA  GLU A  27     -13.547 -55.051 -39.419  1.00180.16           C  
ANISOU  139  CA  GLU A  27    22862  26014  19579   -242    143   -531       C  
ATOM    140  C   GLU A  27     -14.141 -55.032 -38.005  1.00177.58           C  
ANISOU  140  C   GLU A  27    22904  25114  19456   -491     -5   -857       C  
ATOM    141  O   GLU A  27     -13.508 -55.524 -37.078  1.00177.16           O  
ANISOU  141  O   GLU A  27    22990  24879  19442   -516   -110  -1022       O  
ATOM    142  CB  GLU A  27     -12.883 -53.710 -39.745  1.00182.47           C  
ANISOU  142  CB  GLU A  27    22709  26408  20214   -380    147     16       C  
ATOM    143  CG  GLU A  27     -11.360 -53.732 -39.625  1.00184.58           C  
ANISOU  143  CG  GLU A  27    22701  26856  20575   -323    109    280       C  
ATOM    144  CD  GLU A  27     -10.862 -54.429 -38.362  1.00182.82           C  
ANISOU  144  CD  GLU A  27    22782  26289  20391   -378    -35    -76       C  
ATOM    145  OE1 GLU A  27     -11.078 -53.894 -37.253  1.00181.45           O  
ANISOU  145  OE1 GLU A  27    22770  25631  20542   -631   -193   -200       O  
ATOM    146  OE2 GLU A  27     -10.254 -55.513 -38.482  1.00182.85           O1-
ANISOU  146  OE2 GLU A  27    22853  26528  20095   -144     -3   -240       O1-
ATOM    147  N   ALA A  28     -15.341 -54.467 -37.841  1.00176.15           N  
ANISOU  147  N   ALA A  28    22860  24688  19382   -653    -13   -940       N  
ATOM    148  CA  ALA A  28     -16.038 -54.446 -36.539  1.00173.96           C  
ANISOU  148  CA  ALA A  28    22912  23951  19234   -842   -139  -1249       C  
ATOM    149  C   ALA A  28     -16.375 -55.870 -36.104  1.00172.41           C  
ANISOU  149  C   ALA A  28    23056  23702  18750   -723   -149  -1623       C  
ATOM    150  O   ALA A  28     -16.279 -56.232 -34.912  1.00171.25           O  
ANISOU  150  O   ALA A  28    23119  23292  18655   -803   -261  -1828       O  
ATOM    151  CB  ALA A  28     -17.298 -53.602 -36.626  1.00172.96           C  
ANISOU  151  CB  ALA A  28    22832  23654  19228   -991   -129  -1250       C  
ATOM    152  N   GLU A  29     -16.781 -56.650 -37.106  1.00172.65           N  
ANISOU  152  N   GLU A  29    23111  23992  18498   -519    -51  -1698       N  
ATOM    153  CA  GLU A  29     -16.866 -58.103 -37.049  1.00172.30           C  
ANISOU  153  CA  GLU A  29    23292  23964  18210   -341    -94  -1999       C  
ATOM    154  C   GLU A  29     -15.550 -58.659 -36.470  1.00173.09           C  
ANISOU  154  C   GLU A  29    23366  24081  18319   -274   -175  -2019       C  
ATOM    155  O   GLU A  29     -15.569 -59.348 -35.443  1.00171.92           O  
ANISOU  155  O   GLU A  29    23455  23676  18191   -334   -282  -2231       O  
ATOM    156  CB  GLU A  29     -17.135 -58.631 -38.466  1.00173.46           C  
ANISOU  156  CB  GLU A  29    23340  24482  18086    -62    -10  -2024       C  
ATOM    157  CG  GLU A  29     -17.718 -60.029 -38.596  1.00173.58           C  
ANISOU  157  CG  GLU A  29    23600  24444  17909    118   -101  -2381       C  
ATOM    158  CD  GLU A  29     -18.276 -60.293 -39.998  1.00175.55           C  
ANISOU  158  CD  GLU A  29    23754  25023  17923    385    -44  -2439       C  
ATOM    159  OE1 GLU A  29     -19.265 -59.626 -40.374  1.00175.09           O  
ANISOU  159  OE1 GLU A  29    23692  24940  17895    285     39  -2366       O  
ATOM    160  OE2 GLU A  29     -17.735 -61.164 -40.724  1.00177.61           O1-
ANISOU  160  OE2 GLU A  29    23938  25582  17963    717    -96  -2578       O1-
ATOM    161  N   ILE A  30     -14.418 -58.320 -37.103  1.00175.05           N  
ANISOU  161  N   ILE A  30    23306  24646  18559   -158   -122  -1761       N  
ATOM    162  CA  ILE A  30     -13.074 -58.738 -36.626  1.00175.90           C  
ANISOU  162  CA  ILE A  30    23346  24802  18687    -93   -190  -1738       C  
ATOM    163  C   ILE A  30     -12.766 -58.315 -35.171  1.00174.87           C  
ANISOU  163  C   ILE A  30    23334  24278  18831   -345   -312  -1769       C  
ATOM    164  O   ILE A  30     -12.201 -59.106 -34.405  1.00174.59           O  
ANISOU  164  O   ILE A  30    23444  24131  18761   -313   -404  -1939       O  
ATOM    165  CB  ILE A  30     -11.942 -58.301 -37.621  1.00178.56           C  
ANISOU  165  CB  ILE A  30    23267  25600  18978     73    -96  -1377       C  
ATOM    166  CG1 ILE A  30     -12.043 -59.107 -38.925  1.00180.03           C  
ANISOU  166  CG1 ILE A  30    23365  26251  18787    437    -11  -1456       C  
ATOM    167  CG2 ILE A  30     -10.551 -58.467 -37.006  1.00179.17           C  
ANISOU  167  CG2 ILE A  30    23245  25679  19150     79   -171  -1296       C  
ATOM    168  CD1 ILE A  30     -11.505 -58.399 -40.159  1.00182.47           C  
ANISOU  168  CD1 ILE A  30    23226  27103  19002    602    137  -1035       C  
ATOM    169  N   LYS A  31     -13.158 -57.088 -34.807  1.00174.53           N  
ANISOU  169  N   LYS A  31    23223  24035  19056   -570   -333  -1626       N  
ATOM    170  CA  LYS A  31     -13.016 -56.540 -33.442  1.00173.74           C  
ANISOU  170  CA  LYS A  31    23222  23575  19217   -772   -483  -1701       C  
ATOM    171  C   LYS A  31     -13.779 -57.388 -32.434  1.00171.83           C  
ANISOU  171  C   LYS A  31    23345  23102  18840   -798   -543  -2045       C  
ATOM    172  O   LYS A  31     -13.179 -57.990 -31.531  1.00171.96           O  
ANISOU  172  O   LYS A  31    23478  23020  18841   -785   -634  -2174       O  
ATOM    173  CB  LYS A  31     -13.518 -55.089 -33.364  1.00173.85           C  
ANISOU  173  CB  LYS A  31    23101  23416  19540   -965   -532  -1543       C  
ATOM    174  CG  LYS A  31     -12.627 -54.057 -34.039  1.00175.78           C  
ANISOU  174  CG  LYS A  31    22932  23795  20060  -1005   -542  -1128       C  
ATOM    175  CD  LYS A  31     -13.259 -52.669 -34.014  1.00175.53           C  
ANISOU  175  CD  LYS A  31    22769  23548  20378  -1193   -630   -986       C  
ATOM    176  CE  LYS A  31     -12.784 -51.830 -32.832  1.00176.01           C  
ANISOU  176  CE  LYS A  31    22793  23240  20842  -1346   -891  -1039       C  
ATOM    177  NZ  LYS A  31     -13.265 -52.336 -31.520  1.00173.85           N1+
ANISOU  177  NZ  LYS A  31    22887  22729  20440  -1347   -990  -1476       N1+
ATOM    178  N   ARG A  32     -15.101 -57.439 -32.608  1.00170.38           N  
ANISOU  178  N   ARG A  32    23318  22856  18564   -833   -490  -2157       N  
ATOM    179  CA  ARG A  32     -15.978 -58.284 -31.789  1.00168.63           C  
ANISOU  179  CA  ARG A  32    23400  22463  18211   -854   -531  -2412       C  
ATOM    180  C   ARG A  32     -15.440 -59.738 -31.690  1.00169.05           C  
ANISOU  180  C   ARG A  32    23567  22568  18095   -705   -571  -2540       C  
ATOM    181  O   ARG A  32     -15.381 -60.347 -30.591  1.00168.64           O  
ANISOU  181  O   ARG A  32    23682  22363  18032   -740   -664  -2664       O  
ATOM    182  CB  ARG A  32     -17.393 -58.222 -32.380  1.00167.33           C  
ANISOU  182  CB  ARG A  32    23323  22295  17960   -875   -447  -2454       C  
ATOM    183  CG  ARG A  32     -18.452 -59.034 -31.675  1.00164.62           C  
ANISOU  183  CG  ARG A  32    23244  21798  17509   -907   -483  -2642       C  
ATOM    184  CD  ARG A  32     -18.822 -58.485 -30.310  1.00161.31           C  
ANISOU  184  CD  ARG A  32    22919  21200  17171  -1041   -558  -2706       C  
ATOM    185  NE  ARG A  32     -19.566 -59.483 -29.545  1.00158.60           N  
ANISOU  185  NE  ARG A  32    22781  20778  16703  -1044   -595  -2816       N  
ATOM    186  CZ  ARG A  32     -19.024 -60.580 -29.022  1.00157.78           C  
ANISOU  186  CZ  ARG A  32    22755  20654  16541   -984   -667  -2859       C  
ATOM    187  NH1 ARG A  32     -17.731 -60.822 -29.182  1.00157.88           N1+
ANISOU  187  NH1 ARG A  32    22681  20725  16583   -905   -703  -2841       N1+
ATOM    188  NH2 ARG A  32     -19.773 -61.438 -28.343  1.00156.85           N  
ANISOU  188  NH2 ARG A  32    22780  20464  16351  -1004   -711  -2890       N  
ATOM    189  N   ILE A  33     -15.012 -60.256 -32.846  1.00170.29           N  
ANISOU  189  N   ILE A  33    23609  22968  18125   -520   -515  -2501       N  
ATOM    190  CA  ILE A  33     -14.437 -61.605 -32.973  1.00171.05           C  
ANISOU  190  CA  ILE A  33    23773  23138  18079   -331   -584  -2643       C  
ATOM    191  C   ILE A  33     -13.208 -61.798 -32.084  1.00171.60           C  
ANISOU  191  C   ILE A  33    23825  23154  18221   -345   -668  -2631       C  
ATOM    192  O   ILE A  33     -13.229 -62.627 -31.170  1.00171.20           O  
ANISOU  192  O   ILE A  33    23959  22925  18165   -368   -772  -2771       O  
ATOM    193  CB  ILE A  33     -14.175 -61.992 -34.473  1.00172.45           C  
ANISOU  193  CB  ILE A  33    23787  23662  18076    -64   -523  -2630       C  
ATOM    194  CG1 ILE A  33     -15.454 -62.564 -35.089  1.00171.90           C  
ANISOU  194  CG1 ILE A  33    23855  23558  17900     12   -533  -2800       C  
ATOM    195  CG2 ILE A  33     -13.034 -63.014 -34.622  1.00173.81           C  
ANISOU  195  CG2 ILE A  33    23918  23986  18137    165   -607  -2726       C  
ATOM    196  CD1 ILE A  33     -15.495 -62.513 -36.593  1.00173.82           C  
ANISOU  196  CD1 ILE A  33    23911  24170  17961    259   -451  -2770       C  
ATOM    197  N   ASN A  34     -12.158 -61.016 -32.337  1.00172.78           N  
ANISOU  197  N   ASN A  34    23735  23457  18459   -339   -630  -2431       N  
ATOM    198  CA  ASN A  34     -10.924 -61.111 -31.557  1.00173.52           C  
ANISOU  198  CA  ASN A  34    23783  23507  18641   -351   -714  -2404       C  
ATOM    199  C   ASN A  34     -11.152 -60.831 -30.066  1.00172.58           C  
ANISOU  199  C   ASN A  34    23831  23081  18659   -538   -817  -2497       C  
ATOM    200  O   ASN A  34     -10.440 -61.377 -29.205  1.00172.96           O  
ANISOU  200  O   ASN A  34    23954  23049  18715   -526   -911  -2576       O  
ATOM    201  CB  ASN A  34      -9.836 -60.219 -32.163  1.00175.15           C  
ANISOU  201  CB  ASN A  34    23654  23934  18960   -326   -663  -2116       C  
ATOM    202  CG  ASN A  34      -9.337 -60.744 -33.502  1.00176.60           C  
ANISOU  202  CG  ASN A  34    23648  24524  18927    -61   -571  -2033       C  
ATOM    203  ND2 ASN A  34      -9.754 -60.102 -34.587  1.00177.20           N  
ANISOU  203  ND2 ASN A  34    23528  24835  18963    -14   -450  -1843       N  
ATOM    204  OD1 ASN A  34      -8.591 -61.719 -33.558  1.00176.99           O  
ANISOU  204  OD1 ASN A  34    23716  24700  18834    124   -616  -2144       O  
ATOM    205  N   LYS A  35     -12.162 -60.004 -29.778  1.00171.73           N  
ANISOU  205  N   LYS A  35    23775  22836  18638   -683   -804  -2499       N  
ATOM    206  CA  LYS A  35     -12.674 -59.840 -28.410  1.00170.94           C  
ANISOU  206  CA  LYS A  35    23848  22516  18586   -800   -898  -2633       C  
ATOM    207  C   LYS A  35     -13.130 -61.185 -27.839  1.00170.30           C  
ANISOU  207  C   LYS A  35    23997  22379  18332   -752   -930  -2784       C  
ATOM    208  O   LYS A  35     -12.706 -61.579 -26.739  1.00170.70           O  
ANISOU  208  O   LYS A  35    24130  22352  18375   -759  -1024  -2850       O  
ATOM    209  CB  LYS A  35     -13.823 -58.821 -28.359  1.00170.24           C  
ANISOU  209  CB  LYS A  35    23772  22337  18576   -917   -876  -2634       C  
ATOM    210  CG  LYS A  35     -13.396 -57.386 -28.606  1.00170.96           C  
ANISOU  210  CG  LYS A  35    23627  22395  18933   -998   -918  -2484       C  
ATOM    211  CD  LYS A  35     -14.582 -56.467 -28.784  1.00169.70           C  
ANISOU  211  CD  LYS A  35    23472  22157  18849  -1091   -897  -2488       C  
ATOM    212  CE  LYS A  35     -14.125 -55.159 -29.379  1.00171.09           C  
ANISOU  212  CE  LYS A  35    23361  22312  19331  -1165   -943  -2269       C  
ATOM    213  NZ  LYS A  35     -14.628 -54.019 -28.575  1.00171.61           N1+
ANISOU  213  NZ  LYS A  35    23422  22153  19628  -1262  -1108  -2375       N1+
ATOM    214  N   GLU A  36     -13.972 -61.900 -28.591  1.00169.64           N  
ANISOU  214  N   GLU A  36    23994  22332  18131   -696   -874  -2821       N  
ATOM    215  CA  GLU A  36     -14.370 -63.244 -28.152  1.00169.50           C  
ANISOU  215  CA  GLU A  36    24151  22227  18024   -655   -949  -2920       C  
ATOM    216  C   GLU A  36     -13.241 -64.283 -28.142  1.00170.70           C  
ANISOU  216  C   GLU A  36    24296  22410  18155   -524  -1039  -2966       C  
ATOM    217  O   GLU A  36     -13.262 -65.217 -27.337  1.00171.03           O  
ANISOU  217  O   GLU A  36    24455  22338  18191   -527  -1143  -3010       O  
ATOM    218  CB  GLU A  36     -15.563 -63.756 -28.952  1.00168.89           C  
ANISOU  218  CB  GLU A  36    24149  22135  17889   -625   -920  -2961       C  
ATOM    219  CG  GLU A  36     -16.913 -63.355 -28.372  1.00167.34           C  
ANISOU  219  CG  GLU A  36    24051  21836  17693   -767   -887  -2942       C  
ATOM    220  CD  GLU A  36     -17.467 -64.324 -27.329  1.00166.81           C  
ANISOU  220  CD  GLU A  36    24120  21649  17612   -811   -984  -2936       C  
ATOM    221  OE1 GLU A  36     -16.836 -65.367 -27.042  1.00167.05           O  
ANISOU  221  OE1 GLU A  36    24180  21631  17662   -747  -1094  -2952       O  
ATOM    222  OE2 GLU A  36     -18.558 -64.033 -26.797  1.00166.10           O1-
ANISOU  222  OE2 GLU A  36    24086  21529  17496   -906   -951  -2891       O1-
ATOM    223  N   LEU A  37     -12.257 -64.113 -29.026  1.00171.75           N  
ANISOU  223  N   LEU A  37    24267  22716  18275   -402  -1004  -2931       N  
ATOM    224  CA  LEU A  37     -11.099 -65.016 -29.103  1.00173.28           C  
ANISOU  224  CA  LEU A  37    24426  22979  18433   -248  -1087  -2984       C  
ATOM    225  C   LEU A  37     -10.164 -64.875 -27.901  1.00173.42           C  
ANISOU  225  C   LEU A  37    24451  22914  18528   -325  -1152  -2953       C  
ATOM    226  O   LEU A  37      -9.776 -65.886 -27.284  1.00173.92           O  
ANISOU  226  O   LEU A  37    24610  22894  18579   -280  -1264  -3029       O  
ATOM    227  CB  LEU A  37     -10.311 -64.793 -30.401  1.00174.71           C  
ANISOU  227  CB  LEU A  37    24389  23451  18540    -64  -1014  -2924       C  
ATOM    228  CG  LEU A  37     -10.741 -65.515 -31.685  1.00176.19           C  
ANISOU  228  CG  LEU A  37    24558  23806  18581    163  -1018  -3039       C  
ATOM    229  CD1 LEU A  37     -10.130 -64.850 -32.920  1.00178.20           C  
ANISOU  229  CD1 LEU A  37    24537  24440  18731    325   -889  -2895       C  
ATOM    230  CD2 LEU A  37     -10.381 -66.999 -31.654  1.00177.67           C  
ANISOU  230  CD2 LEU A  37    24843  23938  18725    350  -1198  -3250       C  
ATOM    231  N   ALA A  38      -9.799 -63.627 -27.587  1.00173.32           N  
ANISOU  231  N   ALA A  38    24319  22913  18620   -432  -1108  -2845       N  
ATOM    232  CA  ALA A  38      -9.021 -63.322 -26.376  1.00173.65           C  
ANISOU  232  CA  ALA A  38    24364  22861  18756   -502  -1197  -2845       C  
ATOM    233  C   ALA A  38      -9.831 -63.663 -25.111  1.00173.01           C  
ANISOU  233  C   ALA A  38    24477  22628  18628   -583  -1262  -2936       C  
ATOM    234  O   ALA A  38      -9.294 -64.259 -24.153  1.00173.58           O  
ANISOU  234  O   ALA A  38    24617  22654  18680   -566  -1354  -2977       O  
ATOM    235  CB  ALA A  38      -8.573 -61.859 -26.371  1.00173.99           C  
ANISOU  235  CB  ALA A  38    24218  22907  18985   -590  -1192  -2726       C  
ATOM    236  N   ASN A  39     -11.124 -63.315 -25.135  1.00172.11           N  
ANISOU  236  N   ASN A  39    24435  22477  18484   -657  -1210  -2944       N  
ATOM    237  CA  ASN A  39     -12.068 -63.677 -24.064  1.00171.73           C  
ANISOU  237  CA  ASN A  39    24536  22359  18354   -711  -1247  -2980       C  
ATOM    238  C   ASN A  39     -12.204 -65.194 -23.828  1.00172.12           C  
ANISOU  238  C   ASN A  39    24696  22362  18340   -665  -1313  -2971       C  
ATOM    239  O   ASN A  39     -12.428 -65.633 -22.692  1.00172.55           O  
ANISOU  239  O   ASN A  39    24819  22400  18343   -689  -1374  -2940       O  
ATOM    240  CB  ASN A  39     -13.442 -63.061 -24.338  1.00170.80           C  
ANISOU  240  CB  ASN A  39    24449  22234  18210   -785  -1168  -2970       C  
ATOM    241  CG  ASN A  39     -14.353 -63.103 -23.130  1.00170.57           C  
ANISOU  241  CG  ASN A  39    24516  22210  18085   -824  -1197  -2977       C  
ATOM    242  ND2 ASN A  39     -14.846 -64.292 -22.786  1.00170.52           N  
ANISOU  242  ND2 ASN A  39    24598  22187  18005   -819  -1225  -2910       N  
ATOM    243  OD1 ASN A  39     -14.605 -62.076 -22.510  1.00170.74           O  
ANISOU  243  OD1 ASN A  39    24508  22259  18105   -843  -1214  -3032       O  
ATOM    244  N   ILE A  40     -12.086 -65.979 -24.901  1.00172.32           N  
ANISOU  244  N   ILE A  40    24715  22381  18377   -581  -1321  -2994       N  
ATOM    245  CA  ILE A  40     -12.099 -67.450 -24.808  1.00173.15           C  
ANISOU  245  CA  ILE A  40    24897  22390  18499   -519  -1447  -3009       C  
ATOM    246  C   ILE A  40     -10.747 -68.045 -24.398  1.00174.16           C  
ANISOU  246  C   ILE A  40    25000  22522  18650   -438  -1545  -3038       C  
ATOM    247  O   ILE A  40     -10.715 -69.006 -23.623  1.00174.85           O  
ANISOU  247  O   ILE A  40    25152  22513  18771   -445  -1665  -3000       O  
ATOM    248  CB  ILE A  40     -12.676 -68.120 -26.089  1.00173.27           C  
ANISOU  248  CB  ILE A  40    24923  22373  18540   -425  -1479  -3081       C  
ATOM    249  CG1 ILE A  40     -14.189 -68.290 -25.936  1.00172.69           C  
ANISOU  249  CG1 ILE A  40    24929  22193  18492   -529  -1480  -3015       C  
ATOM    250  CG2 ILE A  40     -12.027 -69.481 -26.345  1.00174.41           C  
ANISOU  250  CG2 ILE A  40    25079  22440  18747   -278  -1661  -3171       C  
ATOM    251  CD1 ILE A  40     -14.965 -68.224 -27.229  1.00172.22           C  
ANISOU  251  CD1 ILE A  40    24858  22144  18432   -470  -1445  -3089       C  
ATOM    252  N   ARG A  41      -9.644 -67.479 -24.913  1.00174.43           N  
ANISOU  252  N   ARG A  41    24922  22673  18680   -364  -1498  -3072       N  
ATOM    253  CA  ARG A  41      -8.296 -67.806 -24.399  1.00175.21           C  
ANISOU  253  CA  ARG A  41    24982  22793  18799   -304  -1575  -3087       C  
ATOM    254  C   ARG A  41      -8.237 -67.616 -22.870  1.00175.33           C  
ANISOU  254  C   ARG A  41    25055  22749  18812   -406  -1619  -3040       C  
ATOM    255  O   ARG A  41      -7.726 -68.498 -22.141  1.00176.07           O  
ANISOU  255  O   ARG A  41    25194  22792  18911   -377  -1727  -3034       O  
ATOM    256  CB  ARG A  41      -7.193 -66.992 -25.114  1.00175.44           C  
ANISOU  256  CB  ARG A  41    24835  22983  18840   -235  -1502  -3066       C  
ATOM    257  CG  ARG A  41      -6.302 -67.798 -26.074  1.00176.09           C  
ANISOU  257  CG  ARG A  41    24836  23194  18877    -31  -1543  -3127       C  
ATOM    258  CD  ARG A  41      -5.038 -68.307 -25.378  1.00176.55           C  
ANISOU  258  CD  ARG A  41    24882  23240  18961     20  -1641  -3145       C  
ATOM    259  NE  ARG A  41      -4.563 -69.599 -25.887  1.00177.53           N  
ANISOU  259  NE  ARG A  41    25021  23387  19045    218  -1763  -3270       N  
ATOM    260  CZ  ARG A  41      -4.695 -70.769 -25.252  1.00177.68           C  
ANISOU  260  CZ  ARG A  41    25174  23221  19116    228  -1929  -3345       C  
ATOM    261  NH1 ARG A  41      -5.293 -70.838 -24.068  1.00177.06           N1+
ANISOU  261  NH1 ARG A  41    25213  22968  19096     55  -1963  -3267       N1+
ATOM    262  NH2 ARG A  41      -4.223 -71.882 -25.798  1.00178.48           N  
ANISOU  262  NH2 ARG A  41    25268  23327  19217    432  -2079  -3488       N  
ATOM    263  N   SER A  42      -8.794 -66.489 -22.396  1.00174.90           N  
ANISOU  263  N   SER A  42    24990  22720  18746   -502  -1551  -3018       N  
ATOM    264  CA  SER A  42      -8.836 -66.165 -20.941  1.00175.36           C  
ANISOU  264  CA  SER A  42    25082  22789  18756   -544  -1603  -3012       C  
ATOM    265  C   SER A  42      -9.969 -66.850 -20.131  1.00175.48           C  
ANISOU  265  C   SER A  42    25195  22807  18672   -580  -1622  -2929       C  
ATOM    266  O   SER A  42      -9.827 -67.041 -18.916  1.00176.34           O  
ANISOU  266  O   SER A  42    25317  22981  18702   -561  -1682  -2892       O  
ATOM    267  CB  SER A  42      -8.830 -64.641 -20.700  1.00175.26           C  
ANISOU  267  CB  SER A  42    24991  22809  18792   -582  -1582  -3066       C  
ATOM    268  OG  SER A  42      -8.327 -64.308 -19.410  1.00176.19           O  
ANISOU  268  OG  SER A  42    25101  22958  18883   -550  -1683  -3128       O  
ATOM    269  N   LYS A  43     -11.076 -67.207 -20.794  1.00174.79           N  
ANISOU  269  N   LYS A  43    25149  22672  18589   -620  -1577  -2876       N  
ATOM    270  CA  LYS A  43     -12.134 -68.028 -20.180  1.00175.12           C  
ANISOU  270  CA  LYS A  43    25244  22704  18590   -663  -1611  -2728       C  
ATOM    271  C   LYS A  43     -11.615 -69.467 -20.025  1.00176.22           C  
ANISOU  271  C   LYS A  43    25399  22736  18822   -629  -1753  -2650       C  
ATOM    272  O   LYS A  43     -11.980 -70.186 -19.087  1.00177.11           O  
ANISOU  272  O   LYS A  43    25507  22864  18922   -657  -1822  -2472       O  
ATOM    273  CB  LYS A  43     -13.407 -67.985 -21.037  1.00174.33           C  
ANISOU  273  CB  LYS A  43    25170  22551  18518   -718  -1548  -2697       C  
ATOM    274  CG  LYS A  43     -14.705 -67.712 -20.267  1.00173.88           C  
ANISOU  274  CG  LYS A  43    25117  22594  18355   -782  -1496  -2563       C  
ATOM    275  CD  LYS A  43     -14.875 -66.235 -19.913  1.00171.72           C  
ANISOU  275  CD  LYS A  43    24819  22464  17963   -775  -1404  -2673       C  
ATOM    276  CE  LYS A  43     -16.293 -65.942 -19.463  1.00170.79           C  
ANISOU  276  CE  LYS A  43    24700  22467  17726   -809  -1341  -2571       C  
ATOM    277  NZ  LYS A  43     -16.452 -64.533 -19.027  1.00169.74           N1+
ANISOU  277  NZ  LYS A  43    24536  22470  17488   -765  -1301  -2721       N1+
ATOM    278  N   PHE A  44     -10.761 -69.860 -20.972  1.00176.28           N  
ANISOU  278  N   PHE A  44    25399  22656  18925   -554  -1803  -2773       N  
ATOM    279  CA  PHE A  44      -9.967 -71.085 -20.927  1.00177.63           C  
ANISOU  279  CA  PHE A  44    25574  22718  19200   -484  -1963  -2773       C  
ATOM    280  C   PHE A  44      -8.989 -71.088 -19.759  1.00178.23           C  
ANISOU  280  C   PHE A  44    25633  22868  19220   -472  -1999  -2734       C  
ATOM    281  O   PHE A  44      -9.191 -71.808 -18.776  1.00179.28           O  
ANISOU  281  O   PHE A  44    25767  22988  19363   -504  -2085  -2568       O  
ATOM    282  CB  PHE A  44      -9.149 -71.209 -22.218  1.00177.65           C  
ANISOU  282  CB  PHE A  44    25546  22705  19247   -353  -1985  -2957       C  
ATOM    283  CG  PHE A  44      -9.760 -72.095 -23.266  1.00178.74           C  
ANISOU  283  CG  PHE A  44    25704  22713  19496   -278  -2099  -3029       C  
ATOM    284  CD1 PHE A  44      -8.938 -72.744 -24.190  1.00180.00           C  
ANISOU  284  CD1 PHE A  44    25830  22864  19700    -90  -2213  -3205       C  
ATOM    285  CD2 PHE A  44     -11.137 -72.284 -23.343  1.00178.89           C  
ANISOU  285  CD2 PHE A  44    25758  22632  19578   -365  -2114  -2937       C  
ATOM    286  CE1 PHE A  44      -9.473 -73.560 -25.171  1.00180.87           C  
ANISOU  286  CE1 PHE A  44    25948  22859  19915     32  -2366  -3332       C  
ATOM    287  CE2 PHE A  44     -11.683 -73.109 -24.321  1.00179.85           C  
ANISOU  287  CE2 PHE A  44    25891  22604  19841   -279  -2265  -3034       C  
ATOM    288  CZ  PHE A  44     -10.846 -73.747 -25.237  1.00181.02           C  
ANISOU  288  CZ  PHE A  44    26010  22736  20032    -68  -2404  -3252       C  
ATOM    289  N   LYS A  45      -7.938 -70.266 -19.884  1.00177.82           N  
ANISOU  289  N   LYS A  45    25540  22901  19123   -424  -1940  -2861       N  
ATOM    290  CA  LYS A  45      -6.755 -70.312 -18.994  1.00178.52           C  
ANISOU  290  CA  LYS A  45    25605  23038  19189   -383  -1999  -2873       C  
ATOM    291  C   LYS A  45      -6.993 -70.095 -17.480  1.00179.18           C  
ANISOU  291  C   LYS A  45    25693  23233  19156   -413  -2011  -2773       C  
ATOM    292  O   LYS A  45      -6.971 -68.957 -16.995  1.00178.86           O  
ANISOU  292  O   LYS A  45    25623  23306  19029   -409  -1956  -2845       O  
ATOM    293  CB  LYS A  45      -5.657 -69.356 -19.510  1.00178.07           C  
ANISOU  293  CB  LYS A  45    25468  23042  19148   -335  -1944  -2998       C  
ATOM    294  CG  LYS A  45      -4.855 -69.878 -20.702  1.00177.76           C  
ANISOU  294  CG  LYS A  45    25381  22987  19174   -230  -1968  -3072       C  
ATOM    295  CD  LYS A  45      -3.734 -70.789 -20.241  1.00177.85           C  
ANISOU  295  CD  LYS A  45    25393  22965  19217   -152  -2095  -3092       C  
ATOM    296  CE  LYS A  45      -3.432 -71.841 -21.278  1.00178.16           C  
ANISOU  296  CE  LYS A  45    25424  22961  19307    -14  -2185  -3178       C  
ATOM    297  NZ  LYS A  45      -2.605 -72.917 -20.691  1.00178.61           N1+
ANISOU  297  NZ  LYS A  45    25505  22937  19422     50  -2347  -3190       N1+
ATOM    298  N   GLY A  46      -7.202 -71.200 -16.753  1.00180.38           N  
ANISOU  298  N   GLY A  46    25858  23364  19315   -420  -2107  -2607       N  
ATOM    299  CA  GLY A  46      -7.334 -71.199 -15.282  1.00181.42           C  
ANISOU  299  CA  GLY A  46    25958  23674  19298   -405  -2126  -2469       C  
ATOM    300  C   GLY A  46      -8.706 -71.579 -14.726  1.00182.17           C  
ANISOU  300  C   GLY A  46    26025  23868  19323   -458  -2107  -2214       C  
ATOM    301  O   GLY A  46      -9.544 -72.148 -15.437  1.00182.13           O  
ANISOU  301  O   GLY A  46    26032  23719  19452   -531  -2123  -2111       O  
ATOM    302  N   ASP A  47      -8.909 -71.287 -13.437  1.00183.10           N  
ANISOU  302  N   ASP A  47    26084  24257  19230   -399  -2086  -2106       N  
ATOM    303  CA  ASP A  47     -10.229 -71.320 -12.772  1.00183.93           C  
ANISOU  303  CA  ASP A  47    26117  24582  19184   -409  -2032  -1855       C  
ATOM    304  C   ASP A  47     -11.032 -72.634 -12.810  1.00184.88           C  
ANISOU  304  C   ASP A  47    26174  24606  19466   -511  -2104  -1483       C  
ATOM    305  O   ASP A  47     -10.568 -73.663 -13.313  1.00185.16           O  
ANISOU  305  O   ASP A  47    26227  24366  19760   -567  -2236  -1430       O  
ATOM    306  CB  ASP A  47     -11.115 -70.164 -13.275  1.00182.78           C  
ANISOU  306  CB  ASP A  47    26003  24494  18952   -420  -1910  -2009       C  
ATOM    307  CG  ASP A  47     -10.771 -68.826 -12.635  1.00183.21           C  
ANISOU  307  CG  ASP A  47    26044  24764  18802   -287  -1881  -2264       C  
ATOM    308  OD1 ASP A  47     -11.316 -67.800 -13.100  1.00182.39           O  
ANISOU  308  OD1 ASP A  47    25964  24659  18679   -291  -1816  -2432       O  
ATOM    309  OD2 ASP A  47      -9.969 -68.795 -11.673  1.00184.92           O1-
ANISOU  309  OD2 ASP A  47    26223  25137  18901   -169  -1950  -2309       O1-
ATOM    310  N   LYS A  48     -12.249 -72.555 -12.267  1.00185.45           N  
ANISOU  310  N   LYS A  48    26153  24910  19400   -522  -2036  -1225       N  
ATOM    311  CA  LYS A  48     -13.198 -73.668 -12.158  1.00186.49           C  
ANISOU  311  CA  LYS A  48    26170  24994  19696   -627  -2108   -790       C  
ATOM    312  C   LYS A  48     -13.963 -73.890 -13.486  1.00184.84           C  
ANISOU  312  C   LYS A  48    26028  24448  19757   -755  -2136   -838       C  
ATOM    313  O   LYS A  48     -15.157 -73.572 -13.574  1.00184.82           O  
ANISOU  313  O   LYS A  48    25982  24549  19695   -799  -2051   -706       O  
ATOM    314  CB  LYS A  48     -14.176 -73.362 -11.005  1.00188.33           C  
ANISOU  314  CB  LYS A  48    26239  25696  19622   -555  -2005   -480       C  
ATOM    315  CG  LYS A  48     -14.723 -74.568 -10.256  1.00190.74           C  
ANISOU  315  CG  LYS A  48    26330  26115  20026   -614  -2096     99       C  
ATOM    316  CD  LYS A  48     -16.016 -74.224  -9.523  1.00191.39           C  
ANISOU  316  CD  LYS A  48    26234  26652  19834   -560  -1967    431       C  
ATOM    317  CE  LYS A  48     -17.214 -74.301 -10.461  1.00190.05           C  
ANISOU  317  CE  LYS A  48    26074  26256  19881   -714  -1953    529       C  
ATOM    318  NZ  LYS A  48     -18.507 -74.009  -9.793  1.00191.16           N1+
ANISOU  318  NZ  LYS A  48    26021  26844  19766   -665  -1826    883       N1+
ATOM    319  N   ALA A  49     -13.276 -74.442 -14.496  1.00183.36           N  
ANISOU  319  N   ALA A  49    25934  23889  19846   -786  -2264  -1037       N  
ATOM    320  CA  ALA A  49     -13.802 -74.582 -15.880  1.00181.66           C  
ANISOU  320  CA  ALA A  49    25795  23371  19859   -847  -2309  -1186       C  
ATOM    321  C   ALA A  49     -15.033 -75.505 -16.027  1.00182.85           C  
ANISOU  321  C   ALA A  49    25844  23359  20269   -963  -2440   -843       C  
ATOM    322  O   ALA A  49     -14.897 -76.731 -16.026  1.00184.66           O  
ANISOU  322  O   ALA A  49    26004  23342  20817  -1005  -2677   -654       O  
ATOM    323  CB  ALA A  49     -12.679 -75.004 -16.847  1.00180.87           C  
ANISOU  323  CB  ALA A  49    25787  22991  19945   -787  -2437  -1493       C  
ATOM    324  N   LEU A  50     -16.213 -74.893 -16.203  1.00181.68           N  
ANISOU  324  N   LEU A  50    25682  23326  20021  -1012  -2307   -774       N  
ATOM    325  CA  LEU A  50     -17.536 -75.541 -16.003  1.00182.87           C  
ANISOU  325  CA  LEU A  50    25688  23444  20349  -1128  -2383   -352       C  
ATOM    326  C   LEU A  50     -17.892 -76.715 -16.931  1.00183.33           C  
ANISOU  326  C   LEU A  50    25725  23040  20891  -1210  -2665   -290       C  
ATOM    327  O   LEU A  50     -17.059 -77.200 -17.698  1.00182.83           O  
ANISOU  327  O   LEU A  50    25754  22687  21029  -1150  -2832   -577       O  
ATOM    328  CB  LEU A  50     -18.688 -74.500 -16.019  1.00182.01           C  
ANISOU  328  CB  LEU A  50    25577  23588  19993  -1143  -2164   -337       C  
ATOM    329  CG  LEU A  50     -18.930 -73.382 -14.978  1.00181.98           C  
ANISOU  329  CG  LEU A  50    25527  24082  19536  -1051  -1931   -305       C  
ATOM    330  CD1 LEU A  50     -20.182 -72.581 -15.346  1.00180.88           C  
ANISOU  330  CD1 LEU A  50    25392  24059  19273  -1080  -1782   -319       C  
ATOM    331  CD2 LEU A  50     -19.042 -73.881 -13.533  1.00184.77           C  
ANISOU  331  CD2 LEU A  50    25673  24786  19747  -1013  -1942    149       C  
ATOM    332  N   ASP A  51     -19.151 -77.146 -16.843  1.00204.26           N  
ANISOU  332  N   ASP A  51    33275  31120  13214   -113  -8540   -431       N  
ATOM    333  CA  ASP A  51     -19.637 -78.328 -17.556  1.00200.47           C  
ANISOU  333  CA  ASP A  51    32629  30632  12910   -140  -8018   -144       C  
ATOM    334  C   ASP A  51     -20.336 -78.058 -18.915  1.00196.03           C  
ANISOU  334  C   ASP A  51    31927  29865  12691   -368  -7721   -199       C  
ATOM    335  O   ASP A  51     -19.654 -77.870 -19.924  1.00194.27           O  
ANISOU  335  O   ASP A  51    31440  29501  12872   -613  -7797   -174       O  
ATOM    336  CB  ASP A  51     -20.497 -79.195 -16.622  1.00201.48           C  
ANISOU  336  CB  ASP A  51    32968  30951  12632    180  -7702      9       C  
ATOM    337  CG  ASP A  51     -21.537 -78.345 -15.797  1.00202.76           C  
ANISOU  337  CG  ASP A  51    33501  31181  12357    390  -7738   -246       C  
ATOM    338  OD1 ASP A  51     -21.333 -77.109 -15.557  1.00203.95           O  
ANISOU  338  OD1 ASP A  51    33790  31280  12421    349  -8136   -560       O  
ATOM    339  OD2 ASP A  51     -22.567 -78.923 -15.381  1.00202.31           O1-
ANISOU  339  OD2 ASP A  51    33590  31221  12056    607  -7362   -126       O1-
ATOM    340  N   GLY A  52     -21.671 -78.038 -18.939  1.00194.09           N  
ANISOU  340  N   GLY A  52    31851  29613  12280   -272  -7387   -264       N  
ATOM    341  CA  GLY A  52     -22.447 -78.059 -20.197  1.00189.64           C  
ANISOU  341  CA  GLY A  52    31152  28889  12015   -444  -7037   -272       C  
ATOM    342  C   GLY A  52     -22.424 -76.846 -21.127  1.00187.65           C  
ANISOU  342  C   GLY A  52    30826  28451  12019   -681  -7196   -505       C  
ATOM    343  O   GLY A  52     -21.561 -76.754 -22.026  1.00186.13           O  
ANISOU  343  O   GLY A  52    30366  28154  12201   -892  -7304   -448       O  
ATOM    344  N   TYR A  53     -23.391 -75.940 -20.927  1.00187.25           N  
ANISOU  344  N   TYR A  53    31008  28363  11775   -633  -7185   -745       N  
ATOM    345  CA  TYR A  53     -23.478 -74.654 -21.644  1.00185.89           C  
ANISOU  345  CA  TYR A  53    30813  28019  11797   -824  -7349   -986       C  
ATOM    346  C   TYR A  53     -22.130 -73.928 -21.847  1.00187.20           C  
ANISOU  346  C   TYR A  53    30811  28091  12226  -1005  -7803  -1047       C  
ATOM    347  O   TYR A  53     -21.926 -73.343 -22.907  1.00185.27           O  
ANISOU  347  O   TYR A  53    30374  27688  12332  -1218  -7819  -1087       O  
ATOM    348  CB  TYR A  53     -24.544 -73.711 -21.026  1.00186.86           C  
ANISOU  348  CB  TYR A  53    31263  28143  11594   -694  -7372  -1254       C  
ATOM    349  CG  TYR A  53     -24.215 -73.067 -19.662  1.00191.14           C  
ANISOU  349  CG  TYR A  53    32079  28782  11763   -513  -7781  -1439       C  
ATOM    350  CD1 TYR A  53     -24.218 -71.669 -19.497  1.00192.21           C  
ANISOU  350  CD1 TYR A  53    32356  28807  11868   -564  -8118  -1754       C  
ATOM    351  CD2 TYR A  53     -23.935 -73.855 -18.536  1.00193.61           C  
ANISOU  351  CD2 TYR A  53    32516  29301  11747   -271  -7826  -1306       C  
ATOM    352  CE1 TYR A  53     -23.937 -71.085 -18.254  1.00195.46           C  
ANISOU  352  CE1 TYR A  53    33028  29304  11932   -378  -8512  -1957       C  
ATOM    353  CE2 TYR A  53     -23.649 -73.280 -17.300  1.00197.24           C  
ANISOU  353  CE2 TYR A  53    33235  29869  11837    -74  -8209  -1491       C  
ATOM    354  CZ  TYR A  53     -23.652 -71.903 -17.165  1.00198.45           C  
ANISOU  354  CZ  TYR A  53    33531  29907  11966   -127  -8558  -1828       C  
ATOM    355  OH  TYR A  53     -23.365 -71.371 -15.928  1.00202.54           O  
ANISOU  355  OH  TYR A  53    34313  30535  12108     91  -8955  -2034       O  
ATOM    356  N   SER A  54     -21.221 -73.996 -20.862  1.00190.28           N  
ANISOU  356  N   SER A  54    31256  28582  12461   -912  -8156  -1037       N  
ATOM    357  CA  SER A  54     -19.876 -73.372 -20.923  1.00191.95           C  
ANISOU  357  CA  SER A  54    31294  28704  12935  -1071  -8621  -1080       C  
ATOM    358  C   SER A  54     -18.947 -73.955 -22.009  1.00190.06           C  
ANISOU  358  C   SER A  54    30667  28393  13153  -1273  -8539   -821       C  
ATOM    359  O   SER A  54     -18.603 -73.256 -22.987  1.00188.76           O  
ANISOU  359  O   SER A  54    30297  28057  13367  -1488  -8608   -853       O  
ATOM    360  CB  SER A  54     -19.187 -73.465 -19.560  1.00196.01           C  
ANISOU  360  CB  SER A  54    31962  29369  13142   -889  -9001  -1119       C  
ATOM    361  OG  SER A  54     -20.067 -73.095 -18.514  1.00197.90           O  
ANISOU  361  OG  SER A  54    32572  29715  12906   -646  -9032  -1326       O  
ATOM    362  N   LYS A  55     -18.549 -75.222 -21.829  1.00189.99           N  
ANISOU  362  N   LYS A  55    30560  28519  13110  -1187  -8381   -554       N  
ATOM    363  CA  LYS A  55     -17.732 -75.976 -22.807  1.00188.19           C  
ANISOU  363  CA  LYS A  55    29981  28250  13271  -1331  -8248   -283       C  
ATOM    364  C   LYS A  55     -18.397 -76.083 -24.187  1.00184.25           C  
ANISOU  364  C   LYS A  55    29332  27640  13036  -1454  -7854   -239       C  
ATOM    365  O   LYS A  55     -17.778 -75.760 -25.229  1.00182.83           O  
ANISOU  365  O   LYS A  55    28886  27339  13241  -1638  -7890   -174       O  
ATOM    366  CB  LYS A  55     -17.434 -77.396 -22.303  1.00188.75           C  
ANISOU  366  CB  LYS A  55    30019  28489  13210  -1179  -8084    -15       C  
ATOM    367  CG  LYS A  55     -16.547 -77.498 -21.067  1.00192.56           C  
ANISOU  367  CG  LYS A  55    30581  29108  13476  -1052  -8465     10       C  
ATOM    368  CD  LYS A  55     -15.849 -78.866 -20.997  1.00192.75           C  
ANISOU  368  CD  LYS A  55    30427  29246  13564   -988  -8325    342       C  
ATOM    369  CE  LYS A  55     -16.823 -80.035 -20.789  1.00191.45           C  
ANISOU  369  CE  LYS A  55    30370  29191  13184   -801  -7855    498       C  
ATOM    370  NZ  LYS A  55     -17.243 -80.214 -19.366  1.00194.25           N1+
ANISOU  370  NZ  LYS A  55    31023  29732  13052   -524  -7915    465       N1+
ATOM    371  N   LYS A  56     -19.653 -76.543 -24.181  1.00182.63           N  
ANISOU  371  N   LYS A  56    29288  27480  12622  -1337  -7482   -265       N  
ATOM    372  CA  LYS A  56     -20.463 -76.624 -25.398  1.00178.83           C  
ANISOU  372  CA  LYS A  56    28704  26906  12337  -1420  -7116   -268       C  
ATOM    373  C   LYS A  56     -20.451 -75.249 -26.096  1.00178.14           C  
ANISOU  373  C   LYS A  56    28571  26664  12452  -1590  -7286   -460       C  
ATOM    374  O   LYS A  56     -19.818 -75.096 -27.155  1.00176.63           O  
ANISOU  374  O   LYS A  56    28109  26382  12621  -1742  -7286   -365       O  
ATOM    375  CB  LYS A  56     -21.897 -77.070 -25.045  1.00177.89           C  
ANISOU  375  CB  LYS A  56    28810  26845  11935  -1258  -6769   -324       C  
ATOM    376  CG  LYS A  56     -22.614 -77.959 -26.076  1.00174.66           C  
ANISOU  376  CG  LYS A  56    28256  26400  11706  -1273  -6320   -212       C  
ATOM    377  CD  LYS A  56     -23.978 -78.486 -25.566  1.00173.73           C  
ANISOU  377  CD  LYS A  56    28343  26336  11330  -1101  -5998   -234       C  
ATOM    378  CE  LYS A  56     -25.117 -77.479 -25.754  1.00172.38           C  
ANISOU  378  CE  LYS A  56    28347  26095  11055  -1115  -5928   -478       C  
ATOM    379  NZ  LYS A  56     -26.474 -78.104 -25.719  1.00170.93           N1+
ANISOU  379  NZ  LYS A  56    28259  25925  10762   -992  -5535   -463       N1+
ATOM    380  N   LYS A  57     -21.105 -74.260 -25.469  1.00179.33           N  
ANISOU  380  N   LYS A  57    28979  26788  12372  -1545  -7433   -713       N  
ATOM    381  CA  LYS A  57     -21.211 -72.860 -25.944  1.00179.01           C  
ANISOU  381  CA  LYS A  57    28939  26590  12488  -1684  -7610   -921       C  
ATOM    382  C   LYS A  57     -19.901 -72.284 -26.533  1.00179.89           C  
ANISOU  382  C   LYS A  57    28765  26581  13004  -1875  -7909   -847       C  
ATOM    383  O   LYS A  57     -19.869 -71.850 -27.715  1.00177.66           O  
ANISOU  383  O   LYS A  57    28278  26183  13040  -2013  -7796   -810       O  
ATOM    384  CB  LYS A  57     -21.696 -71.990 -24.775  1.00181.50           C  
ANISOU  384  CB  LYS A  57    29586  26917  12459  -1572  -7860  -1189       C  
ATOM    385  CG  LYS A  57     -22.488 -70.737 -25.087  1.00180.77           C  
ANISOU  385  CG  LYS A  57    29615  26690  12378  -1631  -7879  -1441       C  
ATOM    386  CD  LYS A  57     -22.872 -69.999 -23.769  1.00183.83           C  
ANISOU  386  CD  LYS A  57    30351  27110  12382  -1478  -8154  -1707       C  
ATOM    387  CE  LYS A  57     -21.676 -69.307 -23.073  1.00186.47           C  
ANISOU  387  CE  LYS A  57    30672  27391  12785  -1524  -8704  -1816       C  
ATOM    388  NZ  LYS A  57     -22.093 -68.293 -22.067  1.00188.55           N1+
ANISOU  388  NZ  LYS A  57    31255  27632  12751  -1403  -8997  -2139       N1+
ATOM    389  N   TYR A  58     -18.823 -72.291 -25.732  1.00182.95           N  
ANISOU  389  N   TYR A  58    29124  27000  13389  -1869  -8281   -809       N  
ATOM    390  CA  TYR A  58     -17.540 -71.720 -26.214  1.00184.08           C  
ANISOU  390  CA  TYR A  58    28977  27017  13948  -2052  -8589   -725       C  
ATOM    391  C   TYR A  58     -16.830 -72.549 -27.338  1.00181.96           C  
ANISOU  391  C   TYR A  58    28357  26753  14027  -2138  -8364   -409       C  
ATOM    392  O   TYR A  58     -16.418 -71.963 -28.372  1.00180.81           O  
ANISOU  392  O   TYR A  58    27965  26476  14260  -2287  -8365   -339       O  
ATOM    393  CB  TYR A  58     -16.611 -71.271 -25.046  1.00188.26           C  
ANISOU  393  CB  TYR A  58    29574  27546  14412  -2035  -9113   -825       C  
ATOM    394  CG  TYR A  58     -17.151 -70.087 -24.219  1.00190.71           C  
ANISOU  394  CG  TYR A  58    30174  27786  14501  -1988  -9406  -1177       C  
ATOM    395  CD1 TYR A  58     -17.215 -70.150 -22.817  1.00193.82           C  
ANISOU  395  CD1 TYR A  58    30855  28306  14480  -1800  -9658  -1335       C  
ATOM    396  CD2 TYR A  58     -17.607 -68.912 -24.840  1.00190.06           C  
ANISOU  396  CD2 TYR A  58    30084  27516  14615  -2111  -9424  -1349       C  
ATOM    397  CE1 TYR A  58     -17.714 -69.069 -22.061  1.00195.98           C  
ANISOU  397  CE1 TYR A  58    31408  28519  14534  -1731  -9930  -1676       C  
ATOM    398  CE2 TYR A  58     -18.107 -67.832 -24.091  1.00192.08           C  
ANISOU  398  CE2 TYR A  58    30608  27694  14678  -2060  -9689  -1681       C  
ATOM    399  CZ  TYR A  58     -18.156 -67.920 -22.709  1.00195.08           C  
ANISOU  399  CZ  TYR A  58    31278  28201  14641  -1868  -9944  -1850       C  
ATOM    400  OH  TYR A  58     -18.646 -66.858 -21.989  1.00197.21           O  
ANISOU  400  OH  TYR A  58    31821  28398  14711  -1796 -10210  -2191       O  
ATOM    401  N   VAL A  59     -16.725 -73.884 -27.178  1.00181.07           N  
ANISOU  401  N   VAL A  59    28218  26789  13792  -2031  -8154   -213       N  
ATOM    402  CA  VAL A  59     -16.159 -74.735 -28.263  1.00178.59           C  
ANISOU  402  CA  VAL A  59    27593  26486  13777  -2082  -7907     68       C  
ATOM    403  C   VAL A  59     -16.918 -74.482 -29.586  1.00175.13           C  
ANISOU  403  C   VAL A  59    27065  25971  13504  -2137  -7572     47       C  
ATOM    404  O   VAL A  59     -16.311 -74.240 -30.658  1.00173.75           O  
ANISOU  404  O   VAL A  59    26614  25722  13682  -2241  -7537    186       O  
ATOM    405  CB  VAL A  59     -16.136 -76.253 -27.885  1.00178.14           C  
ANISOU  405  CB  VAL A  59    27552  26587  13548  -1940  -7687    257       C  
ATOM    406  CG1 VAL A  59     -15.810 -77.120 -29.089  1.00175.88           C  
ANISOU  406  CG1 VAL A  59    26984  26302  13539  -1969  -7383    497       C  
ATOM    407  CG2 VAL A  59     -15.123 -76.512 -26.795  1.00181.30           C  
ANISOU  407  CG2 VAL A  59    27958  27068  13862  -1897  -8028    341       C  
ATOM    408  N   CYS A  60     -18.248 -74.512 -29.467  1.00173.65           N  
ANISOU  408  N   CYS A  60    27117  25811  13050  -2050  -7333   -124       N  
ATOM    409  CA  CYS A  60     -19.156 -74.116 -30.537  1.00170.76           C  
ANISOU  409  CA  CYS A  60    26729  25381  12774  -2083  -7055   -209       C  
ATOM    410  C   CYS A  60     -18.794 -72.742 -31.120  1.00171.40           C  
ANISOU  410  C   CYS A  60    26688  25311  13123  -2228  -7257   -280       C  
ATOM    411  O   CYS A  60     -18.787 -72.575 -32.361  1.00169.51           O  
ANISOU  411  O   CYS A  60    26243  25025  13137  -2283  -7069   -191       O  
ATOM    412  CB  CYS A  60     -20.619 -74.128 -30.059  1.00169.76           C  
ANISOU  412  CB  CYS A  60    26904  25290  12306  -1972  -6857   -412       C  
ATOM    413  SG  CYS A  60     -21.481 -75.727 -30.145  1.00166.85           S  
ANISOU  413  SG  CYS A  60    26579  25039  11776  -1819  -6413   -306       S  
ATOM    414  N   LYS A  61     -18.492 -71.766 -30.253  1.00173.93           N  
ANISOU  414  N   LYS A  61    27128  25556  13401  -2279  -7637   -435       N  
ATOM    415  CA  LYS A  61     -18.084 -70.439 -30.754  1.00174.52           C  
ANISOU  415  CA  LYS A  61    27065  25458  13786  -2427  -7853   -491       C  
ATOM    416  C   LYS A  61     -16.752 -70.416 -31.518  1.00175.21           C  
ANISOU  416  C   LYS A  61    26776  25481  14313  -2540  -7958   -227       C  
ATOM    417  O   LYS A  61     -16.604 -69.664 -32.509  1.00174.35           O  
ANISOU  417  O   LYS A  61    26469  25259  14519  -2634  -7912   -165       O  
ATOM    418  CB  LYS A  61     -18.122 -69.388 -29.655  1.00177.28           C  
ANISOU  418  CB  LYS A  61    27634  25719  14005  -2446  -8247   -749       C  
ATOM    419  CG  LYS A  61     -19.518 -68.904 -29.373  1.00176.23           C  
ANISOU  419  CG  LYS A  61    27810  25584  13567  -2367  -8106  -1012       C  
ATOM    420  CD  LYS A  61     -19.620 -68.390 -27.966  1.00180.09           C  
ANISOU  420  CD  LYS A  61    28591  26072  13764  -2295  -8452  -1258       C  
ATOM    421  CE  LYS A  61     -21.057 -68.357 -27.510  1.00179.43           C  
ANISOU  421  CE  LYS A  61    28844  26058  13276  -2151  -8235  -1462       C  
ATOM    422  NZ  LYS A  61     -21.155 -67.827 -26.125  1.00183.25           N1+
ANISOU  422  NZ  LYS A  61    29628  26556  13444  -2044  -8573  -1708       N1+
ATOM    423  N   LEU A  62     -15.800 -71.248 -31.085  1.00176.66           N  
ANISOU  423  N   LEU A  62    26855  25747  14524  -2520  -8079    -48       N  
ATOM    424  CA  LEU A  62     -14.547 -71.426 -31.849  1.00176.99           C  
ANISOU  424  CA  LEU A  62    26524  25751  14972  -2605  -8121    247       C  
ATOM    425  C   LEU A  62     -14.769 -72.087 -33.219  1.00173.75           C  
ANISOU  425  C   LEU A  62    25926  25403  14690  -2559  -7686    440       C  
ATOM    426  O   LEU A  62     -14.259 -71.601 -34.254  1.00173.27           O  
ANISOU  426  O   LEU A  62    25594  25264  14980  -2625  -7637    601       O  
ATOM    427  CB  LEU A  62     -13.493 -72.196 -31.045  1.00179.33           C  
ANISOU  427  CB  LEU A  62    26753  26128  15256  -2584  -8348    396       C  
ATOM    428  CG  LEU A  62     -12.702 -71.441 -29.961  1.00183.72           C  
ANISOU  428  CG  LEU A  62    27339  26598  15869  -2658  -8875    289       C  
ATOM    429  CD1 LEU A  62     -11.901 -72.417 -29.073  1.00186.49           C  
ANISOU  429  CD1 LEU A  62    27684  27083  16092  -2586  -9039    417       C  
ATOM    430  CD2 LEU A  62     -11.778 -70.355 -30.534  1.00185.51           C  
ANISOU  430  CD2 LEU A  62    27263  26624  16599  -2831  -9129    379       C  
ATOM    431  N   LEU A  63     -15.532 -73.183 -33.232  1.00171.36           N  
ANISOU  431  N   LEU A  63    25763  25237  14111  -2429  -7372    425       N  
ATOM    432  CA  LEU A  63     -15.949 -73.754 -34.513  1.00167.93           C  
ANISOU  432  CA  LEU A  63    25196  24855  13757  -2363  -6969    533       C  
ATOM    433  C   LEU A  63     -16.566 -72.660 -35.387  1.00166.77           C  
ANISOU  433  C   LEU A  63    25023  24613  13729  -2409  -6874    428       C  
ATOM    434  O   LEU A  63     -16.090 -72.443 -36.495  1.00166.39           O  
ANISOU  434  O   LEU A  63    24714  24541  13965  -2425  -6766    604       O  
ATOM    435  CB  LEU A  63     -16.911 -74.937 -34.335  1.00165.74           C  
ANISOU  435  CB  LEU A  63    25102  24697  13175  -2224  -6666    466       C  
ATOM    436  CG  LEU A  63     -17.060 -75.928 -35.494  1.00162.52           C  
ANISOU  436  CG  LEU A  63    24531  24361  12857  -2130  -6297    604       C  
ATOM    437  CD1 LEU A  63     -15.774 -76.669 -35.744  1.00162.77           C  
ANISOU  437  CD1 LEU A  63    24305  24437  13103  -2121  -6336    889       C  
ATOM    438  CD2 LEU A  63     -18.158 -76.913 -35.211  1.00159.72           C  
ANISOU  438  CD2 LEU A  63    24374  24081  12233  -2013  -6037    489       C  
ATOM    439  N   PHE A  64     -17.584 -71.949 -34.884  1.00166.67           N  
ANISOU  439  N   PHE A  64    25271  24551  13502  -2418  -6913    159       N  
ATOM    440  CA  PHE A  64     -18.235 -70.883 -35.678  1.00165.27           C  
ANISOU  440  CA  PHE A  64    25082  24285  13428  -2456  -6816     54       C  
ATOM    441  C   PHE A  64     -17.272 -69.815 -36.213  1.00167.10           C  
ANISOU  441  C   PHE A  64    25049  24378  14066  -2579  -7018    194       C  
ATOM    442  O   PHE A  64     -17.353 -69.436 -37.391  1.00165.79           O  
ANISOU  442  O   PHE A  64    24701  24191  14100  -2569  -6820    298       O  
ATOM    443  CB  PHE A  64     -19.384 -70.214 -34.917  1.00165.00           C  
ANISOU  443  CB  PHE A  64    25375  24207  13109  -2450  -6870   -254       C  
ATOM    444  CG  PHE A  64     -20.067 -69.108 -35.690  1.00163.34           C  
ANISOU  444  CG  PHE A  64    25158  23902  13002  -2488  -6772   -360       C  
ATOM    445  CD1 PHE A  64     -21.278 -69.335 -36.325  1.00161.02           C  
ANISOU  445  CD1 PHE A  64    24962  23673  12545  -2397  -6430   -460       C  
ATOM    446  CD2 PHE A  64     -19.498 -67.842 -35.781  1.00164.49           C  
ANISOU  446  CD2 PHE A  64    25184  23883  13431  -2610  -7027   -356       C  
ATOM    447  CE1 PHE A  64     -21.913 -68.318 -37.040  1.00160.34           C  
ANISOU  447  CE1 PHE A  64    24866  23511  12545  -2419  -6337   -549       C  
ATOM    448  CE2 PHE A  64     -20.120 -66.821 -36.484  1.00163.56           C  
ANISOU  448  CE2 PHE A  64    25052  23673  13419  -2636  -6928   -436       C  
ATOM    449  CZ  PHE A  64     -21.328 -67.056 -37.114  1.00161.77           C  
ANISOU  449  CZ  PHE A  64    24935  23533  12999  -2537  -6579   -530       C  
ATOM    450  N   ILE A  65     -16.381 -69.316 -35.353  1.00170.34           N  
ANISOU  450  N   ILE A  65    25428  24689  14604  -2682  -7412    199       N  
ATOM    451  CA  ILE A  65     -15.384 -68.335 -35.826  1.00172.32           C  
ANISOU  451  CA  ILE A  65    25387  24781  15306  -2807  -7622    360       C  
ATOM    452  C   ILE A  65     -14.515 -68.945 -36.937  1.00171.75           C  
ANISOU  452  C   ILE A  65    24964  24772  15519  -2773  -7420    715       C  
ATOM    453  O   ILE A  65     -14.350 -68.342 -38.006  1.00171.50           O  
ANISOU  453  O   ILE A  65    24706  24682  15774  -2784  -7290    868       O  
ATOM    454  CB  ILE A  65     -14.542 -67.713 -34.668  1.00175.88           C  
ANISOU  454  CB  ILE A  65    25851  25099  15876  -2927  -8123    284       C  
ATOM    455  CG1 ILE A  65     -15.435 -66.837 -33.788  1.00176.31           C  
ANISOU  455  CG1 ILE A  65    26230  25065  15695  -2944  -8311    -76       C  
ATOM    456  CG2 ILE A  65     -13.379 -66.866 -35.214  1.00178.28           C  
ANISOU  456  CG2 ILE A  65    25787  25226  16724  -3060  -8328    507       C  
ATOM    457  CD1 ILE A  65     -14.862 -66.548 -32.438  1.00179.71           C  
ANISOU  457  CD1 ILE A  65    26782  25431  16069  -2992  -8782   -229       C  
ATOM    458  N   PHE A  66     -13.992 -70.149 -36.689  1.00171.59           N  
ANISOU  458  N   PHE A  66    24906  24882  15407  -2709  -7379    852       N  
ATOM    459  CA  PHE A  66     -13.234 -70.876 -37.703  1.00170.60           C  
ANISOU  459  CA  PHE A  66    24481  24841  15497  -2642  -7162   1175       C  
ATOM    460  C   PHE A  66     -14.014 -70.905 -39.021  1.00167.86           C  
ANISOU  460  C   PHE A  66    24087  24561  15130  -2529  -6759   1197       C  
ATOM    461  O   PHE A  66     -13.515 -70.472 -40.064  1.00168.10           O  
ANISOU  461  O   PHE A  66    23844  24563  15462  -2515  -6654   1419       O  
ATOM    462  CB  PHE A  66     -12.917 -72.291 -37.210  1.00170.30           C  
ANISOU  462  CB  PHE A  66    24489  24948  15270  -2559  -7111   1253       C  
ATOM    463  CG  PHE A  66     -12.189 -73.129 -38.207  1.00169.83           C  
ANISOU  463  CG  PHE A  66    24150  24982  15396  -2467  -6879   1563       C  
ATOM    464  CD1 PHE A  66     -10.810 -73.049 -38.321  1.00172.27           C  
ANISOU  464  CD1 PHE A  66    24156  25247  16052  -2525  -7054   1854       C  
ATOM    465  CD2 PHE A  66     -12.886 -73.992 -39.044  1.00167.54           C  
ANISOU  465  CD2 PHE A  66    23893  24820  14943  -2311  -6490   1557       C  
ATOM    466  CE1 PHE A  66     -10.134 -73.823 -39.248  1.00172.34           C  
ANISOU  466  CE1 PHE A  66    23911  25350  16222  -2418  -6826   2149       C  
ATOM    467  CE2 PHE A  66     -12.226 -74.768 -39.977  1.00167.09           C  
ANISOU  467  CE2 PHE A  66    23592  24855  15040  -2199  -6278   1824       C  
ATOM    468  CZ  PHE A  66     -10.846 -74.690 -40.080  1.00169.69           C  
ANISOU  468  CZ  PHE A  66    23629  25151  15693  -2246  -6436   2126       C  
ATOM    469  N   LEU A  67     -15.256 -71.377 -38.945  1.00165.44           N  
ANISOU  469  N   LEU A  67    24046  24342  14469  -2439  -6543    967       N  
ATOM    470  CA  LEU A  67     -16.126 -71.499 -40.101  1.00162.72           C  
ANISOU  470  CA  LEU A  67    23695  24076  14056  -2317  -6179    936       C  
ATOM    471  C   LEU A  67     -16.735 -70.178 -40.540  1.00162.75           C  
ANISOU  471  C   LEU A  67    23719  23976  14142  -2364  -6171    825       C  
ATOM    472  O   LEU A  67     -17.631 -70.174 -41.384  1.00160.75           O  
ANISOU  472  O   LEU A  67    23505  23789  13783  -2261  -5890    749       O  
ATOM    473  CB  LEU A  67     -17.243 -72.506 -39.830  1.00160.35           C  
ANISOU  473  CB  LEU A  67    23651  23886  13386  -2210  -5964    730       C  
ATOM    474  CG  LEU A  67     -16.849 -73.941 -39.492  1.00159.95           C  
ANISOU  474  CG  LEU A  67    23594  23941  13239  -2135  -5900    828       C  
ATOM    475  CD1 LEU A  67     -18.098 -74.781 -39.337  1.00157.93           C  
ANISOU  475  CD1 LEU A  67    23572  23760  12674  -2033  -5666    622       C  
ATOM    476  CD2 LEU A  67     -15.937 -74.536 -40.547  1.00159.91           C  
ANISOU  476  CD2 LEU A  67    23287  24008  13462  -2046  -5749   1114       C  
ATOM    477  N   LEU A  68     -16.280 -69.062 -39.965  1.00165.17           N  
ANISOU  477  N   LEU A  68    24000  24116  14640  -2515  -6486    805       N  
ATOM    478  CA  LEU A  68     -16.670 -67.746 -40.480  1.00165.71           C  
ANISOU  478  CA  LEU A  68    24026  24061  14874  -2564  -6485    755       C  
ATOM    479  C   LEU A  68     -15.717 -67.331 -41.594  1.00167.15           C  
ANISOU  479  C   LEU A  68    23827  24211  15472  -2551  -6412   1098       C  
ATOM    480  O   LEU A  68     -16.088 -66.575 -42.505  1.00166.70           O  
ANISOU  480  O   LEU A  68    23671  24127  15541  -2510  -6244   1148       O  
ATOM    481  CB  LEU A  68     -16.695 -66.679 -39.384  1.00167.57           C  
ANISOU  481  CB  LEU A  68    24412  24109  15147  -2722  -6856    553       C  
ATOM    482  CG  LEU A  68     -17.692 -65.523 -39.570  1.00166.83           C  
ANISOU  482  CG  LEU A  68    24453  23911  15026  -2747  -6816    348       C  
ATOM    483  CD1 LEU A  68     -17.868 -64.785 -38.264  1.00168.39           C  
ANISOU  483  CD1 LEU A  68    24886  23959  15137  -2863  -7181     77       C  
ATOM    484  CD2 LEU A  68     -17.337 -64.531 -40.690  1.00167.27           C  
ANISOU  484  CD2 LEU A  68    24212  23863  15480  -2768  -6733    561       C  
ATOM    485  N   GLY A  69     -14.494 -67.845 -41.518  1.00169.06           N  
ANISOU  485  N   GLY A  69    23847  24465  15924  -2572  -6526   1352       N  
ATOM    486  CA  GLY A  69     -13.449 -67.512 -42.478  1.00171.03           C  
ANISOU  486  CA  GLY A  69    23708  24681  16593  -2552  -6469   1724       C  
ATOM    487  C   GLY A  69     -12.208 -67.036 -41.759  1.00174.68           C  
ANISOU  487  C   GLY A  69    23982  24973  17414  -2723  -6858   1872       C  
ATOM    488  O   GLY A  69     -11.339 -66.405 -42.367  1.00176.46           O  
ANISOU  488  O   GLY A  69    23875  25097  18073  -2756  -6890   2167       O  
ATOM    489  N   HIS A  70     -12.146 -67.336 -40.459  1.00175.96           N  
ANISOU  489  N   HIS A  70    24354  25104  17398  -2818  -7153   1668       N  
ATOM    490  CA  HIS A  70     -11.005 -67.011 -39.593  1.00179.55           C  
ANISOU  490  CA  HIS A  70    24672  25410  18139  -2972  -7576   1749       C  
ATOM    491  C   HIS A  70     -10.330 -68.295 -39.119  1.00179.99           C  
ANISOU  491  C   HIS A  70    24714  25608  18066  -2925  -7613   1861       C  
ATOM    492  O   HIS A  70     -10.802 -69.401 -39.420  1.00177.66           O  
ANISOU  492  O   HIS A  70    24531  25506  17467  -2780  -7315   1855       O  
ATOM    493  CB  HIS A  70     -11.452 -66.161 -38.395  1.00180.89           C  
ANISOU  493  CB  HIS A  70    25102  25421  18206  -3107  -7943   1398       C  
ATOM    494  CG  HIS A  70     -11.819 -64.754 -38.756  1.00181.58           C  
ANISOU  494  CG  HIS A  70    25141  25312  18541  -3188  -7995   1326       C  
ATOM    495  CD2 HIS A  70     -11.281 -63.570 -38.382  1.00184.62           C  
ANISOU  495  CD2 HIS A  70    25394  25440  19314  -3349  -8354   1307       C  
ATOM    496  ND1 HIS A  70     -12.862 -64.449 -39.605  1.00179.10           N  
ANISOU  496  ND1 HIS A  70    24907  25046  18095  -3099  -7657   1262       N  
ATOM    497  CE1 HIS A  70     -12.947 -63.138 -39.745  1.00180.48           C  
ANISOU  497  CE1 HIS A  70    25004  25009  18559  -3198  -7786   1224       C  
ATOM    498  NE2 HIS A  70     -11.999 -62.582 -39.012  1.00184.22           N  
ANISOU  498  NE2 HIS A  70    25347  25286  19365  -3354  -8209   1246       N  
ATOM    499  N   ASP A  71      -9.228 -68.154 -38.383  1.00183.26           N  
ANISOU  499  N   ASP A  71    24983  25917  18730  -3045  -7983   1962       N  
ATOM    500  CA  ASP A  71      -8.462 -69.323 -37.945  1.00183.99           C  
ANISOU  500  CA  ASP A  71    25024  26137  18746  -3002  -8034   2107       C  
ATOM    501  C   ASP A  71      -8.352 -69.485 -36.434  1.00185.86           C  
ANISOU  501  C   ASP A  71    25491  26357  18769  -3074  -8421   1875       C  
ATOM    502  O   ASP A  71      -8.483 -68.530 -35.663  1.00187.61           O  
ANISOU  502  O   ASP A  71    25830  26425  19030  -3187  -8761   1645       O  
ATOM    503  CB  ASP A  71      -7.066 -69.362 -38.589  1.00185.94           C  
ANISOU  503  CB  ASP A  71    24832  26342  19474  -3023  -8060   2533       C  
ATOM    504  CG  ASP A  71      -6.415 -70.744 -38.495  1.00185.45           C  
ANISOU  504  CG  ASP A  71    24703  26455  19303  -2925  -7965   2729       C  
ATOM    505  OD1 ASP A  71      -5.287 -70.835 -37.962  1.00187.35           O  
ANISOU  505  OD1 ASP A  71    24756  26641  19789  -3007  -8256   2896       O  
ATOM    506  OD2 ASP A  71      -7.036 -71.738 -38.938  1.00182.56           O1-
ANISOU  506  OD2 ASP A  71    24470  26272  18621  -2766  -7612   2705       O1-
ATOM    507  N   ILE A  72      -8.107 -70.731 -36.045  1.00185.57           N  
ANISOU  507  N   ILE A  72    25515  26487  18506  -2985  -8356   1943       N  
ATOM    508  CA  ILE A  72      -8.031 -71.144 -34.669  1.00187.17           C  
ANISOU  508  CA  ILE A  72    25942  26736  18438  -2996  -8648   1764       C  
ATOM    509  C   ILE A  72      -6.661 -71.764 -34.447  1.00189.69           C  
ANISOU  509  C   ILE A  72    26000  27087  18988  -3015  -8822   2053       C  
ATOM    510  O   ILE A  72      -6.266 -72.711 -35.133  1.00188.39           O  
ANISOU  510  O   ILE A  72    25666  27042  18871  -2921  -8544   2320       O  
ATOM    511  CB  ILE A  72      -9.165 -72.143 -34.343  1.00184.33           C  
ANISOU  511  CB  ILE A  72    25926  26560  17552  -2849  -8370   1574       C  
ATOM    512  CG1 ILE A  72     -10.541 -71.493 -34.546  1.00182.29           C  
ANISOU  512  CG1 ILE A  72    25919  26266  17077  -2832  -8206   1290       C  
ATOM    513  CG2 ILE A  72      -9.040 -72.685 -32.938  1.00186.14           C  
ANISOU  513  CG2 ILE A  72    26373  26868  17486  -2821  -8632   1443       C  
ATOM    514  CD1 ILE A  72     -10.705 -70.080 -33.969  1.00183.63           C  
ANISOU  514  CD1 ILE A  72    26186  26249  17338  -2958  -8556   1053       C  
ATOM    515  N   ASP A  73      -5.948 -71.206 -33.479  1.00193.70           N  
ANISOU  515  N   ASP A  73    26475  27482  19640  -3130  -9298   1985       N  
ATOM    516  CA  ASP A  73      -4.573 -71.586 -33.178  1.00196.93           C  
ANISOU  516  CA  ASP A  73    26612  27888  20326  -3174  -9546   2246       C  
ATOM    517  C   ASP A  73      -4.408 -72.274 -31.819  1.00198.76           C  
ANISOU  517  C   ASP A  73    27062  28238  20220  -3125  -9812   2108       C  
ATOM    518  O   ASP A  73      -3.397 -72.936 -31.573  1.00200.42           O  
ANISOU  518  O   ASP A  73    27088  28510  20553  -3115  -9930   2337       O  
ATOM    519  CB  ASP A  73      -3.663 -70.346 -33.245  1.00200.32           C  
ANISOU  519  CB  ASP A  73    26738  28068  21305  -3352  -9923   2332       C  
ATOM    520  CG  ASP A  73      -4.188 -69.171 -32.408  1.00201.94           C  
ANISOU  520  CG  ASP A  73    27168  28107  21454  -3451 -10297   1945       C  
ATOM    521  OD1 ASP A  73      -5.232 -68.579 -32.771  1.00200.07           O  
ANISOU  521  OD1 ASP A  73    27107  27822  21088  -3442 -10116   1750       O  
ATOM    522  OD2 ASP A  73      -3.544 -68.829 -31.396  1.00204.74           O1-
ANISOU  522  OD2 ASP A  73    27516  28375  21899  -3529 -10784   1830       O1-
ATOM    523  N   PHE A  74      -5.406 -72.132 -30.951  1.00198.80           N  
ANISOU  523  N   PHE A  74    27456  28286  19793  -3074  -9889   1752       N  
ATOM    524  CA  PHE A  74      -5.221 -72.437 -29.530  1.00201.67           C  
ANISOU  524  CA  PHE A  74    28032  28733  19859  -3026 -10238   1583       C  
ATOM    525  C   PHE A  74      -6.208 -73.440 -28.927  1.00199.79           C  
ANISOU  525  C   PHE A  74    28159  28709  19045  -2846  -9990   1441       C  
ATOM    526  O   PHE A  74      -7.226 -73.778 -29.547  1.00196.30           O  
ANISOU  526  O   PHE A  74    27848  28325  18412  -2773  -9569   1402       O  
ATOM    527  CB  PHE A  74      -5.205 -71.130 -28.712  1.00204.94           C  
ANISOU  527  CB  PHE A  74    28553  28971  20345  -3129 -10738   1275       C  
ATOM    528  CG  PHE A  74      -6.451 -70.280 -28.868  1.00203.88           C  
ANISOU  528  CG  PHE A  74    28671  28752  20040  -3134 -10623    974       C  
ATOM    529  CD1 PHE A  74      -7.532 -70.434 -27.998  1.00203.52           C  
ANISOU  529  CD1 PHE A  74    29050  28823  19453  -3003 -10597    662       C  
ATOM    530  CD2 PHE A  74      -6.534 -69.314 -29.876  1.00203.35           C  
ANISOU  530  CD2 PHE A  74    28409  28492  20361  -3255 -10534   1021       C  
ATOM    531  CE1 PHE A  74      -8.678 -69.649 -28.135  1.00202.11           C  
ANISOU  531  CE1 PHE A  74    29100  28567  19124  -3002 -10488    394       C  
ATOM    532  CE2 PHE A  74      -7.673 -68.527 -30.023  1.00201.78           C  
ANISOU  532  CE2 PHE A  74    28436  28217  20014  -3257 -10426    753       C  
ATOM    533  CZ  PHE A  74      -8.745 -68.693 -29.150  1.00201.29           C  
ANISOU  533  CZ  PHE A  74    28801  28269  19411  -3134 -10407    433       C  
ATOM    534  N   GLY A  75      -5.874 -73.905 -27.717  1.00202.20           N  
ANISOU  534  N   GLY A  75    28607  29127  19094  -2767 -10263   1378       N  
ATOM    535  CA  GLY A  75      -6.738 -74.749 -26.894  1.00201.43           C  
ANISOU  535  CA  GLY A  75    28861  29224  18451  -2583 -10102   1243       C  
ATOM    536  C   GLY A  75      -7.723 -75.587 -27.681  1.00197.72           C  
ANISOU  536  C   GLY A  75    28474  28846  17805  -2489  -9535   1313       C  
ATOM    537  O   GLY A  75      -8.896 -75.232 -27.824  1.00195.81           O  
ANISOU  537  O   GLY A  75    28457  28585  17358  -2458  -9343   1098       O  
ATOM    538  N   HIS A  76      -7.228 -76.688 -28.231  1.00196.79           N  
ANISOU  538  N   HIS A  76    28159  28817  17797  -2443  -9274   1613       N  
ATOM    539  CA  HIS A  76      -8.088 -77.674 -28.873  1.00193.57           C  
ANISOU  539  CA  HIS A  76    27824  28504  17221  -2331  -8764   1678       C  
ATOM    540  C   HIS A  76      -8.068 -78.968 -28.052  1.00194.00           C  
ANISOU  540  C   HIS A  76    27998  28732  16979  -2173  -8675   1776       C  
ATOM    541  O   HIS A  76      -8.888 -79.860 -28.272  1.00191.52           O  
ANISOU  541  O   HIS A  76    27799  28497  16472  -2059  -8292   1790       O  
ATOM    542  CB  HIS A  76      -7.670 -77.953 -30.324  1.00191.77           C  
ANISOU  542  CB  HIS A  76    27278  28229  17356  -2374  -8473   1933       C  
ATOM    543  CG  HIS A  76      -7.117 -76.764 -31.047  1.00192.58           C  
ANISOU  543  CG  HIS A  76    27142  28167  17863  -2529  -8642   1973       C  
ATOM    544  CD2 HIS A  76      -7.684 -75.919 -31.937  1.00191.34           C  
ANISOU  544  CD2 HIS A  76    26955  27901  17843  -2589  -8503   1884       C  
ATOM    545  ND1 HIS A  76      -5.808 -76.353 -30.908  1.00195.67           N  
ANISOU  545  ND1 HIS A  76    27263  28482  18601  -2634  -8986   2148       N  
ATOM    546  CE1 HIS A  76      -5.596 -75.299 -31.673  1.00196.08           C  
ANISOU  546  CE1 HIS A  76    27123  28374  19005  -2755  -9045   2174       C  
ATOM    547  NE2 HIS A  76      -6.719 -75.013 -32.307  1.00193.65           N  
ANISOU  547  NE2 HIS A  76    26961  28051  18568  -2726  -8752   2018       N  
ATOM    548  N   MET A  77      -7.111 -79.073 -27.125  1.00197.23           N  
ANISOU  548  N   MET A  77    28362  29196  17378  -2164  -9032   1854       N  
ATOM    549  CA  MET A  77      -7.137 -80.117 -26.089  1.00198.30           C  
ANISOU  549  CA  MET A  77    28660  29509  17178  -1995  -9016   1913       C  
ATOM    550  C   MET A  77      -8.216 -79.740 -25.069  1.00198.70           C  
ANISOU  550  C   MET A  77    29099  29617  16781  -1888  -9088   1609       C  
ATOM    551  O   MET A  77      -9.097 -80.567 -24.711  1.00197.43           O  
ANISOU  551  O   MET A  77    29146  29569  16300  -1729  -8788   1600       O  
ATOM    552  CB  MET A  77      -5.772 -80.260 -25.414  1.00201.71           C  
ANISOU  552  CB  MET A  77    28921  29989  17731  -2008  -9402   2080       C  
ATOM    553  CG  MET A  77      -4.800 -81.163 -26.158  1.00201.65           C  
ANISOU  553  CG  MET A  77    28579  30001  18037  -2026  -9232   2444       C  
ATOM    554  SD  MET A  77      -3.263 -81.455 -25.257  1.00207.15           S  
ANISOU  554  SD  MET A  77    29090  30779  18837  -2017  -9670   2652       S  
ATOM    555  CE  MET A  77      -3.808 -82.525 -23.920  1.00207.75           C  
ANISOU  555  CE  MET A  77    29486  31084  18365  -1770  -9597   2625       C  
ATOM    556  N   GLU A  78      -8.134 -78.476 -24.635  1.00200.46           N  
ANISOU  556  N   GLU A  78    29404  29746  17013  -1970  -9481   1368       N  
ATOM    557  CA  GLU A  78      -9.192 -77.781 -23.900  1.00200.64           C  
ANISOU  557  CA  GLU A  78    29780  29779  16675  -1895  -9565   1037       C  
ATOM    558  C   GLU A  78     -10.481 -77.709 -24.762  1.00196.96           C  
ANISOU  558  C   GLU A  78    29417  29253  16167  -1905  -9127    940       C  
ATOM    559  O   GLU A  78     -11.252 -76.749 -24.680  1.00196.64           O  
ANISOU  559  O   GLU A  78    29561  29133  16020  -1931  -9191    673       O  
ATOM    560  CB  GLU A  78      -8.697 -76.388 -23.441  1.00203.55           C  
ANISOU  560  CB  GLU A  78    30159  30020  17162  -2006 -10098    804       C  
ATOM    561  CG  GLU A  78      -7.763 -76.409 -22.192  1.00207.14           C  
ANISOU  561  CG  GLU A  78    30645  30570  17487  -1927 -10584    783       C  
ATOM    562  CD  GLU A  78      -7.025 -75.081 -21.908  1.00209.40           C  
ANISOU  562  CD  GLU A  78    30844  30689  18029  -2071 -11152    585       C  
ATOM    563  OE1 GLU A  78      -5.999 -74.796 -22.565  1.00209.54           O  
ANISOU  563  OE1 GLU A  78    30512  30567  18539  -2251 -11307    755       O  
ATOM    564  OE2 GLU A  78      -7.447 -74.337 -20.997  1.00210.99           O1-
ANISOU  564  OE2 GLU A  78    31322  30891  17952  -1990 -11453    262       O1-
ATOM    565  N   ALA A  79     -10.679 -78.754 -25.578  1.00194.22           N  
ANISOU  565  N   ALA A  79    28942  28944  15910  -1875  -8696   1156       N  
ATOM    566  CA  ALA A  79     -11.858 -78.982 -26.428  1.00190.77           C  
ANISOU  566  CA  ALA A  79    28571  28473  15438  -1858  -8248   1101       C  
ATOM    567  C   ALA A  79     -12.038 -80.489 -26.731  1.00189.02           C  
ANISOU  567  C   ALA A  79    28284  28350  15186  -1742  -7845   1328       C  
ATOM    568  O   ALA A  79     -13.178 -80.992 -26.839  1.00186.77           O  
ANISOU  568  O   ALA A  79    28154  28089  14720  -1649  -7502   1262       O  
ATOM    569  CB  ALA A  79     -11.753 -78.175 -27.724  1.00189.24           C  
ANISOU  569  CB  ALA A  79    28168  28123  15614  -2024  -8195   1090       C  
ATOM    570  N   VAL A  80     -10.905 -81.196 -26.878  1.00190.06           N  
ANISOU  570  N   VAL A  80    28172  28519  15521  -1751  -7892   1595       N  
ATOM    571  CA  VAL A  80     -10.872 -82.671 -26.908  1.00189.38           C  
ANISOU  571  CA  VAL A  80    28026  28529  15400  -1626  -7588   1823       C  
ATOM    572  C   VAL A  80     -11.448 -83.209 -25.593  1.00190.79           C  
ANISOU  572  C   VAL A  80    28479  28840  15171  -1448  -7579   1781       C  
ATOM    573  O   VAL A  80     -11.953 -84.339 -25.546  1.00189.78           O  
ANISOU  573  O   VAL A  80    28388  28770  14952  -1323  -7248   1900       O  
ATOM    574  CB  VAL A  80      -9.431 -83.228 -27.179  1.00190.64           C  
ANISOU  574  CB  VAL A  80    27877  28711  15848  -1664  -7697   2122       C  
ATOM    575  CG1 VAL A  80      -9.266 -84.676 -26.697  1.00191.00           C  
ANISOU  575  CG1 VAL A  80    27916  28876  15779  -1509  -7506   2342       C  
ATOM    576  CG2 VAL A  80      -9.089 -83.129 -28.658  1.00188.72           C  
ANISOU  576  CG2 VAL A  80    27357  28363  15983  -1769  -7521   2229       C  
ATOM    577  N   ASN A  81     -11.353 -82.391 -24.537  1.00193.24           N  
ANISOU  577  N   ASN A  81    28976  29195  15250  -1425  -7947   1615       N  
ATOM    578  CA  ASN A  81     -12.175 -82.564 -23.324  1.00194.31           C  
ANISOU  578  CA  ASN A  81    29435  29456  14940  -1235  -7934   1504       C  
ATOM    579  C   ASN A  81     -13.443 -83.409 -23.529  1.00191.77           C  
ANISOU  579  C   ASN A  81    29232  29150  14484  -1118  -7447   1527       C  
ATOM    580  O   ASN A  81     -13.519 -84.569 -23.113  1.00192.04           O  
ANISOU  580  O   ASN A  81    29271  29279  14416   -970  -7233   1724       O  
ATOM    581  CB  ASN A  81     -12.629 -81.191 -22.790  1.00195.61           C  
ANISOU  581  CB  ASN A  81    29832  29582  14911  -1259  -8234   1179       C  
ATOM    582  CG  ASN A  81     -11.496 -80.365 -22.194  1.00199.11           C  
ANISOU  582  CG  ASN A  81    30223  30022  15407  -1324  -8778   1111       C  
ATOM    583  ND2 ASN A  81     -11.809 -79.127 -21.816  1.00200.01           N  
ANISOU  583  ND2 ASN A  81    30514  30073  15410  -1359  -9067    813       N  
ATOM    584  OD1 ASN A  81     -10.363 -80.826 -22.067  1.00201.25           O  
ANISOU  584  OD1 ASN A  81    30297  30341  15830  -1341  -8947   1316       O  
ATOM    585  N   LEU A  82     -14.410 -82.801 -24.214  1.00189.33           N  
ANISOU  585  N   LEU A  82    28994  28731  14210  -1191  -7279   1331       N  
ATOM    586  CA  LEU A  82     -15.816 -83.219 -24.261  1.00187.28           C  
ANISOU  586  CA  LEU A  82    28905  28468  13785  -1087  -6893   1260       C  
ATOM    587  C   LEU A  82     -16.133 -84.673 -24.703  1.00185.75           C  
ANISOU  587  C   LEU A  82    28586  28277  13712  -1008  -6469   1482       C  
ATOM    588  O   LEU A  82     -17.232 -85.170 -24.430  1.00184.99           O  
ANISOU  588  O   LEU A  82    28636  28195  13459   -887  -6179   1464       O  
ATOM    589  CB  LEU A  82     -16.628 -82.202 -25.122  1.00184.92           C  
ANISOU  589  CB  LEU A  82    28649  28035  13579  -1215  -6825   1015       C  
ATOM    590  CG  LEU A  82     -16.622 -80.680 -24.762  1.00185.56           C  
ANISOU  590  CG  LEU A  82    28880  28071  13554  -1292  -7191    750       C  
ATOM    591  CD1 LEU A  82     -15.505 -79.935 -25.520  1.00184.49           C  
ANISOU  591  CD1 LEU A  82    28494  27831  13774  -1491  -7463    766       C  
ATOM    592  CD2 LEU A  82     -17.973 -80.040 -25.095  1.00182.76           C  
ANISOU  592  CD2 LEU A  82    28702  27645  13096  -1298  -6996    519       C  
ATOM    593  N   LEU A  83     -15.169 -85.345 -25.345  1.00185.47           N  
ANISOU  593  N   LEU A  83    28281  28221  13968  -1068  -6441   1691       N  
ATOM    594  CA  LEU A  83     -15.396 -86.604 -26.120  1.00183.67           C  
ANISOU  594  CA  LEU A  83    27885  27945  13957  -1032  -6051   1860       C  
ATOM    595  C   LEU A  83     -16.010 -87.844 -25.407  1.00184.08           C  
ANISOU  595  C   LEU A  83    28022  28056  13864   -843  -5766   2013       C  
ATOM    596  O   LEU A  83     -17.201 -88.141 -25.612  1.00182.58           O  
ANISOU  596  O   LEU A  83    27917  27805  13650   -791  -5465   1933       O  
ATOM    597  CB  LEU A  83     -14.119 -86.993 -26.886  1.00183.73           C  
ANISOU  597  CB  LEU A  83    27592  27929  14289  -1117  -6117   2055       C  
ATOM    598  CG  LEU A  83     -13.785 -86.126 -28.110  1.00182.68           C  
ANISOU  598  CG  LEU A  83    27295  27695  14422  -1285  -6193   1958       C  
ATOM    599  CD1 LEU A  83     -12.283 -86.138 -28.372  1.00184.71           C  
ANISOU  599  CD1 LEU A  83    27298  27967  14915  -1358  -6416   2161       C  
ATOM    600  CD2 LEU A  83     -14.575 -86.548 -29.365  1.00179.52           C  
ANISOU  600  CD2 LEU A  83    26808  27197  14204  -1289  -5825   1899       C  
ATOM    601  N   SER A  84     -15.202 -88.585 -24.619  1.00186.02           N  
ANISOU  601  N   SER A  84    28221  28410  14047   -739  -5848   2249       N  
ATOM    602  CA  SER A  84     -15.742 -89.617 -23.717  1.00186.74           C  
ANISOU  602  CA  SER A  84    28416  28578  13960   -536  -5617   2415       C  
ATOM    603  C   SER A  84     -16.619 -88.872 -22.703  1.00187.49           C  
ANISOU  603  C   SER A  84    28820  28755  13661   -429  -5698   2246       C  
ATOM    604  O   SER A  84     -16.079 -88.075 -21.911  1.00189.63           O  
ANISOU  604  O   SER A  84    29218  29137  13696   -407  -6060   2171       O  
ATOM    605  CB  SER A  84     -14.610 -90.367 -22.988  1.00189.27           C  
ANISOU  605  CB  SER A  84    28640  29023  14250   -438  -5748   2695       C  
ATOM    606  OG  SER A  84     -13.616 -90.840 -23.896  1.00188.69           O  
ANISOU  606  OG  SER A  84    28282  28885  14526   -547  -5749   2837       O  
ATOM    607  N   SER A  85     -17.967 -89.100 -22.741  1.00185.61           N  
ANISOU  607  N   SER A  85    28701  28458  13364   -355  -5372   2177       N  
ATOM    608  CA  SER A  85     -18.867 -88.230 -21.987  1.00185.74           C  
ANISOU  608  CA  SER A  85    29006  28534  13033   -271  -5436   1984       C  
ATOM    609  C   SER A  85     -20.161 -88.888 -21.527  1.00185.39           C  
ANISOU  609  C   SER A  85    29086  28489  12866    -93  -5059   2056       C  
ATOM    610  O   SER A  85     -20.588 -89.899 -22.137  1.00183.70           O  
ANISOU  610  O   SER A  85    28709  28161  12930    -97  -4715   2185       O  
ATOM    611  CB  SER A  85     -19.202 -86.992 -22.826  1.00183.69           C  
ANISOU  611  CB  SER A  85    28778  28163  12853   -459  -5560   1679       C  
ATOM    612  OG  SER A  85     -19.812 -85.995 -22.007  1.00185.04           O  
ANISOU  612  OG  SER A  85    29235  28405  12669   -381  -5715   1479       O  
ATOM    613  N   ASN A  86     -20.842 -88.081 -20.484  1.00186.77           N  
ANISOU  613  N   ASN A  86    29568  28779  12617     54  -5161   1921       N  
ATOM    614  CA  ASN A  86     -22.166 -88.463 -20.011  1.00186.78           C  
ANISOU  614  CA  ASN A  86    29711  28783  12473    229  -4816   1970       C  
ATOM    615  C   ASN A  86     -23.237 -88.024 -20.998  1.00183.72           C  
ANISOU  615  C   ASN A  86    29312  28221  12270     89  -4621   1754       C  
ATOM    616  O   ASN A  86     -24.165 -88.782 -21.299  1.00182.49           O  
ANISOU  616  O   ASN A  86    29087  27965  12285    131  -4249   1843       O  
ATOM    617  CB  ASN A  86     -22.441 -87.854 -18.627  1.00189.71           C  
ANISOU  617  CB  ASN A  86    30394  29349  12340    460  -4974   1928       C  
ATOM    618  CG  ASN A  86     -21.628 -88.520 -17.525  1.00193.15           C  
ANISOU  618  CG  ASN A  86    30851  29980  12555    674  -5080   2189       C  
ATOM    619  ND2 ASN A  86     -21.407 -87.795 -16.433  1.00196.32           N  
ANISOU  619  ND2 ASN A  86    31501  30572  12520    844  -5377   2096       N  
ATOM    620  OD1 ASN A  86     -21.206 -89.671 -17.651  1.00193.00           O  
ANISOU  620  OD1 ASN A  86    30631  29946  12754    698  -4900   2464       O  
ATOM    621  N   ARG A  87     -23.081 -86.798 -21.509  1.00182.57           N  
ANISOU  621  N   ARG A  87    29221  28034  12113    -79  -4882   1475       N  
ATOM    622  CA  ARG A  87     -24.045 -86.172 -22.422  1.00179.80           C  
ANISOU  622  CA  ARG A  87    28883  27539  11895   -209  -4749   1242       C  
ATOM    623  C   ARG A  87     -23.774 -86.481 -23.910  1.00176.64           C  
ANISOU  623  C   ARG A  87    28203  26979  11932   -416  -4653   1215       C  
ATOM    624  O   ARG A  87     -22.621 -86.651 -24.315  1.00176.61           O  
ANISOU  624  O   ARG A  87    28026  26978  12101   -512  -4824   1294       O  
ATOM    625  CB  ARG A  87     -24.051 -84.646 -22.215  1.00180.28           C  
ANISOU  625  CB  ARG A  87    29146  27631  11723   -269  -5071    958       C  
ATOM    626  CG  ARG A  87     -24.501 -84.144 -20.838  1.00183.29           C  
ANISOU  626  CG  ARG A  87    29841  28163  11639    -48  -5173    908       C  
ATOM    627  CD  ARG A  87     -24.688 -82.625 -20.879  1.00183.80           C  
ANISOU  627  CD  ARG A  87    30084  28201  11552   -133  -5449    584       C  
ATOM    628  NE  ARG A  87     -24.801 -82.012 -19.554  1.00187.82           N  
ANISOU  628  NE  ARG A  87    30894  28866  11602     77  -5660    497       N  
ATOM    629  CZ  ARG A  87     -24.890 -80.699 -19.343  1.00188.61           C  
ANISOU  629  CZ  ARG A  87    31184  28958  11522     46  -5946    211       C  
ATOM    630  NH1 ARG A  87     -24.879 -79.860 -20.370  1.00186.43           N1+
ANISOU  630  NH1 ARG A  87    30813  28521  11499   -193  -6039     11       N1+
ATOM    631  NH2 ARG A  87     -24.989 -80.223 -18.107  1.00191.55           N  
ANISOU  631  NH2 ARG A  87    31838  29482  11461    272  -6138    127       N  
ATOM    632  N   TYR A  88     -24.840 -86.547 -24.712  1.00173.97           N  
ANISOU  632  N   TYR A  88    27825  26512  11764   -466  -4384   1106       N  
ATOM    633  CA  TYR A  88     -24.712 -86.604 -26.171  1.00170.93           C  
ANISOU  633  CA  TYR A  88    27216  25991  11738   -640  -4319   1015       C  
ATOM    634  C   TYR A  88     -24.072 -85.320 -26.698  1.00169.95           C  
ANISOU  634  C   TYR A  88    27098  25868  11609   -801  -4635    824       C  
ATOM    635  O   TYR A  88     -22.970 -85.370 -27.251  1.00169.47           O  
ANISOU  635  O   TYR A  88    26857  25802  11732   -898  -4789    889       O  
ATOM    636  CB  TYR A  88     -26.075 -86.875 -26.856  1.00169.02           C  
ANISOU  636  CB  TYR A  88    26949  25620  11652   -640  -3990    910       C  
ATOM    637  CG  TYR A  88     -26.181 -86.455 -28.328  1.00166.45           C  
ANISOU  637  CG  TYR A  88    26474  25184  11584   -799  -3976    718       C  
ATOM    638  CD1 TYR A  88     -25.578 -87.205 -29.349  1.00165.36           C  
ANISOU  638  CD1 TYR A  88    26082  24978  11767   -859  -3910    784       C  
ATOM    639  CD2 TYR A  88     -26.899 -85.313 -28.697  1.00165.24           C  
ANISOU  639  CD2 TYR A  88    26440  25003  11342   -869  -4018    475       C  
ATOM    640  CE1 TYR A  88     -25.675 -86.812 -30.703  1.00162.54           C  
ANISOU  640  CE1 TYR A  88    25598  24547  11615   -967  -3894    613       C  
ATOM    641  CE2 TYR A  88     -26.999 -84.916 -30.039  1.00162.62           C  
ANISOU  641  CE2 TYR A  88    25974  24590  11226   -989  -3999    314       C  
ATOM    642  CZ  TYR A  88     -26.386 -85.665 -31.034  1.00161.10           C  
ANISOU  642  CZ  TYR A  88    25534  24348  11329  -1030  -3936    385       C  
ATOM    643  OH  TYR A  88     -26.492 -85.254 -32.345  1.00157.65           O  
ANISOU  643  OH  TYR A  88    24974  23855  11071  -1113  -3914    232       O  
ATOM    644  N   THR A  89     -24.747 -84.183 -26.488  1.00169.66           N  
ANISOU  644  N   THR A  89    27260  25833  11372   -817  -4725    608       N  
ATOM    645  CA  THR A  89     -24.421 -82.917 -27.179  1.00168.55           C  
ANISOU  645  CA  THR A  89    27107  25646  11290   -979  -4958    405       C  
ATOM    646  C   THR A  89     -22.964 -82.479 -27.010  1.00170.15           C  
ANISOU  646  C   THR A  89    27231  25896  11522  -1060  -5324    462       C  
ATOM    647  O   THR A  89     -22.389 -81.829 -27.908  1.00169.03           O  
ANISOU  647  O   THR A  89    26946  25691  11588  -1210  -5463    395       O  
ATOM    648  CB  THR A  89     -25.353 -81.745 -26.787  1.00168.50           C  
ANISOU  648  CB  THR A  89    27351  25635  11036   -964  -5018    170       C  
ATOM    649  CG2 THR A  89     -26.789 -82.016 -27.191  1.00166.33           C  
ANISOU  649  CG2 THR A  89    27115  25291  10794   -919  -4668     96       C  
ATOM    650  OG1 THR A  89     -25.275 -81.530 -25.379  1.00171.07           O  
ANISOU  650  OG1 THR A  89    27907  26077  11013   -822  -5184    188       O  
ATOM    651  N   GLU A  90     -22.369 -82.843 -25.874  1.00172.63           N  
ANISOU  651  N   GLU A  90    27625  26325  11643   -950  -5475    598       N  
ATOM    652  CA  GLU A  90     -20.939 -82.623 -25.661  1.00174.46           C  
ANISOU  652  CA  GLU A  90    27753  26604  11932  -1015  -5818    684       C  
ATOM    653  C   GLU A  90     -20.087 -83.572 -26.536  1.00173.24           C  
ANISOU  653  C   GLU A  90    27295  26414  12114  -1082  -5714    895       C  
ATOM    654  O   GLU A  90     -19.116 -83.135 -27.170  1.00172.93           O  
ANISOU  654  O   GLU A  90    27078  26337  12290  -1215  -5911    914       O  
ATOM    655  CB  GLU A  90     -20.583 -82.709 -24.171  1.00177.86           C  
ANISOU  655  CB  GLU A  90    28368  27181  12030   -856  -6027    751       C  
ATOM    656  CG  GLU A  90     -21.072 -81.498 -23.354  1.00180.40           C  
ANISOU  656  CG  GLU A  90    28978  27539  12027   -804  -6256    505       C  
ATOM    657  CD  GLU A  90     -20.983 -81.713 -21.837  1.00185.35           C  
ANISOU  657  CD  GLU A  90    29828  28340  12258   -576  -6394    564       C  
ATOM    658  OE1 GLU A  90     -21.330 -82.824 -21.371  1.00186.24           O  
ANISOU  658  OE1 GLU A  90    29955  28535  12274   -410  -6124    773       O  
ATOM    659  OE2 GLU A  90     -20.578 -80.768 -21.107  1.00187.78           O1-
ANISOU  659  OE2 GLU A  90    30293  28700  12355   -550  -6774    401       O1-
ATOM    660  N   LYS A  91     -20.475 -84.850 -26.595  1.00172.44           N  
ANISOU  660  N   LYS A  91    27125  26315  12080   -981  -5396   1057       N  
ATOM    661  CA  LYS A  91     -19.847 -85.831 -27.501  1.00171.08           C  
ANISOU  661  CA  LYS A  91    26678  26095  12231  -1021  -5247   1233       C  
ATOM    662  C   LYS A  91     -19.895 -85.337 -28.955  1.00168.57           C  
ANISOU  662  C   LYS A  91    26202  25670  12178  -1160  -5194   1106       C  
ATOM    663  O   LYS A  91     -18.856 -85.204 -29.632  1.00167.97           O  
ANISOU  663  O   LYS A  91    25926  25581  12312  -1251  -5326   1184       O  
ATOM    664  CB  LYS A  91     -20.553 -87.197 -27.403  1.00170.66           C  
ANISOU  664  CB  LYS A  91    26595  26017  12232   -890  -4883   1371       C  
ATOM    665  CG  LYS A  91     -20.524 -87.874 -26.032  1.00172.43           C  
ANISOU  665  CG  LYS A  91    26941  26352  12223   -717  -4868   1557       C  
ATOM    666  CD  LYS A  91     -21.292 -89.199 -26.049  1.00170.46           C  
ANISOU  666  CD  LYS A  91    26628  26038  12099   -600  -4480   1703       C  
ATOM    667  CE  LYS A  91     -20.451 -90.340 -26.617  1.00169.34           C  
ANISOU  667  CE  LYS A  91    26226  25855  12263   -608  -4384   1911       C  
ATOM    668  NZ  LYS A  91     -19.139 -90.508 -25.917  1.00170.58           N1+
ANISOU  668  NZ  LYS A  91    26340  26138  12335   -575  -4627   2113       N1+
ATOM    669  N   GLN A  92     -21.123 -85.062 -29.404  1.00167.04           N  
ANISOU  669  N   GLN A  92    26097  25407  11963  -1161  -4993    921       N  
ATOM    670  CA  GLN A  92     -21.407 -84.557 -30.756  1.00164.82           C  
ANISOU  670  CA  GLN A  92    25700  25040  11885  -1258  -4911    776       C  
ATOM    671  C   GLN A  92     -20.600 -83.290 -31.043  1.00165.08           C  
ANISOU  671  C   GLN A  92    25694  25074  11955  -1388  -5217    712       C  
ATOM    672  O   GLN A  92     -19.935 -83.193 -32.090  1.00164.10           O  
ANISOU  672  O   GLN A  92    25356  24920  12075  -1457  -5230    764       O  
ATOM    673  CB  GLN A  92     -22.924 -84.318 -30.941  1.00163.39           C  
ANISOU  673  CB  GLN A  92    25663  24800  11618  -1228  -4691    575       C  
ATOM    674  CG  GLN A  92     -23.412 -84.112 -32.392  1.00161.21           C  
ANISOU  674  CG  GLN A  92    25257  24444  11553  -1284  -4533    435       C  
ATOM    675  CD  GLN A  92     -23.706 -82.652 -32.736  1.00160.80           C  
ANISOU  675  CD  GLN A  92    25293  24374  11430  -1377  -4673    237       C  
ATOM    676  NE2 GLN A  92     -23.938 -82.383 -34.019  1.00158.84           N  
ANISOU  676  NE2 GLN A  92    24914  24081  11355  -1416  -4568    143       N  
ATOM    677  OE1 GLN A  92     -23.729 -81.779 -31.858  1.00161.47           O  
ANISOU  677  OE1 GLN A  92    25561  24487  11305  -1401  -4873    169       O  
ATOM    678  N   ILE A  93     -20.637 -82.339 -30.106  1.00166.44           N  
ANISOU  678  N   ILE A  93    26063  25277  11900  -1407  -5463    609       N  
ATOM    679  CA  ILE A  93     -19.881 -81.097 -30.261  1.00166.90           C  
ANISOU  679  CA  ILE A  93    26082  25309  12023  -1535  -5782    542       C  
ATOM    680  C   ILE A  93     -18.361 -81.353 -30.381  1.00168.17           C  
ANISOU  680  C   ILE A  93    26015  25495  12387  -1589  -5983    757       C  
ATOM    681  O   ILE A  93     -17.693 -80.808 -31.289  1.00167.80           O  
ANISOU  681  O   ILE A  93    25772  25395  12591  -1694  -6068    792       O  
ATOM    682  CB  ILE A  93     -20.296 -80.037 -29.191  1.00168.36           C  
ANISOU  682  CB  ILE A  93    26540  25508  11922  -1528  -6018    352       C  
ATOM    683  CG1 ILE A  93     -21.251 -78.998 -29.811  1.00166.59           C  
ANISOU  683  CG1 ILE A  93    26402  25198  11697  -1591  -5949    121       C  
ATOM    684  CG2 ILE A  93     -19.089 -79.315 -28.607  1.00170.66           C  
ANISOU  684  CG2 ILE A  93    26802  25811  12230  -1600  -6441    378       C  
ATOM    685  CD1 ILE A  93     -22.691 -79.463 -30.080  1.00163.99           C  
ANISOU  685  CD1 ILE A  93    26178  24855  11274  -1506  -5585     29       C  
ATOM    686  N   GLY A  94     -17.835 -82.226 -29.521  1.00169.78           N  
ANISOU  686  N   GLY A  94    26228  25781  12499  -1504  -6029    924       N  
ATOM    687  CA  GLY A  94     -16.401 -82.552 -29.525  1.00171.02           C  
ANISOU  687  CA  GLY A  94    26173  25972  12836  -1541  -6219   1144       C  
ATOM    688  C   GLY A  94     -15.932 -83.240 -30.795  1.00169.21           C  
ANISOU  688  C   GLY A  94    25664  25706  12920  -1562  -6010   1303       C  
ATOM    689  O   GLY A  94     -14.987 -82.780 -31.475  1.00169.47           O  
ANISOU  689  O   GLY A  94    25487  25709  13195  -1656  -6149   1393       O  
ATOM    690  N   TYR A  95     -16.601 -84.344 -31.110  1.00167.70           N  
ANISOU  690  N   TYR A  95    25466  25516  12736  -1462  -5675   1339       N  
ATOM    691  CA  TYR A  95     -16.420 -85.008 -32.392  1.00165.80           C  
ANISOU  691  CA  TYR A  95    24999  25236  12762  -1449  -5441   1426       C  
ATOM    692  C   TYR A  95     -16.509 -84.030 -33.583  1.00164.43           C  
ANISOU  692  C   TYR A  95    24729  25005  12743  -1534  -5439   1309       C  
ATOM    693  O   TYR A  95     -15.693 -84.100 -34.509  1.00164.09           O  
ANISOU  693  O   TYR A  95    24454  24959  12935  -1550  -5428   1441       O  
ATOM    694  CB  TYR A  95     -17.443 -86.130 -32.540  1.00164.39           C  
ANISOU  694  CB  TYR A  95    24869  25030  12561  -1333  -5096   1393       C  
ATOM    695  CG  TYR A  95     -17.020 -87.439 -31.931  1.00164.53           C  
ANISOU  695  CG  TYR A  95    24835  25086  12593  -1234  -5011   1608       C  
ATOM    696  CD1 TYR A  95     -17.658 -87.943 -30.804  1.00164.86           C  
ANISOU  696  CD1 TYR A  95    25057  25158  12427  -1143  -4941   1625       C  
ATOM    697  CD2 TYR A  95     -15.990 -88.180 -32.496  1.00163.96           C  
ANISOU  697  CD2 TYR A  95    24528  25022  12748  -1214  -4983   1811       C  
ATOM    698  CE1 TYR A  95     -17.270 -89.155 -30.251  1.00165.80           C  
ANISOU  698  CE1 TYR A  95    25115  25308  12573  -1041  -4846   1846       C  
ATOM    699  CE2 TYR A  95     -15.598 -89.387 -31.958  1.00164.83           C  
ANISOU  699  CE2 TYR A  95    24582  25159  12885  -1119  -4897   2015       C  
ATOM    700  CZ  TYR A  95     -16.236 -89.871 -30.837  1.00165.72           C  
ANISOU  700  CZ  TYR A  95    24870  25296  12802  -1036  -4829   2035       C  
ATOM    701  OH  TYR A  95     -15.835 -91.075 -30.315  1.00166.22           O  
ANISOU  701  OH  TYR A  95    24864  25383  12910   -933  -4730   2262       O  
ATOM    702  N   LEU A  96     -17.488 -83.118 -33.540  1.00163.88           N  
ANISOU  702  N   LEU A  96    24834  24898  12536  -1572  -5444   1080       N  
ATOM    703  CA  LEU A  96     -17.676 -82.112 -34.601  1.00162.68           C  
ANISOU  703  CA  LEU A  96    24608  24694  12507  -1643  -5435    966       C  
ATOM    704  C   LEU A  96     -16.456 -81.199 -34.754  1.00164.12           C  
ANISOU  704  C   LEU A  96    24631  24862  12864  -1753  -5722   1083       C  
ATOM    705  O   LEU A  96     -15.854 -81.135 -35.844  1.00163.69           O  
ANISOU  705  O   LEU A  96    24346  24800  13049  -1759  -5660   1203       O  
ATOM    706  CB  LEU A  96     -18.958 -81.280 -34.382  1.00161.81           C  
ANISOU  706  CB  LEU A  96    24731  24545  12205  -1663  -5402    704       C  
ATOM    707  CG  LEU A  96     -19.755 -80.775 -35.600  1.00159.56           C  
ANISOU  707  CG  LEU A  96    24407  24216  12002  -1665  -5213    554       C  
ATOM    708  CD1 LEU A  96     -20.790 -81.812 -36.071  1.00158.26           C  
ANISOU  708  CD1 LEU A  96    24265  24049  11816  -1552  -4882    476       C  
ATOM    709  CD2 LEU A  96     -20.452 -79.459 -35.303  1.00158.93           C  
ANISOU  709  CD2 LEU A  96    24509  24090  11788  -1738  -5333    347       C  
ATOM    710  N   PHE A  97     -16.082 -80.511 -33.671  1.00166.18           N  
ANISOU  710  N   PHE A  97    25005  25117  13017  -1825  -6037   1052       N  
ATOM    711  CA  PHE A  97     -14.881 -79.654 -33.711  1.00167.97           C  
ANISOU  711  CA  PHE A  97    25063  25306  13453  -1940  -6347   1165       C  
ATOM    712  C   PHE A  97     -13.630 -80.437 -34.154  1.00168.69           C  
ANISOU  712  C   PHE A  97    24873  25435  13786  -1921  -6339   1460       C  
ATOM    713  O   PHE A  97     -12.817 -79.899 -34.928  1.00168.98           O  
ANISOU  713  O   PHE A  97    24675  25432  14099  -1985  -6413   1594       O  
ATOM    714  CB  PHE A  97     -14.639 -78.915 -32.372  1.00170.55           C  
ANISOU  714  CB  PHE A  97    25561  25620  13620  -2001  -6723   1065       C  
ATOM    715  CG  PHE A  97     -13.655 -77.749 -32.461  1.00172.15           C  
ANISOU  715  CG  PHE A  97    25605  25732  14072  -2141  -7066   1104       C  
ATOM    716  CD1 PHE A  97     -14.101 -76.457 -32.744  1.00171.32           C  
ANISOU  716  CD1 PHE A  97    25552  25521  14022  -2231  -7160    925       C  
ATOM    717  CD2 PHE A  97     -12.292 -77.944 -32.230  1.00174.29           C  
ANISOU  717  CD2 PHE A  97    25667  26013  14543  -2185  -7298   1327       C  
ATOM    718  CE1 PHE A  97     -13.210 -75.387 -32.823  1.00172.78           C  
ANISOU  718  CE1 PHE A  97    25571  25594  14484  -2364  -7474    970       C  
ATOM    719  CE2 PHE A  97     -11.392 -76.874 -32.309  1.00175.96           C  
ANISOU  719  CE2 PHE A  97    25706  26119  15032  -2320  -7621   1373       C  
ATOM    720  CZ  PHE A  97     -11.858 -75.595 -32.608  1.00175.14           C  
ANISOU  720  CZ  PHE A  97    25646  25892  15006  -2413  -7708   1194       C  
ATOM    721  N   ILE A  98     -13.476 -81.691 -33.692  1.00168.85           N  
ANISOU  721  N   ILE A  98    24907  25531  13719  -1824  -6234   1578       N  
ATOM    722  CA  ILE A  98     -12.282 -82.484 -34.097  1.00169.42           C  
ANISOU  722  CA  ILE A  98    24713  25640  14017  -1794  -6216   1865       C  
ATOM    723  C   ILE A  98     -12.284 -83.010 -35.543  1.00167.61           C  
ANISOU  723  C   ILE A  98    24286  25412  13984  -1719  -5905   1955       C  
ATOM    724  O   ILE A  98     -11.224 -83.092 -36.176  1.00168.27           O  
ANISOU  724  O   ILE A  98    24114  25507  14314  -1719  -5930   2180       O  
ATOM    725  CB  ILE A  98     -11.857 -83.602 -33.080  1.00170.70           C  
ANISOU  725  CB  ILE A  98    24917  25882  14061  -1718  -6253   2007       C  
ATOM    726  CG1 ILE A  98     -12.968 -84.625 -32.836  1.00168.75           C  
ANISOU  726  CG1 ILE A  98    24845  25661  13611  -1594  -5955   1917       C  
ATOM    727  CG2 ILE A  98     -11.325 -82.979 -31.785  1.00173.47           C  
ANISOU  727  CG2 ILE A  98    25371  26254  14286  -1783  -6647   1989       C  
ATOM    728  CD1 ILE A  98     -12.814 -85.881 -33.634  1.00166.47           C  
ANISOU  728  CD1 ILE A  98    24389  25382  13479  -1491  -5660   2067       C  
ATOM    729  N   SER A  99     -13.466 -83.358 -36.056  1.00165.43           N  
ANISOU  729  N   SER A  99    24126  25128  13601  -1640  -5621   1780       N  
ATOM    730  CA  SER A  99     -13.604 -83.737 -37.463  1.00163.68           C  
ANISOU  730  CA  SER A  99    23746  24913  13533  -1547  -5347   1806       C  
ATOM    731  C   SER A  99     -13.430 -82.540 -38.388  1.00163.46           C  
ANISOU  731  C   SER A  99    23597  24857  13652  -1602  -5393   1797       C  
ATOM    732  O   SER A  99     -12.795 -82.663 -39.431  1.00163.31           O  
ANISOU  732  O   SER A  99    23351  24867  13831  -1536  -5288   1959       O  
ATOM    733  CB  SER A  99     -14.938 -84.420 -37.713  1.00161.62           C  
ANISOU  733  CB  SER A  99    23635  24641  13133  -1449  -5064   1600       C  
ATOM    734  OG  SER A  99     -14.886 -85.757 -37.262  1.00161.90           O  
ANISOU  734  OG  SER A  99    23676  24692  13145  -1361  -4948   1687       O  
ATOM    735  N   VAL A 100     -13.976 -81.389 -37.991  1.00163.77           N  
ANISOU  735  N   VAL A 100    23786  24843  13597  -1709  -5544   1621       N  
ATOM    736  CA  VAL A 100     -13.835 -80.145 -38.774  1.00164.09           C  
ANISOU  736  CA  VAL A 100    23713  24839  13793  -1772  -5602   1620       C  
ATOM    737  C   VAL A 100     -12.417 -79.514 -38.774  1.00166.79           C  
ANISOU  737  C   VAL A 100    23816  25150  14409  -1865  -5854   1872       C  
ATOM    738  O   VAL A 100     -12.079 -78.769 -39.697  1.00166.94           O  
ANISOU  738  O   VAL A 100    23650  25142  14637  -1874  -5828   1972       O  
ATOM    739  CB  VAL A 100     -14.893 -79.083 -38.355  1.00163.38           C  
ANISOU  739  CB  VAL A 100    23858  24684  13536  -1855  -5683   1347       C  
ATOM    740  CG1 VAL A 100     -14.731 -77.792 -39.144  1.00163.29           C  
ANISOU  740  CG1 VAL A 100    23718  24612  13713  -1919  -5739   1364       C  
ATOM    741  CG2 VAL A 100     -16.291 -79.621 -38.548  1.00161.37           C  
ANISOU  741  CG2 VAL A 100    23793  24453  13067  -1760  -5413   1123       C  
ATOM    742  N   LEU A 101     -11.604 -79.800 -37.751  1.00169.22           N  
ANISOU  742  N   LEU A 101    24113  25456  14726  -1926  -6096   1984       N  
ATOM    743  CA  LEU A 101     -10.251 -79.233 -37.647  1.00171.92           C  
ANISOU  743  CA  LEU A 101    24217  25755  15350  -2024  -6369   2219       C  
ATOM    744  C   LEU A 101      -9.259 -80.251 -37.090  1.00173.97           C  
ANISOU  744  C   LEU A 101    24373  26077  15653  -1992  -6450   2438       C  
ATOM    745  O   LEU A 101      -9.534 -80.871 -36.070  1.00174.34           O  
ANISOU  745  O   LEU A 101    24609  26164  15469  -1974  -6511   2351       O  
ATOM    746  CB  LEU A 101     -10.253 -77.998 -36.734  1.00173.42           C  
ANISOU  746  CB  LEU A 101    24519  25840  15531  -2185  -6731   2071       C  
ATOM    747  CG  LEU A 101     -10.825 -76.634 -37.133  1.00172.41           C  
ANISOU  747  CG  LEU A 101    24429  25607  15472  -2268  -6779   1910       C  
ATOM    748  CD1 LEU A 101     -12.295 -76.529 -36.840  1.00169.63           C  
ANISOU  748  CD1 LEU A 101    24398  25263  14789  -2234  -6650   1590       C  
ATOM    749  CD2 LEU A 101     -10.106 -75.562 -36.361  1.00175.20           C  
ANISOU  749  CD2 LEU A 101    24733  25836  15998  -2429  -7204   1906       C  
ATOM    750  N   VAL A 102      -8.118 -80.430 -37.759  1.00175.80           N  
ANISOU  750  N   VAL A 102    24298  26322  16177  -1970  -6437   2738       N  
ATOM    751  CA  VAL A 102      -6.984 -81.199 -37.196  1.00178.51           C  
ANISOU  751  CA  VAL A 102    24501  26710  16614  -1963  -6573   2980       C  
ATOM    752  C   VAL A 102      -5.659 -80.475 -37.467  1.00181.48           C  
ANISOU  752  C   VAL A 102    24558  27025  17372  -2056  -6797   3253       C  
ATOM    753  O   VAL A 102      -5.301 -80.240 -38.624  1.00181.35           O  
ANISOU  753  O   VAL A 102    24309  27002  17592  -2005  -6627   3434       O  
ATOM    754  CB  VAL A 102      -6.875 -82.658 -37.742  1.00177.34           C  
ANISOU  754  CB  VAL A 102    24281  26662  16437  -1788  -6255   3124       C  
ATOM    755  CG1 VAL A 102      -5.944 -83.493 -36.854  1.00178.96           C  
ANISOU  755  CG1 VAL A 102    24424  26917  16657  -1785  -6409   3317       C  
ATOM    756  CG2 VAL A 102      -8.242 -83.329 -37.857  1.00174.93           C  
ANISOU  756  CG2 VAL A 102    24226  26389  15850  -1684  -5971   2871       C  
ATOM    757  N   ASN A 103      -4.933 -80.141 -36.403  1.00184.78           N  
ANISOU  757  N   ASN A 103    24955  27400  17853  -2176  -7176   3292       N  
ATOM    758  CA  ASN A 103      -3.698 -79.348 -36.517  1.00188.23           C  
ANISOU  758  CA  ASN A 103    25084  27746  18692  -2292  -7448   3530       C  
ATOM    759  C   ASN A 103      -2.373 -80.134 -36.431  1.00190.48           C  
ANISOU  759  C   ASN A 103    25105  28086  19184  -2259  -7512   3873       C  
ATOM    760  O   ASN A 103      -2.365 -81.372 -36.412  1.00189.72           O  
ANISOU  760  O   ASN A 103    25049  28105  18932  -2128  -7306   3952       O  
ATOM    761  CB  ASN A 103      -3.702 -78.177 -35.511  1.00190.42           C  
ANISOU  761  CB  ASN A 103    25465  27898  18988  -2466  -7886   3329       C  
ATOM    762  CG  ASN A 103      -3.959 -78.626 -34.069  1.00191.71           C  
ANISOU  762  CG  ASN A 103    25909  28124  18809  -2465  -8111   3133       C  
ATOM    763  ND2 ASN A 103      -2.895 -78.711 -33.268  1.00194.39           N  
ANISOU  763  ND2 ASN A 103    26126  28463  19273  -2520  -8451   3266       N  
ATOM    764  OD1 ASN A 103      -5.105 -78.868 -33.681  1.00190.69           O  
ANISOU  764  OD1 ASN A 103    26097  28047  18311  -2404  -7982   2871       O  
ATOM    765  N   SER A 104      -1.265 -79.391 -36.393  1.00193.61           N  
ANISOU  765  N   SER A 104    25220  28383  19960  -2377  -7798   4081       N  
ATOM    766  CA  SER A 104       0.091 -79.940 -36.258  1.00196.19           C  
ANISOU  766  CA  SER A 104    25261  28741  20539  -2371  -7918   4424       C  
ATOM    767  C   SER A 104       0.372 -80.438 -34.831  1.00198.13           C  
ANISOU  767  C   SER A 104    25656  29039  20586  -2406  -8229   4340       C  
ATOM    768  O   SER A 104       1.093 -79.789 -34.057  1.00201.04           O  
ANISOU  768  O   SER A 104    25930  29324  21132  -2540  -8657   4353       O  
ATOM    769  CB  SER A 104       1.130 -78.893 -36.700  1.00198.77           C  
ANISOU  769  CB  SER A 104    25217  28924  21380  -2494  -8128   4676       C  
ATOM    770  OG  SER A 104       2.444 -79.224 -36.273  1.00201.36           O  
ANISOU  770  OG  SER A 104    25286  29254  21968  -2530  -8362   4963       O  
ATOM    771  N   ASN A 105      -0.206 -81.594 -34.498  1.00196.75           N  
ANISOU  771  N   ASN A 105    25707  28998  20052  -2273  -8013   4256       N  
ATOM    772  CA  ASN A 105      -0.001 -82.246 -33.198  1.00198.35           C  
ANISOU  772  CA  ASN A 105    26058  29284  20021  -2255  -8233   4211       C  
ATOM    773  C   ASN A 105      -0.248 -83.759 -33.262  1.00196.84           C  
ANISOU  773  C   ASN A 105    25951  29231  19607  -2078  -7889   4302       C  
ATOM    774  O   ASN A 105      -1.023 -84.240 -34.099  1.00194.04           O  
ANISOU  774  O   ASN A 105    25669  28903  19156  -1974  -7499   4248       O  
ATOM    775  CB  ASN A 105      -0.893 -81.604 -32.127  1.00198.61           C  
ANISOU  775  CB  ASN A 105    26433  29294  19734  -2314  -8479   3837       C  
ATOM    776  CG  ASN A 105      -0.327 -81.739 -30.721  1.00201.29           C  
ANISOU  776  CG  ASN A 105    26848  29689  19945  -2331  -8880   3812       C  
ATOM    777  ND2 ASN A 105      -0.404 -80.660 -29.957  1.00203.00           N  
ANISOU  777  ND2 ASN A 105    27175  29824  20135  -2441  -9281   3580       N  
ATOM    778  OD1 ASN A 105       0.157 -82.800 -30.320  1.00201.77           O  
ANISOU  778  OD1 ASN A 105    26874  29866  19924  -2234  -8834   3990       O  
ATOM    779  N   SER A 106       0.423 -84.495 -32.376  1.00198.81           N  
ANISOU  779  N   SER A 106    26182  29564  19793  -2041  -8047   4436       N  
ATOM    780  CA  SER A 106       0.301 -85.952 -32.301  1.00197.95           C  
ANISOU  780  CA  SER A 106    26133  29573  19507  -1877  -7757   4547       C  
ATOM    781  C   SER A 106      -0.243 -86.435 -30.951  1.00198.76           C  
ANISOU  781  C   SER A 106    26535  29763  19223  -1821  -7870   4380       C  
ATOM    782  O   SER A 106      -1.018 -87.401 -30.898  1.00197.37           O  
ANISOU  782  O   SER A 106    26531  29648  18813  -1693  -7565   4325       O  
ATOM    783  CB  SER A 106       1.639 -86.622 -32.619  1.00199.36           C  
ANISOU  783  CB  SER A 106    25982  29792  19975  -1833  -7746   4936       C  
ATOM    784  OG  SER A 106       2.713 -85.907 -32.045  1.00202.16           O  
ANISOU  784  OG  SER A 106    26148  30108  20554  -1961  -8180   5058       O  
ATOM    785  N   GLU A 107       0.167 -85.767 -29.872  1.00201.55           N  
ANISOU  785  N   GLU A 107    26940  30122  19520  -1906  -8309   4304       N  
ATOM    786  CA  GLU A 107      -0.383 -86.012 -28.532  1.00202.65           C  
ANISOU  786  CA  GLU A 107    27385  30358  19256  -1834  -8457   4123       C  
ATOM    787  C   GLU A 107      -1.921 -85.935 -28.603  1.00200.28           C  
ANISOU  787  C   GLU A 107    27400  30044  18653  -1785  -8195   3826       C  
ATOM    788  O   GLU A 107      -2.640 -86.922 -28.296  1.00199.35           O  
ANISOU  788  O   GLU A 107    27461  30006  18276  -1645  -7921   3808       O  
ATOM    789  CB  GLU A 107       0.216 -85.012 -27.519  1.00205.85           C  
ANISOU  789  CB  GLU A 107    27803  30748  19664  -1935  -9008   4017       C  
ATOM    790  CG  GLU A 107      -0.473 -84.922 -26.142  1.00206.28           C  
ANISOU  790  CG  GLU A 107    28212  30900  19264  -1850  -9209   3759       C  
ATOM    791  CD  GLU A 107      -0.152 -86.077 -25.203  1.00206.53           C  
ANISOU  791  CD  GLU A 107    28304  31108  19060  -1684  -9202   3924       C  
ATOM    792  OE1 GLU A 107       0.758 -86.874 -25.508  1.00206.50           O  
ANISOU  792  OE1 GLU A 107    28050  31141  19268  -1657  -9119   4236       O  
ATOM    793  OE2 GLU A 107      -0.818 -86.184 -24.149  1.00206.76           O1-
ANISOU  793  OE2 GLU A 107    28633  31243  18685  -1565  -9272   3751       O1-
ATOM    794  N   LEU A 108      -2.405 -84.771 -29.042  1.00199.61           N  
ANISOU  794  N   LEU A 108    27360  29846  18635  -1901  -8270   3613       N  
ATOM    795  CA  LEU A 108      -3.799 -84.593 -29.419  1.00197.01           C  
ANISOU  795  CA  LEU A 108    27267  29483  18106  -1873  -7993   3359       C  
ATOM    796  C   LEU A 108      -4.296 -85.889 -30.063  1.00194.83           C  
ANISOU  796  C   LEU A 108    26988  29253  17787  -1736  -7519   3467       C  
ATOM    797  O   LEU A 108      -5.160 -86.566 -29.496  1.00194.21           O  
ANISOU  797  O   LEU A 108    27140  29235  17416  -1626  -7347   3367       O  
ATOM    798  CB  LEU A 108      -3.953 -83.398 -30.383  1.00195.93           C  
ANISOU  798  CB  LEU A 108    27030  29207  18207  -2007  -8014   3255       C  
ATOM    799  CG  LEU A 108      -4.281 -82.003 -29.831  1.00196.73           C  
ANISOU  799  CG  LEU A 108    27279  29222  18247  -2125  -8359   2981       C  
ATOM    800  CD1 LEU A 108      -3.833 -80.902 -30.774  1.00196.12           C  
ANISOU  800  CD1 LEU A 108    26963  28996  18556  -2271  -8452   3023       C  
ATOM    801  CD2 LEU A 108      -5.768 -81.872 -29.560  1.00194.46           C  
ANISOU  801  CD2 LEU A 108    27339  28947  17600  -2067  -8185   2674       C  
ATOM    802  N   ILE A 109      -3.689 -86.239 -31.208  1.00194.13           N  
ANISOU  802  N   ILE A 109    26626  29133  18004  -1732  -7327   3683       N  
ATOM    803  CA  ILE A 109      -4.025 -87.419 -32.043  1.00192.01           C  
ANISOU  803  CA  ILE A 109    26304  28885  17764  -1599  -6892   3782       C  
ATOM    804  C   ILE A 109      -4.214 -88.754 -31.272  1.00192.35           C  
ANISOU  804  C   ILE A 109    26460  29015  17609  -1460  -6747   3861       C  
ATOM    805  O   ILE A 109      -5.255 -89.440 -31.432  1.00190.76           O  
ANISOU  805  O   ILE A 109    26412  28805  17261  -1364  -6436   3742       O  
ATOM    806  CB  ILE A 109      -3.020 -87.545 -33.262  1.00191.91           C  
ANISOU  806  CB  ILE A 109    25947  28849  18121  -1593  -6783   4051       C  
ATOM    807  CG1 ILE A 109      -3.587 -86.874 -34.526  1.00189.83           C  
ANISOU  807  CG1 ILE A 109    25642  28515  17971  -1610  -6588   3933       C  
ATOM    808  CG2 ILE A 109      -2.635 -89.003 -33.556  1.00191.36           C  
ANISOU  808  CG2 ILE A 109    25761  28837  18108  -1442  -6512   4276       C  
ATOM    809  CD1 ILE A 109      -3.690 -85.351 -34.479  1.00190.10           C  
ANISOU  809  CD1 ILE A 109    25698  28468  18065  -1767  -6853   3785       C  
ATOM    810  N   ARG A 110      -3.239 -89.109 -30.430  1.00194.57           N  
ANISOU  810  N   ARG A 110    26659  29371  17898  -1446  -6971   4063       N  
ATOM    811  CA  ARG A 110      -3.356 -90.332 -29.619  1.00195.17           C  
ANISOU  811  CA  ARG A 110    26832  29535  17789  -1304  -6848   4168       C  
ATOM    812  C   ARG A 110      -4.414 -90.242 -28.514  1.00195.52           C  
ANISOU  812  C   ARG A 110    27206  29625  17456  -1253  -6884   3949       C  
ATOM    813  O   ARG A 110      -5.087 -91.250 -28.206  1.00195.06           O  
ANISOU  813  O   ARG A 110    27268  29596  17250  -1122  -6614   3969       O  
ATOM    814  CB  ARG A 110      -2.005 -90.785 -29.064  1.00197.67           C  
ANISOU  814  CB  ARG A 110    26956  29934  18216  -1283  -7061   4466       C  
ATOM    815  CG  ARG A 110      -1.458 -92.035 -29.751  1.00196.63           C  
ANISOU  815  CG  ARG A 110    26612  29808  18291  -1177  -6764   4741       C  
ATOM    816  CD  ARG A 110      -0.412 -92.751 -28.896  1.00198.63           C  
ANISOU  816  CD  ARG A 110    26753  30166  18551  -1110  -6922   5021       C  
ATOM    817  NE  ARG A 110      -0.803 -92.834 -27.487  1.00199.77           N  
ANISOU  817  NE  ARG A 110    27138  30409  18355  -1051  -7086   4940       N  
ATOM    818  CZ  ARG A 110      -1.523 -93.815 -26.947  1.00199.04           C  
ANISOU  818  CZ  ARG A 110    27211  30361  18053   -903  -6841   4950       C  
ATOM    819  NH1 ARG A 110      -1.946 -94.832 -27.685  1.00196.71           N1+
ANISOU  819  NH1 ARG A 110    26866  30000  17877   -817  -6434   5017       N1+
ATOM    820  NH2 ARG A 110      -1.819 -93.779 -25.655  1.00200.88           N  
ANISOU  820  NH2 ARG A 110    27656  30702  17966   -830  -7008   4896       N  
ATOM    821  N   LEU A 111      -4.592 -89.045 -27.939  1.00196.62           N  
ANISOU  821  N   LEU A 111    27488  29762  17457  -1346  -7202   3744       N  
ATOM    822  CA  LEU A 111      -5.720 -88.845 -27.003  1.00196.93           C  
ANISOU  822  CA  LEU A 111    27858  29845  17123  -1281  -7208   3511       C  
ATOM    823  C   LEU A 111      -7.101 -88.964 -27.700  1.00193.98           C  
ANISOU  823  C   LEU A 111    27622  29389  16693  -1256  -6833   3319       C  
ATOM    824  O   LEU A 111      -8.033 -89.604 -27.162  1.00193.71           O  
ANISOU  824  O   LEU A 111    27782  29390  16430  -1135  -6621   3267       O  
ATOM    825  CB  LEU A 111      -5.586 -87.535 -26.194  1.00199.01           C  
ANISOU  825  CB  LEU A 111    28255  30123  17238  -1364  -7653   3314       C  
ATOM    826  CG  LEU A 111      -4.556 -87.392 -25.050  1.00202.44           C  
ANISOU  826  CG  LEU A 111    28668  30666  17585  -1341  -8079   3410       C  
ATOM    827  CD1 LEU A 111      -4.674 -86.021 -24.393  1.00203.68           C  
ANISOU  827  CD1 LEU A 111    28987  30803  17600  -1418  -8495   3133       C  
ATOM    828  CD2 LEU A 111      -4.644 -88.493 -23.980  1.00203.80           C  
ANISOU  828  CD2 LEU A 111    28970  30997  17466  -1138  -7996   3549       C  
ATOM    829  N   ILE A 112      -7.209 -88.368 -28.897  1.00192.13           N  
ANISOU  829  N   ILE A 112    27272  29049  16681  -1362  -6751   3234       N  
ATOM    830  CA  ILE A 112      -8.387 -88.523 -29.788  1.00189.44           C  
ANISOU  830  CA  ILE A 112    27005  28629  16347  -1339  -6395   3069       C  
ATOM    831  C   ILE A 112      -8.694 -90.006 -30.123  1.00188.54           C  
ANISOU  831  C   ILE A 112    26837  28511  16287  -1202  -6016   3200       C  
ATOM    832  O   ILE A 112      -9.850 -90.442 -29.995  1.00187.50           O  
ANISOU  832  O   ILE A 112    26874  28353  16014  -1128  -5775   3069       O  
ATOM    833  CB  ILE A 112      -8.288 -87.672 -31.115  1.00187.74           C  
ANISOU  833  CB  ILE A 112    26633  28319  16379  -1449  -6370   2997       C  
ATOM    834  CG1 ILE A 112      -8.054 -86.181 -30.823  1.00188.60           C  
ANISOU  834  CG1 ILE A 112    26783  28397  16482  -1592  -6731   2862       C  
ATOM    835  CG2 ILE A 112      -9.558 -87.837 -31.960  1.00184.80           C  
ANISOU  835  CG2 ILE A 112    26356  27883  15978  -1406  -6026   2804       C  
ATOM    836  CD1 ILE A 112      -7.463 -85.386 -31.998  1.00186.95           C  
ANISOU  836  CD1 ILE A 112    26331  28108  16592  -1697  -6771   2919       C  
ATOM    837  N   ASN A 113      -7.674 -90.769 -30.541  1.00189.13           N  
ANISOU  837  N   ASN A 113    26672  28602  16586  -1166  -5967   3457       N  
ATOM    838  CA  ASN A 113      -7.829 -92.242 -30.696  1.00188.74           C  
ANISOU  838  CA  ASN A 113    26566  28543  16603  -1026  -5647   3600       C  
ATOM    839  C   ASN A 113      -8.244 -93.008 -29.408  1.00190.10           C  
ANISOU  839  C   ASN A 113    26910  28779  16541   -914  -5604   3661       C  
ATOM    840  O   ASN A 113      -9.160 -93.863 -29.456  1.00189.01           O  
ANISOU  840  O   ASN A 113    26846  28584  16383   -817  -5298   3623       O  
ATOM    841  CB  ASN A 113      -6.567 -92.876 -31.302  1.00189.52           C  
ANISOU  841  CB  ASN A 113    26378  28655  16975   -997  -5625   3878       C  
ATOM    842  CG  ASN A 113      -6.387 -92.550 -32.775  1.00187.57           C  
ANISOU  842  CG  ASN A 113    25956  28344  16970  -1028  -5508   3847       C  
ATOM    843  ND2 ASN A 113      -7.431 -92.773 -33.570  1.00185.51           N  
ANISOU  843  ND2 ASN A 113    25762  28008  16714   -978  -5231   3652       N  
ATOM    844  OD1 ASN A 113      -5.313 -92.116 -33.194  1.00188.20           O  
ANISOU  844  OD1 ASN A 113    25830  28445  17232  -1081  -5663   4007       O  
ATOM    845  N   ASN A 114      -7.563 -92.710 -28.286  1.00192.45           N  
ANISOU  845  N   ASN A 114    27254  29187  16680   -916  -5909   3765       N  
ATOM    846  CA  ASN A 114      -7.982 -93.199 -26.956  1.00194.34           C  
ANISOU  846  CA  ASN A 114    27687  29520  16634   -789  -5909   3812       C  
ATOM    847  C   ASN A 114      -9.489 -93.005 -26.727  1.00193.22           C  
ANISOU  847  C   ASN A 114    27797  29335  16283   -750  -5725   3575       C  
ATOM    848  O   ASN A 114     -10.224 -93.979 -26.437  1.00193.16           O  
ANISOU  848  O   ASN A 114    27855  29308  16229   -623  -5435   3637       O  
ATOM    849  CB  ASN A 114      -7.200 -92.503 -25.834  1.00197.13           C  
ANISOU  849  CB  ASN A 114    28105  30007  16789   -804  -6333   3851       C  
ATOM    850  CG  ASN A 114      -5.944 -93.257 -25.422  1.00199.37           C  
ANISOU  850  CG  ASN A 114    28204  30382  17164   -741  -6443   4166       C  
ATOM    851  ND2 ASN A 114      -5.303 -92.792 -24.350  1.00201.62           N  
ANISOU  851  ND2 ASN A 114    28550  30796  17258   -723  -6813   4201       N  
ATOM    852  OD1 ASN A 114      -5.552 -94.239 -26.054  1.00198.87           O  
ANISOU  852  OD1 ASN A 114    27948  30276  17339   -702  -6209   4364       O  
ATOM    853  N   ALA A 115      -9.934 -91.748 -26.881  1.00192.52           N  
ANISOU  853  N   ALA A 115    27831  29221  16096   -860  -5891   3317       N  
ATOM    854  CA  ALA A 115     -11.373 -91.400 -26.845  1.00191.22           C  
ANISOU  854  CA  ALA A 115    27889  29003  15762   -843  -5722   3071       C  
ATOM    855  C   ALA A 115     -12.199 -92.194 -27.857  1.00188.72           C  
ANISOU  855  C   ALA A 115    27500  28558  15649   -816  -5319   3033       C  
ATOM    856  O   ALA A 115     -13.326 -92.611 -27.547  1.00188.30           O  
ANISOU  856  O   ALA A 115    27590  28469  15487   -731  -5085   2962       O  
ATOM    857  CB  ALA A 115     -11.585 -89.892 -27.051  1.00190.59           C  
ANISOU  857  CB  ALA A 115    27911  28896  15610   -981  -5966   2809       C  
ATOM    858  N   ILE A 116     -11.623 -92.409 -29.045  1.00187.43           N  
ANISOU  858  N   ILE A 116    27108  28325  15783   -874  -5246   3084       N  
ATOM    859  CA  ILE A 116     -12.280 -93.168 -30.116  1.00185.65           C  
ANISOU  859  CA  ILE A 116    26790  27977  15770   -835  -4901   3027       C  
ATOM    860  C   ILE A 116     -12.577 -94.619 -29.725  1.00186.19           C  
ANISOU  860  C   ILE A 116    26835  28012  15897   -692  -4632   3189       C  
ATOM    861  O   ILE A 116     -13.741 -95.030 -29.789  1.00185.40           O  
ANISOU  861  O   ILE A 116    26823  27823  15796   -639  -4387   3072       O  
ATOM    862  CB  ILE A 116     -11.527 -93.093 -31.494  1.00184.70           C  
ANISOU  862  CB  ILE A 116    26432  27813  15935   -889  -4885   3056       C  
ATOM    863  CG1 ILE A 116     -11.656 -91.697 -32.121  1.00183.77           C  
ANISOU  863  CG1 ILE A 116    26340  27683  15800  -1015  -5041   2855       C  
ATOM    864  CG2 ILE A 116     -12.078 -94.127 -32.489  1.00183.31           C  
ANISOU  864  CG2 ILE A 116    26154  27525  15971   -799  -4541   3016       C  
ATOM    865  CD1 ILE A 116     -10.876 -91.515 -33.424  1.00182.64           C  
ANISOU  865  CD1 ILE A 116    25960  27520  15916  -1044  -5028   2917       C  
ATOM    866  N   LYS A 117     -11.562 -95.392 -29.321  1.00187.66           N  
ANISOU  866  N   LYS A 117    26891  28256  16155   -629  -4673   3464       N  
ATOM    867  CA  LYS A 117     -11.834 -96.793 -28.928  1.00188.40           C  
ANISOU  867  CA  LYS A 117    26948  28305  16331   -487  -4406   3640       C  
ATOM    868  C   LYS A 117     -12.581 -96.919 -27.592  1.00189.96           C  
ANISOU  868  C   LYS A 117    27356  28563  16259   -392  -4371   3679       C  
ATOM    869  O   LYS A 117     -13.513 -97.743 -27.478  1.00189.73           O  
ANISOU  869  O   LYS A 117    27357  28437  16296   -299  -4079   3692       O  
ATOM    870  CB  LYS A 117     -10.582 -97.677 -28.940  1.00189.71           C  
ANISOU  870  CB  LYS A 117    26904  28506  16672   -429  -4419   3937       C  
ATOM    871  CG  LYS A 117     -10.919 -99.160 -28.812  1.00189.52           C  
ANISOU  871  CG  LYS A 117    26807  28386  16815   -288  -4103   4097       C  
ATOM    872  CD  LYS A 117      -9.702-100.041 -28.909  1.00189.83           C  
ANISOU  872  CD  LYS A 117    26633  28449  17043   -227  -4099   4383       C  
ATOM    873  CE  LYS A 117     -10.109-101.499 -28.841  1.00189.85           C  
ANISOU  873  CE  LYS A 117    26557  28326  17250    -91  -3774   4523       C  
ATOM    874  NZ  LYS A 117      -8.938-102.411 -28.903  1.00190.80           N1+
ANISOU  874  NZ  LYS A 117    26473  28465  17559    -18  -3753   4812       N1+
ATOM    875  N   ASN A 118     -12.182 -96.098 -26.605  1.00191.73           N  
ANISOU  875  N   ASN A 118    27718  28942  16189   -402  -4669   3696       N  
ATOM    876  CA  ASN A 118     -12.871 -96.046 -25.295  1.00193.48           C  
ANISOU  876  CA  ASN A 118    28168  29258  16088   -283  -4666   3718       C  
ATOM    877  C   ASN A 118     -14.325 -95.564 -25.344  1.00192.27           C  
ANISOU  877  C   ASN A 118    28204  29030  15819   -288  -4513   3471       C  
ATOM    878  O   ASN A 118     -15.095 -95.820 -24.412  1.00193.40           O  
ANISOU  878  O   ASN A 118    28506  29218  15762   -154  -4389   3523       O  
ATOM    879  CB  ASN A 118     -12.091 -95.207 -24.278  1.00195.61           C  
ANISOU  879  CB  ASN A 118    28552  29716  16057   -278  -5060   3748       C  
ATOM    880  CG  ASN A 118     -11.052 -96.012 -23.531  1.00197.64           C  
ANISOU  880  CG  ASN A 118    28707  30093  16295   -163  -5136   4066       C  
ATOM    881  ND2 ASN A 118     -10.432 -95.389 -22.535  1.00199.65           N  
ANISOU  881  ND2 ASN A 118    29068  30520  16269   -124  -5480   4092       N  
ATOM    882  OD1 ASN A 118     -10.804 -97.175 -23.844  1.00196.95           O  
ANISOU  882  OD1 ASN A 118    28446  29942  16444   -101  -4899   4277       O  
ATOM    883  N   ASP A 119     -14.684 -94.849 -26.415  1.00190.04           N  
ANISOU  883  N   ASP A 119    27901  28649  15658   -429  -4521   3219       N  
ATOM    884  CA  ASP A 119     -16.088 -94.552 -26.714  1.00188.61           C  
ANISOU  884  CA  ASP A 119    27848  28367  15448   -441  -4327   2989       C  
ATOM    885  C   ASP A 119     -16.737 -95.654 -27.573  1.00187.08           C  
ANISOU  885  C   ASP A 119    27506  27995  15580   -406  -3968   2995       C  
ATOM    886  O   ASP A 119     -17.901 -96.020 -27.358  1.00186.89           O  
ANISOU  886  O   ASP A 119    27563  27889  15557   -338  -3729   2948       O  
ATOM    887  CB  ASP A 119     -16.214 -93.186 -27.401  1.00187.10           C  
ANISOU  887  CB  ASP A 119    27717  28162  15210   -596  -4518   2709       C  
ATOM    888  CG  ASP A 119     -17.507 -93.043 -28.197  1.00185.46           C  
ANISOU  888  CG  ASP A 119    27552  27819  15097   -629  -4285   2474       C  
ATOM    889  OD1 ASP A 119     -17.447 -93.112 -29.448  1.00183.67           O  
ANISOU  889  OD1 ASP A 119    27170  27496  15122   -699  -4204   2379       O  
ATOM    890  OD2 ASP A 119     -18.579 -92.879 -27.570  1.00186.43           O1-
ANISOU  890  OD2 ASP A 119    27858  27940  15036   -568  -4180   2392       O1-
ATOM    891  N   LEU A 120     -15.976 -96.172 -28.538  1.00186.15           N  
ANISOU  891  N   LEU A 120    27167  27814  15746   -446  -3938   3054       N  
ATOM    892  CA  LEU A 120     -16.480 -97.177 -29.473  1.00184.80           C  
ANISOU  892  CA  LEU A 120    26843  27467  15904   -410  -3642   3019       C  
ATOM    893  C   LEU A 120     -16.884 -98.490 -28.805  1.00186.31           C  
ANISOU  893  C   LEU A 120    26998  27584  16209   -268  -3384   3228       C  
ATOM    894  O   LEU A 120     -17.970 -99.009 -29.083  1.00185.76           O  
ANISOU  894  O   LEU A 120    26919  27359  16301   -231  -3136   3133       O  
ATOM    895  CB  LEU A 120     -15.466 -97.449 -30.587  1.00184.03           C  
ANISOU  895  CB  LEU A 120    26525  27341  16058   -447  -3682   3052       C  
ATOM    896  CG  LEU A 120     -15.501 -96.566 -31.835  1.00181.52           C  
ANISOU  896  CG  LEU A 120    26167  26999  15801   -549  -3757   2807       C  
ATOM    897  CD1 LEU A 120     -14.256 -96.790 -32.663  1.00180.96           C  
ANISOU  897  CD1 LEU A 120    25884  26954  15919   -552  -3826   2926       C  
ATOM    898  CD2 LEU A 120     -16.743 -96.838 -32.666  1.00180.02           C  
ANISOU  898  CD2 LEU A 120    25982  26655  15763   -528  -3519   2565       C  
ATOM    899  N   ALA A 121     -16.025 -99.016 -27.926  1.00188.25           N  
ANISOU  899  N   ALA A 121    27209  27933  16383   -186  -3446   3519       N  
ATOM    900  CA  ALA A 121     -16.257-100.334 -27.309  1.00189.85           C  
ANISOU  900  CA  ALA A 121    27344  28065  16726    -38  -3191   3770       C  
ATOM    901  C   ALA A 121     -17.499-100.406 -26.396  1.00190.66           C  
ANISOU  901  C   ALA A 121    27608  28149  16683     57  -3014   3788       C  
ATOM    902  O   ALA A 121     -17.435-100.915 -25.274  1.00192.91           O  
ANISOU  902  O   ALA A 121    27939  28517  16842    198  -2947   4052       O  
ATOM    903  CB  ALA A 121     -14.999-100.795 -26.565  1.00192.08           C  
ANISOU  903  CB  ALA A 121    27556  28489  16939     37  -3315   4088       C  
ATOM    904  N   SER A 122     -18.631 -99.918 -26.900  1.00188.87           N  
ANISOU  904  N   SER A 122    27461  27818  16483     -4  -2923   3522       N  
ATOM    905  CA  SER A 122     -19.844 -99.771 -26.096  1.00189.46           C  
ANISOU  905  CA  SER A 122    27702  27887  16398     76  -2772   3515       C  
ATOM    906  C   SER A 122     -20.877-100.849 -26.414  1.00189.46           C  
ANISOU  906  C   SER A 122    27573  27647  16766    136  -2418   3543       C  
ATOM    907  O   SER A 122     -20.519-101.993 -26.704  1.00190.09           O  
ANISOU  907  O   SER A 122    27452  27600  17173    182  -2270   3699       O  
ATOM    908  CB  SER A 122     -20.438 -98.363 -26.276  1.00187.88           C  
ANISOU  908  CB  SER A 122    27696  27747  15941    -27  -2934   3211       C  
ATOM    909  OG  SER A 122     -20.770 -98.101 -27.629  1.00184.76           O  
ANISOU  909  OG  SER A 122    27212  27213  15777   -158  -2913   2933       O  
ATOM    910  N   ARG A 123     -22.153-100.472 -26.349  1.00188.81           N  
ANISOU  910  N   ARG A 123    27599  27493  16646    135  -2289   3391       N  
ATOM    911  CA  ARG A 123     -23.261-101.382 -26.619  1.00188.84           C  
ANISOU  911  CA  ARG A 123    27480  27253  17019    182  -1969   3397       C  
ATOM    912  C   ARG A 123     -24.526-100.655 -27.098  1.00187.15           C  
ANISOU  912  C   ARG A 123    27358  26952  16799    108  -1916   3096       C  
ATOM    913  O   ARG A 123     -25.627-101.201 -27.001  1.00187.69           O  
ANISOU  913  O   ARG A 123    27372  26850  17093    163  -1661   3123       O  
ATOM    914  CB  ARG A 123     -23.583-102.212 -25.371  1.00191.58           C  
ANISOU  914  CB  ARG A 123    27826  27605  17360    368  -1741   3760       C  
ATOM    915  CG  ARG A 123     -24.049-101.388 -24.176  1.00192.56           C  
ANISOU  915  CG  ARG A 123    28208  27933  17023    468  -1779   3833       C  
ATOM    916  CD  ARG A 123     -25.043-102.168 -23.342  1.00194.53           C  
ANISOU  916  CD  ARG A 123    28431  28091  17390    644  -1439   4097       C  
ATOM    917  NE  ARG A 123     -24.494-103.451 -22.911  1.00196.90           N  
ANISOU  917  NE  ARG A 123    28551  28336  17925    771  -1273   4457       N  
ATOM    918  CZ  ARG A 123     -23.854-103.657 -21.762  1.00199.41           C  
ANISOU  918  CZ  ARG A 123    28942  28861  17965    943  -1293   4782       C  
ATOM    919  NH1 ARG A 123     -23.676-102.668 -20.895  1.00200.27           N1+
ANISOU  919  NH1 ARG A 123    29307  29249  17536   1017  -1492   4775       N1+
ATOM    920  NH2 ARG A 123     -23.393-104.864 -21.473  1.00201.38           N  
ANISOU  920  NH2 ARG A 123    29005  29040  18473   1053  -1122   5109       N  
ATOM    921  N   ASN A 124     -24.371 -99.439 -27.623  1.00185.24           N  
ANISOU  921  N   ASN A 124    27239  26816  16326    -15  -2153   2825       N  
ATOM    922  CA  ASN A 124     -25.532 -98.603 -27.970  1.00183.76           C  
ANISOU  922  CA  ASN A 124    27167  26583  16070    -79  -2124   2551       C  
ATOM    923  C   ASN A 124     -25.322 -97.591 -29.115  1.00181.20           C  
ANISOU  923  C   ASN A 124    26865  26287  15695   -233  -2336   2219       C  
ATOM    924  O   ASN A 124     -24.190 -97.166 -29.366  1.00180.72           O  
ANISOU  924  O   ASN A 124    26798  26349  15518   -292  -2563   2216       O  
ATOM    925  CB  ASN A 124     -26.063 -97.892 -26.715  1.00184.96           C  
ANISOU  925  CB  ASN A 124    27564  26891  15824      7  -2133   2639       C  
ATOM    926  CG  ASN A 124     -24.987 -97.141 -25.974  1.00185.84           C  
ANISOU  926  CG  ASN A 124    27833  27253  15526     20  -2421   2719       C  
ATOM    927  ND2 ASN A 124     -25.365 -96.498 -24.879  1.00187.18           N  
ANISOU  927  ND2 ASN A 124    28229  27573  15316    118  -2461   2773       N  
ATOM    928  OD1 ASN A 124     -23.823 -97.141 -26.377  1.00185.61           O  
ANISOU  928  OD1 ASN A 124    27717  27279  15527    -48  -2612   2733       O  
ATOM    929  N   PRO A 125     -26.425 -97.201 -29.797  1.00179.65           N  
ANISOU  929  N   PRO A 125    26685  25979  15595   -288  -2252   1958       N  
ATOM    930  CA  PRO A 125     -26.480 -96.326 -30.970  1.00177.46           C  
ANISOU  930  CA  PRO A 125    26412  25704  15311   -409  -2391   1640       C  
ATOM    931  C   PRO A 125     -25.374 -95.256 -31.143  1.00176.86           C  
ANISOU  931  C   PRO A 125    26417  25816  14966   -495  -2692   1587       C  
ATOM    932  O   PRO A 125     -24.350 -95.508 -31.804  1.00176.53           O  
ANISOU  932  O   PRO A 125    26237  25791  15046   -522  -2789   1614       O  
ATOM    933  CB  PRO A 125     -27.867 -95.657 -30.835  1.00176.75           C  
ANISOU  933  CB  PRO A 125    26461  25574  15124   -420  -2297   1467       C  
ATOM    934  CG  PRO A 125     -28.602 -96.426 -29.739  1.00178.62           C  
ANISOU  934  CG  PRO A 125    26714  25743  15410   -296  -2061   1703       C  
ATOM    935  CD  PRO A 125     -27.785 -97.636 -29.438  1.00180.21           C  
ANISOU  935  CD  PRO A 125    26758  25905  15810   -220  -1990   1977       C  
ATOM    936  N   THR A 126     -25.589 -94.082 -30.551  1.00176.90           N  
ANISOU  936  N   THR A 126    26635  25949  14629   -530  -2833   1517       N  
ATOM    937  CA  THR A 126     -24.883 -92.851 -30.946  1.00175.99           C  
ANISOU  937  CA  THR A 126    26590  25957  14323   -639  -3109   1380       C  
ATOM    938  C   THR A 126     -23.397 -92.789 -30.591  1.00176.99           C  
ANISOU  938  C   THR A 126    26678  26213  14355   -654  -3336   1563       C  
ATOM    939  O   THR A 126     -22.680 -91.906 -31.074  1.00176.05           O  
ANISOU  939  O   THR A 126    26554  26167  14171   -750  -3557   1477       O  
ATOM    940  CB  THR A 126     -25.605 -91.583 -30.413  1.00175.85           C  
ANISOU  940  CB  THR A 126    26812  26014  13989   -670  -3202   1228       C  
ATOM    941  CG2 THR A 126     -25.254 -90.345 -31.256  1.00174.10           C  
ANISOU  941  CG2 THR A 126    26610  25841  13701   -798  -3416   1015       C  
ATOM    942  OG1 THR A 126     -27.021 -91.791 -30.451  1.00175.86           O  
ANISOU  942  OG1 THR A 126    26852  25902  14066   -628  -2964   1127       O  
ATOM    943  N   PHE A 127     -22.932 -93.720 -29.761  1.00178.77           N  
ANISOU  943  N   PHE A 127    26865  26464  14594   -557  -3280   1828       N  
ATOM    944  CA  PHE A 127     -21.504 -93.805 -29.459  1.00179.96           C  
ANISOU  944  CA  PHE A 127    26951  26731  14696   -563  -3484   2018       C  
ATOM    945  C   PHE A 127     -20.790 -94.377 -30.690  1.00178.86           C  
ANISOU  945  C   PHE A 127    26570  26515  14874   -602  -3455   2018       C  
ATOM    946  O   PHE A 127     -20.124 -93.636 -31.482  1.00177.84           O  
ANISOU  946  O   PHE A 127    26385  26429  14759   -697  -3631   1919       O  
ATOM    947  CB  PHE A 127     -21.251 -94.666 -28.208  1.00182.47           C  
ANISOU  947  CB  PHE A 127    27296  27109  14926   -425  -3418   2313       C  
ATOM    948  CG  PHE A 127     -22.026 -94.228 -26.985  1.00183.72           C  
ANISOU  948  CG  PHE A 127    27692  27353  14761   -335  -3405   2333       C  
ATOM    949  CD1 PHE A 127     -22.048 -95.028 -25.853  1.00186.19           C  
ANISOU  949  CD1 PHE A 127    28039  27721  14982   -172  -3284   2605       C  
ATOM    950  CD2 PHE A 127     -22.738 -93.026 -26.967  1.00182.81           C  
ANISOU  950  CD2 PHE A 127    27764  27268  14428   -392  -3498   2093       C  
ATOM    951  CE1 PHE A 127     -22.759 -94.640 -24.716  1.00187.87           C  
ANISOU  951  CE1 PHE A 127    28477  28034  14873    -48  -3256   2639       C  
ATOM    952  CE2 PHE A 127     -23.453 -92.632 -25.847  1.00184.00           C  
ANISOU  952  CE2 PHE A 127    28142  27505  14267   -282  -3478   2110       C  
ATOM    953  CZ  PHE A 127     -23.466 -93.442 -24.717  1.00186.87           C  
ANISOU  953  CZ  PHE A 127    28543  27937  14523   -102  -3355   2385       C  
ATOM    954  N   MET A 128     -20.961 -95.691 -30.850  1.00179.06           N  
ANISOU  954  N   MET A 128    26451  26419  15162   -516  -3222   2134       N  
ATOM    955  CA  MET A 128     -20.602 -96.409 -32.060  1.00177.88           C  
ANISOU  955  CA  MET A 128    26087  26162  15339   -514  -3132   2093       C  
ATOM    956  C   MET A 128     -20.794 -95.449 -33.231  1.00175.75           C  
ANISOU  956  C   MET A 128    25814  25894  15070   -603  -3217   1815       C  
ATOM    957  O   MET A 128     -19.846 -95.171 -33.989  1.00175.12           O  
ANISOU  957  O   MET A 128    25625  25871  15041   -637  -3345   1819       O  
ATOM    958  CB  MET A 128     -21.487 -97.660 -32.202  1.00178.10           C  
ANISOU  958  CB  MET A 128    26014  25996  15659   -424  -2838   2101       C  
ATOM    959  CG  MET A 128     -21.540 -98.542 -30.939  1.00180.05           C  
ANISOU  959  CG  MET A 128    26278  26233  15900   -320  -2709   2392       C  
ATOM    960  SD  MET A 128     -22.800 -99.847 -30.917  1.00180.24           S  
ANISOU  960  SD  MET A 128    26194  26001  16287   -224  -2355   2415       S  
ATOM    961  CE  MET A 128     -22.010-101.137 -31.878  1.00179.48           C  
ANISOU  961  CE  MET A 128    25825  25758  16611   -179  -2274   2469       C  
ATOM    962  N   GLY A 129     -22.010 -94.894 -33.312  1.00174.83           N  
ANISOU  962  N   GLY A 129    25821  25728  14879   -630  -3147   1601       N  
ATOM    963  CA  GLY A 129     -22.381 -93.915 -34.334  1.00172.97           C  
ANISOU  963  CA  GLY A 129    25607  25499  14616   -703  -3211   1333       C  
ATOM    964  C   GLY A 129     -21.430 -92.743 -34.533  1.00172.62           C  
ANISOU  964  C   GLY A 129    25588  25595  14405   -793  -3470   1332       C  
ATOM    965  O   GLY A 129     -20.791 -92.619 -35.599  1.00171.77           O  
ANISOU  965  O   GLY A 129    25339  25504  14423   -802  -3515   1295       O  
ATOM    966  N   LEU A 130     -21.336 -91.882 -33.516  1.00173.32           N  
ANISOU  966  N   LEU A 130    25850  25782  14222   -846  -3642   1374       N  
ATOM    967  CA  LEU A 130     -20.539 -90.655 -33.610  1.00173.08           C  
ANISOU  967  CA  LEU A 130    25850  25857  14056   -945  -3911   1353       C  
ATOM    968  C   LEU A 130     -19.097 -90.958 -33.976  1.00173.77           C  
ANISOU  968  C   LEU A 130    25747  25996  14283   -951  -4028   1546       C  
ATOM    969  O   LEU A 130     -18.504 -90.290 -34.855  1.00172.90           O  
ANISOU  969  O   LEU A 130    25535  25916  14246  -1007  -4134   1509       O  
ATOM    970  CB  LEU A 130     -20.614 -89.837 -32.317  1.00174.20           C  
ANISOU  970  CB  LEU A 130    26209  26084  13896   -977  -4097   1369       C  
ATOM    971  CG  LEU A 130     -21.878 -88.994 -32.136  1.00173.15           C  
ANISOU  971  CG  LEU A 130    26275  25925  13588  -1001  -4057   1142       C  
ATOM    972  CD1 LEU A 130     -21.895 -88.412 -30.753  1.00174.57           C  
ANISOU  972  CD1 LEU A 130    26672  26197  13459   -984  -4226   1181       C  
ATOM    973  CD2 LEU A 130     -22.012 -87.892 -33.193  1.00171.50           C  
ANISOU  973  CD2 LEU A 130    26044  25701  13416  -1097  -4134    936       C  
ATOM    974  N   ALA A 131     -18.545 -91.990 -33.334  1.00175.44           N  
ANISOU  974  N   ALA A 131    25897  26217  14545   -881  -3989   1771       N  
ATOM    975  CA  ALA A 131     -17.164 -92.378 -33.648  1.00176.18           C  
ANISOU  975  CA  ALA A 131    25798  26358  14783   -874  -4084   1978       C  
ATOM    976  C   ALA A 131     -16.992 -92.872 -35.102  1.00174.83           C  
ANISOU  976  C   ALA A 131    25429  26124  14875   -828  -3934   1926       C  
ATOM    977  O   ALA A 131     -16.082 -92.410 -35.820  1.00174.50           O  
ANISOU  977  O   ALA A 131    25257  26136  14910   -858  -4048   1979       O  
ATOM    978  CB  ALA A 131     -16.638 -93.393 -32.648  1.00178.24           C  
ANISOU  978  CB  ALA A 131    26036  26647  15040   -796  -4064   2235       C  
ATOM    979  N   LEU A 132     -17.870 -93.785 -35.537  1.00173.95           N  
ANISOU  979  N   LEU A 132    25289  25897  14907   -743  -3684   1821       N  
ATOM    980  CA  LEU A 132     -17.858 -94.232 -36.938  1.00172.55           C  
ANISOU  980  CA  LEU A 132    24950  25658  14952   -670  -3550   1714       C  
ATOM    981  C   LEU A 132     -17.918 -93.040 -37.904  1.00171.21           C  
ANISOU  981  C   LEU A 132    24780  25546  14724   -721  -3638   1541       C  
ATOM    982  O   LEU A 132     -17.105 -92.951 -38.841  1.00170.92           O  
ANISOU  982  O   LEU A 132    24590  25559  14792   -680  -3664   1594       O  
ATOM    983  CB  LEU A 132     -18.989 -95.228 -37.216  1.00171.90           C  
ANISOU  983  CB  LEU A 132    24859  25421  15032   -583  -3305   1563       C  
ATOM    984  CG  LEU A 132     -18.854 -96.634 -36.626  1.00172.80           C  
ANISOU  984  CG  LEU A 132    24899  25445  15315   -499  -3167   1747       C  
ATOM    985  CD1 LEU A 132     -20.190 -97.344 -36.690  1.00171.84           C  
ANISOU  985  CD1 LEU A 132    24796  25149  15345   -448  -2952   1581       C  
ATOM    986  CD2 LEU A 132     -17.770 -97.456 -37.314  1.00173.04           C  
ANISOU  986  CD2 LEU A 132    24725  25470  15551   -410  -3141   1882       C  
ATOM    987  N   HIS A 133     -18.862 -92.122 -37.651  1.00170.51           N  
ANISOU  987  N   HIS A 133    24861  25454  14469   -796  -3673   1357       N  
ATOM    988  CA  HIS A 133     -18.983 -90.864 -38.424  1.00169.11           C  
ANISOU  988  CA  HIS A 133    24704  25331  14221   -854  -3762   1206       C  
ATOM    989  C   HIS A 133     -17.701 -90.038 -38.421  1.00169.85           C  
ANISOU  989  C   HIS A 133    24719  25527  14291   -925  -3984   1383       C  
ATOM    990  O   HIS A 133     -17.381 -89.396 -39.426  1.00168.88           O  
ANISOU  990  O   HIS A 133    24496  25445  14226   -919  -4008   1350       O  
ATOM    991  CB  HIS A 133     -20.135 -89.991 -37.911  1.00168.37           C  
ANISOU  991  CB  HIS A 133    24819  25217  13936   -931  -3783   1012       C  
ATOM    992  CG  HIS A 133     -21.471 -90.342 -38.484  1.00166.59           C  
ANISOU  992  CG  HIS A 133    24630  24898  13767   -871  -3578    773       C  
ATOM    993  CD2 HIS A 133     -21.992 -91.527 -38.882  1.00166.20           C  
ANISOU  993  CD2 HIS A 133    24499  24746  13903   -767  -3380    711       C  
ATOM    994  ND1 HIS A 133     -22.453 -89.400 -38.697  1.00164.83           N  
ANISOU  994  ND1 HIS A 133    24531  24670  13427   -918  -3574    557       N  
ATOM    995  CE1 HIS A 133     -23.523 -89.990 -39.197  1.00164.41           C  
ANISOU  995  CE1 HIS A 133    24468  24523  13477   -846  -3387    375       C  
ATOM    996  NE2 HIS A 133     -23.267 -91.280 -39.325  1.00165.12           N  
ANISOU  996  NE2 HIS A 133    24431  24545  13761   -756  -3273    456       N  
ATOM    997  N   CYS A 134     -16.980 -90.038 -37.296  1.00171.44           N  
ANISOU  997  N   CYS A 134    24954  25768  14417   -986  -4150   1575       N  
ATOM    998  CA  CYS A 134     -15.665 -89.383 -37.266  1.00172.50           C  
ANISOU  998  CA  CYS A 134    24976  25981  14585  -1054  -4377   1764       C  
ATOM    999  C   CYS A 134     -14.598 -90.105 -38.113  1.00173.02           C  
ANISOU  999  C   CYS A 134    24797  26071  14870   -964  -4310   1957       C  
ATOM   1000  O   CYS A 134     -14.065 -89.521 -39.085  1.00172.58           O  
ANISOU 1000  O   CYS A 134    24602  26054  14916   -957  -4337   1990       O  
ATOM   1001  CB  CYS A 134     -15.171 -89.182 -35.838  1.00174.26           C  
ANISOU 1001  CB  CYS A 134    25300  26246  14663  -1128  -4600   1898       C  
ATOM   1002  SG  CYS A 134     -13.661 -88.198 -35.755  1.00175.81           S  
ANISOU 1002  SG  CYS A 134    25357  26511  14932  -1237  -4929   2089       S  
ATOM   1003  N   ILE A 135     -14.293 -91.358 -37.744  1.00173.81           N  
ANISOU 1003  N   ILE A 135    24842  26153  15045   -883  -4214   2099       N  
ATOM   1004  CA  ILE A 135     -13.326 -92.191 -38.487  1.00174.15           C  
ANISOU 1004  CA  ILE A 135    24662  26213  15294   -774  -4129   2282       C  
ATOM   1005  C   ILE A 135     -13.569 -92.065 -39.986  1.00172.66           C  
ANISOU 1005  C   ILE A 135    24372  26021  15208   -676  -3981   2143       C  
ATOM   1006  O   ILE A 135     -12.659 -91.736 -40.750  1.00172.82           O  
ANISOU 1006  O   ILE A 135    24226  26108  15329   -638  -4019   2279       O  
ATOM   1007  CB  ILE A 135     -13.430 -93.694 -38.118  1.00174.82           C  
ANISOU 1007  CB  ILE A 135    24723  26234  15469   -668  -3959   2360       C  
ATOM   1008  CG1 ILE A 135     -13.272 -93.910 -36.613  1.00176.13           C  
ANISOU 1008  CG1 ILE A 135    24996  26418  15509   -728  -4073   2509       C  
ATOM   1009  CG2 ILE A 135     -12.396 -94.513 -38.897  1.00175.58           C  
ANISOU 1009  CG2 ILE A 135    24594  26346  15772   -548  -3878   2543       C  
ATOM   1010  CD1 ILE A 135     -13.809 -95.243 -36.142  1.00176.36           C  
ANISOU 1010  CD1 ILE A 135    25048  26357  15602   -631  -3871   2539       C  
ATOM   1011  N   ALA A 136     -14.814 -92.323 -40.381  1.00171.22           N  
ANISOU 1011  N   ALA A 136    24289  25767  14998   -621  -3814   1881       N  
ATOM   1012  CA  ALA A 136     -15.224 -92.217 -41.764  1.00169.92           C  
ANISOU 1012  CA  ALA A 136    24059  25609  14896   -506  -3679   1703       C  
ATOM   1013  C   ALA A 136     -15.185 -90.777 -42.261  1.00169.22           C  
ANISOU 1013  C   ALA A 136    23977  25596  14723   -574  -3788   1656       C  
ATOM   1014  O   ALA A 136     -14.971 -90.552 -43.453  1.00169.00           O  
ANISOU 1014  O   ALA A 136    23831  25626  14755   -460  -3715   1635       O  
ATOM   1015  CB  ALA A 136     -16.606 -92.797 -41.946  1.00168.96           C  
ANISOU 1015  CB  ALA A 136    24040  25381  14774   -447  -3509   1423       C  
ATOM   1016  N   ASN A 137     -15.391 -89.808 -41.368  1.00169.12           N  
ANISOU 1016  N   ASN A 137    24101  25584  14573   -742  -3958   1642       N  
ATOM   1017  CA  ASN A 137     -15.438 -88.404 -41.799  1.00168.40           C  
ANISOU 1017  CA  ASN A 137    24021  25539  14427   -816  -4061   1585       C  
ATOM   1018  C   ASN A 137     -14.079 -87.802 -42.143  1.00169.63           C  
ANISOU 1018  C   ASN A 137    23983  25765  14702   -837  -4196   1847       C  
ATOM   1019  O   ASN A 137     -13.908 -87.254 -43.231  1.00169.36           O  
ANISOU 1019  O   ASN A 137    23833  25783  14733   -764  -4138   1857       O  
ATOM   1020  CB  ASN A 137     -16.201 -87.509 -40.824  1.00167.88           C  
ANISOU 1020  CB  ASN A 137    24170  25434  14183   -972  -4195   1445       C  
ATOM   1021  CG  ASN A 137     -17.003 -86.437 -41.537  1.00166.03           C  
ANISOU 1021  CG  ASN A 137    23995  25203  13884   -989  -4166   1242       C  
ATOM   1022  ND2 ASN A 137     -18.319 -86.602 -41.551  1.00164.34           N  
ANISOU 1022  ND2 ASN A 137    23932  24940  13572   -964  -4035    992       N  
ATOM   1023  OD1 ASN A 137     -16.448 -85.478 -42.079  1.00165.22           O  
ANISOU 1023  OD1 ASN A 137    23793  25145  13838  -1020  -4254   1322       O  
ATOM   1024  N   VAL A 138     -13.119 -87.889 -41.226  1.00171.33           N  
ANISOU 1024  N   VAL A 138    24155  25988  14956   -927  -4374   2069       N  
ATOM   1025  CA  VAL A 138     -11.744 -87.506 -41.568  1.00172.51           C  
ANISOU 1025  CA  VAL A 138    24079  26192  15275   -935  -4490   2351       C  
ATOM   1026  C   VAL A 138     -10.817 -88.666 -41.210  1.00174.02           C  
ANISOU 1026  C   VAL A 138    24152  26401  15566   -872  -4477   2583       C  
ATOM   1027  O   VAL A 138     -10.797 -89.670 -41.921  1.00173.52           O  
ANISOU 1027  O   VAL A 138    24007  26351  15574   -705  -4270   2597       O  
ATOM   1028  CB  VAL A 138     -11.307 -86.125 -40.962  1.00173.40           C  
ANISOU 1028  CB  VAL A 138    24199  26290  15394  -1123  -4775   2414       C  
ATOM   1029  CG1 VAL A 138      -9.865 -85.797 -41.315  1.00174.79           C  
ANISOU 1029  CG1 VAL A 138    24110  26503  15800  -1132  -4891   2732       C  
ATOM   1030  CG2 VAL A 138     -12.188 -85.011 -41.475  1.00171.89           C  
ANISOU 1030  CG2 VAL A 138    24100  26077  15134  -1162  -4754   2204       C  
ATOM   1031  N   GLY A 139     -10.084 -88.546 -40.104  1.00175.98           N  
ANISOU 1031  N   GLY A 139    24400  26650  15814   -992  -4705   2749       N  
ATOM   1032  CA  GLY A 139      -9.113 -89.564 -39.676  1.00177.77           C  
ANISOU 1032  CA  GLY A 139    24505  26902  16137   -942  -4719   2998       C  
ATOM   1033  C   GLY A 139      -7.837 -89.621 -40.516  1.00179.03           C  
ANISOU 1033  C   GLY A 139    24381  27116  16525   -865  -4706   3282       C  
ATOM   1034  O   GLY A 139      -7.879 -89.466 -41.747  1.00178.46           O  
ANISOU 1034  O   GLY A 139    24201  27072  16532   -749  -4541   3268       O  
ATOM   1035  N   SER A 140      -6.702 -89.834 -39.847  1.00180.82           N  
ANISOU 1035  N   SER A 140    24484  27369  16851   -916  -4875   3549       N  
ATOM   1036  CA  SER A 140      -5.411 -90.050 -40.512  1.00182.04           C  
ANISOU 1036  CA  SER A 140    24355  27575  17238   -833  -4855   3863       C  
ATOM   1037  C   SER A 140      -5.175 -91.554 -40.695  1.00182.27           C  
ANISOU 1037  C   SER A 140    24326  27619  17308   -661  -4644   3962       C  
ATOM   1038  O   SER A 140      -6.133 -92.333 -40.737  1.00181.02           O  
ANISOU 1038  O   SER A 140    24318  27421  17039   -578  -4459   3752       O  
ATOM   1039  CB  SER A 140      -4.274 -89.393 -39.714  1.00184.20           C  
ANISOU 1039  CB  SER A 140    24501  27858  17631   -987  -5178   4104       C  
ATOM   1040  OG  SER A 140      -3.009 -89.608 -40.319  1.00185.40           O  
ANISOU 1040  OG  SER A 140    24361  28054  18030   -910  -5155   4436       O  
ATOM   1041  N   ARG A 141      -3.912 -91.966 -40.797  1.00183.99           N  
ANISOU 1041  N   ARG A 141    24318  27883  17706   -607  -4672   4281       N  
ATOM   1042  CA  ARG A 141      -3.587 -93.376 -41.014  1.00184.48           C  
ANISOU 1042  CA  ARG A 141    24307  27956  17833   -433  -4473   4396       C  
ATOM   1043  C   ARG A 141      -4.003 -94.266 -39.838  1.00184.72           C  
ANISOU 1043  C   ARG A 141    24499  27941  17744   -470  -4492   4335       C  
ATOM   1044  O   ARG A 141      -4.678 -95.274 -40.045  1.00183.89           O  
ANISOU 1044  O   ARG A 141    24474  27787  17609   -347  -4272   4201       O  
ATOM   1045  CB  ARG A 141      -2.101 -93.568 -41.346  1.00186.40           C  
ANISOU 1045  CB  ARG A 141    24263  28262  18300   -367  -4503   4777       C  
ATOM   1046  CG  ARG A 141      -1.811 -94.870 -42.094  1.00186.73           C  
ANISOU 1046  CG  ARG A 141    24200  28318  18429   -127  -4232   4868       C  
ATOM   1047  CD  ARG A 141      -0.358 -94.980 -42.533  1.00188.93           C  
ANISOU 1047  CD  ARG A 141    24186  28669  18929    -41  -4238   5256       C  
ATOM   1048  NE  ARG A 141      -0.193 -95.995 -43.574  1.00189.10           N  
ANISOU 1048  NE  ARG A 141    24115  28716  19019    230  -3949   5297       N  
ATOM   1049  CZ  ARG A 141       0.966 -96.332 -44.135  1.00190.62           C  
ANISOU 1049  CZ  ARG A 141    24062  28975  19388    376  -3873   5619       C  
ATOM   1050  NH1 ARG A 141       2.099 -95.744 -43.765  1.00192.09           N1+
ANISOU 1050  NH1 ARG A 141    24047  29203  19736    266  -4066   5952       N1+
ATOM   1051  NH2 ARG A 141       0.989 -97.268 -45.072  1.00190.56           N  
ANISOU 1051  NH2 ARG A 141    24006  28988  19409    643  -3610   5604       N  
ATOM   1052  N   GLU A 142      -3.621 -93.869 -38.620  1.00185.97           N  
ANISOU 1052  N   GLU A 142    24702  28116  17842   -626  -4759   4432       N  
ATOM   1053  CA  GLU A 142      -3.856 -94.642 -37.379  1.00186.61           C  
ANISOU 1053  CA  GLU A 142    24923  28186  17796   -645  -4800   4439       C  
ATOM   1054  C   GLU A 142      -5.291 -95.185 -37.236  1.00184.97           C  
ANISOU 1054  C   GLU A 142    24943  27903  17434   -597  -4600   4153       C  
ATOM   1055  O   GLU A 142      -5.522 -96.164 -36.508  1.00185.30           O  
ANISOU 1055  O   GLU A 142    25055  27918  17431   -544  -4519   4191       O  
ATOM   1056  CB  GLU A 142      -3.481 -93.814 -36.132  1.00188.15           C  
ANISOU 1056  CB  GLU A 142    25183  28422  17883   -814  -5150   4495       C  
ATOM   1057  CG  GLU A 142      -2.456 -92.679 -36.350  1.00189.40           C  
ANISOU 1057  CG  GLU A 142    25157  28613  18195   -927  -5410   4650       C  
ATOM   1058  CD  GLU A 142      -3.083 -91.377 -36.885  1.00188.14           C  
ANISOU 1058  CD  GLU A 142    25065  28413  18007  -1024  -5469   4430       C  
ATOM   1059  OE1 GLU A 142      -4.312 -91.335 -37.115  1.00185.37           O  
ANISOU 1059  OE1 GLU A 142    24910  28022  17500  -1002  -5310   4151       O  
ATOM   1060  OE2 GLU A 142      -2.340 -90.387 -37.076  1.00189.26           O1-
ANISOU 1060  OE2 GLU A 142    25052  28556  18304  -1123  -5675   4547       O1-
ATOM   1061  N   MET A 143      -6.238 -94.533 -37.922  1.00183.03           N  
ANISOU 1061  N   MET A 143    24798  27620  17126   -613  -4522   3884       N  
ATOM   1062  CA  MET A 143      -7.624 -94.999 -38.037  1.00181.25           C  
ANISOU 1062  CA  MET A 143    24752  27312  16803   -559  -4316   3602       C  
ATOM   1063  C   MET A 143      -7.671 -96.291 -38.830  1.00181.02           C  
ANISOU 1063  C   MET A 143    24622  27226  16931   -373  -4043   3610       C  
ATOM   1064  O   MET A 143      -8.270 -97.281 -38.400  1.00181.04           O  
ANISOU 1064  O   MET A 143    24702  27149  16937   -316  -3902   3554       O  
ATOM   1065  CB  MET A 143      -8.490 -93.943 -38.725  1.00179.39           C  
ANISOU 1065  CB  MET A 143    24611  27061  16488   -609  -4307   3335       C  
ATOM   1066  CG  MET A 143      -9.043 -92.873 -37.798  1.00179.15           C  
ANISOU 1066  CG  MET A 143    24773  27035  16259   -775  -4514   3203       C  
ATOM   1067  SD  MET A 143      -7.791 -92.103 -36.752  1.00180.86           S  
ANISOU 1067  SD  MET A 143    24927  27329  16462   -919  -4883   3450       S  
ATOM   1068  CE  MET A 143      -8.709 -90.719 -36.092  1.00180.33           C  
ANISOU 1068  CE  MET A 143    25103  27246  16169  -1075  -5081   3187       C  
ATOM   1069  N   ALA A 144      -7.008 -96.267 -39.983  1.00181.12           N  
ANISOU 1069  N   ALA A 144    24454  27279  17084   -269  -3971   3691       N  
ATOM   1070  CA  ALA A 144      -6.891 -97.426 -40.862  1.00181.40           C  
ANISOU 1070  CA  ALA A 144    24376  27275  17272    -64  -3734   3699       C  
ATOM   1071  C   ALA A 144      -5.822 -98.443 -40.421  1.00183.27           C  
ANISOU 1071  C   ALA A 144    24469  27521  17645      4  -3721   4007       C  
ATOM   1072  O   ALA A 144      -5.843 -99.595 -40.859  1.00183.68           O  
ANISOU 1072  O   ALA A 144    24461  27507  17823    167  -3526   4000       O  
ATOM   1073  CB  ALA A 144      -6.637 -96.969 -42.289  1.00180.86           C  
ANISOU 1073  CB  ALA A 144    24185  27267  17267     61  -3652   3662       C  
ATOM   1074  N   GLU A 145      -4.888 -98.019 -39.568  1.00184.58           N  
ANISOU 1074  N   GLU A 145    24575  27762  17795   -114  -3937   4266       N  
ATOM   1075  CA  GLU A 145      -3.886 -98.928 -39.009  1.00186.20           C  
ANISOU 1075  CA  GLU A 145    24650  27987  18110    -64  -3948   4571       C  
ATOM   1076  C   GLU A 145      -4.441 -99.650 -37.788  1.00186.65           C  
ANISOU 1076  C   GLU A 145    24853  27986  18079    -98  -3938   4556       C  
ATOM   1077  O   GLU A 145      -4.238-100.857 -37.625  1.00187.43           O  
ANISOU 1077  O   GLU A 145    24891  28032  18291     16  -3791   4678       O  
ATOM   1078  CB  GLU A 145      -2.604 -98.176 -38.645  1.00187.68           C  
ANISOU 1078  CB  GLU A 145    24686  28282  18339   -165  -4200   4863       C  
ATOM   1079  CG  GLU A 145      -1.648 -97.961 -39.812  1.00187.62           C  
ANISOU 1079  CG  GLU A 145    24443  28334  18510    -63  -4148   5039       C  
ATOM   1080  CD  GLU A 145      -0.504 -97.019 -39.471  1.00188.55           C  
ANISOU 1080  CD  GLU A 145    24402  28534  18703   -192  -4419   5307       C  
ATOM   1081  OE1 GLU A 145      -0.700 -96.112 -38.630  1.00188.06           O  
ANISOU 1081  OE1 GLU A 145    24446  28479  18529   -378  -4668   5239       O  
ATOM   1082  OE2 GLU A 145       0.590 -97.178 -40.056  1.00189.68           O1-
ANISOU 1082  OE2 GLU A 145    24307  28730  19032   -100  -4387   5583       O1-
ATOM   1083  N   ALA A 146      -5.150 -98.906 -36.944  1.00186.18           N  
ANISOU 1083  N   ALA A 146    24983  27933  17822   -240  -4081   4416       N  
ATOM   1084  CA  ALA A 146      -5.686 -99.459 -35.711  1.00186.89           C  
ANISOU 1084  CA  ALA A 146    25219  27993  17795   -258  -4076   4426       C  
ATOM   1085  C   ALA A 146      -7.093-100.046 -35.854  1.00185.63           C  
ANISOU 1085  C   ALA A 146    25202  27700  17629   -200  -3839   4166       C  
ATOM   1086  O   ALA A 146      -7.477-100.907 -35.058  1.00186.45           O  
ANISOU 1086  O   ALA A 146    25366  27746  17731   -154  -3736   4228       O  
ATOM   1087  CB  ALA A 146      -5.635 -98.424 -34.592  1.00187.60           C  
ANISOU 1087  CB  ALA A 146    25441  28176  17663   -410  -4366   4438       C  
ATOM   1088  N   PHE A 147      -7.858 -99.600 -36.851  1.00183.78           N  
ANISOU 1088  N   PHE A 147    25010  27413  17405   -195  -3750   3892       N  
ATOM   1089  CA  PHE A 147      -9.230-100.106 -37.010  1.00182.75           C  
ANISOU 1089  CA  PHE A 147    25001  27144  17293   -148  -3546   3629       C  
ATOM   1090  C   PHE A 147      -9.550-100.730 -38.375  1.00181.99           C  
ANISOU 1090  C   PHE A 147    24808  26949  17391     -4  -3337   3452       C  
ATOM   1091  O   PHE A 147     -10.638-100.517 -38.918  1.00180.55           O  
ANISOU 1091  O   PHE A 147    24717  26693  17193      3  -3250   3158       O  
ATOM   1092  CB  PHE A 147     -10.255 -99.017 -36.690  1.00181.51           C  
ANISOU 1092  CB  PHE A 147    25044  26998  16923   -273  -3636   3393       C  
ATOM   1093  CG  PHE A 147      -9.905 -98.185 -35.501  1.00182.60           C  
ANISOU 1093  CG  PHE A 147    25286  27249  16844   -400  -3884   3515       C  
ATOM   1094  CD1 PHE A 147      -9.412 -96.896 -35.667  1.00182.44           C  
ANISOU 1094  CD1 PHE A 147    25264  27327  16729   -513  -4114   3501       C  
ATOM   1095  CD2 PHE A 147     -10.073 -98.684 -34.214  1.00184.61           C  
ANISOU 1095  CD2 PHE A 147    25636  27509  16996   -394  -3892   3643       C  
ATOM   1096  CE1 PHE A 147      -9.087 -96.110 -34.579  1.00183.76           C  
ANISOU 1096  CE1 PHE A 147    25527  27584  16709   -623  -4373   3580       C  
ATOM   1097  CE2 PHE A 147      -9.747 -97.909 -33.104  1.00186.24           C  
ANISOU 1097  CE2 PHE A 147    25953  27835  16976   -483  -4143   3731       C  
ATOM   1098  CZ  PHE A 147      -9.254 -96.615 -33.289  1.00186.04           C  
ANISOU 1098  CZ  PHE A 147    25929  27895  16863   -602  -4399   3683       C  
ATOM   1099  N   ALA A 148      -8.621-101.525 -38.905  1.00183.15           N  
ANISOU 1099  N   ALA A 148    24775  27096  17718    124  -3261   3624       N  
ATOM   1100  CA  ALA A 148      -8.782-102.138 -40.235  1.00182.84           C  
ANISOU 1100  CA  ALA A 148    24639  26980  17850    299  -3083   3459       C  
ATOM   1101  C   ALA A 148      -9.171-103.627 -40.234  1.00183.75           C  
ANISOU 1101  C   ALA A 148    24711  26917  18189    431  -2878   3421       C  
ATOM   1102  O   ALA A 148      -9.684-104.134 -41.239  1.00183.51           O  
ANISOU 1102  O   ALA A 148    24648  26783  18293    569  -2741   3183       O  
ATOM   1103  CB  ALA A 148      -7.541-101.916 -41.081  1.00183.38           C  
ANISOU 1103  CB  ALA A 148    24532  27171  17972    390  -3121   3637       C  
ATOM   1104  N   GLY A 149      -8.904-104.324 -39.127  1.00184.98           N  
ANISOU 1104  N   GLY A 149    24858  27033  18394    402  -2865   3654       N  
ATOM   1105  CA  GLY A 149      -9.469-105.656 -38.892  1.00185.63           C  
ANISOU 1105  CA  GLY A 149    24914  26915  18699    494  -2671   3625       C  
ATOM   1106  C   GLY A 149     -10.673-105.504 -37.981  1.00185.10           C  
ANISOU 1106  C   GLY A 149    25011  26768  18551    387  -2648   3516       C  
ATOM   1107  O   GLY A 149     -11.173-106.480 -37.425  1.00186.07           O  
ANISOU 1107  O   GLY A 149    25123  26735  18840    429  -2502   3563       O  
ATOM   1108  N   GLU A 150     -11.139-104.258 -37.865  1.00183.62           N  
ANISOU 1108  N   GLU A 150    24964  26684  18118    257  -2784   3378       N  
ATOM   1109  CA  GLU A 150     -12.129-103.818 -36.881  1.00183.17           C  
ANISOU 1109  CA  GLU A 150    25083  26612  17903    146  -2805   3314       C  
ATOM   1110  C   GLU A 150     -13.568-103.886 -37.402  1.00181.90           C  
ANISOU 1110  C   GLU A 150    24996  26291  17829    155  -2672   2972       C  
ATOM   1111  O   GLU A 150     -14.404-104.586 -36.826  1.00182.28           O  
ANISOU 1111  O   GLU A 150    25072  26186  17998    171  -2531   2962       O  
ATOM   1112  CB  GLU A 150     -11.797-102.383 -36.444  1.00182.50           C  
ANISOU 1112  CB  GLU A 150    25112  26723  17508      3  -3044   3347       C  
ATOM   1113  CG  GLU A 150     -12.442-101.901 -35.151  1.00183.15           C  
ANISOU 1113  CG  GLU A 150    25379  26844  17367    -94  -3113   3376       C  
ATOM   1114  CD  GLU A 150     -11.788-102.482 -33.897  1.00185.62           C  
ANISOU 1114  CD  GLU A 150    25678  27215  17635    -66  -3144   3710       C  
ATOM   1115  OE1 GLU A 150     -11.119-101.720 -33.160  1.00186.40           O  
ANISOU 1115  OE1 GLU A 150    25836  27480  17508   -139  -3368   3851       O  
ATOM   1116  OE2 GLU A 150     -11.945-103.699 -33.647  1.00186.52           O1-
ANISOU 1116  OE2 GLU A 150    25716  27205  17948     35  -2951   3828       O1-
ATOM   1117  N   ILE A 151     -13.842-103.158 -38.487  1.00180.40           N  
ANISOU 1117  N   ILE A 151    24822  26134  17588    153  -2716   2709       N  
ATOM   1118  CA  ILE A 151     -15.188-103.080 -39.088  1.00179.19           C  
ANISOU 1118  CA  ILE A 151    24736  25852  17498    163  -2622   2359       C  
ATOM   1119  C   ILE A 151     -15.676-104.410 -39.733  1.00179.98           C  
ANISOU 1119  C   ILE A 151    24715  25723  17945    308  -2435   2211       C  
ATOM   1120  O   ILE A 151     -16.874-104.780 -39.587  1.00179.75           O  
ANISOU 1120  O   ILE A 151    24724  25519  18052    299  -2327   2033       O  
ATOM   1121  CB  ILE A 151     -15.334-101.871 -40.081  1.00177.44           C  
ANISOU 1121  CB  ILE A 151    24565  25751  17105    136  -2728   2126       C  
ATOM   1122  CG1 ILE A 151     -14.325-100.744 -39.769  1.00177.17           C  
ANISOU 1122  CG1 ILE A 151    24556  25931  16827     35  -2927   2326       C  
ATOM   1123  CG2 ILE A 151     -16.781-101.376 -40.129  1.00175.93           C  
ANISOU 1123  CG2 ILE A 151    24508  25481  16855     73  -2692   1831       C  
ATOM   1124  CD1 ILE A 151     -14.698 -99.789 -38.627  1.00176.72           C  
ANISOU 1124  CD1 ILE A 151    24674  25947  16523   -131  -3059   2370       C  
ATOM   1125  N   PRO A 152     -14.765-105.134 -40.440  1.00180.87           N  
ANISOU 1125  N   PRO A 152    24675  25826  18222    448  -2400   2281       N  
ATOM   1126  CA  PRO A 152     -15.071-106.501 -40.893  1.00182.20           C  
ANISOU 1126  CA  PRO A 152    24721  25762  18745    593  -2240   2177       C  
ATOM   1127  C   PRO A 152     -15.622-107.388 -39.760  1.00183.62           C  
ANISOU 1127  C   PRO A 152    24893  25756  19118    553  -2114   2326       C  
ATOM   1128  O   PRO A 152     -16.697-108.012 -39.919  1.00183.99           O  
ANISOU 1128  O   PRO A 152    24917  25575  19417    584  -1997   2118       O  
ATOM   1129  CB  PRO A 152     -13.712-107.019 -41.377  1.00183.26           C  
ANISOU 1129  CB  PRO A 152    24712  25967  18951    725  -2244   2367       C  
ATOM   1130  CG  PRO A 152     -13.018-105.808 -41.863  1.00182.05           C  
ANISOU 1130  CG  PRO A 152    24592  26062  18515    692  -2391   2397       C  
ATOM   1131  CD  PRO A 152     -13.465-104.673 -40.973  1.00180.79           C  
ANISOU 1131  CD  PRO A 152    24592  26009  18093    492  -2506   2434       C  
ATOM   1132  N   LYS A 153     -14.902-107.418 -38.631  1.00184.36           N  
ANISOU 1132  N   LYS A 153    24998  25950  19100    495  -2141   2690       N  
ATOM   1133  CA  LYS A 153     -15.362-108.097 -37.413  1.00185.44           C  
ANISOU 1133  CA  LYS A 153    25143  25965  19350    468  -2021   2895       C  
ATOM   1134  C   LYS A 153     -16.600-107.421 -36.785  1.00184.41           C  
ANISOU 1134  C   LYS A 153    25171  25820  19077    356  -2012   2778       C  
ATOM   1135  O   LYS A 153     -17.404-108.108 -36.151  1.00185.49           O  
ANISOU 1135  O   LYS A 153    25291  25779  19409    369  -1856   2833       O  
ATOM   1136  CB  LYS A 153     -14.213-108.280 -36.404  1.00186.77           C  
ANISOU 1136  CB  LYS A 153    25285  26277  19402    464  -2066   3313       C  
ATOM   1137  CG  LYS A 153     -13.156-109.299 -36.846  1.00187.96           C  
ANISOU 1137  CG  LYS A 153    25253  26375  19788    596  -2007   3474       C  
ATOM   1138  CD  LYS A 153     -11.846-109.106 -36.099  1.00188.64           C  
ANISOU 1138  CD  LYS A 153    25317  26673  19683    578  -2121   3848       C  
ATOM   1139  CE  LYS A 153     -10.666-109.710 -36.854  1.00189.16           C  
ANISOU 1139  CE  LYS A 153    25215  26753  19904    699  -2113   3957       C  
ATOM   1140  NZ  LYS A 153     -10.483-111.158 -36.561  1.00191.22           N1+
ANISOU 1140  NZ  LYS A 153    25334  26825  20496    818  -1929   4143       N1+
ATOM   1141  N   ILE A 154     -16.766-106.102 -36.982  1.00182.38           N  
ANISOU 1141  N   ILE A 154    25055  25735  18504    257  -2165   2627       N  
ATOM   1142  CA  ILE A 154     -18.026-105.398 -36.635  1.00180.97           C  
ANISOU 1142  CA  ILE A 154    25027  25534  18199    166  -2155   2450       C  
ATOM   1143  C   ILE A 154     -19.231-106.064 -37.301  1.00181.00           C  
ANISOU 1143  C   ILE A 154    24964  25279  18531    217  -2001   2164       C  
ATOM   1144  O   ILE A 154     -20.252-106.314 -36.648  1.00181.40           O  
ANISOU 1144  O   ILE A 154    25048  25194  18681    192  -1881   2168       O  
ATOM   1145  CB  ILE A 154     -18.018-103.874 -37.007  1.00178.82           C  
ANISOU 1145  CB  ILE A 154    24898  25466  17581     63  -2344   2280       C  
ATOM   1146  CG1 ILE A 154     -17.113-103.076 -36.066  1.00178.64           C  
ANISOU 1146  CG1 ILE A 154    24969  25673  17234    -16  -2517   2543       C  
ATOM   1147  CG2 ILE A 154     -19.436-103.282 -36.993  1.00177.45           C  
ANISOU 1147  CG2 ILE A 154    24850  25225  17346     -2  -2306   2025       C  
ATOM   1148  CD1 ILE A 154     -16.973-101.600 -36.420  1.00175.99           C  
ANISOU 1148  CD1 ILE A 154    24746  25515  16609   -119  -2714   2404       C  
ATOM   1149  N   LEU A 155     -19.116-106.359 -38.595  1.00180.79           N  
ANISOU 1149  N   LEU A 155    24835  25180  18678    303  -2010   1919       N  
ATOM   1150  CA  LEU A 155     -20.284-106.909 -39.301  1.00180.84           C  
ANISOU 1150  CA  LEU A 155    24776  24942  18992    355  -1908   1596       C  
ATOM   1151  C   LEU A 155     -20.320-108.402 -39.729  1.00182.84           C  
ANISOU 1151  C   LEU A 155    24836  24919  19717    489  -1776   1550       C  
ATOM   1152  O   LEU A 155     -21.334-108.827 -40.290  1.00183.05           O  
ANISOU 1152  O   LEU A 155    24802  24726  20022    525  -1718   1261       O  
ATOM   1153  CB  LEU A 155     -20.698-105.972 -40.449  1.00178.84           C  
ANISOU 1153  CB  LEU A 155    24590  24780  18582    354  -2018   1234       C  
ATOM   1154  CG  LEU A 155     -21.857-104.980 -40.245  1.00177.11           C  
ANISOU 1154  CG  LEU A 155    24519  24591  18184    239  -2044   1056       C  
ATOM   1155  CD1 LEU A 155     -22.193-104.704 -38.786  1.00177.65           C  
ANISOU 1155  CD1 LEU A 155    24699  24689  18111    125  -1999   1314       C  
ATOM   1156  CD2 LEU A 155     -21.572-103.677 -40.975  1.00174.77           C  
ANISOU 1156  CD2 LEU A 155    24324  24530  17552    209  -2201    906       C  
ATOM   1157  N   VAL A 156     -19.265-109.187 -39.450  1.00184.59           N  
ANISOU 1157  N   VAL A 156    24954  25137  20044    561  -1737   1823       N  
ATOM   1158  CA  VAL A 156     -19.228-110.659 -39.772  1.00186.67           C  
ANISOU 1158  CA  VAL A 156    25027  25121  20779    692  -1608   1808       C  
ATOM   1159  C   VAL A 156     -20.529-111.470 -39.503  1.00187.98           C  
ANISOU 1159  C   VAL A 156    25109  24954  21361    687  -1457   1695       C  
ATOM   1160  O   VAL A 156     -21.601-111.162 -40.044  1.00187.21           O  
ANISOU 1160  O   VAL A 156    25038  24758  21336    662  -1479   1364       O  
ATOM   1161  CB  VAL A 156     -18.004-111.435 -39.101  1.00188.39           C  
ANISOU 1161  CB  VAL A 156    25150  25369  21059    749  -1549   2217       C  
ATOM   1162  CG1 VAL A 156     -16.746-111.384 -39.965  1.00188.14           C  
ANISOU 1162  CG1 VAL A 156    25071  25495  20920    853  -1647   2219       C  
ATOM   1163  CG2 VAL A 156     -17.726-110.970 -37.663  1.00188.28           C  
ANISOU 1163  CG2 VAL A 156    25239  25528  20772    640  -1547   2604       C  
ATOM   1164  N   ALA A 157     -20.406-112.533 -38.705  1.00190.01           N  
ANISOU 1164  N   ALA A 157    25247  25030  21918    719  -1302   1982       N  
ATOM   1165  CA  ALA A 157     -21.553-113.207 -38.100  1.00191.32           C  
ANISOU 1165  CA  ALA A 157    25329  24907  22456    694  -1133   2014       C  
ATOM   1166  C   ALA A 157     -21.876-112.506 -36.765  1.00190.76           C  
ANISOU 1166  C   ALA A 157    25401  24999  22081    584  -1082   2313       C  
ATOM   1167  O   ALA A 157     -21.756-113.097 -35.684  1.00192.46           O  
ANISOU 1167  O   ALA A 157    25566  25162  22399    603   -933   2685       O  
ATOM   1168  CB  ALA A 157     -21.260-114.702 -37.905  1.00194.01           C  
ANISOU 1168  CB  ALA A 157    25457  24964  23294    800   -978   2196       C  
ATOM   1169  N   GLY A 158     -22.272-111.233 -36.867  1.00188.33           N  
ANISOU 1169  N   GLY A 158    25275  24897  21386    489  -1205   2147       N  
ATOM   1170  CA  GLY A 158     -22.539-110.367 -35.715  1.00187.30           C  
ANISOU 1170  CA  GLY A 158    25317  24962  20887    398  -1199   2369       C  
ATOM   1171  C   GLY A 158     -23.423-109.187 -36.088  1.00184.92           C  
ANISOU 1171  C   GLY A 158    25168  24753  20339    304  -1296   2067       C  
ATOM   1172  O   GLY A 158     -23.164-108.489 -37.072  1.00183.08           O  
ANISOU 1172  O   GLY A 158    24992  24645  19926    288  -1457   1795       O  
ATOM   1173  N   ASP A 159     -24.452-108.957 -35.275  1.00184.99           N  
ANISOU 1173  N   ASP A 159    25244  24711  20333    256  -1187   2142       N  
ATOM   1174  CA  ASP A 159     -25.545-108.036 -35.608  1.00183.11           C  
ANISOU 1174  CA  ASP A 159    25117  24487  19968    179  -1233   1851       C  
ATOM   1175  C   ASP A 159     -25.671-106.796 -34.701  1.00182.02           C  
ANISOU 1175  C   ASP A 159    25216  24617  19328    101  -1295   1978       C  
ATOM   1176  O   ASP A 159     -25.836-106.913 -33.479  1.00183.39           O  
ANISOU 1176  O   ASP A 159    25440  24823  19418    120  -1178   2289       O  
ATOM   1177  CB  ASP A 159     -26.875-108.806 -35.655  1.00184.34           C  
ANISOU 1177  CB  ASP A 159    25128  24308  20604    196  -1054   1746       C  
ATOM   1178  CG  ASP A 159     -27.068-109.740 -34.462  1.00186.21           C  
ANISOU 1178  CG  ASP A 159    25265  24393  21094    249   -823   2148       C  
ATOM   1179  OD1 ASP A 159     -26.164-110.556 -34.171  1.00186.88           O  
ANISOU 1179  OD1 ASP A 159    25251  24453  21303    319   -774   2399       O  
ATOM   1180  OD2 ASP A 159     -28.139-109.669 -33.825  1.00186.02           O1-
ANISOU 1180  OD2 ASP A 159    25252  24273  21156    233   -680   2225       O1-
ATOM   1181  N   THR A 160     -25.614-105.614 -35.320  1.00179.65           N  
ANISOU 1181  N   THR A 160    25055  24504  18700     29  -1477   1730       N  
ATOM   1182  CA  THR A 160     -25.747-104.328 -34.613  1.00178.30           C  
ANISOU 1182  CA  THR A 160    25114  24574  18059    -48  -1570   1781       C  
ATOM   1183  C   THR A 160     -26.911-103.476 -35.141  1.00176.44           C  
ANISOU 1183  C   THR A 160    24966  24315  17758   -114  -1594   1457       C  
ATOM   1184  O   THR A 160     -27.604-103.884 -36.079  1.00176.27           O  
ANISOU 1184  O   THR A 160    24824  24100  18051    -97  -1550   1186       O  
ATOM   1185  CB  THR A 160     -24.435-103.496 -34.667  1.00177.34           C  
ANISOU 1185  CB  THR A 160    25095  24734  17551    -85  -1792   1847       C  
ATOM   1186  CG2 THR A 160     -23.450-103.969 -33.600  1.00179.14           C  
ANISOU 1186  CG2 THR A 160    25317  25060  17689    -37  -1782   2241       C  
ATOM   1187  OG1 THR A 160     -23.836-103.607 -35.966  1.00176.22           O  
ANISOU 1187  OG1 THR A 160    24846  24583  17527    -65  -1887   1641       O  
ATOM   1188  N   MET A 161     -27.107-102.300 -34.531  1.00175.10           N  
ANISOU 1188  N   MET A 161    25007  24343  17181   -179  -1675   1480       N  
ATOM   1189  CA  MET A 161     -28.174-101.348 -34.903  1.00173.06           C  
ANISOU 1189  CA  MET A 161    24858  24095  16802   -243  -1703   1204       C  
ATOM   1190  C   MET A 161     -28.051-100.961 -36.378  1.00170.78           C  
ANISOU 1190  C   MET A 161    24520  23819  16551   -265  -1834    857       C  
ATOM   1191  O   MET A 161     -26.959-100.649 -36.853  1.00170.06           O  
ANISOU 1191  O   MET A 161    24430  23876  16308   -267  -1984    858       O  
ATOM   1192  CB  MET A 161     -28.134-100.074 -34.031  1.00172.47           C  
ANISOU 1192  CB  MET A 161    25029  24259  16242   -300  -1807   1289       C  
ATOM   1193  CG  MET A 161     -27.153-100.094 -32.843  1.00174.03           C  
ANISOU 1193  CG  MET A 161    25311  24623  16191   -268  -1858   1636       C  
ATOM   1194  SD  MET A 161     -27.731-100.844 -31.303  1.00176.84           S  
ANISOU 1194  SD  MET A 161    25689  24916  16586   -161  -1622   1995       S  
ATOM   1195  CE  MET A 161     -26.173-101.354 -30.571  1.00177.87           C  
ANISOU 1195  CE  MET A 161    25794  25197  16593    -98  -1708   2346       C  
ATOM   1196  N   ASP A 162     -29.168-100.985 -37.099  1.00169.50           N  
ANISOU 1196  N   ASP A 162    24304  23505  16592   -266  -1779    572       N  
ATOM   1197  CA  ASP A 162     -29.149-100.747 -38.537  1.00167.40           C  
ANISOU 1197  CA  ASP A 162    23978  23242  16385   -246  -1887    233       C  
ATOM   1198  C   ASP A 162     -28.388 -99.476 -38.915  1.00165.45           C  
ANISOU 1198  C   ASP A 162    23869  23268  15728   -294  -2076    181       C  
ATOM   1199  O   ASP A 162     -27.574 -99.492 -39.845  1.00164.75           O  
ANISOU 1199  O   ASP A 162    23710  23251  15637   -242  -2172     94       O  
ATOM   1200  CB  ASP A 162     -30.567-100.756 -39.099  1.00166.90           C  
ANISOU 1200  CB  ASP A 162    23868  23009  16538   -247  -1820    -63       C  
ATOM   1201  CG  ASP A 162     -31.179-102.144 -39.094  1.00168.32           C  
ANISOU 1201  CG  ASP A 162    23842  22878  17233   -185  -1667    -67       C  
ATOM   1202  OD1 ASP A 162     -30.651-103.037 -38.398  1.00169.28           O  
ANISOU 1202  OD1 ASP A 162    23884  22916  17518   -153  -1573    213       O  
ATOM   1203  OD2 ASP A 162     -32.189-102.344 -39.790  1.00167.92           O1-
ANISOU 1203  OD2 ASP A 162    23701  22657  17445   -168  -1645   -350       O1-
ATOM   1204  N   SER A 163     -28.637 -98.396 -38.175  1.00164.58           N  
ANISOU 1204  N   SER A 163    23946  23300  15287   -380  -2122    248       N  
ATOM   1205  CA  SER A 163     -27.915 -97.128 -38.352  1.00163.22           C  
ANISOU 1205  CA  SER A 163    23905  23365  14747   -441  -2305    234       C  
ATOM   1206  C   SER A 163     -26.399 -97.332 -38.247  1.00163.68           C  
ANISOU 1206  C   SER A 163    23913  23541  14735   -424  -2408    458       C  
ATOM   1207  O   SER A 163     -25.612 -96.837 -39.089  1.00162.66           O  
ANISOU 1207  O   SER A 163    23752  23534  14518   -417  -2533    392       O  
ATOM   1208  CB  SER A 163     -28.378 -96.109 -37.308  1.00162.92           C  
ANISOU 1208  CB  SER A 163    24078  23430  14396   -525  -2335    311       C  
ATOM   1209  OG  SER A 163     -28.157 -96.598 -35.994  1.00164.79           O  
ANISOU 1209  OG  SER A 163    24359  23663  14592   -511  -2270    609       O  
ATOM   1210  N   VAL A 164     -26.010 -98.077 -37.213  1.00165.08           N  
ANISOU 1210  N   VAL A 164    24074  23683  14966   -406  -2344    739       N  
ATOM   1211  CA  VAL A 164     -24.624 -98.482 -37.017  1.00165.85           C  
ANISOU 1211  CA  VAL A 164    24101  23866  15049   -379  -2419    979       C  
ATOM   1212  C   VAL A 164     -24.150 -99.400 -38.154  1.00165.92           C  
ANISOU 1212  C   VAL A 164    23910  23779  15353   -282  -2382    890       C  
ATOM   1213  O   VAL A 164     -23.177 -99.068 -38.819  1.00165.34           O  
ANISOU 1213  O   VAL A 164    23792  23830  15198   -266  -2499    893       O  
ATOM   1214  CB  VAL A 164     -24.394 -99.108 -35.620  1.00167.75           C  
ANISOU 1214  CB  VAL A 164    24368  24096  15274   -359  -2346   1306       C  
ATOM   1215  CG1 VAL A 164     -22.976 -99.667 -35.489  1.00168.63           C  
ANISOU 1215  CG1 VAL A 164    24378  24279  15416   -319  -2414   1552       C  
ATOM   1216  CG2 VAL A 164     -24.662 -98.070 -34.542  1.00168.01           C  
ANISOU 1216  CG2 VAL A 164    24619  24273  14944   -424  -2427   1383       C  
ATOM   1217  N   LYS A 165     -24.833-100.522 -38.402  1.00166.53           N  
ANISOU 1217  N   LYS A 165    23861  23631  15782   -210  -2222    806       N  
ATOM   1218  CA  LYS A 165     -24.502-101.370 -39.560  1.00166.60           C  
ANISOU 1218  CA  LYS A 165    23693  23535  16073    -98  -2199    659       C  
ATOM   1219  C   LYS A 165     -24.136-100.496 -40.774  1.00165.09           C  
ANISOU 1219  C   LYS A 165    23517  23500  15708    -73  -2334    441       C  
ATOM   1220  O   LYS A 165     -23.038-100.629 -41.344  1.00165.11           O  
ANISOU 1220  O   LYS A 165    23440  23598  15696     -2  -2398    510       O  
ATOM   1221  CB  LYS A 165     -25.658-102.326 -39.899  1.00167.34           C  
ANISOU 1221  CB  LYS A 165    23673  23353  16555    -40  -2053    458       C  
ATOM   1222  CG  LYS A 165     -25.572-103.711 -39.259  1.00168.95           C  
ANISOU 1222  CG  LYS A 165    23739  23349  17106     14  -1905    672       C  
ATOM   1223  CD  LYS A 165     -26.757-104.589 -39.657  1.00169.02           C  
ANISOU 1223  CD  LYS A 165    23614  23055  17549     61  -1780    450       C  
ATOM   1224  CE  LYS A 165     -26.516-106.053 -39.312  1.00170.77           C  
ANISOU 1224  CE  LYS A 165    23655  23046  18186    137  -1644    632       C  
ATOM   1225  NZ  LYS A 165     -27.702-106.903 -39.613  1.00171.37           N1+
ANISOU 1225  NZ  LYS A 165    23581  22795  18738    169  -1531    431       N1+
ATOM   1226  N   GLN A 166     -25.052 -99.584 -41.126  1.00163.78           N  
ANISOU 1226  N   GLN A 166    23450  23371  15407   -122  -2366    205       N  
ATOM   1227  CA  GLN A 166     -24.869 -98.615 -42.211  1.00162.10           C  
ANISOU 1227  CA  GLN A 166    23266  23316  15008    -97  -2477      9       C  
ATOM   1228  C   GLN A 166     -23.588 -97.774 -42.098  1.00161.74           C  
ANISOU 1228  C   GLN A 166    23262  23497  14695   -140  -2614    223       C  
ATOM   1229  O   GLN A 166     -22.696 -97.833 -42.986  1.00161.78           O  
ANISOU 1229  O   GLN A 166    23167  23591  14711    -40  -2659    230       O  
ATOM   1230  CB  GLN A 166     -26.085 -97.699 -42.300  1.00160.73           C  
ANISOU 1230  CB  GLN A 166    23214  23148  14710   -167  -2481   -216       C  
ATOM   1231  CG  GLN A 166     -27.328 -98.386 -42.809  1.00160.97           C  
ANISOU 1231  CG  GLN A 166    23170  22972  15021   -103  -2380   -493       C  
ATOM   1232  CD  GLN A 166     -28.368 -97.410 -43.314  1.00159.83           C  
ANISOU 1232  CD  GLN A 166    23116  22870  14743   -135  -2409   -761       C  
ATOM   1233  NE2 GLN A 166     -27.958 -96.497 -44.190  1.00158.58           N  
ANISOU 1233  NE2 GLN A 166    22988  22898  14367    -97  -2511   -864       N  
ATOM   1234  OE1 GLN A 166     -29.533 -97.484 -42.931  1.00160.21           O  
ANISOU 1234  OE1 GLN A 166    23192  22784  14895   -182  -2330   -858       O  
ATOM   1235  N   SER A 167     -23.482 -96.998 -41.017  1.00161.65           N  
ANISOU 1235  N   SER A 167    23389  23575  14457   -275  -2684    399       N  
ATOM   1236  CA  SER A 167     -22.260 -96.207 -40.796  1.00161.45           C  
ANISOU 1236  CA  SER A 167    23389  23738  14218   -331  -2838    609       C  
ATOM   1237  C   SER A 167     -20.976 -97.069 -40.837  1.00162.65           C  
ANISOU 1237  C   SER A 167    23393  23907  14499   -255  -2844    843       C  
ATOM   1238  O   SER A 167     -19.892 -96.579 -41.195  1.00162.48           O  
ANISOU 1238  O   SER A 167    23317  24026  14391   -251  -2955    969       O  
ATOM   1239  CB  SER A 167     -22.354 -95.398 -39.500  1.00161.54           C  
ANISOU 1239  CB  SER A 167    23572  23819  13988   -471  -2930    749       C  
ATOM   1240  OG  SER A 167     -23.285 -94.337 -39.635  1.00160.23           O  
ANISOU 1240  OG  SER A 167    23538  23680  13662   -538  -2958    543       O  
ATOM   1241  N   ALA A 168     -21.129 -98.356 -40.510  1.00163.83           N  
ANISOU 1241  N   ALA A 168    23464  23903  14883   -190  -2715    907       N  
ATOM   1242  CA  ALA A 168     -20.040 -99.334 -40.497  1.00165.12           C  
ANISOU 1242  CA  ALA A 168    23483  24051  15203   -107  -2691   1124       C  
ATOM   1243  C   ALA A 168     -19.625 -99.683 -41.910  1.00164.97           C  
ANISOU 1243  C   ALA A 168    23325  24037  15319     44  -2670    981       C  
ATOM   1244  O   ALA A 168     -18.448 -99.563 -42.272  1.00165.28           O  
ANISOU 1244  O   ALA A 168    23282  24201  15314     91  -2737   1141       O  
ATOM   1245  CB  ALA A 168     -20.453-100.589 -39.746  1.00166.63           C  
ANISOU 1245  CB  ALA A 168    23629  24053  15629    -74  -2543   1224       C  
ATOM   1246  N   ALA A 169     -20.599-100.115 -42.706  1.00164.63           N  
ANISOU 1246  N   ALA A 169    23251  23860  15441    132  -2579    678       N  
ATOM   1247  CA  ALA A 169     -20.387-100.274 -44.143  1.00164.34           C  
ANISOU 1247  CA  ALA A 169    23114  23852  15475    304  -2574    473       C  
ATOM   1248  C   ALA A 169     -19.658 -99.068 -44.755  1.00163.20           C  
ANISOU 1248  C   ALA A 169    22991  23945  15073    307  -2686    520       C  
ATOM   1249  O   ALA A 169     -18.552 -99.219 -45.317  1.00163.74           O  
ANISOU 1249  O   ALA A 169    22952  24115  15148    418  -2705    658       O  
ATOM   1250  CB  ALA A 169     -21.709-100.501 -44.845  1.00163.99           C  
ANISOU 1250  CB  ALA A 169    23076  23669  15564    370  -2513     97       C  
ATOM   1251  N   LEU A 170     -20.253 -97.875 -44.626  1.00161.82           N  
ANISOU 1251  N   LEU A 170    22944  23852  14689    190  -2753    429       N  
ATOM   1252  CA  LEU A 170     -19.626 -96.693 -45.258  1.00160.76           C  
ANISOU 1252  CA  LEU A 170    22811  23921  14349    195  -2850    475       C  
ATOM   1253  C   LEU A 170     -18.233 -96.372 -44.693  1.00161.57           C  
ANISOU 1253  C   LEU A 170    22867  24144  14380    124  -2949    835       C  
ATOM   1254  O   LEU A 170     -17.314 -95.976 -45.442  1.00161.64           O  
ANISOU 1254  O   LEU A 170    22776  24289  14350    210  -2986    943       O  
ATOM   1255  CB  LEU A 170     -20.549 -95.463 -45.262  1.00159.11           C  
ANISOU 1255  CB  LEU A 170    22741  23762  13952     88  -2900    302       C  
ATOM   1256  CG  LEU A 170     -21.795 -95.529 -46.163  1.00157.64           C  
ANISOU 1256  CG  LEU A 170    22575  23510  13810    188  -2826    -66       C  
ATOM   1257  CD1 LEU A 170     -22.442 -94.175 -46.301  1.00155.48           C  
ANISOU 1257  CD1 LEU A 170    22420  23329  13326    100  -2882   -187       C  
ATOM   1258  CD2 LEU A 170     -21.480 -96.071 -47.537  1.00157.60           C  
ANISOU 1258  CD2 LEU A 170    22440  23546  13896    433  -2777   -205       C  
ATOM   1259  N   CYS A 171     -18.071 -96.578 -43.383  1.00162.34           N  
ANISOU 1259  N   CYS A 171    23021  24193  14467    -14  -2990   1029       N  
ATOM   1260  CA  CYS A 171     -16.757 -96.458 -42.755  1.00163.39           C  
ANISOU 1260  CA  CYS A 171    23098  24421  14564    -73  -3098   1366       C  
ATOM   1261  C   CYS A 171     -15.747 -97.391 -43.440  1.00164.36           C  
ANISOU 1261  C   CYS A 171    23036  24555  14859     95  -3032   1500       C  
ATOM   1262  O   CYS A 171     -14.708 -96.929 -43.935  1.00164.60           O  
ANISOU 1262  O   CYS A 171    22965  24719  14857    137  -3098   1666       O  
ATOM   1263  CB  CYS A 171     -16.838 -96.727 -41.250  1.00164.14           C  
ANISOU 1263  CB  CYS A 171    23285  24460  14619   -201  -3137   1529       C  
ATOM   1264  SG  CYS A 171     -15.606 -95.829 -40.261  1.00166.23           S  
ANISOU 1264  SG  CYS A 171    23569  24879  14712   -346  -3368   1849       S  
ATOM   1265  N   LEU A 172     -16.066 -98.688 -43.500  1.00165.02           N  
ANISOU 1265  N   LEU A 172    23068  24492  15141    203  -2898   1432       N  
ATOM   1266  CA  LEU A 172     -15.196 -99.666 -44.170  1.00165.98           C  
ANISOU 1266  CA  LEU A 172    23024  24604  15438    385  -2822   1528       C  
ATOM   1267  C   LEU A 172     -14.895 -99.272 -45.621  1.00165.59           C  
ANISOU 1267  C   LEU A 172    22895  24670  15349    559  -2806   1407       C  
ATOM   1268  O   LEU A 172     -13.767 -99.475 -46.104  1.00166.38           O  
ANISOU 1268  O   LEU A 172    22863  24866  15489    679  -2801   1601       O  
ATOM   1269  CB  LEU A 172     -15.779-101.085 -44.096  1.00166.84           C  
ANISOU 1269  CB  LEU A 172    23094  24501  15797    478  -2681   1411       C  
ATOM   1270  CG  LEU A 172     -15.044-102.194 -44.868  1.00168.47           C  
ANISOU 1270  CG  LEU A 172    23139  24663  16207    693  -2593   1446       C  
ATOM   1271  CD1 LEU A 172     -13.609-102.423 -44.373  1.00169.91           C  
ANISOU 1271  CD1 LEU A 172    23220  24939  16396    688  -2631   1838       C  
ATOM   1272  CD2 LEU A 172     -15.830-103.494 -44.841  1.00169.30           C  
ANISOU 1272  CD2 LEU A 172    23211  24522  16594    772  -2467   1269       C  
ATOM   1273  N   LEU A 173     -15.893 -98.703 -46.306  1.00164.49           N  
ANISOU 1273  N   LEU A 173    22833  24538  15127    588  -2792   1104       N  
ATOM   1274  CA  LEU A 173     -15.650 -98.128 -47.642  1.00164.06           C  
ANISOU 1274  CA  LEU A 173    22719  24631  14983    761  -2782   1007       C  
ATOM   1275  C   LEU A 173     -14.638 -96.976 -47.588  1.00163.97           C  
ANISOU 1275  C   LEU A 173    22667  24806  14829    682  -2884   1290       C  
ATOM   1276  O   LEU A 173     -13.845 -96.811 -48.515  1.00164.58           O  
ANISOU 1276  O   LEU A 173    22624  25015  14896    853  -2855   1393       O  
ATOM   1277  CB  LEU A 173     -16.953 -97.715 -48.362  1.00162.85           C  
ANISOU 1277  CB  LEU A 173    22658  24458  14761    813  -2754    626       C  
ATOM   1278  CG  LEU A 173     -16.967 -97.177 -49.815  1.00162.11           C  
ANISOU 1278  CG  LEU A 173    22520  24519  14554   1034  -2725    466       C  
ATOM   1279  CD1 LEU A 173     -16.118 -97.991 -50.783  1.00163.24           C  
ANISOU 1279  CD1 LEU A 173    22520  24722  14781   1321  -2648    509       C  
ATOM   1280  CD2 LEU A 173     -18.386 -97.066 -50.353  1.00160.31           C  
ANISOU 1280  CD2 LEU A 173    22383  24229  14297   1084  -2701     63       C  
ATOM   1281  N   ARG A 174     -14.659 -96.191 -46.510  1.00163.45           N  
ANISOU 1281  N   ARG A 174    22692  24745  14669    439  -3006   1419       N  
ATOM   1282  CA  ARG A 174     -13.619 -95.174 -46.300  1.00163.73           C  
ANISOU 1282  CA  ARG A 174    22666  24917  14626    341  -3134   1705       C  
ATOM   1283  C   ARG A 174     -12.224 -95.819 -46.120  1.00165.35           C  
ANISOU 1283  C   ARG A 174    22709  25160  14957    397  -3145   2039       C  
ATOM   1284  O   ARG A 174     -11.218 -95.424 -46.774  1.00166.04           O  
ANISOU 1284  O   ARG A 174    22650  25373  15066    488  -3155   2245       O  
ATOM   1285  CB  ARG A 174     -13.986 -94.296 -45.097  1.00163.08           C  
ANISOU 1285  CB  ARG A 174    22729  24811  14422     80  -3285   1733       C  
ATOM   1286  CG  ARG A 174     -13.135 -93.056 -44.912  1.00163.20           C  
ANISOU 1286  CG  ARG A 174    22696  24938  14373    -42  -3451   1953       C  
ATOM   1287  CD  ARG A 174     -13.408 -92.002 -45.987  1.00161.65           C  
ANISOU 1287  CD  ARG A 174    22481  24832  14108     20  -3429   1841       C  
ATOM   1288  NE  ARG A 174     -12.602 -90.812 -45.738  1.00162.07           N  
ANISOU 1288  NE  ARG A 174    22470  24957  14150   -113  -3594   2065       N  
ATOM   1289  CZ  ARG A 174     -11.654 -90.357 -46.570  1.00163.20           C  
ANISOU 1289  CZ  ARG A 174    22428  25205  14376    -14  -3585   2276       C  
ATOM   1290  NH1 ARG A 174     -11.389 -90.991 -47.723  1.00164.59           N1+
ANISOU 1290  NH1 ARG A 174    22479  25451  14605    243  -3411   2287       N1+
ATOM   1291  NH2 ARG A 174     -10.970 -89.263 -46.251  1.00162.98           N  
ANISOU 1291  NH2 ARG A 174    22332  25210  14384   -159  -3750   2480       N  
ATOM   1292  N   LEU A 175     -12.191 -96.837 -45.253  1.00166.13           N  
ANISOU 1292  N   LEU A 175    22825  25148  15149    357  -3126   2106       N  
ATOM   1293  CA  LEU A 175     -10.949 -97.541 -44.872  1.00167.58           C  
ANISOU 1293  CA  LEU A 175    22870  25350  15453    390  -3140   2428       C  
ATOM   1294  C   LEU A 175     -10.352 -98.398 -45.986  1.00168.47           C  
ANISOU 1294  C   LEU A 175    22825  25487  15698    654  -2995   2458       C  
ATOM   1295  O   LEU A 175      -9.171 -98.755 -45.932  1.00169.76           O  
ANISOU 1295  O   LEU A 175    22845  25704  15951    708  -3003   2753       O  
ATOM   1296  CB  LEU A 175     -11.157 -98.383 -43.603  1.00168.09           C  
ANISOU 1296  CB  LEU A 175    23001  25292  15571    286  -3145   2496       C  
ATOM   1297  CG  LEU A 175     -11.545 -97.592 -42.347  1.00167.40           C  
ANISOU 1297  CG  LEU A 175    23069  25208  15329     54  -3299   2524       C  
ATOM   1298  CD1 LEU A 175     -12.006 -98.509 -41.234  1.00167.50           C  
ANISOU 1298  CD1 LEU A 175    23161  25101  15382      9  -3251   2551       C  
ATOM   1299  CD2 LEU A 175     -10.407 -96.688 -41.879  1.00168.13           C  
ANISOU 1299  CD2 LEU A 175    23098  25428  15355    -65  -3502   2804       C  
ATOM   1300  N   TYR A 176     -11.177 -98.737 -46.975  1.00167.90           N  
ANISOU 1300  N   TYR A 176    22783  25374  15635    828  -2873   2147       N  
ATOM   1301  CA  TYR A 176     -10.685 -99.287 -48.239  1.00168.77           C  
ANISOU 1301  CA  TYR A 176    22765  25545  15813   1119  -2751   2123       C  
ATOM   1302  C   TYR A 176     -10.405 -98.147 -49.236  1.00168.36           C  
ANISOU 1302  C   TYR A 176    22664  25681  15626   1214  -2761   2150       C  
ATOM   1303  O   TYR A 176      -9.573 -98.282 -50.137  1.00169.27           O  
ANISOU 1303  O   TYR A 176    22640  25912  15763   1439  -2684   2287       O  
ATOM   1304  CB  TYR A 176     -11.693-100.294 -48.807  1.00168.75           C  
ANISOU 1304  CB  TYR A 176    22814  25401  15903   1285  -2633   1757       C  
ATOM   1305  CG  TYR A 176     -11.208-101.069 -50.012  1.00169.89           C  
ANISOU 1305  CG  TYR A 176    22841  25586  16122   1615  -2517   1700       C  
ATOM   1306  CD1 TYR A 176     -10.776-102.386 -49.890  1.00171.25           C  
ANISOU 1306  CD1 TYR A 176    22934  25641  16492   1729  -2441   1759       C  
ATOM   1307  CD2 TYR A 176     -11.198-100.488 -51.277  1.00170.18           C  
ANISOU 1307  CD2 TYR A 176    22851  25785  16026   1833  -2476   1585       C  
ATOM   1308  CE1 TYR A 176     -10.335-103.102 -51.001  1.00173.18           C  
ANISOU 1308  CE1 TYR A 176    23083  25923  16795   2053  -2340   1687       C  
ATOM   1309  CE2 TYR A 176     -10.758-101.186 -52.392  1.00172.02           C  
ANISOU 1309  CE2 TYR A 176    22990  26076  16294   2173  -2370   1525       C  
ATOM   1310  CZ  TYR A 176     -10.329-102.492 -52.253  1.00173.53           C  
ANISOU 1310  CZ  TYR A 176    23112  26143  16678   2283  -2307   1565       C  
ATOM   1311  OH  TYR A 176      -9.901-103.172 -53.374  1.00175.09           O  
ANISOU 1311  OH  TYR A 176    23227  26400  16898   2641  -2206   1485       O  
ATOM   1312  N   ARG A 177     -11.105 -97.027 -49.047  1.00167.07           N  
ANISOU 1312  N   ARG A 177    22611  25544  15325   1051  -2844   2034       N  
ATOM   1313  CA  ARG A 177     -10.969 -95.826 -49.879  1.00166.69           C  
ANISOU 1313  CA  ARG A 177    22524  25655  15156   1110  -2855   2064       C  
ATOM   1314  C   ARG A 177      -9.559 -95.243 -49.818  1.00167.80           C  
ANISOU 1314  C   ARG A 177    22494  25916  15346   1082  -2915   2484       C  
ATOM   1315  O   ARG A 177      -9.024 -94.812 -50.847  1.00168.37           O  
ANISOU 1315  O   ARG A 177    22443  26132  15399   1275  -2842   2599       O  
ATOM   1316  CB  ARG A 177     -12.028 -94.776 -49.477  1.00165.08           C  
ANISOU 1316  CB  ARG A 177    22481  25423  14819    904  -2945   1867       C  
ATOM   1317  CG  ARG A 177     -12.002 -93.419 -50.200  1.00164.59           C  
ANISOU 1317  CG  ARG A 177    22390  25503  14644    927  -2964   1898       C  
ATOM   1318  CD  ARG A 177     -13.430 -92.904 -50.438  1.00161.98           C  
ANISOU 1318  CD  ARG A 177    22224  25141  14180    895  -2953   1536       C  
ATOM   1319  NE  ARG A 177     -14.005 -93.535 -51.627  1.00161.19           N  
ANISOU 1319  NE  ARG A 177    22119  25075  14050   1187  -2812   1263       N  
ATOM   1320  CZ  ARG A 177     -15.243 -94.010 -51.723  1.00159.74           C  
ANISOU 1320  CZ  ARG A 177    22058  24788  13846   1213  -2777    895       C  
ATOM   1321  NH1 ARG A 177     -16.077 -93.947 -50.693  1.00158.33           N1+
ANISOU 1321  NH1 ARG A 177    22020  24467  13671    968  -2846    774       N1+
ATOM   1322  NH2 ARG A 177     -15.640 -94.565 -52.857  1.00159.95           N  
ANISOU 1322  NH2 ARG A 177    22062  24856  13854   1500  -2677    649       N  
ATOM   1323  N   THR A 178      -8.955 -95.232 -48.627  1.00168.22           N  
ANISOU 1323  N   THR A 178    22532  25915  15470    857  -3049   2720       N  
ATOM   1324  CA  THR A 178      -7.575 -94.694 -48.521  1.00169.52           C  
ANISOU 1324  CA  THR A 178    22510  26177  15721    817  -3132   3127       C  
ATOM   1325  C   THR A 178      -6.438 -95.695 -48.192  1.00171.11           C  
ANISOU 1325  C   THR A 178    22566  26372  16076    881  -3114   3416       C  
ATOM   1326  O   THR A 178      -5.272 -95.442 -48.518  1.00172.41           O  
ANISOU 1326  O   THR A 178    22536  26634  16338    948  -3120   3743       O  
ATOM   1327  CB  THR A 178      -7.516 -93.411 -47.623  1.00169.21           C  
ANISOU 1327  CB  THR A 178    22515  26130  15648    520  -3350   3228       C  
ATOM   1328  CG2 THR A 178      -6.148 -93.243 -46.931  1.00170.70           C  
ANISOU 1328  CG2 THR A 178    22538  26343  15978    401  -3501   3626       C  
ATOM   1329  OG1 THR A 178      -7.784 -92.256 -48.432  1.00168.57           O  
ANISOU 1329  OG1 THR A 178    22416  26131  15503    554  -3337   3175       O  
ATOM   1330  N   SER A 179      -6.774 -96.825 -47.575  1.00171.06           N  
ANISOU 1330  N   SER A 179    22640  26246  16108    869  -3080   3314       N  
ATOM   1331  CA  SER A 179      -5.757 -97.786 -47.140  1.00172.34           C  
ANISOU 1331  CA  SER A 179    22677  26390  16413    912  -3067   3588       C  
ATOM   1332  C   SER A 179      -6.036 -99.217 -47.616  1.00172.71           C  
ANISOU 1332  C   SER A 179    22727  26353  16540   1140  -2882   3431       C  
ATOM   1333  O   SER A 179      -6.599-100.024 -46.871  1.00172.43           O  
ANISOU 1333  O   SER A 179    22791  26177  16549   1066  -2872   3312       O  
ATOM   1334  CB  SER A 179      -5.614 -97.729 -45.624  1.00172.48           C  
ANISOU 1334  CB  SER A 179    22758  26341  16435    643  -3245   3721       C  
ATOM   1335  OG  SER A 179      -5.531 -96.382 -45.196  1.00171.92           O  
ANISOU 1335  OG  SER A 179    22711  26323  16288    436  -3436   3787       O  
ATOM   1336  N   PRO A 180      -5.639 -99.532 -48.865  1.00173.45           N  
ANISOU 1336  N   PRO A 180    22708  26531  16663   1432  -2735   3435       N  
ATOM   1337  CA  PRO A 180      -5.887-100.856 -49.441  1.00174.13           C  
ANISOU 1337  CA  PRO A 180    22794  26534  16834   1679  -2574   3250       C  
ATOM   1338  C   PRO A 180      -5.010-101.903 -48.771  1.00175.57           C  
ANISOU 1338  C   PRO A 180    22876  26648  17184   1681  -2557   3514       C  
ATOM   1339  O   PRO A 180      -5.517-102.933 -48.314  1.00175.68           O  
ANISOU 1339  O   PRO A 180    22955  26497  17298   1675  -2509   3370       O  
ATOM   1340  CB  PRO A 180      -5.493-100.683 -50.912  1.00174.90           C  
ANISOU 1340  CB  PRO A 180    22789  26787  16879   2003  -2449   3247       C  
ATOM   1341  CG  PRO A 180      -4.503 -99.564 -50.920  1.00175.26           C  
ANISOU 1341  CG  PRO A 180    22697  26993  16902   1926  -2519   3617       C  
ATOM   1342  CD  PRO A 180      -4.897 -98.651 -49.792  1.00174.00           C  
ANISOU 1342  CD  PRO A 180    22636  26779  16698   1562  -2711   3629       C  
ATOM   1343  N   ASP A 181      -3.708-101.613 -48.721  1.00176.72           N  
ANISOU 1343  N   ASP A 181    22851  26915  17380   1689  -2592   3910       N  
ATOM   1344  CA  ASP A 181      -2.705-102.390 -47.999  1.00178.15           C  
ANISOU 1344  CA  ASP A 181    22913  27064  17712   1661  -2604   4232       C  
ATOM   1345  C   ASP A 181      -3.188-102.709 -46.589  1.00177.71           C  
ANISOU 1345  C   ASP A 181    22977  26871  17675   1405  -2710   4206       C  
ATOM   1346  O   ASP A 181      -2.995-103.819 -46.087  1.00178.67           O  
ANISOU 1346  O   ASP A 181    23073  26890  17924   1440  -2652   4280       O  
ATOM   1347  CB  ASP A 181      -1.386-101.608 -47.933  1.00179.18           C  
ANISOU 1347  CB  ASP A 181    22855  27346  17879   1611  -2696   4659       C  
ATOM   1348  CG  ASP A 181      -1.552-100.213 -47.321  1.00178.18           C  
ANISOU 1348  CG  ASP A 181    22776  27263  17659   1328  -2902   4699       C  
ATOM   1349  OD1 ASP A 181      -0.844 -99.905 -46.337  1.00178.64           O  
ANISOU 1349  OD1 ASP A 181    22769  27333  17774   1125  -3074   4971       O  
ATOM   1350  OD2 ASP A 181      -2.393 -99.427 -47.817  1.00176.61           O1-
ANISOU 1350  OD2 ASP A 181    22684  27088  17334   1313  -2902   4451       O1-
ATOM   1351  N   LEU A 182      -3.827-101.723 -45.964  1.00176.34           N  
ANISOU 1351  N   LEU A 182    22931  26700  17370   1166  -2858   4106       N  
ATOM   1352  CA  LEU A 182      -4.368-101.876 -44.627  1.00175.85           C  
ANISOU 1352  CA  LEU A 182    23000  26535  17279    942  -2958   4073       C  
ATOM   1353  C   LEU A 182      -5.853-102.263 -44.682  1.00174.62           C  
ANISOU 1353  C   LEU A 182    23024  26233  17091    948  -2867   3674       C  
ATOM   1354  O   LEU A 182      -6.663-101.751 -43.913  1.00173.54           O  
ANISOU 1354  O   LEU A 182    23038  26053  16844    756  -2957   3548       O  
ATOM   1355  CB  LEU A 182      -4.124-100.596 -43.807  1.00175.44           C  
ANISOU 1355  CB  LEU A 182    22982  26569  17107    688  -3190   4213       C  
ATOM   1356  CG  LEU A 182      -2.668-100.128 -43.620  1.00176.56           C  
ANISOU 1356  CG  LEU A 182    22931  26833  17320    645  -3324   4613       C  
ATOM   1357  CD1 LEU A 182      -2.588 -98.613 -43.456  1.00175.41           C  
ANISOU 1357  CD1 LEU A 182    22796  26768  17082    459  -3528   4644       C  
ATOM   1358  CD2 LEU A 182      -1.959-100.841 -42.462  1.00177.48           C  
ANISOU 1358  CD2 LEU A 182    22997  26929  17510    571  -3405   4881       C  
ATOM   1359  N   VAL A 183      -6.198-103.155 -45.613  1.00174.96           N  
ANISOU 1359  N   VAL A 183    23042  26198  17237   1177  -2694   3472       N  
ATOM   1360  CA  VAL A 183      -7.507-103.820 -45.624  1.00174.47           C  
ANISOU 1360  CA  VAL A 183    23106  25955  17231   1200  -2603   3118       C  
ATOM   1361  C   VAL A 183      -7.369-105.321 -45.898  1.00176.18           C  
ANISOU 1361  C   VAL A 183    23240  26026  17676   1399  -2450   3090       C  
ATOM   1362  O   VAL A 183      -6.958-105.721 -46.989  1.00176.84           O  
ANISOU 1362  O   VAL A 183    23230  26145  17817   1647  -2358   3037       O  
ATOM   1363  CB  VAL A 183      -8.532-103.173 -46.599  1.00172.96           C  
ANISOU 1363  CB  VAL A 183    23010  25781  16924   1265  -2581   2744       C  
ATOM   1364  CG1 VAL A 183      -9.669-104.145 -46.907  1.00172.64           C  
ANISOU 1364  CG1 VAL A 183    23035  25541  17020   1370  -2468   2385       C  
ATOM   1365  CG2 VAL A 183      -9.120-101.918 -45.990  1.00171.29           C  
ANISOU 1365  CG2 VAL A 183    22931  25625  16527   1022  -2717   2697       C  
ATOM   1366  N   PRO A 184      -7.698-106.148 -44.884  1.00177.00           N  
ANISOU 1366  N   PRO A 184    23374  25966  17914   1304  -2420   3138       N  
ATOM   1367  CA  PRO A 184      -7.729-107.612 -44.938  1.00178.70           C  
ANISOU 1367  CA  PRO A 184    23517  25990  18391   1455  -2277   3107       C  
ATOM   1368  C   PRO A 184      -8.932-108.179 -45.695  1.00178.71           C  
ANISOU 1368  C   PRO A 184    23571  25805  18524   1580  -2183   2670       C  
ATOM   1369  O   PRO A 184      -9.980-107.529 -45.775  1.00177.20           O  
ANISOU 1369  O   PRO A 184    23501  25597  18229   1486  -2226   2407       O  
ATOM   1370  CB  PRO A 184      -7.806-108.016 -43.461  1.00179.28           C  
ANISOU 1370  CB  PRO A 184    23620  25973  18527   1273  -2292   3326       C  
ATOM   1371  CG  PRO A 184      -8.407-106.850 -42.777  1.00177.66           C  
ANISOU 1371  CG  PRO A 184    23561  25851  18092   1046  -2424   3287       C  
ATOM   1372  CD  PRO A 184      -7.888-105.650 -43.508  1.00176.51           C  
ANISOU 1372  CD  PRO A 184    23404  25914  17748   1046  -2534   3295       C  
ATOM   1373  N   MET A 185      -8.764-109.394 -46.221  1.00180.57           N  
ANISOU 1373  N   MET A 185    23711  25895  19003   1791  -2066   2595       N  
ATOM   1374  CA  MET A 185      -9.749-110.049 -47.085  1.00181.36           C  
ANISOU 1374  CA  MET A 185    23830  25806  19270   1956  -1998   2164       C  
ATOM   1375  C   MET A 185     -10.372-111.289 -46.452  1.00182.76           C  
ANISOU 1375  C   MET A 185    23977  25679  19785   1931  -1907   2103       C  
ATOM   1376  O   MET A 185     -10.539-112.308 -47.125  1.00184.26           O  
ANISOU 1376  O   MET A 185    24096  25687  20227   2134  -1832   1889       O  
ATOM   1377  CB  MET A 185      -9.090-110.437 -48.414  1.00182.55           C  
ANISOU 1377  CB  MET A 185    23893  26029  19440   2276  -1947   2063       C  
ATOM   1378  CG  MET A 185      -9.017-109.328 -49.451  1.00182.17           C  
ANISOU 1378  CG  MET A 185    23886  26222  19108   2381  -2001   1939       C  
ATOM   1379  SD  MET A 185      -8.940-107.650 -48.779  1.00181.53           S  
ANISOU 1379  SD  MET A 185    23889  26368  18716   2087  -2131   2158       S  
ATOM   1380  CE  MET A 185     -10.653-107.133 -48.978  1.00180.08           C  
ANISOU 1380  CE  MET A 185    23867  26086  18469   1992  -2175   1693       C  
ATOM   1381  N   GLY A 186     -10.734-111.192 -45.173  1.00182.66           N  
ANISOU 1381  N   GLY A 186    24013  25605  19784   1697  -1915   2285       N  
ATOM   1382  CA  GLY A 186     -11.197-112.344 -44.388  1.00184.47           C  
ANISOU 1382  CA  GLY A 186    24189  25559  20341   1664  -1807   2336       C  
ATOM   1383  C   GLY A 186     -12.500-113.008 -44.819  1.00185.24           C  
ANISOU 1383  C   GLY A 186    24288  25368  20728   1721  -1748   1932       C  
ATOM   1384  O   GLY A 186     -13.191-112.526 -45.724  1.00184.35           O  
ANISOU 1384  O   GLY A 186    24236  25274  20537   1778  -1805   1566       O  
ATOM   1385  N   ASP A 187     -12.823-114.125 -44.160  1.00198.94           N  
ANISOU 1385  N   ASP A 187    28753  33190  13643   2949  -2128  11435       N  
ATOM   1386  CA  ASP A 187     -14.083-114.856 -44.378  1.00197.56           C  
ANISOU 1386  CA  ASP A 187    28965  32256  13844   2786  -1407  11689       C  
ATOM   1387  C   ASP A 187     -15.280-114.096 -43.796  1.00197.06           C  
ANISOU 1387  C   ASP A 187    29080  32391  13403   2353  -1120  11213       C  
ATOM   1388  O   ASP A 187     -15.835-114.450 -42.745  1.00202.92           O  
ANISOU 1388  O   ASP A 187    30156  33414  13531   2447   -808  11634       O  
ATOM   1389  CB  ASP A 187     -14.011-116.315 -43.864  1.00204.54           C  
ANISOU 1389  CB  ASP A 187    30186  32915  14614   3260  -1062  12744       C  
ATOM   1390  CG  ASP A 187     -13.402-116.438 -42.468  1.00213.38           C  
ANISOU 1390  CG  ASP A 187    31429  34990  14655   3705  -1343  13296       C  
ATOM   1391  OD1 ASP A 187     -13.726-117.426 -41.775  1.00220.02           O  
ANISOU 1391  OD1 ASP A 187    32653  35733  15211   4025   -905  14131       O  
ATOM   1392  OD2 ASP A 187     -12.603-115.567 -42.061  1.00213.87           O1-
ANISOU 1392  OD2 ASP A 187    31198  35895  14167   3761  -1989  12898       O1-
ATOM   1393  N   TRP A 188     -15.644-113.024 -44.498  1.00190.22           N  
ANISOU 1393  N   TRP A 188    27984  31383  12908   1915  -1207  10349       N  
ATOM   1394  CA  TRP A 188     -16.821-112.224 -44.173  1.00188.48           C  
ANISOU 1394  CA  TRP A 188    27878  31234  12504   1476   -919   9792       C  
ATOM   1395  C   TRP A 188     -17.626-111.893 -45.427  1.00180.42           C  
ANISOU 1395  C   TRP A 188    26748  29445  12358   1107   -651   9222       C  
ATOM   1396  O   TRP A 188     -18.712-111.319 -45.343  1.00178.19           O  
ANISOU 1396  O   TRP A 188    26538  29078  12090    749   -353   8765       O  
ATOM   1397  CB  TRP A 188     -16.457-110.951 -43.389  1.00190.22           C  
ANISOU 1397  CB  TRP A 188    27923  32345  12008   1345  -1378   9211       C  
ATOM   1398  CG  TRP A 188     -15.201-110.220 -43.817  1.00187.75           C  
ANISOU 1398  CG  TRP A 188    27159  32345  11832   1398  -2025   8811       C  
ATOM   1399  CD1 TRP A 188     -13.958-110.337 -43.259  1.00193.06           C  
ANISOU 1399  CD1 TRP A 188    27640  33664  12048   1760  -2567   9070       C  
ATOM   1400  CD2 TRP A 188     -15.082-109.236 -44.854  1.00179.83           C  
ANISOU 1400  CD2 TRP A 188    25813  31034  11481   1090  -2165   8084       C  
ATOM   1401  CE2 TRP A 188     -13.735-108.813 -44.876  1.00181.51           C  
ANISOU 1401  CE2 TRP A 188    25622  31679  11664   1250  -2751   7950       C  
ATOM   1402  CE3 TRP A 188     -15.980-108.677 -45.770  1.00171.97           C  
ANISOU 1402  CE3 TRP A 188    24801  29446  11096    730  -1839   7559       C  
ATOM   1403  NE1 TRP A 188     -13.072-109.500 -43.894  1.00189.42           N  
ANISOU 1403  NE1 TRP A 188    26703  33279  11989   1651  -3019   8526       N  
ATOM   1404  CZ2 TRP A 188     -13.267-107.857 -45.779  1.00176.04           C  
ANISOU 1404  CZ2 TRP A 188    24524  30787  11575   1038  -2946   7346       C  
ATOM   1405  CZ3 TRP A 188     -15.517-107.727 -46.661  1.00166.51           C  
ANISOU 1405  CZ3 TRP A 188    23749  28599  10919    574  -2056   6988       C  
ATOM   1406  CH2 TRP A 188     -14.172-107.326 -46.661  1.00168.85           C  
ANISOU 1406  CH2 TRP A 188    23661  29278  11216    717  -2570   6904       C  
ATOM   1407  N   THR A 189     -17.084-112.293 -46.576  1.00176.69           N  
ANISOU 1407  N   THR A 189    26105  28446  12584   1248   -756   9271       N  
ATOM   1408  CA  THR A 189     -17.687-112.087 -47.897  1.00169.87           C  
ANISOU 1408  CA  THR A 189    25130  26885  12526   1029   -569   8774       C  
ATOM   1409  C   THR A 189     -19.162-112.506 -47.974  1.00169.44           C  
ANISOU 1409  C   THR A 189    25296  26299  12783    773     10   8698       C  
ATOM   1410  O   THR A 189     -20.004-111.801 -48.561  1.00164.76           O  
ANISOU 1410  O   THR A 189    24613  25480  12508    468    139   8059       O  
ATOM   1411  CB  THR A 189     -16.904-112.885 -48.943  1.00167.99           C  
ANISOU 1411  CB  THR A 189    24786  26148  12894   1352   -670   9066       C  
ATOM   1412  CG2 THR A 189     -17.106-112.305 -50.325  1.00160.89           C  
ANISOU 1412  CG2 THR A 189    23687  24808  12634   1225   -688   8446       C  
ATOM   1413  OG1 THR A 189     -15.511-112.866 -48.607  1.00171.14           O  
ANISOU 1413  OG1 THR A 189    25007  27050  12969   1667  -1135   9379       O  
ATOM   1414  N   SER A 190     -19.458-113.651 -47.361  1.00175.25           N  
ANISOU 1414  N   SER A 190    26298  26838  13451    917    376   9368       N  
ATOM   1415  CA  SER A 190     -20.789-114.256 -47.388  1.00176.36           C  
ANISOU 1415  CA  SER A 190    26608  26396  14003    691    987   9396       C  
ATOM   1416  C   SER A 190     -21.870-113.480 -46.613  1.00177.15           C  
ANISOU 1416  C   SER A 190    26787  26819  13703    331   1259   9034       C  
ATOM   1417  O   SER A 190     -23.023-113.448 -47.043  1.00175.05           O  
ANISOU 1417  O   SER A 190    26484  26089  13939     33   1628   8649       O  
ATOM   1418  CB  SER A 190     -20.720-115.713 -46.902  1.00183.22           C  
ANISOU 1418  CB  SER A 190    27730  26917  14969    967   1368  10290       C  
ATOM   1419  OG  SER A 190     -21.994-116.345 -46.976  1.00184.89           O  
ANISOU 1419  OG  SER A 190    28045  26472  15732    719   2005  10299       O  
ATOM   1420  N   ARG A 191     -21.517-112.866 -45.485  1.00180.77           N  
ANISOU 1420  N   ARG A 191    27331  28081  13271    375   1072   9117       N  
ATOM   1421  CA  ARG A 191     -22.502-112.073 -44.729  1.00181.76           C  
ANISOU 1421  CA  ARG A 191    27538  28554  12970     61   1331   8733       C  
ATOM   1422  C   ARG A 191     -22.595-110.623 -45.231  1.00175.34           C  
ANISOU 1422  C   ARG A 191    26462  27956  12203   -220   1001   7813       C  
ATOM   1423  O   ARG A 191     -23.643-109.970 -45.086  1.00174.00           O  
ANISOU 1423  O   ARG A 191    26289  27783  12043   -536   1279   7331       O  
ATOM   1424  CB  ARG A 191     -22.294-112.191 -43.209  1.00190.02           C  
ANISOU 1424  CB  ARG A 191    28858  30334  13006    263   1400   9254       C  
ATOM   1425  CG  ARG A 191     -22.893-113.468 -42.634  1.00196.72           C  
ANISOU 1425  CG  ARG A 191    30020  30823  13901    404   2064  10079       C  
ATOM   1426  CD  ARG A 191     -21.942-114.167 -41.634  1.00206.53           C  
ANISOU 1426  CD  ARG A 191    31510  32598  14364    924   1941  10968       C  
ATOM   1427  NE  ARG A 191     -20.528-114.162 -42.084  1.00205.51           N  
ANISOU 1427  NE  ARG A 191    31183  32688  14213   1231   1247  11028       N  
ATOM   1428  CZ  ARG A 191     -20.001-114.939 -43.060  1.00202.94           C  
ANISOU 1428  CZ  ARG A 191    30741  31725  14642   1389   1172  11277       C  
ATOM   1429  NH1 ARG A 191     -20.759-115.810 -43.720  1.00201.54           N1+
ANISOU 1429  NH1 ARG A 191    30622  30626  15328   1263   1708  11445       N1+
ATOM   1430  NH2 ARG A 191     -18.681-114.903 -43.328  1.00202.47           N  
ANISOU 1430  NH2 ARG A 191    30493  31961  14476   1703    565  11372       N  
ATOM   1431  N   VAL A 192     -21.508-110.147 -45.849  1.00171.97           N  
ANISOU 1431  N   VAL A 192    25802  27667  11870    -91    459   7599       N  
ATOM   1432  CA  VAL A 192     -21.546-108.951 -46.720  1.00165.53           C  
ANISOU 1432  CA  VAL A 192    24710  26782  11402   -307    226   6807       C  
ATOM   1433  C   VAL A 192     -22.580-109.154 -47.830  1.00160.63           C  
ANISOU 1433  C   VAL A 192    24038  25416  11576   -462    564   6508       C  
ATOM   1434  O   VAL A 192     -23.535-108.376 -47.938  1.00158.17           O  
ANISOU 1434  O   VAL A 192    23671  25059  11367   -737    751   5955       O  
ATOM   1435  CB  VAL A 192     -20.174-108.612 -47.389  1.00162.84           C  
ANISOU 1435  CB  VAL A 192    24104  26546  11222   -100   -309   6739       C  
ATOM   1436  CG1 VAL A 192     -20.253-107.280 -48.092  1.00157.41           C  
ANISOU 1436  CG1 VAL A 192    23162  25828  10817   -317   -456   5980       C  
ATOM   1437  CG2 VAL A 192     -19.063-108.567 -46.377  1.00168.52           C  
ANISOU 1437  CG2 VAL A 192    24802  27985  11244    103   -710   7038       C  
ATOM   1438  N   VAL A 193     -22.401-110.203 -48.639  1.00159.73           N  
ANISOU 1438  N   VAL A 193    23931  24740  12019   -262    629   6843       N  
ATOM   1439  CA  VAL A 193     -23.431-110.540 -49.638  1.00156.57           C  
ANISOU 1439  CA  VAL A 193    23473  23658  12358   -380    929   6533       C  
ATOM   1440  C   VAL A 193     -24.435-111.634 -49.180  1.00160.97           C  
ANISOU 1440  C   VAL A 193    24202  23814  13144   -489   1476   6881       C  
ATOM   1441  O   VAL A 193     -24.761-112.569 -49.917  1.00160.84           O  
ANISOU 1441  O   VAL A 193    24159  23158  13794   -430   1664   6959       O  
ATOM   1442  CB  VAL A 193     -22.845-110.771 -51.064  1.00152.19           C  
ANISOU 1442  CB  VAL A 193    22759  22675  12391   -135    682   6403       C  
ATOM   1443  CG1 VAL A 193     -22.307-109.456 -51.635  1.00146.82           C  
ANISOU 1443  CG1 VAL A 193    21873  22278  11634   -123    326   5904       C  
ATOM   1444  CG2 VAL A 193     -21.769-111.860 -51.049  1.00155.48           C  
ANISOU 1444  CG2 VAL A 193    23256  22980  12838    207    554   7079       C  
ATOM   1445  N   HIS A 194     -24.877-111.499 -47.930  1.00165.67           N  
ANISOU 1445  N   HIS A 194    24965  24800  13183   -636   1743   7084       N  
ATOM   1446  CA  HIS A 194     -26.143-112.052 -47.422  1.00169.51           C  
ANISOU 1446  CA  HIS A 194    25554  24982  13868   -862   2364   7202       C  
ATOM   1447  C   HIS A 194     -26.954-110.851 -46.926  1.00168.58           C  
ANISOU 1447  C   HIS A 194    25386  25277  13389  -1158   2466   6636       C  
ATOM   1448  O   HIS A 194     -28.128-110.700 -47.283  1.00167.07           O  
ANISOU 1448  O   HIS A 194    25059  24744  13674  -1414   2785   6200       O  
ATOM   1449  CB  HIS A 194     -25.909-113.140 -46.331  1.00177.47           C  
ANISOU 1449  CB  HIS A 194    26859  26049  14523   -679   2708   8115       C  
ATOM   1450  CG  HIS A 194     -26.829-113.066 -45.140  1.00182.51           C  
ANISOU 1450  CG  HIS A 194    27678  26942  14727   -862   3246   8291       C  
ATOM   1451  CD2 HIS A 194     -26.558-112.916 -43.819  1.00188.14           C  
ANISOU 1451  CD2 HIS A 194    28651  28336  14499   -724   3327   8728       C  
ATOM   1452  ND1 HIS A 194     -28.200-113.193 -45.234  1.00182.53           N  
ANISOU 1452  ND1 HIS A 194    27590  26494  15271  -1188   3803   8020       N  
ATOM   1453  CE1 HIS A 194     -28.734-113.096 -44.029  1.00188.85           C  
ANISOU 1453  CE1 HIS A 194    28593  27664  15499  -1257   4247   8301       C  
ATOM   1454  NE2 HIS A 194     -27.760-112.932 -43.152  1.00192.40           N  
ANISOU 1454  NE2 HIS A 194    29281  28817  15004   -962   3966   8735       N  
ATOM   1455  N   LEU A 195     -26.309-109.975 -46.144  1.00169.52           N  
ANISOU 1455  N   LEU A 195    25577  26128  12703  -1112   2166   6583       N  
ATOM   1456  CA  LEU A 195     -26.988-108.768 -45.652  1.00169.05           C  
ANISOU 1456  CA  LEU A 195    25475  26473  12283  -1372   2242   6001       C  
ATOM   1457  C   LEU A 195     -27.006-107.617 -46.710  1.00161.86           C  
ANISOU 1457  C   LEU A 195    24284  25467  11749  -1480   1909   5213       C  
ATOM   1458  O   LEU A 195     -27.051-106.430 -46.382  1.00160.93           O  
ANISOU 1458  O   LEU A 195    24107  25761  11280  -1612   1777   4724       O  
ATOM   1459  CB  LEU A 195     -26.505-108.369 -44.222  1.00174.68           C  
ANISOU 1459  CB  LEU A 195    26404  28007  11959  -1292   2158   6224       C  
ATOM   1460  CG  LEU A 195     -26.752-109.343 -43.019  1.00183.09           C  
ANISOU 1460  CG  LEU A 195    27799  29255  12513  -1155   2623   6999       C  
ATOM   1461  CD1 LEU A 195     -26.015-108.979 -41.697  1.00188.54           C  
ANISOU 1461  CD1 LEU A 195    28705  30874  12057   -936   2384   7227       C  
ATOM   1462  CD2 LEU A 195     -28.220-109.580 -42.708  1.00185.25           C  
ANISOU 1462  CD2 LEU A 195    28129  29207  13047  -1413   3352   6972       C  
ATOM   1463  N   LEU A 196     -26.967-108.015 -47.982  1.00157.52           N  
ANISOU 1463  N   LEU A 196    23576  24355  11918  -1387   1804   5115       N  
ATOM   1464  CA  LEU A 196     -27.290-107.160 -49.128  1.00151.64           C  
ANISOU 1464  CA  LEU A 196    22591  23383  11642  -1431   1643   4448       C  
ATOM   1465  C   LEU A 196     -28.801-107.252 -49.292  1.00151.66           C  
ANISOU 1465  C   LEU A 196    22507  23043  12075  -1657   2081   4112       C  
ATOM   1466  O   LEU A 196     -29.509-106.249 -49.310  1.00149.95           O  
ANISOU 1466  O   LEU A 196    22176  22954  11847  -1818   2158   3570       O  
ATOM   1467  CB  LEU A 196     -26.620-107.717 -50.399  1.00148.27           C  
ANISOU 1467  CB  LEU A 196    22063  22533  11741  -1157   1371   4541       C  
ATOM   1468  CG  LEU A 196     -26.370-106.967 -51.731  1.00143.04           C  
ANISOU 1468  CG  LEU A 196    21198  21699  11450  -1001   1082   4064       C  
ATOM   1469  CD1 LEU A 196     -26.543-107.933 -52.912  1.00141.39           C  
ANISOU 1469  CD1 LEU A 196    20928  20916  11880   -789   1088   4087       C  
ATOM   1470  CD2 LEU A 196     -27.219-105.712 -51.961  1.00140.09           C  
ANISOU 1470  CD2 LEU A 196    20688  21412  11129  -1160   1160   3408       C  
ATOM   1471  N   ASN A 197     -29.260-108.492 -49.428  1.00154.06           N  
ANISOU 1471  N   ASN A 197    22836  22881  12820  -1657   2373   4434       N  
ATOM   1472  CA  ASN A 197     -30.660-108.872 -49.400  1.00156.09           C  
ANISOU 1472  CA  ASN A 197    22979  22776  13550  -1894   2856   4231       C  
ATOM   1473  C   ASN A 197     -31.411-108.242 -48.224  1.00159.46           C  
ANISOU 1473  C   ASN A 197    23481  23601  13505  -2146   3227   4145       C  
ATOM   1474  O   ASN A 197     -32.619-108.012 -48.309  1.00159.86           O  
ANISOU 1474  O   ASN A 197    23351  23476  13913  -2360   3554   3735       O  
ATOM   1475  CB  ASN A 197     -30.730-110.404 -49.297  1.00160.52           C  
ANISOU 1475  CB  ASN A 197    23622  22844  14525  -1865   3172   4799       C  
ATOM   1476  CG  ASN A 197     -32.146-110.945 -49.364  1.00163.45           C  
ANISOU 1476  CG  ASN A 197    23801  22725  15577  -2131   3697   4579       C  
ATOM   1477  ND2 ASN A 197     -32.643-111.455 -48.236  1.00169.06           N  
ANISOU 1477  ND2 ASN A 197    24654  23445  16135  -2299   4262   5039       N  
ATOM   1478  OD1 ASN A 197     -32.775-110.932 -50.420  1.00161.24           O  
ANISOU 1478  OD1 ASN A 197    23232  22071  15963  -2161   3604   4010       O  
ATOM   1479  N   ASP A 198     -30.682-107.949 -47.147  1.00162.22           N  
ANISOU 1479  N   ASP A 198    24077  24520  13040  -2093   3155   4493       N  
ATOM   1480  CA  ASP A 198     -31.269-107.610 -45.841  1.00167.13           C  
ANISOU 1480  CA  ASP A 198    24856  25567  13078  -2262   3558   4567       C  
ATOM   1481  C   ASP A 198     -32.361-106.554 -45.871  1.00165.21           C  
ANISOU 1481  C   ASP A 198    24430  25397  12945  -2501   3753   3865       C  
ATOM   1482  O   ASP A 198     -32.309-105.603 -46.640  1.00159.76           O  
ANISOU 1482  O   ASP A 198    23553  24711  12436  -2494   3423   3286       O  
ATOM   1483  CB  ASP A 198     -30.185-107.191 -44.840  1.00170.05           C  
ANISOU 1483  CB  ASP A 198    25474  26656  12480  -2105   3265   4842       C  
ATOM   1484  CG  ASP A 198     -30.665-107.244 -43.383  1.00177.84           C  
ANISOU 1484  CG  ASP A 198    26717  28100  12755  -2162   3729   5138       C  
ATOM   1485  OD1 ASP A 198     -29.990-106.652 -42.507  1.00181.12           O  
ANISOU 1485  OD1 ASP A 198    27300  29209  12308  -2054   3480   5147       O  
ATOM   1486  OD2 ASP A 198     -31.709-107.878 -43.107  1.00182.11           O1-
ANISOU 1486  OD2 ASP A 198    27278  28317  13600  -2300   4350   5346       O1-
ATOM   1487  N   GLN A 199     -33.335-106.754 -44.988  1.00170.29           N  
ANISOU 1487  N   GLN A 199    25138  26092  13472  -2681   4342   3977       N  
ATOM   1488  CA  GLN A 199     -34.494-105.884 -44.811  1.00170.32           C  
ANISOU 1488  CA  GLN A 199    24976  26174  13563  -2909   4656   3393       C  
ATOM   1489  C   GLN A 199     -34.290-104.382 -45.061  1.00165.67           C  
ANISOU 1489  C   GLN A 199    24294  25931  12722  -2910   4266   2709       C  
ATOM   1490  O   GLN A 199     -34.850-103.840 -46.010  1.00161.46           O  
ANISOU 1490  O   GLN A 199    23480  25114  12755  -2948   4171   2160       O  
ATOM   1491  CB  GLN A 199     -35.107-106.097 -43.417  1.00177.86           C  
ANISOU 1491  CB  GLN A 199    26147  27436  13996  -3016   5286   3735       C  
ATOM   1492  CG  GLN A 199     -36.343-105.240 -43.164  1.00179.26           C  
ANISOU 1492  CG  GLN A 199    26145  27695  14272  -3242   5679   3151       C  
ATOM   1493  CD  GLN A 199     -37.276-105.221 -44.370  1.00175.82           C  
ANISOU 1493  CD  GLN A 199    25270  26666  14866  -3376   5704   2627       C  
ATOM   1494  NE2 GLN A 199     -37.343-104.084 -45.066  1.00169.97           N  
ANISOU 1494  NE2 GLN A 199    24336  26001  14242  -3353   5331   1947       N  
ATOM   1495  OE1 GLN A 199     -37.915-106.226 -44.678  1.00178.58           O  
ANISOU 1495  OE1 GLN A 199    25446  26491  15915  -3477   6053   2824       O  
ATOM   1496  N   HIS A 200     -33.526-103.717 -44.196  1.00167.22           N  
ANISOU 1496  N   HIS A 200    24712  26736  12088  -2850   4060   2727       N  
ATOM   1497  CA  HIS A 200     -33.444-102.254 -44.199  1.00164.30           C  
ANISOU 1497  CA  HIS A 200    24258  26680  11487  -2901   3820   2055       C  
ATOM   1498  C   HIS A 200     -32.795-101.736 -45.464  1.00157.22           C  
ANISOU 1498  C   HIS A 200    23161  25522  11054  -2782   3305   1745       C  
ATOM   1499  O   HIS A 200     -31.662-102.109 -45.781  1.00155.85           O  
ANISOU 1499  O   HIS A 200    23041  25359  10816  -2613   2903   2060       O  
ATOM   1500  CB  HIS A 200     -32.670-101.748 -42.986  1.00168.83           C  
ANISOU 1500  CB  HIS A 200    25088  27962  11096  -2856   3663   2102       C  
ATOM   1501  CG  HIS A 200     -33.023-100.352 -42.589  1.00169.47           C  
ANISOU 1501  CG  HIS A 200    25116  28363  10914  -2986   3689   1391       C  
ATOM   1502  CD2 HIS A 200     -32.881 -99.177 -43.245  1.00165.05           C  
ANISOU 1502  CD2 HIS A 200    24352  27705  10656  -3025   3415    758       C  
ATOM   1503  ND1 HIS A 200     -33.612-100.051 -41.379  1.00175.90           N  
ANISOU 1503  ND1 HIS A 200    26106  29626  11101  -3068   4083   1285       N  
ATOM   1504  CE1 HIS A 200     -33.808 -98.748 -41.303  1.00175.49           C  
ANISOU 1504  CE1 HIS A 200    25954  29737  10988  -3169   4021    567       C  
ATOM   1505  NE2 HIS A 200     -33.374 -98.194 -42.423  1.00168.89           N  
ANISOU 1505  NE2 HIS A 200    24884  28549  10737  -3151   3631    254       N  
ATOM   1506  N   LEU A 201     -33.518-100.872 -46.175  1.00153.00           N  
ANISOU 1506  N   LEU A 201    22392  24765  10976  -2835   3350   1155       N  
ATOM   1507  CA  LEU A 201     -33.089-100.396 -47.492  1.00146.27           C  
ANISOU 1507  CA  LEU A 201    21349  23609  10619  -2665   2965    892       C  
ATOM   1508  C   LEU A 201     -31.842 -99.491 -47.446  1.00144.61           C  
ANISOU 1508  C   LEU A 201    21180  23680  10084  -2587   2543    759       C  
ATOM   1509  O   LEU A 201     -31.102 -99.403 -48.432  1.00140.26           O  
ANISOU 1509  O   LEU A 201    20533  22909   9851  -2399   2211    790       O  
ATOM   1510  CB  LEU A 201     -34.258 -99.754 -48.261  1.00143.68           C  
ANISOU 1510  CB  LEU A 201    20761  22986  10847  -2671   3151    347       C  
ATOM   1511  CG  LEU A 201     -35.425-100.676 -48.668  1.00143.98           C  
ANISOU 1511  CG  LEU A 201    20623  22648  11436  -2716   3461    380       C  
ATOM   1512  CD1 LEU A 201     -36.567 -99.912 -49.306  1.00141.54           C  
ANISOU 1512  CD1 LEU A 201    20023  22164  11591  -2690   3602   -212       C  
ATOM   1513  CD2 LEU A 201     -34.980-101.799 -49.598  1.00141.52           C  
ANISOU 1513  CD2 LEU A 201    20270  21963  11537  -2541   3220    713       C  
ATOM   1514  N   GLY A 202     -31.604 -98.846 -46.302  1.00148.14           N  
ANISOU 1514  N   GLY A 202    21755  24614   9918  -2724   2569    596       N  
ATOM   1515  CA  GLY A 202     -30.365 -98.089 -46.075  1.00148.15           C  
ANISOU 1515  CA  GLY A 202    21757  24921   9611  -2695   2158    446       C  
ATOM   1516  C   GLY A 202     -29.145 -99.004 -46.051  1.00148.52           C  
ANISOU 1516  C   GLY A 202    21889  25089   9453  -2539   1798   1019       C  
ATOM   1517  O   GLY A 202     -28.111 -98.729 -46.697  1.00145.86           O  
ANISOU 1517  O   GLY A 202    21425  24665   9332  -2418   1422   1018       O  
ATOM   1518  N   VAL A 203     -29.283-100.095 -45.297  1.00152.05           N  
ANISOU 1518  N   VAL A 203    22544  25718   9509  -2521   1960   1538       N  
ATOM   1519  CA  VAL A 203     -28.308-101.188 -45.240  1.00152.91           C  
ANISOU 1519  CA  VAL A 203    22759  25892   9447  -2327   1709   2193       C  
ATOM   1520  C   VAL A 203     -27.963-101.701 -46.648  1.00147.28           C  
ANISOU 1520  C   VAL A 203    21893  24615   9451  -2157   1532   2376       C  
ATOM   1521  O   VAL A 203     -26.786-101.682 -47.076  1.00145.45           O  
ANISOU 1521  O   VAL A 203    21581  24411   9274  -1998   1126   2511       O  
ATOM   1522  CB  VAL A 203     -28.852-102.328 -44.339  1.00158.04           C  
ANISOU 1522  CB  VAL A 203    23663  26662   9723  -2317   2093   2761       C  
ATOM   1523  CG1 VAL A 203     -28.068-103.615 -44.525  1.00158.80           C  
ANISOU 1523  CG1 VAL A 203    23855  26618   9863  -2084   1941   3493       C  
ATOM   1524  CG2 VAL A 203     -28.842-101.890 -42.887  1.00164.21           C  
ANISOU 1524  CG2 VAL A 203    24643  28144   9605  -2366   2172   2679       C  
ATOM   1525  N   VAL A 204     -29.005-102.137 -47.354  1.00144.87           N  
ANISOU 1525  N   VAL A 204    21527  23825   9692  -2182   1839   2338       N  
ATOM   1526  CA  VAL A 204     -28.928-102.474 -48.773  1.00140.06           C  
ANISOU 1526  CA  VAL A 204    20762  22693   9763  -2002   1702   2339       C  
ATOM   1527  C   VAL A 204     -28.193-101.363 -49.550  1.00136.07           C  
ANISOU 1527  C   VAL A 204    20093  22180   9430  -1888   1374   1978       C  
ATOM   1528  O   VAL A 204     -27.331-101.661 -50.385  1.00133.34           O  
ANISOU 1528  O   VAL A 204    19686  21644   9334  -1661   1103   2187       O  
ATOM   1529  CB  VAL A 204     -30.342-102.739 -49.383  1.00138.72           C  
ANISOU 1529  CB  VAL A 204    20471  22093  10143  -2069   2051   2087       C  
ATOM   1530  CG1 VAL A 204     -30.245-103.483 -50.704  1.00135.23           C  
ANISOU 1530  CG1 VAL A 204    19916  21159  10306  -1836   1901   2180       C  
ATOM   1531  CG2 VAL A 204     -31.197-103.543 -48.432  1.00143.70           C  
ANISOU 1531  CG2 VAL A 204    21219  22748  10631  -2259   2497   2350       C  
ATOM   1532  N   THR A 205     -28.505-100.099 -49.249  1.00136.31           N  
ANISOU 1532  N   THR A 205    20052  22393   9345  -2036   1440   1462       N  
ATOM   1533  CA  THR A 205     -27.832 -98.971 -49.901  1.00133.52           C  
ANISOU 1533  CA  THR A 205    19536  21982   9213  -1950   1221   1133       C  
ATOM   1534  C   THR A 205     -26.316 -98.997 -49.664  1.00134.82           C  
ANISOU 1534  C   THR A 205    19677  22393   9158  -1883    837   1383       C  
ATOM   1535  O   THR A 205     -25.517 -99.409 -50.549  1.00132.66           O  
ANISOU 1535  O   THR A 205    19329  21891   9186  -1646    629   1669       O  
ATOM   1536  CB  THR A 205     -28.434 -97.595 -49.493  1.00134.32           C  
ANISOU 1536  CB  THR A 205    19570  22207   9262  -2139   1406    523       C  
ATOM   1537  CG2 THR A 205     -27.866 -96.470 -50.366  1.00131.33           C  
ANISOU 1537  CG2 THR A 205    19007  21604   9289  -2015   1286    227       C  
ATOM   1538  OG1 THR A 205     -29.855 -97.629 -49.653  1.00133.36           O  
ANISOU 1538  OG1 THR A 205    19436  21894   9340  -2186   1761    310       O  
ATOM   1539  N   ALA A 206     -25.910 -98.565 -48.478  1.00139.04           N  
ANISOU 1539  N   ALA A 206    20250  23417   9162  -2066    733   1248       N  
ATOM   1540  CA  ALA A 206     -24.490 -98.539 -48.162  1.00140.97           C  
ANISOU 1540  CA  ALA A 206    20405  23962   9193  -2011    327   1403       C  
ATOM   1541  C   ALA A 206     -23.776 -99.799 -48.701  1.00139.62           C  
ANISOU 1541  C   ALA A 206    20269  23636   9145  -1747    142   2056       C  
ATOM   1542  O   ALA A 206     -22.802 -99.700 -49.485  1.00137.07           O  
ANISOU 1542  O   ALA A 206    19768  23142   9172  -1580    -91   2157       O  
ATOM   1543  CB  ALA A 206     -24.292 -98.392 -46.656  1.00147.23           C  
ANISOU 1543  CB  ALA A 206    21302  25407   9233  -2172    215   1293       C  
ATOM   1544  N   ALA A 207     -24.288-100.973 -48.298  1.00141.31           N  
ANISOU 1544  N   ALA A 207    20703  23862   9124  -1702    304   2499       N  
ATOM   1545  CA  ALA A 207     -23.705-102.246 -48.727  1.00140.81           C  
ANISOU 1545  CA  ALA A 207    20699  23608   9195  -1450    186   3121       C  
ATOM   1546  C   ALA A 207     -23.511-102.230 -50.244  1.00135.45           C  
ANISOU 1546  C   ALA A 207    19868  22400   9198  -1251    142   3079       C  
ATOM   1547  O   ALA A 207     -22.389-102.383 -50.722  1.00134.55           O  
ANISOU 1547  O   ALA A 207    19637  22256   9231  -1051   -132   3305       O  
ATOM   1548  CB  ALA A 207     -24.569-103.433 -48.281  1.00142.84           C  
ANISOU 1548  CB  ALA A 207    21195  23754   9324  -1458    515   3533       C  
ATOM   1549  N   THR A 208     -24.595-101.998 -50.983  1.00132.21           N  
ANISOU 1549  N   THR A 208    19444  21616   9175  -1273    409   2773       N  
ATOM   1550  CA  THR A 208     -24.524-101.891 -52.441  1.00128.21           C  
ANISOU 1550  CA  THR A 208    18815  20671   9227  -1019    378   2681       C  
ATOM   1551  C   THR A 208     -23.346-100.991 -52.899  1.00127.06           C  
ANISOU 1551  C   THR A 208    18484  20581   9215   -902    145   2592       C  
ATOM   1552  O   THR A 208     -22.581-101.359 -53.817  1.00125.25           O  
ANISOU 1552  O   THR A 208    18186  20130   9271   -611     13   2845       O  
ATOM   1553  CB  THR A 208     -25.904-101.455 -53.055  1.00126.00           C  
ANISOU 1553  CB  THR A 208    18504  20111   9260  -1047    658   2238       C  
ATOM   1554  CG2 THR A 208     -25.829-101.239 -54.563  1.00121.10           C  
ANISOU 1554  CG2 THR A 208    17776  19125   9110   -701    607   2122       C  
ATOM   1555  OG1 THR A 208     -26.877-102.472 -52.784  1.00127.97           O  
ANISOU 1555  OG1 THR A 208    18857  20226   9539  -1137    874   2361       O  
ATOM   1556  N   SER A 209     -23.170 -99.846 -52.238  1.00128.61           N  
ANISOU 1556  N   SER A 209    18579  21053   9234  -1130    120   2230       N  
ATOM   1557  CA  SER A 209     -22.025 -98.972 -52.565  1.00128.14           C  
ANISOU 1557  CA  SER A 209    18288  21012   9390  -1077    -60   2121       C  
ATOM   1558  C   SER A 209     -20.635 -99.623 -52.304  1.00130.33           C  
ANISOU 1558  C   SER A 209    18469  21511   9539   -967   -403   2547       C  
ATOM   1559  O   SER A 209     -19.784 -99.808 -53.231  1.00128.71           O  
ANISOU 1559  O   SER A 209    18132  21073   9700   -700   -493   2795       O  
ATOM   1560  CB  SER A 209     -22.172 -97.648 -51.821  1.00130.33           C  
ANISOU 1560  CB  SER A 209    18454  21509   9555  -1382     -7   1572       C  
ATOM   1561  OG  SER A 209     -23.365 -96.994 -52.213  1.00127.81           O  
ANISOU 1561  OG  SER A 209    18188  20937   9439  -1416    320   1208       O  
ATOM   1562  N   LEU A 210     -20.412 -99.980 -51.041  1.00134.35           N  
ANISOU 1562  N   LEU A 210    19046  22498   9504  -1130   -583   2647       N  
ATOM   1563  CA  LEU A 210     -19.191-100.687 -50.666  1.00137.25           C  
ANISOU 1563  CA  LEU A 210    19330  23148   9671   -987   -931   3076       C  
ATOM   1564  C   LEU A 210     -18.897-101.814 -51.660  1.00134.58           C  
ANISOU 1564  C   LEU A 210    19055  22424   9654   -641   -915   3608       C  
ATOM   1565  O   LEU A 210     -17.882-101.809 -52.394  1.00133.62           O  
ANISOU 1565  O   LEU A 210    18728  22161   9882   -429  -1061   3772       O  
ATOM   1566  CB  LEU A 210     -19.354-101.270 -49.258  1.00142.33           C  
ANISOU 1566  CB  LEU A 210    20167  24321   9592  -1085  -1037   3257       C  
ATOM   1567  CG  LEU A 210     -18.222-102.105 -48.658  1.00146.39           C  
ANISOU 1567  CG  LEU A 210    20641  25230   9750   -884  -1405   3755       C  
ATOM   1568  CD1 LEU A 210     -17.255-101.247 -47.878  1.00150.06           C  
ANISOU 1568  CD1 LEU A 210    20815  26250   9949  -1003  -1805   3397       C  
ATOM   1569  CD2 LEU A 210     -18.803-103.174 -47.761  1.00150.30           C  
ANISOU 1569  CD2 LEU A 210    21480  25947   9679   -821  -1279   4206       C  
ATOM   1570  N   ILE A 211     -19.815-102.774 -51.677  1.00133.75           N  
ANISOU 1570  N   ILE A 211    19220  22130   9470   -593   -703   3846       N  
ATOM   1571  CA  ILE A 211     -19.707-103.942 -52.514  1.00131.96           C  
ANISOU 1571  CA  ILE A 211    19084  21517   9537   -292   -661   4283       C  
ATOM   1572  C   ILE A 211     -19.362-103.521 -53.927  1.00127.99           C  
ANISOU 1572  C   ILE A 211    18424  20632   9576    -56   -639   4149       C  
ATOM   1573  O   ILE A 211     -18.514-104.155 -54.551  1.00127.62           O  
ANISOU 1573  O   ILE A 211    18320  20431   9739    240   -758   4500       O  
ATOM   1574  CB  ILE A 211     -20.982-104.794 -52.430  1.00131.79           C  
ANISOU 1574  CB  ILE A 211    19314  21246   9515   -350   -358   4365       C  
ATOM   1575  CG1 ILE A 211     -21.069-105.424 -51.027  1.00137.34           C  
ANISOU 1575  CG1 ILE A 211    20198  22326   9660   -479   -340   4707       C  
ATOM   1576  CG2 ILE A 211     -20.985-105.871 -53.515  1.00129.85           C  
ANISOU 1576  CG2 ILE A 211    19123  20499   9714    -48   -297   4639       C  
ATOM   1577  CD1 ILE A 211     -22.466-105.844 -50.563  1.00138.58           C  
ANISOU 1577  CD1 ILE A 211    20560  22351   9746   -677     51   4666       C  
ATOM   1578  N   THR A 212     -19.985-102.431 -54.403  1.00126.03           N  
ANISOU 1578  N   THR A 212    18111  20248   9526   -150   -466   3669       N  
ATOM   1579  CA  THR A 212     -19.614-101.816 -55.698  1.00123.18           C  
ANISOU 1579  CA  THR A 212    17605  19576   9621    116   -398   3557       C  
ATOM   1580  C   THR A 212     -18.098-101.567 -55.797  1.00124.86           C  
ANISOU 1580  C   THR A 212    17565  19903   9974    230   -603   3772       C  
ATOM   1581  O   THR A 212     -17.468-101.989 -56.788  1.00123.85           O  
ANISOU 1581  O   THR A 212    17389  19529  10139    585   -601   4046       O  
ATOM   1582  CB  THR A 212     -20.426-100.510 -56.053  1.00121.22           C  
ANISOU 1582  CB  THR A 212    17310  19207   9542     16   -160   3040       C  
ATOM   1583  CG2 THR A 212     -19.734 -99.703 -57.150  1.00119.61           C  
ANISOU 1583  CG2 THR A 212    16930  18761   9756    290    -70   3019       C  
ATOM   1584  OG1 THR A 212     -21.744-100.848 -56.508  1.00119.06           O  
ANISOU 1584  OG1 THR A 212    17208  18715   9315     86     29   2874       O  
ATOM   1585  N   THR A 213     -17.494-100.920 -54.791  1.00127.98           N  
ANISOU 1585  N   THR A 213    17774  20677  10177    -52   -786   3625       N  
ATOM   1586  CA  THR A 213     -16.011-100.736 -54.889  1.00130.00           C  
ANISOU 1586  CA  THR A 213    17706  21041  10647     50  -1004   3803       C  
ATOM   1587  C   THR A 213     -15.203-102.042 -54.752  1.00131.64           C  
ANISOU 1587  C   THR A 213    17932  21371  10713    292  -1250   4363       C  
ATOM   1588  O   THR A 213     -14.271-102.343 -55.556  1.00131.50           O  
ANISOU 1588  O   THR A 213    17752  21170  11040    597  -1281   4659       O  
ATOM   1589  CB  THR A 213     -15.457 -99.673 -53.916  1.00133.86           C  
ANISOU 1589  CB  THR A 213    17902  21906  11053   -301  -1189   3412       C  
ATOM   1590  CG2 THR A 213     -13.949 -99.782 -53.810  1.00137.26           C  
ANISOU 1590  CG2 THR A 213    17964  22534  11654   -208  -1494   3624       C  
ATOM   1591  OG1 THR A 213     -15.765 -98.367 -54.412  1.00132.90           O  
ANISOU 1591  OG1 THR A 213    17654  21512  11333   -423   -914   2967       O  
ATOM   1592  N   LEU A 214     -15.570-102.817 -53.734  1.00133.82           N  
ANISOU 1592  N   LEU A 214    18413  21943  10490    188  -1382   4539       N  
ATOM   1593  CA  LEU A 214     -14.837-104.041 -53.438  1.00136.47           C  
ANISOU 1593  CA  LEU A 214    18783  22417  10653    427  -1600   5104       C  
ATOM   1594  C   LEU A 214     -14.799-104.933 -54.670  1.00133.47           C  
ANISOU 1594  C   LEU A 214    18515  21530  10668    804  -1437   5439       C  
ATOM   1595  O   LEU A 214     -13.737-105.403 -55.083  1.00134.31           O  
ANISOU 1595  O   LEU A 214    18460  21594  10979   1090  -1573   5784       O  
ATOM   1596  CB  LEU A 214     -15.457-104.780 -52.253  1.00139.61           C  
ANISOU 1596  CB  LEU A 214    19462  23118  10466    311  -1634   5304       C  
ATOM   1597  CG  LEU A 214     -15.573-104.074 -50.899  1.00143.42           C  
ANISOU 1597  CG  LEU A 214    19909  24191  10394      0  -1802   4996       C  
ATOM   1598  CD1 LEU A 214     -16.244-104.994 -49.890  1.00145.86           C  
ANISOU 1598  CD1 LEU A 214    20564  24726  10130     -5  -1721   5337       C  
ATOM   1599  CD2 LEU A 214     -14.217-103.604 -50.386  1.00147.63           C  
ANISOU 1599  CD2 LEU A 214    20062  25202  10828     15  -2238   4936       C  
ATOM   1600  N   ALA A 215     -15.967-105.130 -55.265  1.00130.32           N  
ANISOU 1600  N   ALA A 215    18365  20763  10386    813  -1152   5283       N  
ATOM   1601  CA  ALA A 215     -16.090-105.902 -56.497  1.00128.25           C  
ANISOU 1601  CA  ALA A 215    18218  20025  10486   1174  -1002   5452       C  
ATOM   1602  C   ALA A 215     -15.542-105.171 -57.752  1.00125.81           C  
ANISOU 1602  C   ALA A 215    17722  19494  10586   1436   -911   5315       C  
ATOM   1603  O   ALA A 215     -15.219-105.814 -58.771  1.00124.36           O  
ANISOU 1603  O   ALA A 215    17580  19011  10661   1830   -848   5521       O  
ATOM   1604  CB  ALA A 215     -17.550-106.350 -56.694  1.00126.44           C  
ANISOU 1604  CB  ALA A 215    18260  19514  10266   1097   -766   5250       C  
ATOM   1605  N   GLN A 216     -15.441-103.839 -57.683  1.00125.73           N  
ANISOU 1605  N   GLN A 216    17518  19611  10645   1243   -865   4976       N  
ATOM   1606  CA  GLN A 216     -14.751-103.080 -58.746  1.00125.11           C  
ANISOU 1606  CA  GLN A 216    17229  19332  10977   1494   -720   4944       C  
ATOM   1607  C   GLN A 216     -13.277-103.499 -58.805  1.00127.44           C  
ANISOU 1607  C   GLN A 216    17265  19713  11442   1699   -895   5349       C  
ATOM   1608  O   GLN A 216     -12.709-103.659 -59.895  1.00126.26           O  
ANISOU 1608  O   GLN A 216    17058  19307  11609   2095   -749   5553       O  
ATOM   1609  CB  GLN A 216     -14.896-101.558 -58.544  1.00125.51           C  
ANISOU 1609  CB  GLN A 216    17095  19447  11147   1211   -591   4519       C  
ATOM   1610  CG  GLN A 216     -14.926-100.713 -59.825  1.00124.72           C  
ANISOU 1610  CG  GLN A 216    16946  18996  11446   1503   -248   4419       C  
ATOM   1611  CD  GLN A 216     -13.539-100.377 -60.365  1.00129.01           C  
ANISOU 1611  CD  GLN A 216    17162  19452  12404   1710   -179   4674       C  
ATOM   1612  NE2 GLN A 216     -13.501 -99.827 -61.580  1.00128.32           N  
ANISOU 1612  NE2 GLN A 216    17080  19042  12636   2076    180   4722       N  
ATOM   1613  OE1 GLN A 216     -12.514-100.606 -59.706  1.00132.83           O  
ANISOU 1613  OE1 GLN A 216    17377  20169  12921   1574   -431   4839       O  
ATOM   1614  N   LYS A 217     -12.664-103.700 -57.633  1.00130.95           N  
ANISOU 1614  N   LYS A 217    17552  20553  11650   1470  -1205   5470       N  
ATOM   1615  CA  LYS A 217     -11.297-104.271 -57.646  1.00133.92           C  
ANISOU 1615  CA  LYS A 217    17666  21043  12173   1708  -1413   5887       C  
ATOM   1616  C   LYS A 217     -11.204-105.816 -57.532  1.00134.53           C  
ANISOU 1616  C   LYS A 217    17967  21084  12063   1983  -1536   6375       C  
ATOM   1617  O   LYS A 217     -10.188-106.415 -57.894  1.00135.89           O  
ANISOU 1617  O   LYS A 217    17978  21214  12439   2305  -1619   6752       O  
ATOM   1618  CB  LYS A 217     -10.371-103.546 -56.652  1.00138.62           C  
ANISOU 1618  CB  LYS A 217    17837  22094  12737   1423  -1715   5746       C  
ATOM   1619  CG  LYS A 217      -8.878-103.484 -57.062  1.00141.90           C  
ANISOU 1619  CG  LYS A 217    17791  22529  13597   1645  -1809   5983       C  
ATOM   1620  CD  LYS A 217      -8.659-103.372 -58.579  1.00140.65           C  
ANISOU 1620  CD  LYS A 217    17624  21864  13954   2015  -1406   6127       C  
ATOM   1621  CE  LYS A 217      -9.283-102.111 -59.211  1.00139.34           C  
ANISOU 1621  CE  LYS A 217    17476  21412  14056   1886  -1024   5728       C  
ATOM   1622  NZ  LYS A 217      -8.534-100.852 -58.921  1.00142.83           N1+
ANISOU 1622  NZ  LYS A 217    17419  21936  14912   1593  -1002   5439       N1+
ATOM   1623  N   ASN A 218     -12.276-106.447 -57.061  1.00133.51           N  
ANISOU 1623  N   ASN A 218    18195  20923  11609   1862  -1499   6369       N  
ATOM   1624  CA  ASN A 218     -12.353-107.903 -57.037  1.00134.63           C  
ANISOU 1624  CA  ASN A 218    18579  20895  11678   2109  -1511   6809       C  
ATOM   1625  C   ASN A 218     -13.622-108.504 -57.611  1.00131.64           C  
ANISOU 1625  C   ASN A 218    18555  20086  11375   2150  -1245   6675       C  
ATOM   1626  O   ASN A 218     -14.537-108.863 -56.859  1.00132.28           O  
ANISOU 1626  O   ASN A 218    18855  20203  11201   1909  -1190   6645       O  
ATOM   1627  CB  ASN A 218     -12.126-108.431 -55.629  1.00139.53           C  
ANISOU 1627  CB  ASN A 218    19229  21941  11845   1976  -1763   7116       C  
ATOM   1628  CG  ASN A 218     -10.715-108.883 -55.422  1.00143.80           C  
ANISOU 1628  CG  ASN A 218    19499  22714  12425   2255  -2041   7555       C  
ATOM   1629  ND2 ASN A 218     -10.553-110.014 -54.752  1.00147.64           N  
ANISOU 1629  ND2 ASN A 218    20144  23294  12660   2427  -2144   8059       N  
ATOM   1630  OD1 ASN A 218      -9.767-108.232 -55.879  1.00144.51           O  
ANISOU 1630  OD1 ASN A 218    19222  22877  12808   2337  -2135   7467       O  
ATOM   1631  N   PRO A 219     -13.687-108.623 -58.951  1.00128.84           N  
ANISOU 1631  N   PRO A 219    18242  19335  11375   2475  -1070   6574       N  
ATOM   1632  CA  PRO A 219     -14.895-109.216 -59.528  1.00126.81           C  
ANISOU 1632  CA  PRO A 219    18268  18695  11218   2528   -877   6352       C  
ATOM   1633  C   PRO A 219     -15.257-110.606 -58.939  1.00129.20           C  
ANISOU 1633  C   PRO A 219    18785  18819  11485   2508   -864   6666       C  
ATOM   1634  O   PRO A 219     -16.259-110.721 -58.208  1.00129.36           O  
ANISOU 1634  O   PRO A 219    18952  18858  11339   2183   -773   6545       O  
ATOM   1635  CB  PRO A 219     -14.585-109.244 -61.045  1.00124.77           C  
ANISOU 1635  CB  PRO A 219    17996  18130  11283   3002   -761   6265       C  
ATOM   1636  CG  PRO A 219     -13.663-108.076 -61.254  1.00123.95           C  
ANISOU 1636  CG  PRO A 219    17610  18250  11235   3041   -769   6266       C  
ATOM   1637  CD  PRO A 219     -12.825-108.006 -59.987  1.00127.67           C  
ANISOU 1637  CD  PRO A 219    17872  19107  11530   2773  -1009   6552       C  
ATOM   1638  N   GLU A 220     -14.440-111.620 -59.235  1.00131.05           N  
ANISOU 1638  N   GLU A 220    19025  18863  11903   2856   -908   7083       N  
ATOM   1639  CA  GLU A 220     -14.671-113.005 -58.785  1.00134.54           C  
ANISOU 1639  CA  GLU A 220    19668  19033  12418   2906   -834   7446       C  
ATOM   1640  C   GLU A 220     -15.315-113.128 -57.388  1.00136.96           C  
ANISOU 1640  C   GLU A 220    20099  19560  12379   2516   -797   7602       C  
ATOM   1641  O   GLU A 220     -16.139-114.014 -57.155  1.00138.57           O  
ANISOU 1641  O   GLU A 220    20506  19425  12720   2429   -582   7677       O  
ATOM   1642  CB  GLU A 220     -13.352-113.812 -58.839  1.00137.94           C  
ANISOU 1642  CB  GLU A 220    20013  19434  12965   3298   -954   8010       C  
ATOM   1643  CG  GLU A 220     -12.394-113.670 -57.602  1.00141.25           C  
ANISOU 1643  CG  GLU A 220    20270  20389  13009   3235  -1205   8485       C  
ATOM   1644  CD  GLU A 220     -12.077-112.211 -57.229  1.00140.32           C  
ANISOU 1644  CD  GLU A 220    19889  20806  12622   2971  -1398   8189       C  
ATOM   1645  OE1 GLU A 220     -11.923-111.348 -58.148  1.00138.69           O  
ANISOU 1645  OE1 GLU A 220    19523  20543  12630   3021  -1356   7830       O  
ATOM   1646  OE2 GLU A 220     -12.008-111.925 -56.015  1.00140.31           O1-
ANISOU 1646  OE2 GLU A 220    19845  21268  12196   2732  -1570   8302       O1-
ATOM   1647  N   GLU A 221     -14.938-112.214 -56.492  1.00137.38           N  
ANISOU 1647  N   GLU A 221    20015  20173  12012   2295   -980   7619       N  
ATOM   1648  CA  GLU A 221     -15.289-112.242 -55.079  1.00140.86           C  
ANISOU 1648  CA  GLU A 221    20561  20972  11985   2011   -988   7819       C  
ATOM   1649  C   GLU A 221     -16.795-112.142 -54.786  1.00140.51           C  
ANISOU 1649  C   GLU A 221    20713  20773  11904   1656   -701   7483       C  
ATOM   1650  O   GLU A 221     -17.306-112.833 -53.879  1.00144.19           O  
ANISOU 1650  O   GLU A 221    21374  21229  12184   1538   -522   7800       O  
ATOM   1651  CB  GLU A 221     -14.532-111.122 -54.351  1.00141.34           C  
ANISOU 1651  CB  GLU A 221    20381  21690  11632   1870  -1296   7730       C  
ATOM   1652  CG  GLU A 221     -14.703-111.111 -52.825  1.00144.78           C  
ANISOU 1652  CG  GLU A 221    20918  22639  11451   1665  -1375   7938       C  
ATOM   1653  CD  GLU A 221     -13.711-112.004 -52.083  1.00148.41           C  
ANISOU 1653  CD  GLU A 221    21378  23369  11641   1978  -1581   8626       C  
ATOM   1654  OE1 GLU A 221     -13.575-113.195 -52.445  1.00147.98           O  
ANISOU 1654  OE1 GLU A 221    21464  22885  11878   2272  -1433   9086       O  
ATOM   1655  OE2 GLU A 221     -13.069-111.504 -51.129  1.00150.69           O1-
ANISOU 1655  OE2 GLU A 221    21514  24311  11428   1950  -1902   8680       O1-
ATOM   1656  N   PHE A 222     -17.494-111.288 -55.548  1.00136.60           N  
ANISOU 1656  N   PHE A 222    20151  20157  11592   1516   -627   6877       N  
ATOM   1657  CA  PHE A 222     -18.913-110.959 -55.261  1.00135.90           C  
ANISOU 1657  CA  PHE A 222    20169  20001  11464   1164   -385   6475       C  
ATOM   1658  C   PHE A 222     -19.913-111.413 -56.332  1.00133.37           C  
ANISOU 1658  C   PHE A 222    19899  19122  11653   1221   -177   6104       C  
ATOM   1659  O   PHE A 222     -21.085-111.052 -56.278  1.00131.94           O  
ANISOU 1659  O   PHE A 222    19733  18878  11520    962     -1   5691       O  
ATOM   1660  CB  PHE A 222     -19.077-109.467 -54.903  1.00134.03           C  
ANISOU 1660  CB  PHE A 222    19804  20204  10916    895   -474   6041       C  
ATOM   1661  CG  PHE A 222     -18.135-109.004 -53.812  1.00138.36           C  
ANISOU 1661  CG  PHE A 222    20262  21335  10973    820   -724   6281       C  
ATOM   1662  CD1 PHE A 222     -16.917-108.392 -54.132  1.00138.39           C  
ANISOU 1662  CD1 PHE A 222    20015  21555  11013    977  -1005   6284       C  
ATOM   1663  CD2 PHE A 222     -18.444-109.216 -52.462  1.00143.50           C  
ANISOU 1663  CD2 PHE A 222    21058  22336  11128    622   -676   6500       C  
ATOM   1664  CE1 PHE A 222     -16.033-107.978 -53.130  1.00141.94           C  
ANISOU 1664  CE1 PHE A 222    20313  22568  11050    908  -1293   6418       C  
ATOM   1665  CE2 PHE A 222     -17.564-108.804 -51.452  1.00147.08           C  
ANISOU 1665  CE2 PHE A 222    21416  23405  11063    606   -971   6660       C  
ATOM   1666  CZ  PHE A 222     -16.359-108.185 -51.789  1.00146.29           C  
ANISOU 1666  CZ  PHE A 222    21018  23522  11042    736  -1311   6582       C  
ATOM   1667  N   LYS A 223     -19.417-112.210 -57.284  1.00133.16           N  
ANISOU 1667  N   LYS A 223    19874  18720  12001   1582   -216   6227       N  
ATOM   1668  CA  LYS A 223     -20.216-113.042 -58.206  1.00133.06           C  
ANISOU 1668  CA  LYS A 223    19918  18143  12499   1699    -57   5942       C  
ATOM   1669  C   LYS A 223     -21.584-113.535 -57.668  1.00135.30           C  
ANISOU 1669  C   LYS A 223    20274  18167  12966   1346    238   5772       C  
ATOM   1670  O   LYS A 223     -22.449-113.964 -58.442  1.00135.45           O  
ANISOU 1670  O   LYS A 223    20256  17770  13437   1367    343   5334       O  
ATOM   1671  CB  LYS A 223     -19.356-114.230 -58.702  1.00135.33           C  
ANISOU 1671  CB  LYS A 223    20258  18073  13090   2085    -89   6335       C  
ATOM   1672  CG  LYS A 223     -20.117-115.498 -59.153  1.00137.83           C  
ANISOU 1672  CG  LYS A 223    20659  17742  13967   2127    129   6202       C  
ATOM   1673  CD  LYS A 223     -20.279-116.525 -58.016  1.00143.12           C  
ANISOU 1673  CD  LYS A 223    21469  18200  14712   1936    389   6762       C  
ATOM   1674  CE  LYS A 223     -21.509-117.406 -58.223  1.00145.16           C  
ANISOU 1674  CE  LYS A 223    21744  17842  15571   1745    703   6446       C  
ATOM   1675  NZ  LYS A 223     -21.355-118.724 -57.562  1.00150.78           N1+
ANISOU 1675  NZ  LYS A 223    22596  18113  16580   1759   1000   7065       N1+
ATOM   1676  N   THR A 224     -21.774-113.501 -56.353  1.00137.79           N  
ANISOU 1676  N   THR A 224    20673  18736  12944   1047    379   6103       N  
ATOM   1677  CA  THR A 224     -23.089-113.782 -55.774  1.00139.62           C  
ANISOU 1677  CA  THR A 224    20948  18777  13326    689    723   5949       C  
ATOM   1678  C   THR A 224     -23.996-112.540 -55.862  1.00136.14           C  
ANISOU 1678  C   THR A 224    20387  18601  12740    437    721   5321       C  
ATOM   1679  O   THR A 224     -25.176-112.661 -56.233  1.00135.86           O  
ANISOU 1679  O   THR A 224    20263  18269  13089    280    906   4859       O  
ATOM   1680  CB  THR A 224     -22.987-114.315 -54.321  1.00144.68           C  
ANISOU 1680  CB  THR A 224    21765  19577  13630    530    955   6611       C  
ATOM   1681  CG2 THR A 224     -23.316-115.792 -54.278  1.00149.40           C  
ANISOU 1681  CG2 THR A 224    22463  19539  14764    566   1300   6964       C  
ATOM   1682  OG1 THR A 224     -21.651-114.120 -53.836  1.00144.56           O  
ANISOU 1682  OG1 THR A 224    21795  20016  13117    751    669   7100       O  
ATOM   1683  N   SER A 225     -23.427-111.367 -55.543  1.00133.61           N  
ANISOU 1683  N   SER A 225    20031  18814  11920    414    510   5283       N  
ATOM   1684  CA  SER A 225     -24.142-110.075 -55.538  1.00130.80           C  
ANISOU 1684  CA  SER A 225    19572  18731  11396    203    516   4739       C  
ATOM   1685  C   SER A 225     -25.153-109.987 -56.696  1.00128.29           C  
ANISOU 1685  C   SER A 225    19128  18066  11550    273    566   4127       C  
ATOM   1686  O   SER A 225     -26.350-109.841 -56.453  1.00128.82           O  
ANISOU 1686  O   SER A 225    19134  18069  11741     13    782   3786       O  
ATOM   1687  CB  SER A 225     -23.164-108.873 -55.525  1.00128.36           C  
ANISOU 1687  CB  SER A 225    19185  18872  10713    284    241   4702       C  
ATOM   1688  OG  SER A 225     -22.816-108.411 -56.833  1.00124.87           O  
ANISOU 1688  OG  SER A 225    18630  18292  10522    596     84   4426       O  
ATOM   1689  N   VAL A 226     -24.648-110.089 -57.933  1.00125.66           N  
ANISOU 1689  N   VAL A 226    18744  17549  11450    660    364   3994       N  
ATOM   1690  CA  VAL A 226     -25.432-110.382 -59.146  1.00124.12           C  
ANISOU 1690  CA  VAL A 226    18451  17007  11703    865    347   3471       C  
ATOM   1691  C   VAL A 226     -26.882-110.821 -58.840  1.00126.44           C  
ANISOU 1691  C   VAL A 226    18653  17056  12332    543    595   3123       C  
ATOM   1692  O   VAL A 226     -27.766-109.978 -58.581  1.00125.42           O  
ANISOU 1692  O   VAL A 226    18424  17121  12107    325    688   2759       O  
ATOM   1693  CB  VAL A 226     -24.703-111.467 -60.030  1.00124.88           C  
ANISOU 1693  CB  VAL A 226    18597  16748  12106   1260    225   3642       C  
ATOM   1694  CG1 VAL A 226     -25.231-111.485 -61.441  1.00123.81           C  
ANISOU 1694  CG1 VAL A 226    18361  16412  12267   1606     98   3043       C  
ATOM   1695  CG2 VAL A 226     -23.217-111.222 -60.078  1.00122.96           C  
ANISOU 1695  CG2 VAL A 226    18417  16726  11575   1522     52   4112       C  
ATOM   1696  N   SER A 227     -27.113-112.133 -58.848  1.00129.66           N  
ANISOU 1696  N   SER A 227    19071  17009  13183    505    735   3238       N  
ATOM   1697  CA  SER A 227     -28.451-112.679 -58.734  1.00132.78           C  
ANISOU 1697  CA  SER A 227    19311  17067  14073    220    990   2863       C  
ATOM   1698  C   SER A 227     -29.312-111.938 -57.698  1.00133.32           C  
ANISOU 1698  C   SER A 227    19330  17413  13911   -199   1247   2798       C  
ATOM   1699  O   SER A 227     -30.463-111.551 -57.978  1.00133.36           O  
ANISOU 1699  O   SER A 227    19117  17391  14161   -329   1312   2214       O  
ATOM   1700  CB  SER A 227     -28.365-114.168 -58.422  1.00137.80           C  
ANISOU 1700  CB  SER A 227    20008  17172  15176    139   1228   3235       C  
ATOM   1701  OG  SER A 227     -29.655-114.741 -58.352  1.00141.91           O  
ANISOU 1701  OG  SER A 227    20322  17289  16307   -161   1518   2846       O  
ATOM   1702  N   LEU A 228     -28.737-111.713 -56.516  1.00134.28           N  
ANISOU 1702  N   LEU A 228    19644  17844  13532   -371   1371   3369       N  
ATOM   1703  CA  LEU A 228     -29.458-111.079 -55.403  1.00135.65           C  
ANISOU 1703  CA  LEU A 228    19820  18315  13406   -745   1651   3365       C  
ATOM   1704  C   LEU A 228     -29.867-109.636 -55.709  1.00131.78           C  
ANISOU 1704  C   LEU A 228    19205  18194  12671   -746   1500   2823       C  
ATOM   1705  O   LEU A 228     -31.032-109.264 -55.484  1.00132.71           O  
ANISOU 1705  O   LEU A 228    19170  18320  12934   -986   1720   2430       O  
ATOM   1706  CB  LEU A 228     -28.663-111.164 -54.091  1.00138.09           C  
ANISOU 1706  CB  LEU A 228    20381  18950  13137   -843   1761   4071       C  
ATOM   1707  CG  LEU A 228     -28.436-112.557 -53.484  1.00143.03           C  
ANISOU 1707  CG  LEU A 228    21161  19237  13946   -863   2045   4721       C  
ATOM   1708  CD1 LEU A 228     -27.421-112.457 -52.365  1.00144.31           C  
ANISOU 1708  CD1 LEU A 228    21570  19874  13386   -803   1995   5392       C  
ATOM   1709  CD2 LEU A 228     -29.733-113.210 -52.994  1.00147.49           C  
ANISOU 1709  CD2 LEU A 228    21645  19424  14973  -1193   2579   4670       C  
ATOM   1710  N   ALA A 229     -28.924-108.847 -56.244  1.00127.94           N  
ANISOU 1710  N   ALA A 229    18765  17969  11876   -466   1164   2815       N  
ATOM   1711  CA  ALA A 229     -29.182-107.470 -56.674  1.00123.89           C  
ANISOU 1711  CA  ALA A 229    18149  17731  11195   -392   1041   2354       C  
ATOM   1712  C   ALA A 229     -30.272-107.507 -57.705  1.00123.39           C  
ANISOU 1712  C   ALA A 229    17868  17419  11594   -259   1025   1752       C  
ATOM   1713  O   ALA A 229     -31.163-106.665 -57.670  1.00123.03           O  
ANISOU 1713  O   ALA A 229    17687  17518  11542   -359   1115   1331       O  
ATOM   1714  CB  ALA A 229     -27.944-106.818 -57.240  1.00120.31           C  
ANISOU 1714  CB  ALA A 229    17754  17464  10496    -72    746   2494       C  
ATOM   1715  N   VAL A 230     -30.217-108.507 -58.592  1.00124.20           N  
ANISOU 1715  N   VAL A 230    17924  17162  12102    -18    903   1682       N  
ATOM   1716  CA  VAL A 230     -31.263-108.699 -59.607  1.00124.63           C  
ANISOU 1716  CA  VAL A 230    17736  16999  12621    142    825   1036       C  
ATOM   1717  C   VAL A 230     -32.652-108.855 -58.985  1.00127.93           C  
ANISOU 1717  C   VAL A 230    17936  17306  13368   -269   1127    715       C  
ATOM   1718  O   VAL A 230     -33.536-107.999 -59.203  1.00127.20           O  
ANISOU 1718  O   VAL A 230    17652  17393  13286   -264   1125    228       O  
ATOM   1719  CB  VAL A 230     -30.985-109.907 -60.521  1.00126.12           C  
ANISOU 1719  CB  VAL A 230    17904  16791  13225    421    661    972       C  
ATOM   1720  CG1 VAL A 230     -31.989-109.950 -61.682  1.00127.17           C  
ANISOU 1720  CG1 VAL A 230    17760  16811  13746    674    474    192       C  
ATOM   1721  CG2 VAL A 230     -29.581-109.847 -61.038  1.00123.43           C  
ANISOU 1721  CG2 VAL A 230    17775  16546  12578    813    431   1356       C  
ATOM   1722  N   SER A 231     -32.855-109.930 -58.216  1.00132.06           N  
ANISOU 1722  N   SER A 231    18473  17521  14183   -598   1427   1012       N  
ATOM   1723  CA  SER A 231     -34.180-110.125 -57.613  1.00135.94           C  
ANISOU 1723  CA  SER A 231    18727  17863  15062  -1002   1796    741       C  
ATOM   1724  C   SER A 231     -34.605-108.904 -56.766  1.00134.78           C  
ANISOU 1724  C   SER A 231    18597  18156  14457  -1220   1978    709       C  
ATOM   1725  O   SER A 231     -35.754-108.434 -56.881  1.00135.74           O  
ANISOU 1725  O   SER A 231    18436  18314  14824  -1328   2081    178       O  
ATOM   1726  CB  SER A 231     -34.300-111.457 -56.850  1.00141.28           C  
ANISOU 1726  CB  SER A 231    19439  18095  16148  -1316   2198   1165       C  
ATOM   1727  OG  SER A 231     -33.471-111.494 -55.706  1.00142.45           O  
ANISOU 1727  OG  SER A 231    19926  18444  15756  -1436   2394   1932       O  
ATOM   1728  N   ARG A 232     -33.671-108.366 -55.975  1.00133.07           N  
ANISOU 1728  N   ARG A 232    18680  18284  13596  -1253   1986   1213       N  
ATOM   1729  CA  ARG A 232     -33.922-107.143 -55.197  1.00132.07           C  
ANISOU 1729  CA  ARG A 232    18595  18591  12995  -1425   2117   1137       C  
ATOM   1730  C   ARG A 232     -34.434-105.990 -56.066  1.00128.67           C  
ANISOU 1730  C   ARG A 232    17971  18318  12601  -1202   1911    526       C  
ATOM   1731  O   ARG A 232     -35.396-105.291 -55.707  1.00129.58           O  
ANISOU 1731  O   ARG A 232    17929  18572  12732  -1374   2119    180       O  
ATOM   1732  CB  ARG A 232     -32.669-106.704 -54.433  1.00131.06           C  
ANISOU 1732  CB  ARG A 232    18778  18825  12193  -1416   2023   1656       C  
ATOM   1733  CG  ARG A 232     -32.138-107.706 -53.373  1.00135.98           C  
ANISOU 1733  CG  ARG A 232    19630  19420  12616  -1584   2239   2337       C  
ATOM   1734  CD  ARG A 232     -33.153-108.067 -52.274  1.00142.09           C  
ANISOU 1734  CD  ARG A 232    20391  20163  13434  -1952   2769   2441       C  
ATOM   1735  NE  ARG A 232     -33.394-106.976 -51.324  1.00142.47           N  
ANISOU 1735  NE  ARG A 232    20514  20696  12921  -2131   2918   2336       N  
ATOM   1736  CZ  ARG A 232     -34.540-106.786 -50.671  1.00145.11           C  
ANISOU 1736  CZ  ARG A 232    20746  21066  13325  -2404   3354   2138       C  
ATOM   1737  NH1 ARG A 232     -35.573-107.602 -50.861  1.00147.46           N1+
ANISOU 1737  NH1 ARG A 232    20818  20925  14284  -2559   3691   2020       N1+
ATOM   1738  NH2 ARG A 232     -34.658-105.764 -49.833  1.00145.36           N  
ANISOU 1738  NH2 ARG A 232    20869  21556  12803  -2526   3463   2015       N  
ATOM   1739  N   LEU A 233     -33.806-105.809 -57.223  1.00125.35           N  
ANISOU 1739  N   LEU A 233    17562  17871  12194   -777   1534    417       N  
ATOM   1740  CA  LEU A 233     -34.255-104.798 -58.179  1.00122.77           C  
ANISOU 1740  CA  LEU A 233    17074  17673  11899   -453   1346    -94       C  
ATOM   1741  C   LEU A 233     -35.634-105.101 -58.766  1.00125.03           C  
ANISOU 1741  C   LEU A 233    17006  17790  12711   -421   1363   -700       C  
ATOM   1742  O   LEU A 233     -36.563-104.327 -58.550  1.00125.47           O  
ANISOU 1742  O   LEU A 233    16880  17995  12797   -515   1509  -1055       O  
ATOM   1743  CB  LEU A 233     -33.223-104.579 -59.298  1.00119.65           C  
ANISOU 1743  CB  LEU A 233    16799  17297  11365     56    995      1       C  
ATOM   1744  CG  LEU A 233     -33.394-103.399 -60.271  1.00116.85           C  
ANISOU 1744  CG  LEU A 233    16372  17113  10913    496    839   -346       C  
ATOM   1745  CD1 LEU A 233     -33.691-102.075 -59.547  1.00115.96           C  
ANISOU 1745  CD1 LEU A 233    16260  17246  10555    300   1051   -427       C  
ATOM   1746  CD2 LEU A 233     -32.162-103.256 -61.177  1.00113.57           C  
ANISOU 1746  CD2 LEU A 233    16132  16707  10311    966    602    -74       C  
ATOM   1747  N   SER A 234     -35.780-106.212 -59.498  1.00126.90           N  
ANISOU 1747  N   SER A 234    17113  17715  13390   -286   1209   -863       N  
ATOM   1748  CA  SER A 234     -37.079-106.498 -60.140  1.00129.72           C  
ANISOU 1748  CA  SER A 234    17059  17932  14296   -233   1152  -1550       C  
ATOM   1749  C   SER A 234     -38.207-106.329 -59.114  1.00132.81           C  
ANISOU 1749  C   SER A 234    17228  18329  14904   -721   1571  -1697       C  
ATOM   1750  O   SER A 234     -39.249-105.685 -59.397  1.00133.85           O  
ANISOU 1750  O   SER A 234    17047  18602  15208   -650   1559  -2238       O  
ATOM   1751  CB  SER A 234     -37.113-107.896 -60.756  1.00132.55           C  
ANISOU 1751  CB  SER A 234    17286  17882  15197   -178   1015  -1714       C  
ATOM   1752  OG  SER A 234     -37.738-108.813 -59.877  1.00136.82           O  
ANISOU 1752  OG  SER A 234    17672  18081  16234   -703   1410  -1636       O  
ATOM   1753  N   ARG A 235     -37.967-106.893 -57.922  1.00134.94           N  
ANISOU 1753  N   ARG A 235    17668  18472  15130  -1168   1954  -1182       N  
ATOM   1754  CA  ARG A 235     -38.806-106.626 -56.754  1.00137.67           C  
ANISOU 1754  CA  ARG A 235    17916  18893  15499  -1614   2436  -1154       C  
ATOM   1755  C   ARG A 235     -39.060-105.127 -56.592  1.00135.06           C  
ANISOU 1755  C   ARG A 235    17596  18984  14737  -1522   2429  -1370       C  
ATOM   1756  O   ARG A 235     -40.220-104.708 -56.596  1.00137.06           O  
ANISOU 1756  O   ARG A 235    17517  19285  15275  -1598   2577  -1847       O  
ATOM   1757  CB  ARG A 235     -38.200-107.216 -55.470  1.00139.66           C  
ANISOU 1757  CB  ARG A 235    18491  19095  15480  -1963   2814   -427       C  
ATOM   1758  CG  ARG A 235     -38.556-108.665 -55.230  1.00144.88           C  
ANISOU 1758  CG  ARG A 235    19028  19255  16765  -2222   3120   -255       C  
ATOM   1759  CD  ARG A 235     -39.807-108.809 -54.382  1.00150.48           C  
ANISOU 1759  CD  ARG A 235    19471  19851  17855  -2647   3694   -379       C  
ATOM   1760  NE  ARG A 235     -39.490-109.266 -53.033  1.00154.35           N  
ANISOU 1760  NE  ARG A 235    20270  20339  18036  -2935   4203    356       N  
ATOM   1761  CZ  ARG A 235     -40.204-110.161 -52.356  1.00161.05           C  
ANISOU 1761  CZ  ARG A 235    20976  20817  19398  -3279   4793    561       C  
ATOM   1762  NH1 ARG A 235     -41.287-110.710 -52.896  1.00164.69           N1+
ANISOU 1762  NH1 ARG A 235    20934  20841  20798  -3437   4936     25       N1+
ATOM   1763  NH2 ARG A 235     -39.828-110.522 -51.135  1.00164.83           N  
ANISOU 1763  NH2 ARG A 235    21800  21364  19464  -3443   5254   1307       N  
ATOM   1764  N   ILE A 236     -37.999-104.317 -56.469  1.00131.09           N  
ANISOU 1764  N   ILE A 236    17433  18759  13617  -1356   2273  -1051       N  
ATOM   1765  CA  ILE A 236     -38.204-102.859 -56.323  1.00128.74           C  
ANISOU 1765  CA  ILE A 236    17144  18789  12981  -1270   2302  -1273       C  
ATOM   1766  C   ILE A 236     -39.042-102.238 -57.446  1.00128.01           C  
ANISOU 1766  C   ILE A 236    16735  18725  13178   -889   2087  -1883       C  
ATOM   1767  O   ILE A 236     -39.947-101.459 -57.169  1.00129.15           O  
ANISOU 1767  O   ILE A 236    16688  19007  13375   -956   2283  -2218       O  
ATOM   1768  CB  ILE A 236     -36.895-102.057 -56.118  1.00125.28           C  
ANISOU 1768  CB  ILE A 236    17061  18586  11954  -1147   2155   -904       C  
ATOM   1769  CG1 ILE A 236     -36.396-102.237 -54.691  1.00127.01           C  
ANISOU 1769  CG1 ILE A 236    17535  18957  11765  -1549   2423   -448       C  
ATOM   1770  CG2 ILE A 236     -37.114-100.565 -56.384  1.00122.85           C  
ANISOU 1770  CG2 ILE A 236    16709  18487  11482   -940   2134  -1229       C  
ATOM   1771  CD1 ILE A 236     -35.194-101.390 -54.362  1.00125.97           C  
ANISOU 1771  CD1 ILE A 236    17669  19092  11102  -1487   2271   -199       C  
ATOM   1772  N   VAL A 237     -38.758-102.590 -58.698  1.00126.79           N  
ANISOU 1772  N   VAL A 237    16527  18467  13183   -449   1693  -2029       N  
ATOM   1773  CA  VAL A 237     -39.394-101.887 -59.824  1.00126.29           C  
ANISOU 1773  CA  VAL A 237    16223  18526  13235     48   1438  -2549       C  
ATOM   1774  C   VAL A 237     -40.836-102.304 -60.130  1.00130.59           C  
ANISOU 1774  C   VAL A 237    16272  18997  14351     15   1436  -3173       C  
ATOM   1775  O   VAL A 237     -41.637-101.452 -60.513  1.00130.88           O  
ANISOU 1775  O   VAL A 237    16071  19224  14433    274   1390  -3588       O  
ATOM   1776  CB  VAL A 237     -38.541-101.854 -61.115  1.00123.58           C  
ANISOU 1776  CB  VAL A 237    16034  18206  12715    658   1019  -2490       C  
ATOM   1777  CG1 VAL A 237     -38.779-100.532 -61.837  1.00121.68           C  
ANISOU 1777  CG1 VAL A 237    15760  18206  12268   1172    918  -2712       C  
ATOM   1778  CG2 VAL A 237     -37.075-101.998 -60.796  1.00120.20           C  
ANISOU 1778  CG2 VAL A 237    16007  17737  11925    591   1017  -1861       C  
ATOM   1779  N   THR A 238     -41.179-103.584 -59.976  1.00134.45           N  
ANISOU 1779  N   THR A 238    16570  19193  15320   -287   1499  -3254       N  
ATOM   1780  CA  THR A 238     -42.615-103.927 -60.039  1.00139.98           C  
ANISOU 1780  CA  THR A 238    16725  19801  16661   -445   1589  -3869       C  
ATOM   1781  C   THR A 238     -43.074-104.648 -58.778  1.00144.01           C  
ANISOU 1781  C   THR A 238    17144  20057  17518  -1120   2133  -3657       C  
ATOM   1782  O   THR A 238     -43.006-105.882 -58.693  1.00146.97           O  
ANISOU 1782  O   THR A 238    17451  20062  18327  -1365   2217  -3561       O  
ATOM   1783  CB  THR A 238     -43.017-104.747 -61.297  1.00142.76           C  
ANISOU 1783  CB  THR A 238    16722  20014  17505   -102   1140  -4452       C  
ATOM   1784  CG2 THR A 238     -44.387-104.271 -61.861  1.00145.85           C  
ANISOU 1784  CG2 THR A 238    16547  20601  18266    128    980  -5237       C  
ATOM   1785  OG1 THR A 238     -42.001-104.640 -62.300  1.00139.85           O  
ANISOU 1785  OG1 THR A 238    16665  19758  16715    460    708  -4312       O  
ATOM   1786  N   SER A 239     -43.532-103.862 -57.804  1.00144.76           N  
ANISOU 1786  N   SER A 239    17249  20336  17419  -1390   2539  -3566       N  
ATOM   1787  CA  SER A 239     -43.993-104.387 -56.523  1.00148.85           C  
ANISOU 1787  CA  SER A 239    17721  20685  18148  -1977   3140  -3308       C  
ATOM   1788  C   SER A 239     -45.497-104.166 -56.394  1.00153.51           C  
ANISOU 1788  C   SER A 239    17747  21278  19301  -2139   3403  -3883       C  
ATOM   1789  O   SER A 239     -46.281-105.097 -56.579  1.00158.30           O  
ANISOU 1789  O   SER A 239    17904  21565  20675  -2340   3504  -4213       O  
ATOM   1790  CB  SER A 239     -43.222-103.742 -55.365  1.00146.63           C  
ANISOU 1790  CB  SER A 239    17943  20649  17120  -2167   3439  -2707       C  
ATOM   1791  OG  SER A 239     -43.081-102.344 -55.558  1.00142.89           O  
ANISOU 1791  OG  SER A 239    17582  20529  16181  -1878   3274  -2865       O  
ATOM   1792  N   ALA A 240     -45.879-102.932 -56.074  1.00152.62           N  
ANISOU 1792  N   ALA A 240    17635  21500  18854  -2053   3527  -4020       N  
ATOM   1793  CA  ALA A 240     -47.265-102.473 -56.108  1.00156.47           C  
ANISOU 1793  CA  ALA A 240    17573  22070  19808  -2072   3696  -4614       C  
ATOM   1794  C   ALA A 240     -47.223-100.958 -56.027  1.00153.70           C  
ANISOU 1794  C   ALA A 240    17399  22100  18901  -1789   3670  -4671       C  
ATOM   1795  O   ALA A 240     -46.250-100.389 -55.534  1.00150.05           O  
ANISOU 1795  O   ALA A 240    17459  21781  17773  -1788   3720  -4214       O  
ATOM   1796  CB  ALA A 240     -48.073-103.056 -54.954  1.00161.93           C  
ANISOU 1796  CB  ALA A 240    18039  22563  20926  -2656   4391  -4512       C  
ATOM   1797  N   SER A 241     -48.277-100.306 -56.503  1.00156.15           N  
ANISOU 1797  N   SER A 241    17247  22557  19526  -1541   3595  -5252       N  
ATOM   1798  CA  SER A 241     -48.322 -98.843 -56.555  1.00154.31           C  
ANISOU 1798  CA  SER A 241    17139  22626  18867  -1202   3576  -5348       C  
ATOM   1799  C   SER A 241     -48.386 -98.140 -55.180  1.00155.36           C  
ANISOU 1799  C   SER A 241    17512  22871  18647  -1578   4174  -5097       C  
ATOM   1800  O   SER A 241     -48.741 -96.960 -55.116  1.00155.10           O  
ANISOU 1800  O   SER A 241    17451  23031  18447  -1363   4269  -5303       O  
ATOM   1801  CB  SER A 241     -49.462 -98.374 -57.475  1.00156.88           C  
ANISOU 1801  CB  SER A 241    16882  23095  19630   -761   3317  -6029       C  
ATOM   1802  OG  SER A 241     -49.196 -98.698 -58.833  1.00155.25           O  
ANISOU 1802  OG  SER A 241    16583  22914  19489   -238   2679  -6252       O  
ATOM   1803  N   THR A 242     -48.038 -98.861 -54.102  1.00157.26           N  
ANISOU 1803  N   THR A 242    17998  23000  18754  -2090   4576  -4659       N  
ATOM   1804  CA  THR A 242     -47.993 -98.323 -52.714  1.00159.11           C  
ANISOU 1804  CA  THR A 242    18524  23395  18535  -2434   5138  -4391       C  
ATOM   1805  C   THR A 242     -46.868 -98.926 -51.827  1.00158.67           C  
ANISOU 1805  C   THR A 242    19014  23332  17941  -2741   5286  -3729       C  
ATOM   1806  O   THR A 242     -46.940 -98.842 -50.595  1.00161.42           O  
ANISOU 1806  O   THR A 242    19563  23816  17956  -3061   5792  -3491       O  
ATOM   1807  CB  THR A 242     -49.354 -98.523 -51.939  1.00165.20           C  
ANISOU 1807  CB  THR A 242    18852  24131  19785  -2779   5758  -4639       C  
ATOM   1808  CG2 THR A 242     -50.499 -97.690 -52.526  1.00166.51           C  
ANISOU 1808  CG2 THR A 242    18488  24398  20379  -2487   5702  -5286       C  
ATOM   1809  OG1 THR A 242     -49.718 -99.909 -51.938  1.00168.63           O  
ANISOU 1809  OG1 THR A 242    19003  24250  20818  -3077   5910  -4556       O  
ATOM   1810  N   ASP A 243     -45.831 -99.503 -52.441  1.00155.82           N  
ANISOU 1810  N   ASP A 243    18896  22854  17455  -2595   4846  -3434       N  
ATOM   1811  CA  ASP A 243     -44.923-100.440 -51.729  1.00156.71           C  
ANISOU 1811  CA  ASP A 243    19397  22890  17254  -2867   4969  -2808       C  
ATOM   1812  C   ASP A 243     -43.620 -99.918 -51.074  1.00154.10           C  
ANISOU 1812  C   ASP A 243    19638  22828  16086  -2863   4879  -2365       C  
ATOM   1813  O   ASP A 243     -42.795 -99.244 -51.710  1.00149.62           O  
ANISOU 1813  O   ASP A 243    19248  22348  15252  -2562   4448  -2392       O  
ATOM   1814  CB  ASP A 243     -44.661-101.694 -52.584  1.00156.46           C  
ANISOU 1814  CB  ASP A 243    19240  22511  17699  -2803   4659  -2712       C  
ATOM   1815  CG  ASP A 243     -45.694-102.796 -52.342  1.00162.38           C  
ANISOU 1815  CG  ASP A 243    19575  22929  19192  -3134   5069  -2808       C  
ATOM   1816  OD1 ASP A 243     -45.554-103.884 -52.945  1.00163.28           O  
ANISOU 1816  OD1 ASP A 243    19559  22700  19783  -3135   4884  -2775       O  
ATOM   1817  OD2 ASP A 243     -46.641-102.581 -51.548  1.00166.50           O1-
ANISOU 1817  OD2 ASP A 243    19887  23506  19868  -3398   5606  -2928       O1-
ATOM   1818  N   LEU A 244     -43.436-100.328 -49.814  1.00157.58           N  
ANISOU 1818  N   LEU A 244    20340  23387  16146  -3185   5302  -1942       N  
ATOM   1819  CA  LEU A 244     -42.477 -99.738 -48.861  1.00157.21           C  
ANISOU 1819  CA  LEU A 244    20766  23706  15261  -3238   5324  -1639       C  
ATOM   1820  C   LEU A 244     -42.493 -98.212 -48.959  1.00154.79           C  
ANISOU 1820  C   LEU A 244    20471  23631  14712  -3074   5208  -2089       C  
ATOM   1821  O   LEU A 244     -41.552 -97.578 -49.454  1.00150.60           O  
ANISOU 1821  O   LEU A 244    20113  23161  13949  -2856   4790  -2102       O  
ATOM   1822  CB  LEU A 244     -41.059-100.330 -48.968  1.00154.85           C  
ANISOU 1822  CB  LEU A 244    20818  23409  14607  -3151   4941  -1120       C  
ATOM   1823  CG  LEU A 244     -40.480-100.807 -47.613  1.00159.24           C  
ANISOU 1823  CG  LEU A 244    21759  24233  14510  -3357   5223   -562       C  
ATOM   1824  CD1 LEU A 244     -39.261-101.704 -47.823  1.00157.69           C  
ANISOU 1824  CD1 LEU A 244    21809  23952  14155  -3254   4879    -11       C  
ATOM   1825  CD2 LEU A 244     -40.171 -99.682 -46.577  1.00160.65           C  
ANISOU 1825  CD2 LEU A 244    22204  24914  13924  -3410   5325   -687       C  
ATOM   1826  N   GLN A 245     -43.603 -97.658 -48.474  1.00157.80           N  
ANISOU 1826  N   GLN A 245    20642  24099  15215  -3186   5639  -2447       N  
ATOM   1827  CA  GLN A 245     -43.952 -96.237 -48.593  1.00156.34           C  
ANISOU 1827  CA  GLN A 245    20375  24048  14980  -3026   5645  -2948       C  
ATOM   1828  C   GLN A 245     -42.896 -95.318 -47.980  1.00154.64           C  
ANISOU 1828  C   GLN A 245    20566  24115  14077  -3025   5523  -2903       C  
ATOM   1829  O   GLN A 245     -42.635 -94.218 -48.481  1.00151.70           O  
ANISOU 1829  O   GLN A 245    20190  23724  13725  -2807   5313  -3208       O  
ATOM   1830  CB  GLN A 245     -45.362 -95.983 -48.008  1.00161.21           C  
ANISOU 1830  CB  GLN A 245    20690  24713  15850  -3182   6217  -3287       C  
ATOM   1831  CG  GLN A 245     -45.490 -95.879 -46.475  1.00166.21           C  
ANISOU 1831  CG  GLN A 245    21583  25661  15909  -3475   6771  -3144       C  
ATOM   1832  CD  GLN A 245     -45.061 -97.130 -45.727  1.00169.09           C  
ANISOU 1832  CD  GLN A 245    22197  26067  15983  -3705   6967  -2526       C  
ATOM   1833  NE2 GLN A 245     -45.220 -98.295 -46.354  1.00168.16           N  
ANISOU 1833  NE2 GLN A 245    21869  25603  16423  -3740   6892  -2286       N  
ATOM   1834  OE1 GLN A 245     -44.592 -97.045 -44.591  1.00172.33           O  
ANISOU 1834  OE1 GLN A 245    22987  26822  15670  -3823   7189  -2278       O  
ATOM   1835  N   ASP A 246     -42.294 -95.805 -46.901  1.00123.37           N  
ANISOU 1835  N   ASP A 246    14763  24289   7824  -1490   1611   3548       N  
ATOM   1836  CA  ASP A 246     -41.150 -95.178 -46.277  1.00124.15           C  
ANISOU 1836  CA  ASP A 246    14799  24785   7586  -1504   1575   3253       C  
ATOM   1837  C   ASP A 246     -40.033 -94.817 -47.291  1.00120.01           C  
ANISOU 1837  C   ASP A 246    14408  23831   7357  -1364   1421   3032       C  
ATOM   1838  O   ASP A 246     -39.320 -93.819 -47.101  1.00120.17           O  
ANISOU 1838  O   ASP A 246    14391  24040   7230  -1399   1470   2569       O  
ATOM   1839  CB  ASP A 246     -40.625 -96.126 -45.207  1.00128.01           C  
ANISOU 1839  CB  ASP A 246    15190  25825   7624  -1571   1439   3721       C  
ATOM   1840  CG  ASP A 246     -39.817 -95.416 -44.167  1.00132.59           C  
ANISOU 1840  CG  ASP A 246    15608  27093   7676  -1693   1465   3414       C  
ATOM   1841  OD1 ASP A 246     -38.920 -94.624 -44.541  1.00132.50           O  
ANISOU 1841  OD1 ASP A 246    15630  27003   7710  -1669   1426   3005       O  
ATOM   1842  OD2 ASP A 246     -40.074 -95.651 -42.965  1.00138.64           O1-
ANISOU 1842  OD2 ASP A 246    16209  28512   7956  -1844   1528   3580       O1-
ATOM   1843  N   TYR A 247     -39.921 -95.604 -48.370  1.00116.03           N  
ANISOU 1843  N   TYR A 247    14068  22753   7265  -1232   1259   3339       N  
ATOM   1844  CA  TYR A 247     -38.806 -95.520 -49.329  1.00111.88           C  
ANISOU 1844  CA  TYR A 247    13669  21836   7004  -1086   1088   3243       C  
ATOM   1845  C   TYR A 247     -39.219 -95.332 -50.775  1.00107.18           C  
ANISOU 1845  C   TYR A 247    13228  20544   6949   -993   1093   3115       C  
ATOM   1846  O   TYR A 247     -38.814 -96.097 -51.643  1.00104.81           O  
ANISOU 1846  O   TYR A 247    13083  19811   6929   -892    938   3368       O  
ATOM   1847  CB  TYR A 247     -37.961 -96.777 -49.234  1.00112.95           C  
ANISOU 1847  CB  TYR A 247    13858  21982   7074   -987    875   3783       C  
ATOM   1848  CG  TYR A 247     -36.855 -96.635 -48.258  1.00115.22           C  
ANISOU 1848  CG  TYR A 247    13983  22897   6899  -1003    787   3795       C  
ATOM   1849  CD1 TYR A 247     -36.915 -97.241 -47.016  1.00119.15           C  
ANISOU 1849  CD1 TYR A 247    14327  24000   6944  -1087    781   4165       C  
ATOM   1850  CD2 TYR A 247     -35.749 -95.861 -48.563  1.00113.65           C  
ANISOU 1850  CD2 TYR A 247    13758  22742   6683   -961    711   3439       C  
ATOM   1851  CE1 TYR A 247     -35.878 -97.086 -46.113  1.00122.36           C  
ANISOU 1851  CE1 TYR A 247    14538  25077   6874  -1127    688   4191       C  
ATOM   1852  CE2 TYR A 247     -34.715 -95.706 -47.668  1.00116.08           C  
ANISOU 1852  CE2 TYR A 247    13878  23704   6522  -1020    619   3446       C  
ATOM   1853  CZ  TYR A 247     -34.786 -96.316 -46.459  1.00120.46           C  
ANISOU 1853  CZ  TYR A 247    14266  24886   6619  -1102    604   3823       C  
ATOM   1854  OH  TYR A 247     -33.749 -96.144 -45.601  1.00124.65           O  
ANISOU 1854  OH  TYR A 247    14574  26134   6652  -1182    502   3845       O  
ATOM   1855  N   THR A 248     -40.034 -94.308 -51.004  1.00105.89           N  
ANISOU 1855  N   THR A 248    13015  20300   6919  -1027   1294   2729       N  
ATOM   1856  CA  THR A 248     -40.571 -93.918 -52.306  1.00101.87           C  
ANISOU 1856  CA  THR A 248    12588  19238   6880   -950   1335   2586       C  
ATOM   1857  C   THR A 248     -40.304 -92.444 -52.322  1.00100.74           C  
ANISOU 1857  C   THR A 248    12395  19128   6754   -915   1503   2026       C  
ATOM   1858  O   THR A 248     -40.664 -91.745 -51.368  1.00103.67           O  
ANISOU 1858  O   THR A 248    12649  19887   6853   -995   1717   1774       O  
ATOM   1859  CB  THR A 248     -42.132 -94.019 -52.334  1.00102.80           C  
ANISOU 1859  CB  THR A 248    12619  19343   7096  -1024   1502   2721       C  
ATOM   1860  CG2 THR A 248     -42.679 -94.306 -53.726  1.00 99.43           C  
ANISOU 1860  CG2 THR A 248    12279  18389   7112   -993   1440   2847       C  
ATOM   1861  OG1 THR A 248     -42.595 -95.013 -51.401  1.00107.30           O  
ANISOU 1861  OG1 THR A 248    13136  20255   7376  -1149   1487   3123       O  
ATOM   1862  N   TYR A 249     -39.655 -91.952 -53.366  1.00 96.77           N  
ANISOU 1862  N   TYR A 249    11990  18219   6557   -810   1434   1815       N  
ATOM   1863  CA  TYR A 249     -39.471 -90.512 -53.489  1.00 95.60           C  
ANISOU 1863  CA  TYR A 249    11822  18013   6488   -783   1629   1288       C  
ATOM   1864  C   TYR A 249     -40.475 -90.074 -54.530  1.00 93.70           C  
ANISOU 1864  C   TYR A 249    11579  17349   6675   -677   1761   1261       C  
ATOM   1865  O   TYR A 249     -40.660 -90.762 -55.523  1.00 91.57           O  
ANISOU 1865  O   TYR A 249    11372  16745   6677   -630   1597   1544       O  
ATOM   1866  CB  TYR A 249     -38.033 -90.193 -53.888  1.00 93.57           C  
ANISOU 1866  CB  TYR A 249    11650  17649   6253   -752   1474   1083       C  
ATOM   1867  CG  TYR A 249     -37.709 -88.722 -54.049  1.00 92.11           C  
ANISOU 1867  CG  TYR A 249    11480  17359   6160   -759   1678    532       C  
ATOM   1868  CD1 TYR A 249     -37.655 -87.891 -52.957  1.00 94.24           C  
ANISOU 1868  CD1 TYR A 249    11690  18020   6097   -903   1904    152       C  
ATOM   1869  CD2 TYR A 249     -37.424 -88.170 -55.307  1.00 87.05           C  
ANISOU 1869  CD2 TYR A 249    10927  16216   5932   -640   1660    385       C  
ATOM   1870  CE1 TYR A 249     -37.349 -86.549 -53.102  1.00 94.52           C  
ANISOU 1870  CE1 TYR A 249    11781  17901   6232   -936   2132   -372       C  
ATOM   1871  CE2 TYR A 249     -37.119 -86.830 -55.459  1.00 85.64           C  
ANISOU 1871  CE2 TYR A 249    10783  15897   5858   -651   1872    -97       C  
ATOM   1872  CZ  TYR A 249     -37.085 -86.024 -54.350  1.00 90.32           C  
ANISOU 1872  CZ  TYR A 249    11343  16836   6140   -802   2118   -481       C  
ATOM   1873  OH  TYR A 249     -36.794 -84.684 -54.440  1.00 91.11           O  
ANISOU 1873  OH  TYR A 249    11514  16762   6343   -846   2378   -989       O  
ATOM   1874  N   TYR A 250     -41.155 -88.960 -54.296  1.00 95.51           N  
ANISOU 1874  N   TYR A 250    11726  17612   6950   -644   2072    943       N  
ATOM   1875  CA  TYR A 250     -42.257 -88.526 -55.178  1.00 95.17           C  
ANISOU 1875  CA  TYR A 250    11615  17260   7285   -516   2230    991       C  
ATOM   1876  C   TYR A 250     -42.788 -89.620 -56.138  1.00 93.80           C  
ANISOU 1876  C   TYR A 250    11445  16863   7332   -523   2003   1454       C  
ATOM   1877  O   TYR A 250     -42.615 -89.545 -57.378  1.00 91.03           O  
ANISOU 1877  O   TYR A 250    11150  16124   7311   -445   1895   1486       O  
ATOM   1878  CB  TYR A 250     -41.918 -87.226 -55.929  1.00 93.49           C  
ANISOU 1878  CB  TYR A 250    11450  16689   7382   -379   2397    610       C  
ATOM   1879  CG  TYR A 250     -41.987 -85.992 -55.072  1.00 96.35           C  
ANISOU 1879  CG  TYR A 250    11795  17198   7617   -374   2768    148       C  
ATOM   1880  CD1 TYR A 250     -42.106 -86.098 -53.687  1.00101.29           C  
ANISOU 1880  CD1 TYR A 250    12371  18307   7807   -520   2888     46       C  
ATOM   1881  CD2 TYR A 250     -41.908 -84.722 -55.636  1.00 95.81           C  
ANISOU 1881  CD2 TYR A 250    11773  16780   7851   -241   3020   -191       C  
ATOM   1882  CE1 TYR A 250     -42.158 -84.983 -52.883  1.00106.00           C  
ANISOU 1882  CE1 TYR A 250    12977  19039   8257   -554   3260   -423       C  
ATOM   1883  CE2 TYR A 250     -41.946 -83.592 -54.846  1.00100.52           C  
ANISOU 1883  CE2 TYR A 250    12400  17451   8343   -256   3409   -650       C  
ATOM   1884  CZ  TYR A 250     -42.073 -83.729 -53.462  1.00106.08           C  
ANISOU 1884  CZ  TYR A 250    13068  18643   8593   -425   3533   -788       C  
ATOM   1885  OH  TYR A 250     -42.127 -82.630 -52.626  1.00111.72           O  
ANISOU 1885  OH  TYR A 250    13834  19449   9165   -480   3951  -1288       O  
ATOM   1886  N   PHE A 251     -43.416 -90.638 -55.527  1.00 96.11           N  
ANISOU 1886  N   PHE A 251    11682  17423   7413   -647   1944   1800       N  
ATOM   1887  CA  PHE A 251     -44.154 -91.743 -56.224  1.00 95.34           C  
ANISOU 1887  CA  PHE A 251    11583  17182   7461   -735   1787   2238       C  
ATOM   1888  C   PHE A 251     -43.303 -92.884 -56.851  1.00 92.93           C  
ANISOU 1888  C   PHE A 251    11485  16602   7223   -796   1481   2477       C  
ATOM   1889  O   PHE A 251     -43.799 -94.023 -56.968  1.00 93.62           O  
ANISOU 1889  O   PHE A 251    11617  16656   7297   -939   1376   2845       O  
ATOM   1890  CB  PHE A 251     -45.247 -91.221 -57.198  1.00 94.74           C  
ANISOU 1890  CB  PHE A 251    11362  16933   7703   -670   1913   2278       C  
ATOM   1891  CG  PHE A 251     -46.216 -90.230 -56.571  1.00 98.17           C  
ANISOU 1891  CG  PHE A 251    11577  17629   8093   -571   2256   2126       C  
ATOM   1892  CD1 PHE A 251     -47.082 -89.494 -57.371  1.00 98.97           C  
ANISOU 1892  CD1 PHE A 251    11508  17608   8487   -433   2425   2138       C  
ATOM   1893  CD2 PHE A 251     -46.239 -90.015 -55.184  1.00101.88           C  
ANISOU 1893  CD2 PHE A 251    12002  18486   8221   -603   2432   1979       C  
ATOM   1894  CE1 PHE A 251     -47.968 -88.571 -56.813  1.00102.28           C  
ANISOU 1894  CE1 PHE A 251    11724  18239   8897   -290   2785   2020       C  
ATOM   1895  CE2 PHE A 251     -47.103 -89.100 -54.622  1.00104.95           C  
ANISOU 1895  CE2 PHE A 251    12213  19086   8577   -498   2788   1811       C  
ATOM   1896  CZ  PHE A 251     -47.974 -88.375 -55.441  1.00105.52           C  
ANISOU 1896  CZ  PHE A 251    12125  18987   8981   -321   2978   1836       C  
ATOM   1897  N   VAL A 252     -42.046 -92.578 -57.214  1.00 89.77           N  
ANISOU 1897  N   VAL A 252    11213  16007   6888   -697   1367   2266       N  
ATOM   1898  CA  VAL A 252     -41.052 -93.573 -57.633  1.00 87.42           C  
ANISOU 1898  CA  VAL A 252    11106  15488   6620   -701   1119   2460       C  
ATOM   1899  C   VAL A 252     -40.481 -94.417 -56.487  1.00 89.74           C  
ANISOU 1899  C   VAL A 252    11436  16092   6569   -746   1039   2680       C  
ATOM   1900  O   VAL A 252     -40.068 -93.859 -55.450  1.00 92.32           O  
ANISOU 1900  O   VAL A 252    11667  16809   6601   -737   1113   2495       O  
ATOM   1901  CB  VAL A 252     -39.859 -92.891 -58.157  1.00 84.96           C  
ANISOU 1901  CB  VAL A 252    10868  14992   6423   -572   1051   2166       C  
ATOM   1902  CG1 VAL A 252     -38.925 -93.922 -58.734  1.00 83.43           C  
ANISOU 1902  CG1 VAL A 252    10857  14538   6305   -541    826   2386       C  
ATOM   1903  CG2 VAL A 252     -40.268 -91.831 -59.161  1.00 83.95           C  
ANISOU 1903  CG2 VAL A 252    10684  14603   6610   -496   1160   1916       C  
ATOM   1904  N   PRO A 253     -40.411 -95.755 -56.669  1.00 89.51           N  
ANISOU 1904  N   PRO A 253    11550  15896   6564   -800    903   3080       N  
ATOM   1905  CA  PRO A 253     -39.814 -96.600 -55.640  1.00 91.54           C  
ANISOU 1905  CA  PRO A 253    11835  16425   6522   -801    833   3365       C  
ATOM   1906  C   PRO A 253     -38.275 -96.637 -55.598  1.00 90.82           C  
ANISOU 1906  C   PRO A 253    11803  16346   6359   -642    693   3328       C  
ATOM   1907  O   PRO A 253     -37.631 -97.081 -56.555  1.00 88.88           O  
ANISOU 1907  O   PRO A 253    11720  15689   6360   -545    581   3395       O  
ATOM   1908  CB  PRO A 253     -40.378 -97.980 -55.980  1.00 92.47           C  
ANISOU 1908  CB  PRO A 253    12110  16264   6760   -911    788   3807       C  
ATOM   1909  CG  PRO A 253     -40.582 -97.935 -57.424  1.00 89.08           C  
ANISOU 1909  CG  PRO A 253    11802  15342   6704   -930    749   3696       C  
ATOM   1910  CD  PRO A 253     -41.114 -96.571 -57.674  1.00 88.35           C  
ANISOU 1910  CD  PRO A 253    11524  15364   6683   -909    856   3317       C  
ATOM   1911  N   ALA A 254     -37.722 -96.167 -54.475  1.00 92.68           N  
ANISOU 1911  N   ALA A 254    11889  17094   6230   -635    712   3218       N  
ATOM   1912  CA  ALA A 254     -36.320 -96.381 -54.059  1.00 93.72           C  
ANISOU 1912  CA  ALA A 254    11998  17454   6156   -522    574   3304       C  
ATOM   1913  C   ALA A 254     -35.325 -96.135 -55.176  1.00 90.92           C  
ANISOU 1913  C   ALA A 254    11748  16717   6078   -375    463   3135       C  
ATOM   1914  O   ALA A 254     -34.579 -97.040 -55.568  1.00 91.60           O  
ANISOU 1914  O   ALA A 254    11948  16589   6266   -236    343   3440       O  
ATOM   1915  CB  ALA A 254     -36.139 -97.796 -53.467  1.00 96.21           C  
ANISOU 1915  CB  ALA A 254    12362  17875   6321   -479    500   3887       C  
ATOM   1916  N   PRO A 255     -35.301 -94.906 -55.697  1.00 88.45           N  
ANISOU 1916  N   PRO A 255    11401  16306   5901   -395    525   2662       N  
ATOM   1917  CA  PRO A 255     -34.606 -94.679 -56.967  1.00 84.86           C  
ANISOU 1917  CA  PRO A 255    11058  15409   5774   -277    437   2512       C  
ATOM   1918  C   PRO A 255     -33.082 -94.676 -56.805  1.00 85.11           C  
ANISOU 1918  C   PRO A 255    11044  15644   5651   -167    297   2510       C  
ATOM   1919  O   PRO A 255     -32.369 -95.202 -57.675  1.00 82.93           O  
ANISOU 1919  O   PRO A 255    10883  15035   5592    -18    185   2649       O  
ATOM   1920  CB  PRO A 255     -35.137 -93.313 -57.433  1.00 82.92           C  
ANISOU 1920  CB  PRO A 255    10766  15043   5698   -336    580   2044       C  
ATOM   1921  CG  PRO A 255     -36.264 -92.978 -56.477  1.00 85.53           C  
ANISOU 1921  CG  PRO A 255    10979  15688   5830   -465    764   1991       C  
ATOM   1922  CD  PRO A 255     -35.932 -93.681 -55.195  1.00 89.00           C  
ANISOU 1922  CD  PRO A 255    11341  16621   5852   -515    710   2253       C  
ATOM   1923  N   TRP A 256     -32.575 -94.128 -55.700  1.00 87.21           N  
ANISOU 1923  N   TRP A 256    11131  16484   5522   -249    309   2366       N  
ATOM   1924  CA  TRP A 256     -31.136 -94.187 -55.514  1.00 88.14           C  
ANISOU 1924  CA  TRP A 256    11157  16884   5450   -166    162   2418       C  
ATOM   1925  C   TRP A 256     -30.656 -95.609 -55.210  1.00 90.13           C  
ANISOU 1925  C   TRP A 256    11417  17218   5609      6     42   3015       C  
ATOM   1926  O   TRP A 256     -29.495 -95.930 -55.506  1.00 90.43           O  
ANISOU 1926  O   TRP A 256    11426  17281   5654    175    -82   3171       O  
ATOM   1927  CB  TRP A 256     -30.620 -93.243 -54.451  1.00 90.62           C  
ANISOU 1927  CB  TRP A 256    11263  17842   5326   -349    195   2101       C  
ATOM   1928  CG  TRP A 256     -31.212 -91.906 -54.412  1.00 90.11           C  
ANISOU 1928  CG  TRP A 256    11199  17750   5287   -533    388   1545       C  
ATOM   1929  CD1 TRP A 256     -30.653 -90.735 -54.846  1.00 89.38           C  
ANISOU 1929  CD1 TRP A 256    11108  17576   5276   -614    439   1065       C  
ATOM   1930  CD2 TRP A 256     -32.453 -91.568 -53.827  1.00 91.14           C  
ANISOU 1930  CD2 TRP A 256    11323  17957   5348   -659    590   1413       C  
ATOM   1931  CE2 TRP A 256     -32.607 -90.167 -53.948  1.00 90.97           C  
ANISOU 1931  CE2 TRP A 256    11312  17859   5393   -784    786    847       C  
ATOM   1932  CE3 TRP A 256     -33.468 -92.317 -53.218  1.00 93.37           C  
ANISOU 1932  CE3 TRP A 256    11593  18356   5529   -677    646   1733       C  
ATOM   1933  NE1 TRP A 256     -31.494 -89.680 -54.578  1.00 90.03           N  
ANISOU 1933  NE1 TRP A 256    11209  17627   5371   -766    688    641       N  
ATOM   1934  CZ2 TRP A 256     -33.737 -89.504 -53.496  1.00 92.96           C  
ANISOU 1934  CZ2 TRP A 256    11560  18135   5627   -884   1049    598       C  
ATOM   1935  CZ3 TRP A 256     -34.589 -91.662 -52.759  1.00 95.04           C  
ANISOU 1935  CZ3 TRP A 256    11776  18644   5693   -800    880   1483       C  
ATOM   1936  CH2 TRP A 256     -34.721 -90.264 -52.902  1.00 94.85           C  
ANISOU 1936  CH2 TRP A 256    11758  18530   5749   -884   1088    921       C  
ATOM   1937  N   LEU A 257     -31.520 -96.464 -54.641  1.00 91.24           N  
ANISOU 1937  N   LEU A 257    11597  17393   5679    -20     97   3373       N  
ATOM   1938  CA  LEU A 257     -31.144 -97.871 -54.508  1.00 92.98           C  
ANISOU 1938  CA  LEU A 257    11882  17540   5905    170     28   3972       C  
ATOM   1939  C   LEU A 257     -31.073 -98.578 -55.862  1.00 90.93           C  
ANISOU 1939  C   LEU A 257    11891  16537   6123    336     18   4103       C  
ATOM   1940  O   LEU A 257     -30.095 -99.306 -56.127  1.00 91.81           O  
ANISOU 1940  O   LEU A 257    12044  16538   6302    572    -49   4411       O  
ATOM   1941  CB  LEU A 257     -32.052 -98.639 -53.572  1.00 95.67           C  
ANISOU 1941  CB  LEU A 257    12214  18080   6056     83    103   4344       C  
ATOM   1942  CG  LEU A 257     -31.213 -99.712 -52.867  1.00 99.04           C  
ANISOU 1942  CG  LEU A 257    12560  18807   6264    277     27   4940       C  
ATOM   1943  CD1 LEU A 257     -31.653 -99.839 -51.432  1.00102.99           C  
ANISOU 1943  CD1 LEU A 257    12863  19966   6304    134     62   5159       C  
ATOM   1944  CD2 LEU A 257     -31.198-101.076 -53.551  1.00 97.60           C  
ANISOU 1944  CD2 LEU A 257    12642  18004   6438    488     59   5422       C  
ATOM   1945  N   SER A 258     -32.087 -98.356 -56.713  1.00 88.11           N  
ANISOU 1945  N   SER A 258    11698  15704   6077    214     97   3873       N  
ATOM   1946  CA  SER A 258     -32.081 -98.873 -58.092  1.00 85.54           C  
ANISOU 1946  CA  SER A 258    11623  14701   6176    302     95   3897       C  
ATOM   1947  C   SER A 258     -30.825 -98.402 -58.767  1.00 83.72           C  
ANISOU 1947  C   SER A 258    11361  14410   6037    470      1   3705       C  
ATOM   1948  O   SER A 258     -30.078 -99.200 -59.331  1.00 83.97           O  
ANISOU 1948  O   SER A 258    11523  14148   6232    674    -28   3945       O  
ATOM   1949  CB  SER A 258     -33.279 -98.381 -58.901  1.00 82.50           C  
ANISOU 1949  CB  SER A 258    11328  13976   6043    109    170   3606       C  
ATOM   1950  OG  SER A 258     -34.427 -98.212 -58.090  1.00 84.91           O  
ANISOU 1950  OG  SER A 258    11536  14551   6175    -79    261   3617       O  
ATOM   1951  N   VAL A 259     -30.584 -97.100 -58.664  1.00 82.57           N  
ANISOU 1951  N   VAL A 259    11045  14551   5779    382    -22   3273       N  
ATOM   1952  CA  VAL A 259     -29.495 -96.469 -59.387  1.00 81.05           C  
ANISOU 1952  CA  VAL A 259    10813  14296   5685    484   -101   3023       C  
ATOM   1953  C   VAL A 259     -28.175 -97.023 -58.894  1.00 83.95           C  
ANISOU 1953  C   VAL A 259    11062  14996   5842    687   -203   3332       C  
ATOM   1954  O   VAL A 259     -27.254 -97.273 -59.701  1.00 83.81           O  
ANISOU 1954  O   VAL A 259    11096  14746   6002    880   -261   3388       O  
ATOM   1955  CB  VAL A 259     -29.612 -94.917 -59.346  1.00 79.80           C  
ANISOU 1955  CB  VAL A 259    10523  14335   5464    307    -62   2484       C  
ATOM   1956  CG1 VAL A 259     -28.288 -94.231 -59.012  1.00 80.50           C  
ANISOU 1956  CG1 VAL A 259    10424  14842   5319    323   -149   2303       C  
ATOM   1957  CG2 VAL A 259     -30.276 -94.378 -60.664  1.00 74.65           C  
ANISOU 1957  CG2 VAL A 259    10014  13136   5214    264     -2   2206       C  
ATOM   1958  N   LYS A 260     -28.101 -97.285 -57.587  1.00 87.54           N  
ANISOU 1958  N   LYS A 260    11342  16006   5914    659   -217   3579       N  
ATOM   1959  CA  LYS A 260     -26.892 -97.893 -57.028  1.00 90.30           C  
ANISOU 1959  CA  LYS A 260    11526  16757   6027    871   -313   3973       C  
ATOM   1960  C   LYS A 260     -26.759 -99.380 -57.408  1.00 91.33           C  
ANISOU 1960  C   LYS A 260    11855  16452   6396   1157   -272   4527       C  
ATOM   1961  O   LYS A 260     -25.639 -99.874 -57.532  1.00 94.02           O  
ANISOU 1961  O   LYS A 260    12125  16868   6732   1430   -322   4818       O  
ATOM   1962  CB  LYS A 260     -26.722 -97.619 -55.517  1.00 94.16           C  
ANISOU 1962  CB  LYS A 260    11721  18079   5977    735   -352   4062       C  
ATOM   1963  CG  LYS A 260     -26.631 -96.110 -55.077  1.00 93.81           C  
ANISOU 1963  CG  LYS A 260    11488  18500   5653    433   -359   3471       C  
ATOM   1964  CD  LYS A 260     -25.238 -95.466 -55.228  1.00 96.11           C  
ANISOU 1964  CD  LYS A 260    11580  19146   5791    446   -480   3289       C  
ATOM   1965  CE  LYS A 260     -25.310 -93.924 -55.523  1.00 96.15           C  
ANISOU 1965  CE  LYS A 260    11581  19140   5812    160   -422   2582       C  
ATOM   1966  NZ  LYS A 260     -25.873 -93.454 -56.881  1.00 88.07           N1+
ANISOU 1966  NZ  LYS A 260    10815  17338   5310    186   -339   2253       N1+
ATOM   1967  N   LEU A 261     -27.864-100.083 -57.658  1.00 90.54           N  
ANISOU 1967  N   LEU A 261    12007  15873   6520   1097   -160   4664       N  
ATOM   1968  CA  LEU A 261     -27.730-101.487 -58.102  1.00 92.15           C  
ANISOU 1968  CA  LEU A 261    12458  15568   6987   1338    -73   5140       C  
ATOM   1969  C   LEU A 261     -27.391-101.594 -59.585  1.00 89.56           C  
ANISOU 1969  C   LEU A 261    12365  14593   7069   1449    -44   4948       C  
ATOM   1970  O   LEU A 261     -26.499-102.360 -59.957  1.00 91.11           O  
ANISOU 1970  O   LEU A 261    12643  14572   7404   1751     -7   5247       O  
ATOM   1971  CB  LEU A 261     -28.964-102.336 -57.819  1.00 93.27           C  
ANISOU 1971  CB  LEU A 261    12806  15426   7206   1199     53   5392       C  
ATOM   1972  CG  LEU A 261     -29.649-102.451 -56.472  1.00 96.39           C  
ANISOU 1972  CG  LEU A 261    13047  16322   7256   1047     69   5619       C  
ATOM   1973  CD1 LEU A 261     -31.146-102.460 -56.787  1.00 93.27           C  
ANISOU 1973  CD1 LEU A 261    12838  15572   7028    751    165   5436       C  
ATOM   1974  CD2 LEU A 261     -29.189-103.677 -55.646  1.00 99.65           C  
ANISOU 1974  CD2 LEU A 261    13442  16883   7537   1287    120   6312       C  
ATOM   1975  N   LEU A 262     -28.139-100.870 -60.421  1.00 85.83           N  
ANISOU 1975  N   LEU A 262    12000  13822   6791   1219    -39   4484       N  
ATOM   1976  CA  LEU A 262     -27.720-100.565 -61.793  1.00 83.64           C  
ANISOU 1976  CA  LEU A 262    11852  13112   6815   1275    -52   4190       C  
ATOM   1977  C   LEU A 262     -26.218-100.256 -61.896  1.00 84.92           C  
ANISOU 1977  C   LEU A 262    11832  13536   6900   1528   -143   4195       C  
ATOM   1978  O   LEU A 262     -25.470-100.894 -62.656  1.00 85.61           O  
ANISOU 1978  O   LEU A 262    12052  13279   7198   1773   -101   4346       O  
ATOM   1979  CB  LEU A 262     -28.502 -99.362 -62.349  1.00 79.32           C  
ANISOU 1979  CB  LEU A 262    11271  12519   6348   1001    -79   3672       C  
ATOM   1980  CG  LEU A 262     -29.859 -99.697 -62.944  1.00 76.84           C  
ANISOU 1980  CG  LEU A 262    11177  11769   6250    779     13   3618       C  
ATOM   1981  CD1 LEU A 262     -30.788 -98.523 -62.866  1.00 72.03           C  
ANISOU 1981  CD1 LEU A 262    10426  11352   5592    538      8   3257       C  
ATOM   1982  CD2 LEU A 262     -29.682-100.225 -64.358  1.00 72.50           C  
ANISOU 1982  CD2 LEU A 262    10890  10624   6033    826     54   3570       C  
ATOM   1983  N   ARG A 263     -25.765 -99.272 -61.131  1.00 85.75           N  
ANISOU 1983  N   ARG A 263    11628  14265   6687   1452   -253   4018       N  
ATOM   1984  CA  ARG A 263     -24.353 -99.025 -61.106  1.00 88.09           C  
ANISOU 1984  CA  ARG A 263    11709  14907   6854   1651   -348   4066       C  
ATOM   1985  C   ARG A 263     -23.569-100.287 -60.642  1.00 92.40           C  
ANISOU 1985  C   ARG A 263    12224  15549   7336   2005   -316   4689       C  
ATOM   1986  O   ARG A 263     -22.483-100.554 -61.178  1.00 92.97           O  
ANISOU 1986  O   ARG A 263    12256  15564   7506   2281   -326   4826       O  
ATOM   1987  CB  ARG A 263     -24.073 -97.785 -60.261  1.00 88.84           C  
ANISOU 1987  CB  ARG A 263    11489  15692   6575   1435   -453   3758       C  
ATOM   1988  CG  ARG A 263     -22.635 -97.326 -60.300  1.00 94.44           C  
ANISOU 1988  CG  ARG A 263    11944  16818   7122   1549   -568   3722       C  
ATOM   1989  CD  ARG A 263     -22.286 -96.586 -61.604  1.00 98.69           C  
ANISOU 1989  CD  ARG A 263    12569  16978   7951   1524   -582   3309       C  
ATOM   1990  NE  ARG A 263     -21.240 -95.612 -61.303  1.00105.59           N  
ANISOU 1990  NE  ARG A 263    13144  18423   8551   1425   -693   3083       N  
ATOM   1991  CZ  ARG A 263     -21.449 -94.316 -61.067  1.00107.08           C  
ANISOU 1991  CZ  ARG A 263    13243  18843   8600   1096   -703   2592       C  
ATOM   1992  NH1 ARG A 263     -22.684 -93.791 -61.160  1.00103.98           N1+
ANISOU 1992  NH1 ARG A 263    13022  18138   8347    883   -600   2285       N1+
ATOM   1993  NH2 ARG A 263     -20.401 -93.543 -60.758  1.00109.64           N  
ANISOU 1993  NH2 ARG A 263    13300  19708   8651    979   -795   2415       N  
ATOM   1994  N   LEU A 264     -24.129-101.059 -59.678  1.00 95.34           N  
ANISOU 1994  N   LEU A 264    12610  16056   7561   2012   -257   5087       N  
ATOM   1995  CA  LEU A 264     -23.486-102.285 -59.159  1.00100.54           C  
ANISOU 1995  CA  LEU A 264    13240  16790   8170   2367   -192   5750       C  
ATOM   1996  C   LEU A 264     -23.394-103.442 -60.141  1.00102.03           C  
ANISOU 1996  C   LEU A 264    13789  16184   8795   2642    -10   6003       C  
ATOM   1997  O   LEU A 264     -22.509-104.294 -60.000  1.00105.84           O  
ANISOU 1997  O   LEU A 264    14232  16678   9306   3028     65   6500       O  
ATOM   1998  CB  LEU A 264     -24.160-102.807 -57.886  1.00103.87           C  
ANISOU 1998  CB  LEU A 264    13595  17545   8326   2287   -159   6130       C  
ATOM   1999  CG  LEU A 264     -23.707-104.222 -57.430  1.00107.87           C  
ANISOU 1999  CG  LEU A 264    14143  17978   8866   2668    -37   6886       C  
ATOM   2000  CD1 LEU A 264     -22.484-104.227 -56.512  1.00109.31           C  
ANISOU 2000  CD1 LEU A 264    13891  18980   8659   2921   -148   7307       C  
ATOM   2001  CD2 LEU A 264     -24.829-104.985 -56.807  1.00108.66           C  
ANISOU 2001  CD2 LEU A 264    14424  17897   8966   2542     83   7178       C  
ATOM   2002  N   LEU A 265     -24.308-103.525 -61.104  1.00100.11           N  
ANISOU 2002  N   LEU A 265    13892  15265   8879   2448     83   5693       N  
ATOM   2003  CA  LEU A 265     -24.168-104.574 -62.129  1.00102.04           C  
ANISOU 2003  CA  LEU A 265    14506  14741   9523   2658    279   5850       C  
ATOM   2004  C   LEU A 265     -23.183-104.213 -63.244  1.00100.87           C  
ANISOU 2004  C   LEU A 265    14355  14415   9554   2838    258   5601       C  
ATOM   2005  O   LEU A 265     -22.629-105.113 -63.884  1.00102.53           O  
ANISOU 2005  O   LEU A 265    14781  14152  10024   3136    431   5827       O  
ATOM   2006  CB  LEU A 265     -25.511-105.027 -62.698  1.00100.25           C  
ANISOU 2006  CB  LEU A 265    14665  13880   9546   2359    411   5690       C  
ATOM   2007  CG  LEU A 265     -26.492-105.669 -61.714  1.00103.74           C  
ANISOU 2007  CG  LEU A 265    15176  14370   9873   2207    485   6015       C  
ATOM   2008  CD1 LEU A 265     -27.811-105.907 -62.428  1.00102.90           C  
ANISOU 2008  CD1 LEU A 265    15401  13706   9990   1839    583   5760       C  
ATOM   2009  CD2 LEU A 265     -25.984-106.971 -61.053  1.00108.04           C  
ANISOU 2009  CD2 LEU A 265    15801  14816  10435   2558    656   6697       C  
ATOM   2010  N   GLN A 266     -22.957-102.907 -63.439  1.00 98.72           N  
ANISOU 2010  N   GLN A 266    13844  14520   9146   2660     72   5148       N  
ATOM   2011  CA  GLN A 266     -22.052-102.380 -64.485  1.00 97.90           C  
ANISOU 2011  CA  GLN A 266    13696  14321   9179   2775     27   4867       C  
ATOM   2012  C   GLN A 266     -20.549-102.750 -64.311  1.00101.70           C  
ANISOU 2012  C   GLN A 266    13955  15106   9581   3211     30   5241       C  
ATOM   2013  O   GLN A 266     -19.724-102.519 -65.217  1.00100.52           O  
ANISOU 2013  O   GLN A 266    13786  14837   9569   3362     30   5084       O  
ATOM   2014  CB  GLN A 266     -22.236-100.863 -64.661  1.00 93.67           C  
ANISOU 2014  CB  GLN A 266    12966  14105   8518   2455   -149   4316       C  
ATOM   2015  CG  GLN A 266     -23.679-100.437 -64.764  1.00 92.76           C  
ANISOU 2015  CG  GLN A 266    13002  13775   8466   2079   -140   4004       C  
ATOM   2016  CD  GLN A 266     -23.859 -99.001 -65.262  1.00 92.34           C  
ANISOU 2016  CD  GLN A 266    12829  13845   8410   1823   -246   3463       C  
ATOM   2017  NE2 GLN A 266     -25.007 -98.716 -65.891  1.00 87.77           N  
ANISOU 2017  NE2 GLN A 266    12427  12912   8012   1570   -204   3195       N  
ATOM   2018  OE1 GLN A 266     -22.979 -98.159 -65.074  1.00 94.67           O  
ANISOU 2018  OE1 GLN A 266    12866  14565   8538   1846   -354   3311       O  
ATOM   2019  N   CYS A 267     -20.194-103.334 -63.170  1.00106.20           N  
ANISOU 2019  N   CYS A 267    14336  16093   9923   3422     38   5762       N  
ATOM   2020  CA  CYS A 267     -18.847-103.868 -63.016  1.00111.24           C  
ANISOU 2020  CA  CYS A 267    14761  16994  10511   3885     77   6225       C  
ATOM   2021  C   CYS A 267     -18.777-105.353 -63.413  1.00114.86           C  
ANISOU 2021  C   CYS A 267    15566  16760  11314   4273    374   6686       C  
ATOM   2022  O   CYS A 267     -17.689-105.939 -63.535  1.00117.89           O  
ANISOU 2022  O   CYS A 267    15849  17177  11767   4733    483   7083       O  
ATOM   2023  CB  CYS A 267     -18.375-103.661 -61.593  1.00114.70           C  
ANISOU 2023  CB  CYS A 267    14752  18345  10484   3925    -74   6582       C  
ATOM   2024  SG  CYS A 267     -19.713-103.958 -60.449  1.00118.39           S  
ANISOU 2024  SG  CYS A 267    15309  18899  10774   3646    -60   6735       S  
ATOM   2025  N   TYR A 268     -19.950-105.948 -63.625  1.00114.92           N  
ANISOU 2025  N   TYR A 268    15984  16138  11544   4076    525   6627       N  
ATOM   2026  CA  TYR A 268     -20.040-107.330 -64.090  1.00118.79           C  
ANISOU 2026  CA  TYR A 268    16892  15849  12393   4347    852   6965       C  
ATOM   2027  C   TYR A 268     -20.554-107.436 -65.519  1.00116.31           C  
ANISOU 2027  C   TYR A 268    17016  14737  12439   4151    991   6486       C  
ATOM   2028  O   TYR A 268     -21.650-106.945 -65.846  1.00112.55           O  
ANISOU 2028  O   TYR A 268    16688  14096  11979   3689    909   6047       O  
ATOM   2029  CB  TYR A 268     -20.923-108.176 -63.168  1.00121.68           C  
ANISOU 2029  CB  TYR A 268    17417  16088  12728   4277    972   7370       C  
ATOM   2030  CG  TYR A 268     -20.361-108.406 -61.802  1.00125.78           C  
ANISOU 2030  CG  TYR A 268    17555  17311  12927   4549    908   7984       C  
ATOM   2031  CD1 TYR A 268     -18.990-108.415 -61.582  1.00128.45           C  
ANISOU 2031  CD1 TYR A 268    17537  18125  13141   4997    875   8344       C  
ATOM   2032  CD2 TYR A 268     -21.209-108.657 -60.722  1.00129.45           C  
ANISOU 2032  CD2 TYR A 268    17993  18000  13192   4356    885   8242       C  
ATOM   2033  CE1 TYR A 268     -18.470-108.643 -60.313  1.00134.68           C  
ANISOU 2033  CE1 TYR A 268    17933  19645  13593   5234    807   8956       C  
ATOM   2034  CE2 TYR A 268     -20.705-108.907 -59.427  1.00134.04           C  
ANISOU 2034  CE2 TYR A 268    18203  19287  13439   4595    826   8851       C  
ATOM   2035  CZ  TYR A 268     -19.332-108.898 -59.231  1.00137.26           C  
ANISOU 2035  CZ  TYR A 268    18243  20198  13710   5031    782   9212       C  
ATOM   2036  OH  TYR A 268     -18.816-109.138 -57.972  1.00141.85           O  
ANISOU 2036  OH  TYR A 268    18414  21556  13926   5256    711   9844       O  
ATOM   2037  N   PRO A 269     -19.754-108.066 -66.383  1.00118.76           N  
ANISOU 2037  N   PRO A 269    17513  14587  13022   4502   1211   6577       N  
ATOM   2038  CA  PRO A 269     -20.236-108.410 -67.718  1.00117.63           C  
ANISOU 2038  CA  PRO A 269    17838  13642  13215   4323   1404   6181       C  
ATOM   2039  C   PRO A 269     -21.366-109.469 -67.701  1.00119.94           C  
ANISOU 2039  C   PRO A 269    18609  13257  13706   4112   1655   6289       C  
ATOM   2040  O   PRO A 269     -21.389-110.312 -66.794  1.00124.24           O  
ANISOU 2040  O   PRO A 269    19193  13768  14244   4325   1802   6827       O  
ATOM   2041  CB  PRO A 269     -18.961-108.910 -68.422  1.00120.39           C  
ANISOU 2041  CB  PRO A 269    18229  13748  13768   4826   1614   6346       C  
ATOM   2042  CG  PRO A 269     -17.861-108.089 -67.778  1.00120.21           C  
ANISOU 2042  CG  PRO A 269    17625  14609  13442   5077   1357   6520       C  
ATOM   2043  CD  PRO A 269     -18.280-108.113 -66.304  1.00121.64           C  
ANISOU 2043  CD  PRO A 269    17570  15314  13336   5014   1225   6905       C  
ATOM   2044  N   PRO A 270     -22.287-109.412 -68.701  1.00117.44           N  
ANISOU 2044  N   PRO A 270    18634  12440  13548   3675   1703   5796       N  
ATOM   2045  CA  PRO A 270     -23.521-110.190 -68.865  1.00118.60           C  
ANISOU 2045  CA  PRO A 270    19220  12001  13840   3303   1891   5742       C  
ATOM   2046  C   PRO A 270     -23.709-111.392 -67.947  1.00123.91           C  
ANISOU 2046  C   PRO A 270    20089  12403  14588   3486   2142   6324       C  
ATOM   2047  O   PRO A 270     -23.126-112.447 -68.192  1.00128.45           O  
ANISOU 2047  O   PRO A 270    20958  12429  15417   3840   2486   6620       O  
ATOM   2048  CB  PRO A 270     -23.453-110.619 -70.334  1.00118.75           C  
ANISOU 2048  CB  PRO A 270    19654  11322  14142   3215   2126   5377       C  
ATOM   2049  CG  PRO A 270     -22.702-109.467 -71.022  1.00114.58           C  
ANISOU 2049  CG  PRO A 270    18809  11201  13527   3286   1889   5010       C  
ATOM   2050  CD  PRO A 270     -22.049-108.618 -69.926  1.00113.60           C  
ANISOU 2050  CD  PRO A 270    18133  11910  13118   3530   1601   5252       C  
ATOM   2051  N   PRO A 271     -24.530-111.218 -66.898  1.00123.59           N  
ANISOU 2051  N   PRO A 271    19889  12743  14329   3250   1990   6492       N  
ATOM   2052  CA  PRO A 271     -24.957-112.175 -65.867  1.00128.18           C  
ANISOU 2052  CA  PRO A 271    20592  13201  14907   3310   2161   7037       C  
ATOM   2053  C   PRO A 271     -25.021-113.590 -66.394  1.00132.99           C  
ANISOU 2053  C   PRO A 271    21774  12869  15886   3404   2613   7235       C  
ATOM   2054  O   PRO A 271     -25.577-113.824 -67.473  1.00132.07           O  
ANISOU 2054  O   PRO A 271    22049  12166  15966   3055   2757   6801       O  
ATOM   2055  CB  PRO A 271     -26.369-111.697 -65.508  1.00125.40           C  
ANISOU 2055  CB  PRO A 271    20202  13072  14372   2731   1974   6790       C  
ATOM   2056  CG  PRO A 271     -26.489-110.259 -66.161  1.00119.58           C  
ANISOU 2056  CG  PRO A 271    19190  12754  13491   2467   1654   6166       C  
ATOM   2057  CD  PRO A 271     -25.138-109.900 -66.669  1.00118.30           C  
ANISOU 2057  CD  PRO A 271    18867  12705  13378   2879   1621   6111       C  
ATOM   2058  N   GLU A 272     -24.455-114.524 -65.639  1.00138.30           N  
ANISOU 2058  N   GLU A 272    22493  13408  16648   3861   2854   7891       N  
ATOM   2059  CA  GLU A 272     -24.294-115.874 -66.149  1.00143.45           C  
ANISOU 2059  CA  GLU A 272    23699  13110  17695   4056   3349   8113       C  
ATOM   2060  C   GLU A 272     -25.602-116.634 -66.111  1.00145.37           C  
ANISOU 2060  C   GLU A 272    24394  12787  18051   3544   3548   8075       C  
ATOM   2061  O   GLU A 272     -26.467-116.417 -66.964  1.00142.24           O  
ANISOU 2061  O   GLU A 272    24238  12120  17685   2986   3513   7502       O  
ATOM   2062  CB  GLU A 272     -23.199-116.620 -65.395  1.00149.19           C  
ANISOU 2062  CB  GLU A 272    24311  13862  18510   4774   3577   8881       C  
ATOM   2063  CG  GLU A 272     -21.806-116.214 -65.802  1.00148.13           C  
ANISOU 2063  CG  GLU A 272    23887  14007  18389   5308   3534   8906       C  
ATOM   2064  CD  GLU A 272     -20.822-117.348 -65.638  1.00154.51           C  
ANISOU 2064  CD  GLU A 272    24846  14377  19482   6008   3972   9573       C  
ATOM   2065  OE1 GLU A 272     -19.841-117.179 -64.885  1.00155.84           O  
ANISOU 2065  OE1 GLU A 272    24534  15196  19482   6532   3863  10102       O  
ATOM   2066  OE2 GLU A 272     -21.035-118.413 -66.258  1.00157.98           O1-
ANISOU 2066  OE2 GLU A 272    25885  13831  20310   6027   4444   9576       O1-
ATOM   2067  N   ASP A 273     -25.729-117.528 -65.133  1.00150.72           N  
ANISOU 2067  N   ASP A 273    25169  13317  18779   3731   3760   8710       N  
ATOM   2068  CA  ASP A 273     -26.958-118.269 -64.888  1.00153.20           C  
ANISOU 2068  CA  ASP A 273    25867  13175  19167   3249   3943   8772       C  
ATOM   2069  C   ASP A 273     -28.131-117.481 -65.491  1.00147.38           C  
ANISOU 2069  C   ASP A 273    25129  12604  18265   2509   3668   8070       C  
ATOM   2070  O   ASP A 273     -28.392-116.337 -65.083  1.00142.06           O  
ANISOU 2070  O   ASP A 273    23972  12744  17261   2354   3241   7881       O  
ATOM   2071  CB  ASP A 273     -27.130-118.513 -63.384  1.00156.15           C  
ANISOU 2071  CB  ASP A 273    25969  14021  19341   3413   3878   9456       C  
ATOM   2072  CG  ASP A 273     -28.419-119.244 -63.043  1.00159.40           C  
ANISOU 2072  CG  ASP A 273    26733  14028  19802   2898   4051   9556       C  
ATOM   2073  OD1 ASP A 273     -29.121-119.715 -63.963  1.00160.57           O  
ANISOU 2073  OD1 ASP A 273    27383  13456  20169   2435   4274   9145       O  
ATOM   2074  OD2 ASP A 273     -28.735-119.350 -61.838  1.00162.19           O1-
ANISOU 2074  OD2 ASP A 273    26851  14824  19949   2929   3963  10051       O1-
ATOM   2075  N   PRO A 274     -28.824-118.091 -66.476  1.00148.49           N  
ANISOU 2075  N   PRO A 274    25807  11980  18631   2049   3931   7690       N  
ATOM   2076  CA  PRO A 274     -29.677-117.337 -67.393  1.00143.01           C  
ANISOU 2076  CA  PRO A 274    25110  11410  17819   1427   3702   6987       C  
ATOM   2077  C   PRO A 274     -31.107-117.044 -66.906  1.00140.89           C  
ANISOU 2077  C   PRO A 274    24726  11492  17315    807   3492   6892       C  
ATOM   2078  O   PRO A 274     -31.792-116.255 -67.564  1.00136.08           O  
ANISOU 2078  O   PRO A 274    23992  11147  16564    349   3251   6370       O  
ATOM   2079  CB  PRO A 274     -29.681-118.213 -68.652  1.00146.04           C  
ANISOU 2079  CB  PRO A 274    26119  10848  18523   1223   4113   6659       C  
ATOM   2080  CG  PRO A 274     -29.551-119.606 -68.124  1.00154.07           C  
ANISOU 2080  CG  PRO A 274    27574  11153  19812   1444   4589   7202       C  
ATOM   2081  CD  PRO A 274     -28.839-119.536 -66.787  1.00155.24           C  
ANISOU 2081  CD  PRO A 274    27309  11815  19860   2074   4485   7906       C  
ATOM   2082  N   ALA A 275     -31.553-117.657 -65.798  1.00143.74           N  
ANISOU 2082  N   ALA A 275    25110  11874  17633    800   3590   7406       N  
ATOM   2083  CA  ALA A 275     -32.814-117.256 -65.146  1.00141.40           C  
ANISOU 2083  CA  ALA A 275    24591  12071  17064    297   3356   7382       C  
ATOM   2084  C   ALA A 275     -32.641-115.864 -64.540  1.00135.66           C  
ANISOU 2084  C   ALA A 275    23212  12339  15995    462   2898   7302       C  
ATOM   2085  O   ALA A 275     -33.569-115.032 -64.512  1.00131.41           O  
ANISOU 2085  O   ALA A 275    22415  12286  15231     44   2629   6991       O  
ATOM   2086  CB  ALA A 275     -33.197-118.248 -64.079  1.00146.91           C  
ANISOU 2086  CB  ALA A 275    25452  12575  17793    306   3583   7991       C  
ATOM   2087  N   VAL A 276     -31.421-115.639 -64.060  1.00135.78           N  
ANISOU 2087  N   VAL A 276    22969  12641  15979   1079   2841   7596       N  
ATOM   2088  CA  VAL A 276     -30.960-114.352 -63.571  1.00131.20           C  
ANISOU 2088  CA  VAL A 276    21812  12938  15098   1292   2456   7497       C  
ATOM   2089  C   VAL A 276     -30.948-113.351 -64.721  1.00125.89           C  
ANISOU 2089  C   VAL A 276    21050  12354  14428   1100   2259   6833       C  
ATOM   2090  O   VAL A 276     -31.616-112.310 -64.661  1.00121.95           O  
ANISOU 2090  O   VAL A 276    20246  12382  13708    799   1976   6505       O  
ATOM   2091  CB  VAL A 276     -29.529-114.459 -62.983  1.00133.37           C  
ANISOU 2091  CB  VAL A 276    21869  13446  15360   1981   2480   7956       C  
ATOM   2092  CG1 VAL A 276     -29.168-113.197 -62.254  1.00129.59           C  
ANISOU 2092  CG1 VAL A 276    20794  13937  14510   2107   2095   7892       C  
ATOM   2093  CG2 VAL A 276     -29.408-115.649 -62.050  1.00139.52           C  
ANISOU 2093  CG2 VAL A 276    22811  13983  16219   2243   2757   8680       C  
ATOM   2094  N   ARG A 277     -30.196-113.671 -65.776  1.00126.26           N  
ANISOU 2094  N   ARG A 277    21363  11877  14730   1287   2431   6651       N  
ATOM   2095  CA  ARG A 277     -30.142-112.833 -66.964  1.00121.47           C  
ANISOU 2095  CA  ARG A 277    20710  11298  14145   1108   2279   6052       C  
ATOM   2096  C   ARG A 277     -31.569-112.564 -67.499  1.00119.61           C  
ANISOU 2096  C   ARG A 277    20563  11038  13845    429   2194   5649       C  
ATOM   2097  O   ARG A 277     -31.883-111.445 -67.982  1.00115.27           O  
ANISOU 2097  O   ARG A 277    19739  10896  13162    223   1928   5234       O  
ATOM   2098  CB  ARG A 277     -29.218-113.463 -68.020  1.00123.25           C  
ANISOU 2098  CB  ARG A 277    21290  10870  14668   1371   2553   5954       C  
ATOM   2099  CG  ARG A 277     -28.837-112.536 -69.207  1.00118.09           C  
ANISOU 2099  CG  ARG A 277    20521  10330  14016   1315   2384   5400       C  
ATOM   2100  CD  ARG A 277     -29.788-112.710 -70.389  1.00115.31           C  
ANISOU 2100  CD  ARG A 277    20506   9558  13750    726   2470   4922       C  
ATOM   2101  NE  ARG A 277     -29.386-113.799 -71.298  1.00119.07           N  
ANISOU 2101  NE  ARG A 277    21517   9212  14514    764   2867   4848       N  
ATOM   2102  CZ  ARG A 277     -29.712-115.098 -71.195  1.00122.67           C  
ANISOU 2102  CZ  ARG A 277    22460   8990  15161    649   3249   5064       C  
ATOM   2103  NH1 ARG A 277     -30.463-115.554 -70.191  1.00124.50           N1+
ANISOU 2103  NH1 ARG A 277    22714   9262  15330    489   3280   5419       N1+
ATOM   2104  NH2 ARG A 277     -29.280-115.956 -72.118  1.00123.08           N  
ANISOU 2104  NH2 ARG A 277    23000   8294  15472    687   3629   4913       N  
ATOM   2105  N   GLY A 278     -32.425-113.582 -67.387  1.00123.53           N  
ANISOU 2105  N   GLY A 278    21421  11082  14431     89   2430   5804       N  
ATOM   2106  CA  GLY A 278     -33.837-113.490 -67.736  1.00122.06           C  
ANISOU 2106  CA  GLY A 278    21299  10921  14156   -577   2372   5525       C  
ATOM   2107  C   GLY A 278     -34.472-112.385 -66.927  1.00118.29           C  
ANISOU 2107  C   GLY A 278    20307  11261  13378   -678   2035   5515       C  
ATOM   2108  O   GLY A 278     -34.949-111.385 -67.478  1.00114.45           O  
ANISOU 2108  O   GLY A 278    19576  11132  12777   -919   1809   5122       O  
ATOM   2109  N   ARG A 279     -34.460-112.534 -65.607  1.00120.23           N  
ANISOU 2109  N   ARG A 279    20376  11821  13487   -474   2015   5961       N  
ATOM   2110  CA  ARG A 279     -35.088-111.503 -64.779  1.00117.13           C  
ANISOU 2110  CA  ARG A 279    19511  12201  12793   -579   1735   5934       C  
ATOM   2111  C   ARG A 279     -34.533-110.132 -65.053  1.00112.00           C  
ANISOU 2111  C   ARG A 279    18480  12043  12034   -377   1466   5590       C  
ATOM   2112  O   ARG A 279     -35.304-109.180 -65.202  1.00108.77           O  
ANISOU 2112  O   ARG A 279    17812  12028  11487   -647   1282   5290       O  
ATOM   2113  CB  ARG A 279     -35.056-111.818 -63.287  1.00119.72           C  
ANISOU 2113  CB  ARG A 279    19677  12865  12947   -376   1749   6456       C  
ATOM   2114  CG  ARG A 279     -36.348-112.395 -62.833  1.00121.78           C  
ANISOU 2114  CG  ARG A 279    20050  13082  13141   -828   1843   6625       C  
ATOM   2115  CD  ARG A 279     -36.936-111.545 -61.748  1.00120.08           C  
ANISOU 2115  CD  ARG A 279    19378  13654  12593   -887   1628   6689       C  
ATOM   2116  NE  ARG A 279     -37.781-112.327 -60.837  1.00124.25           N  
ANISOU 2116  NE  ARG A 279    19981  14206  13023  -1120   1755   7096       N  
ATOM   2117  CZ  ARG A 279     -37.321-113.087 -59.844  1.00127.81           C  
ANISOU 2117  CZ  ARG A 279    20484  14639  13439   -845   1883   7643       C  
ATOM   2118  NH1 ARG A 279     -36.014-113.199 -59.620  1.00127.94           N1+
ANISOU 2118  NH1 ARG A 279    20469  14637  13504   -313   1902   7872       N1+
ATOM   2119  NH2 ARG A 279     -38.174-113.744 -59.075  1.00133.17           N  
ANISOU 2119  NH2 ARG A 279    21222  15352  14025  -1104   1994   7993       N  
ATOM   2120  N   LEU A 280     -33.209-110.034 -65.133  1.00112.00           N  
ANISOU 2120  N   LEU A 280    18438  12013  12102     96   1463   5648       N  
ATOM   2121  CA  LEU A 280     -32.596-108.766 -65.523  1.00108.26           C  
ANISOU 2121  CA  LEU A 280    17644  11937  11551    262   1232   5297       C  
ATOM   2122  C   LEU A 280     -33.218-108.133 -66.817  1.00104.61           C  
ANISOU 2122  C   LEU A 280    17217  11358  11170   -100   1152   4778       C  
ATOM   2123  O   LEU A 280     -33.630-106.952 -66.785  1.00100.67           O  
ANISOU 2123  O   LEU A 280    16387  11336  10525   -216    945   4519       O  
ATOM   2124  CB  LEU A 280     -31.065-108.871 -65.650  1.00109.20           C  
ANISOU 2124  CB  LEU A 280    17754  11975  11761    780   1267   5419       C  
ATOM   2125  CG  LEU A 280     -30.532-107.797 -66.646  1.00104.62           C  
ANISOU 2125  CG  LEU A 280    17016  11521  11213    823   1103   4948       C  
ATOM   2126  CD1 LEU A 280     -30.163-106.478 -65.925  1.00 99.61           C  
ANISOU 2126  CD1 LEU A 280    15899  11628  10318    959    841   4846       C  
ATOM   2127  CD2 LEU A 280     -29.412-108.324 -67.611  1.00104.54           C  
ANISOU 2127  CD2 LEU A 280    17250  11024  11446   1123   1259   4914       C  
ATOM   2128  N   THR A 281     -33.263-108.906 -67.924  1.00105.89           N  
ANISOU 2128  N   THR A 281    17773  10906  11555   -268   1333   4643       N  
ATOM   2129  CA  THR A 281     -33.920-108.445 -69.162  1.00102.86           C  
ANISOU 2129  CA  THR A 281    17426  10440  11214   -661   1270   4201       C  
ATOM   2130  C   THR A 281     -35.348-108.047 -68.829  1.00102.19           C  
ANISOU 2130  C   THR A 281    17152  10712  10962  -1097   1162   4158       C  
ATOM   2131  O   THR A 281     -35.663-106.862 -68.751  1.00 98.39           O  
ANISOU 2131  O   THR A 281    16301  10733  10351  -1119    956   3977       O  
ATOM   2132  CB  THR A 281     -33.967-109.509 -70.300  1.00105.64           C  
ANISOU 2132  CB  THR A 281    18271  10089  11778   -900   1520   4068       C  
ATOM   2133  CG2 THR A 281     -33.487-108.891 -71.632  1.00101.58           C  
ANISOU 2133  CG2 THR A 281    17740   9519  11335   -904   1446   3647       C  
ATOM   2134  OG1 THR A 281     -33.203-110.679 -69.961  1.00108.99           O  
ANISOU 2134  OG1 THR A 281    19035  10008  12369   -598   1793   4392       O  
ATOM   2135  N   GLU A 282     -36.192-109.052 -68.586  1.00106.23           N  
ANISOU 2135  N   GLU A 282    17918  10959  11487  -1429   1327   4351       N  
ATOM   2136  CA  GLU A 282     -37.593-108.839 -68.190  1.00106.88           C  
ANISOU 2136  CA  GLU A 282    17822  11387  11401  -1857   1255   4377       C  
ATOM   2137  C   GLU A 282     -37.766-107.501 -67.428  1.00103.17           C  
ANISOU 2137  C   GLU A 282    16843  11627  10730  -1682   1021   4341       C  
ATOM   2138  O   GLU A 282     -38.711-106.721 -67.651  1.00100.65           O  
ANISOU 2138  O   GLU A 282    16264  11670  10308  -1947    903   4163       O  
ATOM   2139  CB  GLU A 282     -38.081-110.046 -67.359  1.00111.79           C  
ANISOU 2139  CB  GLU A 282    18696  11760  12018  -2015   1455   4767       C  
ATOM   2140  CG  GLU A 282     -37.977-111.414 -68.112  1.00118.36           C  
ANISOU 2140  CG  GLU A 282    20093  11805  13073  -2232   1751   4780       C  
ATOM   2141  CD  GLU A 282     -37.866-112.697 -67.188  1.00127.09           C  
ANISOU 2141  CD  GLU A 282    21515  12510  14261  -2142   2017   5261       C  
ATOM   2142  OE1 GLU A 282     -38.593-112.801 -66.159  1.00128.46           O  
ANISOU 2142  OE1 GLU A 282    21538  12993  14280  -2271   1991   5552       O  
ATOM   2143  OE2 GLU A 282     -37.063-113.624 -67.521  1.00130.07           O1-
ANISOU 2143  OE2 GLU A 282    22304  12245  14872  -1939   2279   5361       O1-
ATOM   2144  N   CYS A 283     -36.812-107.222 -66.551  1.00102.81           N  
ANISOU 2144  N   CYS A 283    16651  11786  10625  -1229    975   4508       N  
ATOM   2145  CA  CYS A 283     -36.920-106.059 -65.699  1.00101.05           C  
ANISOU 2145  CA  CYS A 283    15999  12200  10196  -1086    804   4469       C  
ATOM   2146  C   CYS A 283     -36.542-104.769 -66.406  1.00 95.76           C  
ANISOU 2146  C   CYS A 283    15094  11744   9549   -973    648   4084       C  
ATOM   2147  O   CYS A 283     -37.372-103.864 -66.532  1.00 93.51           O  
ANISOU 2147  O   CYS A 283    14559  11782   9191  -1155    562   3894       O  
ATOM   2148  CB  CYS A 283     -36.093-106.214 -64.425  1.00103.13           C  
ANISOU 2148  CB  CYS A 283    16162  12699  10324   -711    806   4789       C  
ATOM   2149  SG  CYS A 283     -35.661-104.549 -63.806  1.00104.52           S  
ANISOU 2149  SG  CYS A 283    15856  13574  10281   -477    599   4547       S  
ATOM   2150  N   LEU A 284     -35.280-104.663 -66.816  1.00 94.02           N  
ANISOU 2150  N   LEU A 284    14932  11361   9429   -650    627   4002       N  
ATOM   2151  CA  LEU A 284     -34.856-103.563 -67.662  1.00 89.63           C  
ANISOU 2151  CA  LEU A 284    14211  10913   8931   -568    503   3644       C  
ATOM   2152  C   LEU A 284     -35.979-103.185 -68.639  1.00 88.83           C  
ANISOU 2152  C   LEU A 284    14078  10793   8882   -953    476   3408       C  
ATOM   2153  O   LEU A 284     -36.292-101.998 -68.820  1.00 86.42           O  
ANISOU 2153  O   LEU A 284    13486  10813   8537   -968    368   3197       O  
ATOM   2154  CB  LEU A 284     -33.659-103.988 -68.474  1.00 88.81           C  
ANISOU 2154  CB  LEU A 284    14326  10420   8998   -335    552   3589       C  
ATOM   2155  CG  LEU A 284     -32.311-104.106 -67.827  1.00 87.70           C  
ANISOU 2155  CG  LEU A 284    14139  10358   8824    106    550   3775       C  
ATOM   2156  CD1 LEU A 284     -31.421-104.700 -68.881  1.00 86.07           C  
ANISOU 2156  CD1 LEU A 284    14202   9670   8829    260    652   3713       C  
ATOM   2157  CD2 LEU A 284     -31.824-102.754 -67.401  1.00 83.54           C  
ANISOU 2157  CD2 LEU A 284    13239  10353   8151    272    377   3595       C  
ATOM   2158  N   GLU A 285     -36.561-104.218 -69.269  1.00 91.47           N  
ANISOU 2158  N   GLU A 285    14708  10746   9300  -1268    591   3459       N  
ATOM   2159  CA  GLU A 285     -37.800-104.134 -70.063  1.00 91.41           C  
ANISOU 2159  CA  GLU A 285    14671  10779   9283  -1724    577   3325       C  
ATOM   2160  C   GLU A 285     -38.896-103.376 -69.328  1.00 90.76           C  
ANISOU 2160  C   GLU A 285    14235  11211   9039  -1850    506   3386       C  
ATOM   2161  O   GLU A 285     -39.399-102.331 -69.799  1.00 89.33           O  
ANISOU 2161  O   GLU A 285    13771  11327   8843  -1913    411   3209       O  
ATOM   2162  CB  GLU A 285     -38.342-105.532 -70.353  1.00 95.14           C  
ANISOU 2162  CB  GLU A 285    15520  10830   9800  -2091    746   3451       C  
ATOM   2163  CG  GLU A 285     -37.450-106.437 -71.154  1.00 97.24           C  
ANISOU 2163  CG  GLU A 285    16198  10508  10238  -2031    890   3380       C  
ATOM   2164  CD  GLU A 285     -38.240-107.532 -71.816  1.00101.32           C  
ANISOU 2164  CD  GLU A 285    17063  10644  10787  -2548   1055   3355       C  
ATOM   2165  OE1 GLU A 285     -39.430-107.719 -71.456  1.00101.58           O  
ANISOU 2165  OE1 GLU A 285    17018  10880  10699  -2931   1054   3467       O  
ATOM   2166  OE2 GLU A 285     -37.678-108.180 -72.724  1.00104.53           O1-
ANISOU 2166  OE2 GLU A 285    17818  10569  11331  -2593   1195   3202       O1-
ATOM   2167  N   THR A 286     -39.274-103.915 -68.178  1.00 92.81           N  
ANISOU 2167  N   THR A 286    14507  11573   9187  -1873    572   3658       N  
ATOM   2168  CA  THR A 286     -40.163-103.196 -67.289  1.00 91.94           C  
ANISOU 2168  CA  THR A 286    14056  11972   8907  -1918    531   3728       C  
ATOM   2169  C   THR A 286     -39.834-101.689 -67.201  1.00 88.99           C  
ANISOU 2169  C   THR A 286    13344  11960   8509  -1640    428   3500       C  
ATOM   2170  O   THR A 286     -40.621-100.855 -67.680  1.00 87.41           O  
ANISOU 2170  O   THR A 286    12904  11994   8315  -1767    392   3364       O  
ATOM   2171  CB  THR A 286     -40.124-103.830 -65.920  1.00 94.14           C  
ANISOU 2171  CB  THR A 286    14377  12341   9050  -1827    602   4042       C  
ATOM   2172  CG2 THR A 286     -41.037-103.076 -64.990  1.00 93.96           C  
ANISOU 2172  CG2 THR A 286    14005  12862   8834  -1875    583   4088       C  
ATOM   2173  OG1 THR A 286     -40.537-105.197 -66.041  1.00 95.74           O  
ANISOU 2173  OG1 THR A 286    14908  12170   9300  -2119    730   4260       O  
ATOM   2174  N   ILE A 287     -38.677-101.359 -66.611  1.00 88.19           N  
ANISOU 2174  N   ILE A 287    13220  11904   8382  -1274    396   3473       N  
ATOM   2175  CA  ILE A 287     -38.177 -99.960 -66.506  1.00 85.33           C  
ANISOU 2175  CA  ILE A 287    12592  11829   8002  -1025    323   3225       C  
ATOM   2176  C   ILE A 287     -38.409 -99.127 -67.776  1.00 82.53           C  
ANISOU 2176  C   ILE A 287    12137  11418   7801  -1096    275   2966       C  
ATOM   2177  O   ILE A 287     -39.026 -98.054 -67.746  1.00 81.48           O  
ANISOU 2177  O   ILE A 287    11735  11568   7656  -1097    280   2845       O  
ATOM   2178  CB  ILE A 287     -36.666 -99.931 -66.137  1.00 84.71           C  
ANISOU 2178  CB  ILE A 287    12573  11707   7908   -683    282   3206       C  
ATOM   2179  CG1 ILE A 287     -36.453-100.369 -64.687  1.00 86.68           C  
ANISOU 2179  CG1 ILE A 287    12787  12207   7939   -571    315   3467       C  
ATOM   2180  CG2 ILE A 287     -36.076 -98.544 -66.366  1.00 82.74           C  
ANISOU 2180  CG2 ILE A 287    12109  11647   7681   -502    216   2896       C  
ATOM   2181  CD1 ILE A 287     -35.083-100.981 -64.380  1.00 86.11           C  
ANISOU 2181  CD1 ILE A 287    12841  12024   7850   -287    298   3632       C  
ATOM   2182  N   LEU A 288     -37.914 -99.645 -68.884  1.00 82.10           N  
ANISOU 2182  N   LEU A 288    12303  10998   7893  -1142    252   2900       N  
ATOM   2183  CA  LEU A 288     -38.164 -99.049 -70.170  1.00 81.14           C  
ANISOU 2183  CA  LEU A 288    12106  10829   7893  -1255    204   2704       C  
ATOM   2184  C   LEU A 288     -39.646 -98.705 -70.402  1.00 81.98           C  
ANISOU 2184  C   LEU A 288    11994  11199   7958  -1544    218   2753       C  
ATOM   2185  O   LEU A 288     -40.039 -97.544 -70.796  1.00 80.89           O  
ANISOU 2185  O   LEU A 288    11575  11293   7866  -1493    195   2640       O  
ATOM   2186  CB  LEU A 288     -37.656 -99.989 -71.254  1.00 81.44           C  
ANISOU 2186  CB  LEU A 288    12462  10438   8046  -1367    213   2665       C  
ATOM   2187  CG  LEU A 288     -36.158 -99.729 -71.396  1.00 80.33           C  
ANISOU 2187  CG  LEU A 288    12392  10144   7984  -1012    178   2541       C  
ATOM   2188  CD1 LEU A 288     -35.491-101.061 -71.371  1.00 83.29           C  
ANISOU 2188  CD1 LEU A 288    13118  10125   8402   -968    267   2678       C  
ATOM   2189  CD2 LEU A 288     -35.746 -98.866 -72.627  1.00 74.64           C  
ANISOU 2189  CD2 LEU A 288    11580   9398   7382   -970    105   2289       C  
ATOM   2190  N   ASN A 289     -40.472 -99.712 -70.144  1.00 84.19           N  
ANISOU 2190  N   ASN A 289    12387  11449   8153  -1840    271   2950       N  
ATOM   2191  CA  ASN A 289     -41.889 -99.544 -70.357  1.00 84.23           C  
ANISOU 2191  CA  ASN A 289    12171  11741   8090  -2150    283   3040       C  
ATOM   2192  C   ASN A 289     -42.495 -98.571 -69.353  1.00 84.29           C  
ANISOU 2192  C   ASN A 289    11837  12176   8011  -1987    323   3093       C  
ATOM   2193  O   ASN A 289     -43.453 -97.901 -69.659  1.00 84.70           O  
ANISOU 2193  O   ASN A 289    11603  12523   8057  -2082    336   3118       O  
ATOM   2194  CB  ASN A 289     -42.579-100.891 -70.360  1.00 86.78           C  
ANISOU 2194  CB  ASN A 289    12717  11917   8336  -2556    339   3222       C  
ATOM   2195  CG  ASN A 289     -42.329-101.659 -71.632  1.00 85.46           C  
ANISOU 2195  CG  ASN A 289    12839  11384   8247  -2822    332   3111       C  
ATOM   2196  ND2 ASN A 289     -41.061-101.880 -71.990  1.00 80.65           N  
ANISOU 2196  ND2 ASN A 289    12487  10398   7760  -2584    335   2976       N  
ATOM   2197  OD1 ASN A 289     -43.277-102.045 -72.293  1.00 87.48           O  
ANISOU 2197  OD1 ASN A 289    13076  11727   8438  -3255    334   3143       O  
ATOM   2198  N   LYS A 290     -41.933 -98.461 -68.158  1.00 84.39           N  
ANISOU 2198  N   LYS A 290    11865  12253   7946  -1735    360   3112       N  
ATOM   2199  CA  LYS A 290     -42.501 -97.528 -67.219  1.00 84.32           C  
ANISOU 2199  CA  LYS A 290    11556  12640   7841  -1602    434   3115       C  
ATOM   2200  C   LYS A 290     -42.187 -96.135 -67.666  1.00 81.80           C  
ANISOU 2200  C   LYS A 290    11040  12396   7646  -1361    439   2878       C  
ATOM   2201  O   LYS A 290     -43.035 -95.266 -67.592  1.00 81.68           O  
ANISOU 2201  O   LYS A 290    10745  12649   7641  -1333    523   2876       O  
ATOM   2202  CB  LYS A 290     -42.053 -97.804 -65.802  1.00 85.49           C  
ANISOU 2202  CB  LYS A 290    11760  12899   7823  -1455    478   3196       C  
ATOM   2203  CG  LYS A 290     -42.979 -98.754 -65.121  1.00 88.87           C  
ANISOU 2203  CG  LYS A 290    12213  13450   8101  -1708    534   3480       C  
ATOM   2204  CD  LYS A 290     -42.240 -99.639 -64.106  1.00 92.61           C  
ANISOU 2204  CD  LYS A 290    12895  13845   8449  -1620    542   3652       C  
ATOM   2205  CE  LYS A 290     -43.197-100.596 -63.401  1.00 95.41           C  
ANISOU 2205  CE  LYS A 290    13280  14316   8657  -1888    614   3964       C  
ATOM   2206  NZ  LYS A 290     -44.214 -99.872 -62.579  1.00 97.26           N1+
ANISOU 2206  NZ  LYS A 290    13185  15044   8727  -1915    695   3988       N1+
ATOM   2207  N   ALA A 291     -40.987 -95.919 -68.182  1.00 80.66           N  
ANISOU 2207  N   ALA A 291    11036  12000   7611  -1184    368   2697       N  
ATOM   2208  CA  ALA A 291     -40.740 -94.610 -68.850  1.00 79.94           C  
ANISOU 2208  CA  ALA A 291    10772  11931   7672  -1004    377   2485       C  
ATOM   2209  C   ALA A 291     -41.734 -94.361 -69.989  1.00 80.02           C  
ANISOU 2209  C   ALA A 291    10611  12009   7783  -1181    370   2563       C  
ATOM   2210  O   ALA A 291     -42.171 -93.223 -70.176  1.00 78.51           O  
ANISOU 2210  O   ALA A 291    10164  11984   7681  -1050    450   2517       O  
ATOM   2211  CB  ALA A 291     -39.306 -94.468 -69.363  1.00 78.32           C  
ANISOU 2211  CB  ALA A 291    10734  11457   7565   -826    292   2294       C  
ATOM   2212  N   GLN A 292     -42.078 -95.431 -70.729  1.00 81.51           N  
ANISOU 2212  N   GLN A 292    10944  12078   7948  -1485    292   2688       N  
ATOM   2213  CA  GLN A 292     -43.207 -95.359 -71.672  1.00 83.27           C  
ANISOU 2213  CA  GLN A 292    10965  12493   8183  -1743    276   2814       C  
ATOM   2214  C   GLN A 292     -44.396 -94.589 -71.057  1.00 85.93           C  
ANISOU 2214  C   GLN A 292    10936  13239   8474  -1693    395   2960       C  
ATOM   2215  O   GLN A 292     -44.795 -93.573 -71.627  1.00 86.69           O  
ANISOU 2215  O   GLN A 292    10757  13503   8677  -1573    437   2973       O  
ATOM   2216  CB  GLN A 292     -43.692 -96.743 -72.136  1.00 84.67           C  
ANISOU 2216  CB  GLN A 292    11338  12576   8256  -2176    223   2944       C  
ATOM   2217  CG  GLN A 292     -42.969 -97.407 -73.308  1.00 83.95           C  
ANISOU 2217  CG  GLN A 292    11531  12142   8225  -2334    138   2815       C  
ATOM   2218  CD  GLN A 292     -43.729 -98.663 -73.882  1.00 87.05           C  
ANISOU 2218  CD  GLN A 292    12086  12491   8499  -2859    128   2919       C  
ATOM   2219  NE2 GLN A 292     -42.966 -99.689 -74.281  1.00 85.43           N  
ANISOU 2219  NE2 GLN A 292    12285  11852   8321  -2981    135   2813       N  
ATOM   2220  OE1 GLN A 292     -44.969 -98.686 -73.977  1.00 88.47           O  
ANISOU 2220  OE1 GLN A 292    12026  13024   8564  -3156    132   3088       O  
ATOM   2221  N   GLU A 293     -44.905 -95.057 -69.898  1.00 88.59           N  
ANISOU 2221  N   GLU A 293    11269  13730   8663  -1755    467   3083       N  
ATOM   2222  CA  GLU A 293     -46.187 -94.656 -69.232  1.00 91.17           C  
ANISOU 2222  CA  GLU A 293    11269  14471   8900  -1777    596   3268       C  
ATOM   2223  C   GLU A 293     -46.623 -93.159 -69.162  1.00 91.45           C  
ANISOU 2223  C   GLU A 293    10955  14742   9052  -1464    751   3236       C  
ATOM   2224  O   GLU A 293     -46.501 -92.430 -70.126  1.00 90.50           O  
ANISOU 2224  O   GLU A 293    10718  14577   9091  -1356    737   3194       O  
ATOM   2225  CB  GLU A 293     -46.189 -95.219 -67.824  1.00 92.37           C  
ANISOU 2225  CB  GLU A 293    11529  14685   8883  -1778    662   3323       C  
ATOM   2226  CG  GLU A 293     -46.616 -96.643 -67.691  1.00 95.79           C  
ANISOU 2226  CG  GLU A 293    12142  15081   9174  -2157    603   3525       C  
ATOM   2227  CD  GLU A 293     -46.553 -97.083 -66.233  1.00101.15           C  
ANISOU 2227  CD  GLU A 293    12901  15848   9684  -2105    678   3609       C  
ATOM   2228  OE1 GLU A 293     -47.340 -96.538 -65.408  1.00103.83           O  
ANISOU 2228  OE1 GLU A 293    12972  16556   9923  -2031    806   3685       O  
ATOM   2229  OE2 GLU A 293     -45.701 -97.952 -65.905  1.00101.79           O1-
ANISOU 2229  OE2 GLU A 293    13301  15644   9731  -2117    625   3613       O1-
ATOM   2230  N   PRO A 294     -47.237 -92.718 -68.041  1.00 93.62           N  
ANISOU 2230  N   PRO A 294    11048  15278   9245  -1330    927   3286       N  
ATOM   2231  CA  PRO A 294     -47.353 -91.250 -67.969  1.00 93.23           C  
ANISOU 2231  CA  PRO A 294    10761  15309   9353   -974   1123   3184       C  
ATOM   2232  C   PRO A 294     -47.041 -90.666 -66.565  1.00 93.43           C  
ANISOU 2232  C   PRO A 294    10821  15370   9306   -733   1317   2985       C  
ATOM   2233  O   PRO A 294     -47.135 -91.386 -65.541  1.00 94.38           O  
ANISOU 2233  O   PRO A 294    11034  15615   9213   -854   1315   3027       O  
ATOM   2234  CB  PRO A 294     -48.838 -91.040 -68.274  1.00 95.94           C  
ANISOU 2234  CB  PRO A 294    10710  16054   9688  -1051   1219   3497       C  
ATOM   2235  CG  PRO A 294     -49.524 -92.359 -67.596  1.00 98.49           C  
ANISOU 2235  CG  PRO A 294    11081  16594   9748  -1418   1149   3699       C  
ATOM   2236  CD  PRO A 294     -48.375 -93.354 -67.334  1.00 96.36           C  
ANISOU 2236  CD  PRO A 294    11252  15961   9401  -1551    985   3536       C  
ATOM   2237  N   PRO A 295     -46.715 -89.355 -66.513  1.00 92.25           N  
ANISOU 2237  N   PRO A 295    10597  15128   9324   -415   1504   2774       N  
ATOM   2238  CA  PRO A 295     -46.423 -88.656 -65.251  1.00 92.46           C  
ANISOU 2238  CA  PRO A 295    10658  15195   9277   -219   1727   2524       C  
ATOM   2239  C   PRO A 295     -47.419 -89.041 -64.170  1.00 94.25           C  
ANISOU 2239  C   PRO A 295    10742  15788   9283   -302   1856   2682       C  
ATOM   2240  O   PRO A 295     -48.612 -88.951 -64.395  1.00 95.82           O  
ANISOU 2240  O   PRO A 295    10657  16236   9513   -313   1957   2940       O  
ATOM   2241  CB  PRO A 295     -46.609 -87.184 -65.629  1.00 93.09           C  
ANISOU 2241  CB  PRO A 295    10566  15185   9618     88   1988   2414       C  
ATOM   2242  CG  PRO A 295     -46.263 -87.129 -67.094  1.00 91.20           C  
ANISOU 2242  CG  PRO A 295    10333  14732   9589     76   1812   2495       C  
ATOM   2243  CD  PRO A 295     -46.704 -88.441 -67.675  1.00 91.17           C  
ANISOU 2243  CD  PRO A 295    10324  14861   9455   -249   1543   2780       C  
ATOM   2244  N   LYS A 296     -46.936 -89.512 -63.027  1.00 94.37           N  
ANISOU 2244  N   LYS A 296    10924  15876   9056   -372   1841   2562       N  
ATOM   2245  CA  LYS A 296     -47.824 -89.890 -61.900  1.00 96.75           C  
ANISOU 2245  CA  LYS A 296    11095  16550   9114   -461   1970   2708       C  
ATOM   2246  C   LYS A 296     -47.899 -88.735 -60.914  1.00 98.12           C  
ANISOU 2246  C   LYS A 296    11182  16851   9249   -224   2304   2433       C  
ATOM   2247  O   LYS A 296     -48.683 -88.766 -59.965  1.00100.85           O  
ANISOU 2247  O   LYS A 296    11384  17527   9410   -239   2484   2505       O  
ATOM   2248  CB  LYS A 296     -47.383 -91.193 -61.189  1.00 96.80           C  
ANISOU 2248  CB  LYS A 296    11312  16617   8850   -702   1774   2810       C  
ATOM   2249  CG  LYS A 296     -47.625 -92.504 -61.968  1.00 97.35           C  
ANISOU 2249  CG  LYS A 296    11471  16590   8926   -993   1523   3120       C  
ATOM   2250  CD  LYS A 296     -46.507 -93.537 -61.706  1.00100.57           C  
ANISOU 2250  CD  LYS A 296    12210  16785   9218  -1103   1318   3117       C  
ATOM   2251  CE  LYS A 296     -45.980 -94.192 -63.030  1.00102.45           C  
ANISOU 2251  CE  LYS A 296    12647  16644   9638  -1225   1099   3167       C  
ATOM   2252  NZ  LYS A 296     -44.454 -94.406 -63.162  1.00101.45           N1+
ANISOU 2252  NZ  LYS A 296    12804  16195   9546  -1112    960   2992       N1+
ATOM   2253  N   SER A 297     -47.078 -87.713 -61.166  1.00 96.40           N  
ANISOU 2253  N   SER A 297    11063  16361   9203    -24   2403   2106       N  
ATOM   2254  CA  SER A 297     -47.068 -86.464 -60.386  1.00 97.82           C  
ANISOU 2254  CA  SER A 297    11209  16564   9395    190   2770   1774       C  
ATOM   2255  C   SER A 297     -46.626 -85.309 -61.267  1.00 95.71           C  
ANISOU 2255  C   SER A 297    10969  15929   9468    414   2898   1575       C  
ATOM   2256  O   SER A 297     -45.607 -85.408 -61.937  1.00 93.43           O  
ANISOU 2256  O   SER A 297    10858  15372   9270    370   2677   1472       O  
ATOM   2257  CB  SER A 297     -46.122 -86.579 -59.178  1.00 98.45           C  
ANISOU 2257  CB  SER A 297    11494  16751   9161     87   2762   1464       C  
ATOM   2258  OG  SER A 297     -46.191 -85.430 -58.346  1.00101.43           O  
ANISOU 2258  OG  SER A 297    11853  17185   9501    227   3145   1108       O  
ATOM   2259  N   LYS A 298     -47.380 -84.219 -61.267  1.00 96.97           N  
ANISOU 2259  N   LYS A 298    10951  16067   9825    666   3273   1538       N  
ATOM   2260  CA  LYS A 298     -46.973 -83.037 -62.016  1.00 95.76           C  
ANISOU 2260  CA  LYS A 298    10836  15535  10015    899   3455   1358       C  
ATOM   2261  C   LYS A 298     -45.644 -82.497 -61.488  1.00 94.31           C  
ANISOU 2261  C   LYS A 298    10951  15125   9758    850   3501    858       C  
ATOM   2262  O   LYS A 298     -44.994 -81.700 -62.146  1.00 93.49           O  
ANISOU 2262  O   LYS A 298    10948  14670   9902    960   3566    678       O  
ATOM   2263  CB  LYS A 298     -48.052 -81.923 -62.004  1.00 99.68           C  
ANISOU 2263  CB  LYS A 298    11093  16026  10755   1225   3923   1430       C  
ATOM   2264  CG  LYS A 298     -49.302 -82.144 -62.903  1.00100.81           C  
ANISOU 2264  CG  LYS A 298    10871  16367  11064   1336   3897   1969       C  
ATOM   2265  CD  LYS A 298     -50.558 -82.505 -62.066  1.00104.65           C  
ANISOU 2265  CD  LYS A 298    11099  17309  11354   1336   4065   2196       C  
ATOM   2266  CE  LYS A 298     -51.511 -83.422 -62.854  1.00104.23           C  
ANISOU 2266  CE  LYS A 298    10745  17592  11267   1192   3799   2737       C  
ATOM   2267  NZ  LYS A 298     -52.755 -83.868 -62.130  1.00105.30           N1+
ANISOU 2267  NZ  LYS A 298    10596  18216  11196   1146   3924   3010       N1+
ATOM   2268  N   LYS A 299     -45.222 -82.945 -60.317  1.00 94.28           N  
ANISOU 2268  N   LYS A 299    11073  15358   9394    663   3459    652       N  
ATOM   2269  CA  LYS A 299     -44.067 -82.347 -59.660  1.00 94.71           C  
ANISOU 2269  CA  LYS A 299    11361  15309   9318    584   3548    164       C  
ATOM   2270  C   LYS A 299     -42.744 -82.815 -60.285  1.00 90.86           C  
ANISOU 2270  C   LYS A 299    11051  14651   8818    444   3163    115       C  
ATOM   2271  O   LYS A 299     -42.511 -84.015 -60.418  1.00 89.38           O  
ANISOU 2271  O   LYS A 299    10880  14607   8473    298   2803    371       O  
ATOM   2272  CB  LYS A 299     -44.144 -82.586 -58.138  1.00 97.94           C  
ANISOU 2272  CB  LYS A 299    11793  16119   9302    427   3666    -25       C  
ATOM   2273  CG  LYS A 299     -45.084 -81.583 -57.397  1.00103.28           C  
ANISOU 2273  CG  LYS A 299    12375  16856  10011    592   4198   -223       C  
ATOM   2274  CD  LYS A 299     -45.978 -82.240 -56.303  1.00108.51           C  
ANISOU 2274  CD  LYS A 299    12889  18010  10329    505   4265    -65       C  
ATOM   2275  CE  LYS A 299     -47.343 -82.771 -56.838  1.00109.05           C  
ANISOU 2275  CE  LYS A 299    12672  18211  10552    638   4240    465       C  
ATOM   2276  NZ  LYS A 299     -48.223 -83.273 -55.731  1.00112.17           N1+
ANISOU 2276  NZ  LYS A 299    12915  19085  10619    555   4361    589       N1+
ATOM   2277  N   VAL A 300     -41.891 -81.871 -60.692  1.00 89.65           N  
ANISOU 2277  N   VAL A 300    11035  14178   8851    494   3264   -202       N  
ATOM   2278  CA  VAL A 300     -40.647 -82.183 -61.443  1.00 85.39           C  
ANISOU 2278  CA  VAL A 300    10635  13459   8351    400   2929   -237       C  
ATOM   2279  C   VAL A 300     -39.753 -83.273 -60.824  1.00 83.70           C  
ANISOU 2279  C   VAL A 300    10514  13529   7759    177   2590   -225       C  
ATOM   2280  O   VAL A 300     -39.139 -84.098 -61.516  1.00 80.09           O  
ANISOU 2280  O   VAL A 300    10107  13005   7318    130   2248    -26       O  
ATOM   2281  CB  VAL A 300     -39.845 -80.884 -61.735  1.00 86.12           C  
ANISOU 2281  CB  VAL A 300    10863  13210   8650    448   3148   -636       C  
ATOM   2282  CG1 VAL A 300     -39.471 -80.155 -60.440  1.00 89.94           C  
ANISOU 2282  CG1 VAL A 300    11463  13831   8881    314   3444  -1121       C  
ATOM   2283  CG2 VAL A 300     -38.630 -81.158 -62.604  1.00 81.86           C  
ANISOU 2283  CG2 VAL A 300    10430  12499   8173    370   2818   -640       C  
ATOM   2284  N   GLN A 301     -39.714 -83.305 -59.509  1.00 86.45           N  
ANISOU 2284  N   GLN A 301    10874  14216   7756     50   2701   -410       N  
ATOM   2285  CA  GLN A 301     -38.899 -84.299 -58.840  1.00 86.98           C  
ANISOU 2285  CA  GLN A 301    10994  14609   7448   -136   2407   -346       C  
ATOM   2286  C   GLN A 301     -39.257 -85.758 -59.181  1.00 84.81           C  
ANISOU 2286  C   GLN A 301    10675  14412   7138   -147   2093    149       C  
ATOM   2287  O   GLN A 301     -38.373 -86.567 -59.479  1.00 83.16           O  
ANISOU 2287  O   GLN A 301    10546  14190   6861   -200   1791    290       O  
ATOM   2288  CB  GLN A 301     -38.853 -84.047 -57.345  1.00 90.91           C  
ANISOU 2288  CB  GLN A 301    11482  15521   7538   -288   2593   -616       C  
ATOM   2289  CG  GLN A 301     -38.243 -82.687 -56.999  1.00 96.31           C  
ANISOU 2289  CG  GLN A 301    12267  16117   8210   -361   2886  -1169       C  
ATOM   2290  CD  GLN A 301     -39.240 -81.519 -57.087  1.00101.58           C  
ANISOU 2290  CD  GLN A 301    12923  16510   9164   -198   3354  -1373       C  
ATOM   2291  NE2 GLN A 301     -38.774 -80.317 -56.746  1.00104.81           N  
ANISOU 2291  NE2 GLN A 301    13460  16785   9579   -277   3672  -1881       N  
ATOM   2292  OE1 GLN A 301     -40.404 -81.697 -57.457  1.00102.56           O  
ANISOU 2292  OE1 GLN A 301    12921  16548   9498     -9   3442  -1068       O  
ATOM   2293  N   HIS A 302     -40.536 -86.096 -59.183  1.00 85.26           N  
ANISOU 2293  N   HIS A 302    10608  14534   7254   -103   2180    417       N  
ATOM   2294  CA  HIS A 302     -40.941 -87.459 -59.527  1.00 83.93           C  
ANISOU 2294  CA  HIS A 302    10421  14409   7060   -167   1917    864       C  
ATOM   2295  C   HIS A 302     -40.354 -87.864 -60.869  1.00 80.65           C  
ANISOU 2295  C   HIS A 302    10102  13644   6898   -137   1665    994       C  
ATOM   2296  O   HIS A 302     -39.606 -88.885 -60.988  1.00 79.73           O  
ANISOU 2296  O   HIS A 302    10104  13508   6681   -211   1399   1156       O  
ATOM   2297  CB  HIS A 302     -42.456 -87.566 -59.578  1.00 85.22           C  
ANISOU 2297  CB  HIS A 302    10408  14666   7306   -139   2069   1113       C  
ATOM   2298  CG  HIS A 302     -42.950 -88.572 -60.558  1.00 83.97           C  
ANISOU 2298  CG  HIS A 302    10231  14380   7291   -204   1842   1506       C  
ATOM   2299  CD2 HIS A 302     -43.600 -88.422 -61.738  1.00 84.11           C  
ANISOU 2299  CD2 HIS A 302    10150  14207   7600   -150   1835   1670       C  
ATOM   2300  ND1 HIS A 302     -42.787 -89.926 -60.372  1.00 84.79           N  
ANISOU 2300  ND1 HIS A 302    10430  14564   7221   -367   1604   1781       N  
ATOM   2301  CE1 HIS A 302     -43.318 -90.571 -61.396  1.00 85.28           C  
ANISOU 2301  CE1 HIS A 302    10481  14460   7459   -443   1472   2052       C  
ATOM   2302  NE2 HIS A 302     -43.816 -89.682 -62.241  1.00 84.43           N  
ANISOU 2302  NE2 HIS A 302    10240  14226   7613   -325   1590   1993       N  
ATOM   2303  N   SER A 303     -40.693 -87.047 -61.871  1.00 79.18           N  
ANISOU 2303  N   SER A 303     9859  13186   7041    -14   1774    935       N  
ATOM   2304  CA  SER A 303     -40.176 -87.204 -63.205  1.00 75.71           C  
ANISOU 2304  CA  SER A 303     9489  12429   6847     17   1579   1011       C  
ATOM   2305  C   SER A 303     -38.695 -87.554 -63.038  1.00 74.51           C  
ANISOU 2305  C   SER A 303     9509  12248   6554    -31   1377    868       C  
ATOM   2306  O   SER A 303     -38.240 -88.650 -63.440  1.00 72.75           O  
ANISOU 2306  O   SER A 303     9387  11958   6295    -90   1128   1082       O  
ATOM   2307  CB  SER A 303     -40.428 -85.917 -64.031  1.00 75.27           C  
ANISOU 2307  CB  SER A 303     9349  12128   7120    183   1782    870       C  
ATOM   2308  OG  SER A 303     -39.395 -85.648 -64.985  1.00 72.56           O  
ANISOU 2308  OG  SER A 303     9116  11505   6950    217   1646    754       O  
ATOM   2309  N   ASN A 304     -37.957 -86.667 -62.371  1.00 75.61           N  
ANISOU 2309  N   ASN A 304     9678  12463   6587    -20   1507    517       N  
ATOM   2310  CA  ASN A 304     -36.521 -86.884 -62.286  1.00 74.78           C  
ANISOU 2310  CA  ASN A 304     9684  12384   6345    -67   1317    392       C  
ATOM   2311  C   ASN A 304     -36.083 -88.196 -61.649  1.00 74.72           C  
ANISOU 2311  C   ASN A 304     9720  12621   6047   -143   1096    641       C  
ATOM   2312  O   ASN A 304     -35.526 -89.025 -62.336  1.00 72.49           O  
ANISOU 2312  O   ASN A 304     9524  12180   5838   -114    879    839       O  
ATOM   2313  CB  ASN A 304     -35.824 -85.658 -61.744  1.00 76.65           C  
ANISOU 2313  CB  ASN A 304     9935  12682   6507   -101   1500    -47       C  
ATOM   2314  CG  ASN A 304     -35.882 -84.499 -62.730  1.00 78.52           C  
ANISOU 2314  CG  ASN A 304    10183  12541   7110      2   1667   -238       C  
ATOM   2315  ND2 ASN A 304     -35.494 -83.303 -62.261  1.00 82.19           N  
ANISOU 2315  ND2 ASN A 304    10683  12990   7557    -44   1913   -645       N  
ATOM   2316  OD1 ASN A 304     -36.271 -84.674 -63.916  1.00 78.83           O  
ANISOU 2316  OD1 ASN A 304    10201  12310   7441    106   1587    -17       O  
ATOM   2317  N   ALA A 305     -36.377 -88.437 -60.383  1.00 77.64           N  
ANISOU 2317  N   ALA A 305    10034  13363   6102   -226   1166    666       N  
ATOM   2318  CA  ALA A 305     -36.142 -89.790 -59.852  1.00 78.43           C  
ANISOU 2318  CA  ALA A 305    10167  13667   5967   -271    972   1009       C  
ATOM   2319  C   ALA A 305     -36.395 -90.948 -60.872  1.00 76.79           C  
ANISOU 2319  C   ALA A 305    10061  13138   5977   -236    796   1377       C  
ATOM   2320  O   ALA A 305     -35.446 -91.731 -61.247  1.00 76.07           O  
ANISOU 2320  O   ALA A 305    10080  12930   5894   -187    605   1530       O  
ATOM   2321  CB  ALA A 305     -36.937 -89.995 -58.638  1.00 81.20           C  
ANISOU 2321  CB  ALA A 305    10425  14388   6037   -360   1096   1092       C  
ATOM   2322  N   LYS A 306     -37.632 -91.071 -61.354  1.00 76.44           N  
ANISOU 2322  N   LYS A 306     9981  12955   6106   -270    871   1516       N  
ATOM   2323  CA  LYS A 306     -37.811 -92.043 -62.460  1.00 75.01           C  
ANISOU 2323  CA  LYS A 306     9916  12453   6131   -297    721   1785       C  
ATOM   2324  C   LYS A 306     -36.643 -91.966 -63.521  1.00 71.98           C  
ANISOU 2324  C   LYS A 306     9651  11766   5934   -202    579   1674       C  
ATOM   2325  O   LYS A 306     -35.875 -92.961 -63.702  1.00 71.58           O  
ANISOU 2325  O   LYS A 306     9743  11599   5853   -179    429   1849       O  
ATOM   2326  CB  LYS A 306     -39.201 -91.923 -63.126  1.00 75.13           C  
ANISOU 2326  CB  LYS A 306     9835  12377   6332   -370    811   1892       C  
ATOM   2327  CG  LYS A 306     -39.904 -93.255 -63.412  1.00 76.73           C  
ANISOU 2327  CG  LYS A 306    10119  12504   6532   -538    721   2247       C  
ATOM   2328  CD  LYS A 306     -41.427 -93.091 -63.605  1.00 81.12           C  
ANISOU 2328  CD  LYS A 306    10495  13181   7146   -653    837   2377       C  
ATOM   2329  CE  LYS A 306     -41.813 -92.553 -65.032  1.00 83.53           C  
ANISOU 2329  CE  LYS A 306    10721  13287   7729   -649    826   2337       C  
ATOM   2330  NZ  LYS A 306     -41.283 -91.174 -65.421  1.00 80.10           N1+
ANISOU 2330  NZ  LYS A 306    10210  12760   7463   -436    913   2044       N1+
ATOM   2331  N   ASN A 307     -36.469 -90.811 -64.178  1.00 69.41           N  
ANISOU 2331  N   ASN A 307     9266  11311   5796   -132    647   1403       N  
ATOM   2332  CA  ASN A 307     -35.429 -90.731 -65.238  1.00 66.97           C  
ANISOU 2332  CA  ASN A 307     9053  10733   5661    -57    519   1314       C  
ATOM   2333  C   ASN A 307     -34.019 -91.103 -64.779  1.00 67.52           C  
ANISOU 2333  C   ASN A 307     9193  10905   5555      6    393   1287       C  
ATOM   2334  O   ASN A 307     -33.213 -91.619 -65.564  1.00 65.76           O  
ANISOU 2334  O   ASN A 307     9078  10474   5434     70    260   1354       O  
ATOM   2335  CB  ASN A 307     -35.315 -89.353 -65.921  1.00 65.42           C  
ANISOU 2335  CB  ASN A 307     8780  10399   5678     10    624   1031       C  
ATOM   2336  CG  ASN A 307     -36.566 -88.916 -66.582  1.00 64.45           C  
ANISOU 2336  CG  ASN A 307     8551  10175   5763      1    742   1104       C  
ATOM   2337  ND2 ASN A 307     -37.128 -87.789 -66.103  1.00 63.97           N  
ANISOU 2337  ND2 ASN A 307     8361  10206   5737     55    975    933       N  
ATOM   2338  OD1 ASN A 307     -37.039 -89.560 -67.521  1.00 63.31           O  
ANISOU 2338  OD1 ASN A 307     8429   9886   5741    -57    646   1312       O  
ATOM   2339  N   ALA A 308     -33.694 -90.786 -63.533  1.00 69.58           N  
ANISOU 2339  N   ALA A 308     9375  11518   5543    -14    447   1183       N  
ATOM   2340  CA  ALA A 308     -32.402 -91.171 -63.038  1.00 70.71           C  
ANISOU 2340  CA  ALA A 308     9531  11858   5478     38    319   1216       C  
ATOM   2341  C   ALA A 308     -32.389 -92.647 -63.313  1.00 70.88           C  
ANISOU 2341  C   ALA A 308     9683  11720   5530     93    199   1607       C  
ATOM   2342  O   ALA A 308     -31.522 -93.144 -64.089  1.00 70.18           O  
ANISOU 2342  O   ALA A 308     9693  11412   5561    201     86   1689       O  
ATOM   2343  CB  ALA A 308     -32.253 -90.882 -61.536  1.00 73.71           C  
ANISOU 2343  CB  ALA A 308     9789  12733   5482    -42    384   1131       C  
ATOM   2344  N   VAL A 309     -33.378 -93.357 -62.765  1.00 72.26           N  
ANISOU 2344  N   VAL A 309     9874  11960   5620     14    248   1847       N  
ATOM   2345  CA  VAL A 309     -33.284 -94.794 -62.974  1.00 72.33           C  
ANISOU 2345  CA  VAL A 309    10046  11775   5663     52    166   2217       C  
ATOM   2346  C   VAL A 309     -33.152 -95.121 -64.475  1.00 69.90           C  
ANISOU 2346  C   VAL A 309     9900  10990   5669     79    114   2210       C  
ATOM   2347  O   VAL A 309     -32.141 -95.703 -64.914  1.00 68.71           O  
ANISOU 2347  O   VAL A 309     9862  10670   5575    214     36   2304       O  
ATOM   2348  CB  VAL A 309     -34.371 -95.586 -62.274  1.00 74.57           C  
ANISOU 2348  CB  VAL A 309    10349  12149   5833    -70    230   2495       C  
ATOM   2349  CG1 VAL A 309     -34.341 -97.032 -62.764  1.00 74.81           C  
ANISOU 2349  CG1 VAL A 309    10608  11833   5984    -62    189   2839       C  
ATOM   2350  CG2 VAL A 309     -34.141 -95.530 -60.763  1.00 76.83           C  
ANISOU 2350  CG2 VAL A 309    10494  12939   5757    -64    252   2568       C  
ATOM   2351  N   LEU A 310     -34.119 -94.676 -65.267  1.00 68.71           N  
ANISOU 2351  N   LEU A 310     9737  10665   5706    -39    167   2096       N  
ATOM   2352  CA  LEU A 310     -34.064 -94.905 -66.738  1.00 66.32           C  
ANISOU 2352  CA  LEU A 310     9563   9971   5664    -60    119   2068       C  
ATOM   2353  C   LEU A 310     -32.673 -94.713 -67.359  1.00 64.79           C  
ANISOU 2353  C   LEU A 310     9420   9649   5550    109     35   1938       C  
ATOM   2354  O   LEU A 310     -32.168 -95.612 -68.082  1.00 64.35           O  
ANISOU 2354  O   LEU A 310     9549   9306   5598    156    -10   2057       O  
ATOM   2355  CB  LEU A 310     -35.064 -94.009 -67.463  1.00 64.96           C  
ANISOU 2355  CB  LEU A 310     9268   9765   5648   -169    179   1917       C  
ATOM   2356  CG  LEU A 310     -35.010 -94.050 -68.975  1.00 63.86           C  
ANISOU 2356  CG  LEU A 310     9208   9322   5733   -212    125   1866       C  
ATOM   2357  CD1 LEU A 310     -35.636 -95.309 -69.469  1.00 66.52           C  
ANISOU 2357  CD1 LEU A 310     9720   9459   6096   -400    108   2084       C  
ATOM   2358  CD2 LEU A 310     -35.690 -92.835 -69.575  1.00 64.18           C  
ANISOU 2358  CD2 LEU A 310     9058   9415   5913   -236    186   1716       C  
ATOM   2359  N   PHE A 311     -32.063 -93.557 -67.092  1.00 63.40           N  
ANISOU 2359  N   PHE A 311     9090   9673   5325    185     36   1688       N  
ATOM   2360  CA  PHE A 311     -30.730 -93.290 -67.600  1.00 62.29           C  
ANISOU 2360  CA  PHE A 311     8958   9478   5232    322    -43   1564       C  
ATOM   2361  C   PHE A 311     -29.700 -94.314 -67.177  1.00 64.60           C  
ANISOU 2361  C   PHE A 311     9328   9822   5398    474   -114   1792       C  
ATOM   2362  O   PHE A 311     -28.961 -94.861 -68.078  1.00 63.73           O  
ANISOU 2362  O   PHE A 311     9340   9448   5425    588   -160   1849       O  
ATOM   2363  CB  PHE A 311     -30.255 -91.899 -67.262  1.00 61.68           C  
ANISOU 2363  CB  PHE A 311     8712   9627   5097    327    -11   1254       C  
ATOM   2364  CG  PHE A 311     -30.670 -90.907 -68.248  1.00 59.43           C  
ANISOU 2364  CG  PHE A 311     8390   9144   5048    282     47   1044       C  
ATOM   2365  CD1 PHE A 311     -31.441 -89.843 -67.881  1.00 59.25           C  
ANISOU 2365  CD1 PHE A 311     8253   9216   5046    214    189    868       C  
ATOM   2366  CD2 PHE A 311     -30.341 -91.070 -69.570  1.00 59.88           C  
ANISOU 2366  CD2 PHE A 311     8528   8911   5312    318    -19   1048       C  
ATOM   2367  CE1 PHE A 311     -31.858 -88.926 -68.786  1.00 57.11           C  
ANISOU 2367  CE1 PHE A 311     7933   8755   5013    208    267    735       C  
ATOM   2368  CE2 PHE A 311     -30.765 -90.157 -70.518  1.00 60.16           C  
ANISOU 2368  CE2 PHE A 311     8506   8792   5559    281     34    906       C  
ATOM   2369  CZ  PHE A 311     -31.536 -89.079 -70.114  1.00 59.78           C  
ANISOU 2369  CZ  PHE A 311     8329   8838   5545    238    178    771       C  
ATOM   2370  N   GLU A 312     -29.652 -94.618 -65.855  1.00 67.19           N  
ANISOU 2370  N   GLU A 312     9578  10488   5464    490   -108   1949       N  
ATOM   2371  CA  GLU A 312     -28.693 -95.658 -65.423  1.00 68.81           C  
ANISOU 2371  CA  GLU A 312     9828  10767   5548    673   -160   2254       C  
ATOM   2372  C   GLU A 312     -29.025 -97.039 -66.031  1.00 68.88           C  
ANISOU 2372  C   GLU A 312    10098  10336   5737    717   -117   2545       C  
ATOM   2373  O   GLU A 312     -28.111 -97.830 -66.404  1.00 69.65           O  
ANISOU 2373  O   GLU A 312    10308  10251   5906    918   -124   2727       O  
ATOM   2374  CB  GLU A 312     -28.506 -95.734 -63.917  1.00 72.20           C  
ANISOU 2374  CB  GLU A 312    10098  11700   5637    684   -171   2408       C  
ATOM   2375  CG  GLU A 312     -27.176 -96.387 -63.456  1.00 75.71           C  
ANISOU 2375  CG  GLU A 312    10471  12379   5916    915   -245   2690       C  
ATOM   2376  CD  GLU A 312     -26.033 -95.380 -63.237  1.00 78.62           C  
ANISOU 2376  CD  GLU A 312    10607  13160   6105    932   -332   2450       C  
ATOM   2377  OE1 GLU A 312     -25.087 -95.403 -64.070  1.00 81.32           O  
ANISOU 2377  OE1 GLU A 312    10962  13350   6585   1083   -382   2426       O  
ATOM   2378  OE2 GLU A 312     -26.077 -94.569 -62.262  1.00 76.68           O1-
ANISOU 2378  OE2 GLU A 312    10172  13389   5575    773   -334   2269       O1-
ATOM   2379  N   ALA A 313     -30.313 -97.309 -66.199  1.00 67.73           N  
ANISOU 2379  N   ALA A 313    10055  10005   5675    519    -51   2575       N  
ATOM   2380  CA  ALA A 313     -30.685 -98.558 -66.837  1.00 68.45           C  
ANISOU 2380  CA  ALA A 313    10418   9657   5931    481     13   2789       C  
ATOM   2381  C   ALA A 313     -30.090 -98.634 -68.244  1.00 67.07           C  
ANISOU 2381  C   ALA A 313    10388   9110   5986    542      3   2642       C  
ATOM   2382  O   ALA A 313     -29.299 -99.594 -68.509  1.00 68.41           O  
ANISOU 2382  O   ALA A 313    10738   9024   6230    722     48   2826       O  
ATOM   2383  CB  ALA A 313     -32.208 -98.788 -66.822  1.00 68.43           C  
ANISOU 2383  CB  ALA A 313    10471   9577   5950    197     78   2831       C  
ATOM   2384  N   ILE A 314     -30.428 -97.630 -69.102  1.00 64.31           N  
ANISOU 2384  N   ILE A 314     9949   8740   5745    416    -37   2336       N  
ATOM   2385  CA  ILE A 314     -29.855 -97.503 -70.445  1.00 62.16           C  
ANISOU 2385  CA  ILE A 314     9764   8195   5658    455    -58   2167       C  
ATOM   2386  C   ILE A 314     -28.396 -97.870 -70.312  1.00 63.36           C  
ANISOU 2386  C   ILE A 314     9939   8353   5784    750    -75   2261       C  
ATOM   2387  O   ILE A 314     -27.920 -98.808 -70.991  1.00 63.38           O  
ANISOU 2387  O   ILE A 314    10162   8009   5910    849    -11   2361       O  
ATOM   2388  CB  ILE A 314     -29.948 -96.028 -71.064  1.00 60.26           C  
ANISOU 2388  CB  ILE A 314     9322   8091   5485    391   -116   1850       C  
ATOM   2389  CG1 ILE A 314     -31.111 -95.841 -72.043  1.00 56.30           C  
ANISOU 2389  CG1 ILE A 314     8844   7433   5113    147    -95   1768       C  
ATOM   2390  CG2 ILE A 314     -28.643 -95.603 -71.854  1.00 58.63           C  
ANISOU 2390  CG2 ILE A 314     9091   7825   5361    564   -171   1694       C  
ATOM   2391  CD1 ILE A 314     -31.833 -94.574 -71.791  1.00 50.09           C  
ANISOU 2391  CD1 ILE A 314     7817   6895   4319     75    -86   1630       C  
ATOM   2392  N   SER A 315     -27.687 -97.151 -69.430  1.00 63.86           N  
ANISOU 2392  N   SER A 315     9767   8822   5675    879   -145   2230       N  
ATOM   2393  CA  SER A 315     -26.251 -97.448 -69.278  1.00 66.20           C  
ANISOU 2393  CA  SER A 315    10017   9223   5914   1162   -175   2353       C  
ATOM   2394  C   SER A 315     -25.921 -98.950 -69.080  1.00 69.10           C  
ANISOU 2394  C   SER A 315    10591   9352   6313   1360    -77   2735       C  
ATOM   2395  O   SER A 315     -25.073 -99.483 -69.840  1.00 69.89           O  
ANISOU 2395  O   SER A 315    10811   9195   6548   1559    -27   2789       O  
ATOM   2396  CB  SER A 315     -25.576 -96.593 -68.198  1.00 67.36           C  
ANISOU 2396  CB  SER A 315     9870   9922   5804   1217   -262   2305       C  
ATOM   2397  OG  SER A 315     -26.224 -95.332 -68.069  1.00 68.84           O  
ANISOU 2397  OG  SER A 315     9919  10282   5956    998   -282   1989       O  
ATOM   2398  N   LEU A 316     -26.580 -99.633 -68.113  1.00 70.34           N  
ANISOU 2398  N   LEU A 316    10798   9565   6361   1316    -24   3005       N  
ATOM   2399  CA  LEU A 316     -26.342-101.084 -67.939  1.00 72.27           C  
ANISOU 2399  CA  LEU A 316    11272   9515   6673   1502    111   3398       C  
ATOM   2400  C   LEU A 316     -26.554-101.888 -69.200  1.00 72.10           C  
ANISOU 2400  C   LEU A 316    11599   8866   6927   1454    249   3343       C  
ATOM   2401  O   LEU A 316     -25.731-102.729 -69.571  1.00 74.62           O  
ANISOU 2401  O   LEU A 316    12087   8893   7371   1714    371   3519       O  
ATOM   2402  CB  LEU A 316     -27.180-101.694 -66.830  1.00 74.75           C  
ANISOU 2402  CB  LEU A 316    11618   9930   6855   1406    164   3690       C  
ATOM   2403  CG  LEU A 316     -26.681-103.125 -66.495  1.00 77.07           C  
ANISOU 2403  CG  LEU A 316    12112   9964   7210   1676    321   4163       C  
ATOM   2404  CD1 LEU A 316     -25.332-103.120 -65.772  1.00 76.03           C  
ANISOU 2404  CD1 LEU A 316    11729  10250   6909   2053    267   4439       C  
ATOM   2405  CD2 LEU A 316     -27.680-103.957 -65.736  1.00 76.30           C  
ANISOU 2405  CD2 LEU A 316    12157   9764   7067   1526    423   4455       C  
ATOM   2406  N   ILE A 317     -27.663-101.610 -69.867  1.00 70.71           N  
ANISOU 2406  N   ILE A 317    11521   8508   6836   1115    247   3095       N  
ATOM   2407  CA  ILE A 317     -27.799-101.993 -71.323  1.00 69.66           C  
ANISOU 2407  CA  ILE A 317    11657   7889   6922    987    335   2898       C  
ATOM   2408  C   ILE A 317     -26.599-101.722 -72.258  1.00 68.29           C  
ANISOU 2408  C   ILE A 317    11471   7625   6851   1213    326   2739       C  
ATOM   2409  O   ILE A 317     -26.311-102.550 -73.135  1.00 69.27           O  
ANISOU 2409  O   ILE A 317    11878   7304   7137   1256    477   2730       O  
ATOM   2410  CB  ILE A 317     -29.028-101.352 -72.028  1.00 66.58           C  
ANISOU 2410  CB  ILE A 317    11243   7496   6559    588    274   2616       C  
ATOM   2411  CG1 ILE A 317     -30.335-101.882 -71.451  1.00 67.71           C  
ANISOU 2411  CG1 ILE A 317    11471   7613   6642    307    329   2766       C  
ATOM   2412  CG2 ILE A 317     -29.026-101.753 -73.443  1.00 66.12           C  
ANISOU 2412  CG2 ILE A 317    11425   7034   6663    455    354   2434       C  
ATOM   2413  CD1 ILE A 317     -31.260-100.821 -71.016  1.00 65.65           C  
ANISOU 2413  CD1 ILE A 317    10929   7752   6263    120    214   2651       C  
ATOM   2414  N   ILE A 318     -25.938-100.565 -72.132  1.00 66.19           N  
ANISOU 2414  N   ILE A 318    10896   7761   6494   1321    171   2588       N  
ATOM   2415  CA  ILE A 318     -24.822-100.310 -73.096  1.00 65.77           C  
ANISOU 2415  CA  ILE A 318    10824   7628   6537   1508    165   2437       C  
ATOM   2416  C   ILE A 318     -23.632-101.107 -72.668  1.00 68.72           C  
ANISOU 2416  C   ILE A 318    11218   7989   6904   1904    255   2740       C  
ATOM   2417  O   ILE A 318     -23.148-101.883 -73.473  1.00 69.38           O  
ANISOU 2417  O   ILE A 318    11533   7681   7149   2049    409   2770       O  
ATOM   2418  CB  ILE A 318     -24.468 -98.757 -73.513  1.00 62.45           C  
ANISOU 2418  CB  ILE A 318    10106   7547   6076   1443     -6   2115       C  
ATOM   2419  CG1 ILE A 318     -25.705 -97.926 -73.771  1.00 59.25           C  
ANISOU 2419  CG1 ILE A 318     9640   7191   5680   1105    -70   1894       C  
ATOM   2420  CG2 ILE A 318     -23.644 -98.643 -74.820  1.00 59.49           C  
ANISOU 2420  CG2 ILE A 318     9785   6984   5835   1535     16   1939       C  
ATOM   2421  CD1 ILE A 318     -25.578 -96.610 -73.113  1.00 59.27           C  
ANISOU 2421  CD1 ILE A 318     9337   7623   5561   1086   -187   1759       C  
ATOM   2422  N   HIS A 319     -23.204-100.951 -71.405  1.00 71.60           N  
ANISOU 2422  N   HIS A 319    11341   8790   7074   2073    179   2977       N  
ATOM   2423  CA  HIS A 319     -22.144-101.842 -70.805  1.00 76.31           C  
ANISOU 2423  CA  HIS A 319    11915   9442   7636   2484    275   3393       C  
ATOM   2424  C   HIS A 319     -22.349-103.351 -71.093  1.00 80.09           C  
ANISOU 2424  C   HIS A 319    12793   9314   8322   2613    540   3656       C  
ATOM   2425  O   HIS A 319     -21.387-104.053 -71.315  1.00 83.18           O  
ANISOU 2425  O   HIS A 319    13257   9532   8815   2974    688   3877       O  
ATOM   2426  CB  HIS A 319     -21.884-101.588 -69.300  1.00 77.15           C  
ANISOU 2426  CB  HIS A 319    11707  10149   7456   2580    159   3662       C  
ATOM   2427  CG  HIS A 319     -21.300-102.773 -68.572  1.00 83.22           C  
ANISOU 2427  CG  HIS A 319    12513  10906   8203   2945    296   4197       C  
ATOM   2428  CD2 HIS A 319     -21.842-103.628 -67.662  1.00 86.00           C  
ANISOU 2428  CD2 HIS A 319    12965  11208   8505   2977    391   4571       C  
ATOM   2429  ND1 HIS A 319     -20.002-103.200 -68.753  1.00 87.29           N  
ANISOU 2429  ND1 HIS A 319    12941  11467   8757   3361    370   4447       N  
ATOM   2430  CE1 HIS A 319     -19.768-104.255 -67.980  1.00 90.02           C  
ANISOU 2430  CE1 HIS A 319    13326  11791   9087   3656    510   4969       C  
ATOM   2431  NE2 HIS A 319     -20.869-104.536 -67.311  1.00 87.53           N  
ANISOU 2431  NE2 HIS A 319    13134  11406   8718   3421    523   5052       N  
ATOM   2432  N   HIS A 320     -23.591-103.837 -71.115  1.00 80.38           N  
ANISOU 2432  N   HIS A 320    13091   9023   8427   2313    622   3627       N  
ATOM   2433  CA  HIS A 320     -23.851-105.218 -71.525  1.00 85.03           C  
ANISOU 2433  CA  HIS A 320    14113   8967   9229   2347    903   3795       C  
ATOM   2434  C   HIS A 320     -23.622-105.648 -72.985  1.00 85.88           C  
ANISOU 2434  C   HIS A 320    14538   8526   9567   2320   1080   3540       C  
ATOM   2435  O   HIS A 320     -23.032-106.695 -73.217  1.00 89.97           O  
ANISOU 2435  O   HIS A 320    15317   8616  10251   2599   1343   3745       O  
ATOM   2436  CB  HIS A 320     -25.259-105.594 -71.125  1.00 85.74           C  
ANISOU 2436  CB  HIS A 320    14377   8904   9296   1972    936   3825       C  
ATOM   2437  CG  HIS A 320     -25.325-106.234 -69.782  1.00 90.75           C  
ANISOU 2437  CG  HIS A 320    14970   9682   9828   2135    992   4293       C  
ATOM   2438  CD2 HIS A 320     -25.021-107.490 -69.385  1.00 96.04           C  
ANISOU 2438  CD2 HIS A 320    15878  10001  10613   2396   1238   4721       C  
ATOM   2439  ND1 HIS A 320     -25.690-105.547 -68.645  1.00 90.01           N  
ANISOU 2439  ND1 HIS A 320    14552  10172   9478   2052    796   4381       N  
ATOM   2440  CE1 HIS A 320     -25.635-106.363 -67.610  1.00 94.46           C  
ANISOU 2440  CE1 HIS A 320    15137  10775   9977   2232    896   4847       C  
ATOM   2441  NE2 HIS A 320     -25.221-107.545 -68.030  1.00 98.86           N  
ANISOU 2441  NE2 HIS A 320    16030  10765  10769   2458   1165   5084       N  
ATOM   2442  N   ASP A 321     -24.099-104.861 -73.957  1.00 83.65           N  
ANISOU 2442  N   ASP A 321    14235   8259   9290   1991    961   3109       N  
ATOM   2443  CA  ASP A 321     -24.193-105.251 -75.405  1.00 84.13           C  
ANISOU 2443  CA  ASP A 321    14616   7833   9518   1821   1119   2810       C  
ATOM   2444  C   ASP A 321     -24.747-106.642 -75.740  1.00 88.28           C  
ANISOU 2444  C   ASP A 321    15637   7702  10203   1672   1431   2873       C  
ATOM   2445  O   ASP A 321     -24.553-107.097 -76.873  1.00 89.65           O  
ANISOU 2445  O   ASP A 321    16097   7461  10506   1602   1617   2647       O  
ATOM   2446  CB  ASP A 321     -22.875-105.048 -76.176  1.00 83.87           C  
ANISOU 2446  CB  ASP A 321    14515   7794   9558   2151   1160   2713       C  
ATOM   2447  CG  ASP A 321     -22.880-103.780 -77.028  1.00 80.40           C  
ANISOU 2447  CG  ASP A 321    13840   7654   9052   1946    939   2330       C  
ATOM   2448  OD1 ASP A 321     -23.307-102.724 -76.485  1.00 77.29           O  
ANISOU 2448  OD1 ASP A 321    13136   7712   8517   1796    694   2272       O  
ATOM   2449  OD2 ASP A 321     -22.455-103.834 -78.219  1.00 79.80           O1-
ANISOU 2449  OD2 ASP A 321    13893   7358   9067   1939   1030   2099       O1-
ATOM   2450  N   SER A 322     -25.411-107.305 -74.785  1.00 90.56           N  
ANISOU 2450  N   SER A 322    16038   7897  10473   1602   1507   3161       N  
ATOM   2451  CA  SER A 322     -25.993-108.628 -75.029  1.00 94.79           C  
ANISOU 2451  CA  SER A 322    17068   7785  11162   1411   1825   3226       C  
ATOM   2452  C   SER A 322     -27.452-108.556 -75.526  1.00 93.91           C  
ANISOU 2452  C   SER A 322    17090   7605  10985    764   1770   2939       C  
ATOM   2453  O   SER A 322     -27.979-109.528 -76.099  1.00 96.47           O  
ANISOU 2453  O   SER A 322    17847   7392  11416    464   2027   2841       O  
ATOM   2454  CB  SER A 322     -25.815-109.567 -73.810  1.00 99.30           C  
ANISOU 2454  CB  SER A 322    17737   8209  11783   1713   2000   3749       C  
ATOM   2455  OG  SER A 322     -26.867-109.482 -72.850  1.00 99.01           O  
ANISOU 2455  OG  SER A 322    17596   8421  11602   1439   1874   3907       O  
ATOM   2456  N   GLU A 323     -28.082-107.390 -75.343  1.00 90.29           N  
ANISOU 2456  N   GLU A 323    16258   7700  10348    542   1455   2799       N  
ATOM   2457  CA  GLU A 323     -29.442-107.149 -75.840  1.00 89.85           C  
ANISOU 2457  CA  GLU A 323    16223   7712  10206    -37   1369   2558       C  
ATOM   2458  C   GLU A 323     -29.578-106.190 -77.053  1.00 86.63           C  
ANISOU 2458  C   GLU A 323    15651   7517   9747   -265   1205   2164       C  
ATOM   2459  O   GLU A 323     -29.324-104.958 -76.952  1.00 83.04           O  
ANISOU 2459  O   GLU A 323    14803   7536   9212   -126    963   2093       O  
ATOM   2460  CB  GLU A 323     -30.332-106.696 -74.708  1.00 88.36           C  
ANISOU 2460  CB  GLU A 323    15764   7945   9862   -164   1196   2746       C  
ATOM   2461  CG  GLU A 323     -31.189-107.800 -74.177  1.00 96.04           C  
ANISOU 2461  CG  GLU A 323    17025   8614  10852   -422   1378   2962       C  
ATOM   2462  CD  GLU A 323     -30.531-108.687 -73.086  1.00101.12           C  
ANISOU 2462  CD  GLU A 323    17806   9048  11568    -19   1556   3399       C  
ATOM   2463  OE1 GLU A 323     -30.610-109.925 -73.244  1.00104.60           O  
ANISOU 2463  OE1 GLU A 323    18679   8905  12156    -98   1854   3515       O  
ATOM   2464  OE2 GLU A 323     -29.981-108.157 -72.078  1.00100.83           O1-
ANISOU 2464  OE2 GLU A 323    17446   9432  11432    345   1412   3632       O1-
ATOM   2465  N   PRO A 324     -30.009-106.742 -78.207  1.00 88.10           N  
ANISOU 2465  N   PRO A 324    16140   7368   9966   -648   1348   1908       N  
ATOM   2466  CA  PRO A 324     -30.195-105.919 -79.404  1.00 85.40           C  
ANISOU 2466  CA  PRO A 324    15644   7253   9552   -897   1203   1573       C  
ATOM   2467  C   PRO A 324     -31.448-105.035 -79.271  1.00 82.67           C  
ANISOU 2467  C   PRO A 324    14966   7398   9049  -1258    961   1549       C  
ATOM   2468  O   PRO A 324     -31.374-103.807 -79.365  1.00 78.71           O  
ANISOU 2468  O   PRO A 324    14087   7327   8495  -1155    740   1486       O  
ATOM   2469  CB  PRO A 324     -30.361-106.964 -80.517  1.00 88.80           C  
ANISOU 2469  CB  PRO A 324    16531   7182  10027  -1245   1466   1337       C
[truncated: 1,882,847 more chars]
